# Supplementary material for: Proteogenomic Analysis Provides Novel Insight into Genome Annotation and Nitrogen Metabolism in Nostoc sp. PCC 7120
Source: Microbiol Spectr. 2021 Sep 15;9(2):e00490-21. doi: 10.1128/Spectrum.00490-21 (PMC8557916; doi:10.1128/Spectrum.00490-21)
Supplement: SUPPLEMENTAL FILE 1 — Supplemental material. Download SPECTRUM00490-21_Supp_1_seq12.xlsx, XLSX file, 9.4 MB [file spectrum00490-21_supp_1_seq12.xlsx]

## Sheet: Table S1A
Table S1A. List of peptides identified by different search engines (filtered by a stringent false discovery rate < 1%).
Peptides identified by Comet			Peptides identified by Mscot			Peptides identified by MSGF+			Peptides identified by pFind			Peptides identified by X!tandem
GIPVRPMTEGSK			IENSGVVIQK			FDLQNASSHK			IENSGVVIQK			MYVPTR
RILDVDR			LAQNNAGISEVR			IPTDADGEIANR			GIPVRPMTEGSK			NQQVMKALR
HTQSVNSPSVVVTPQR			TQLATLR			GIPVRPMTEGSK			CLAIPR			GIPVRPMTEGSK
GLNQPAGLTQR			CIAPLR			EVLAEIK			HTQSVNSPSVVVTPQR			CIAPLR
RLEAMNIK			RLDIVNR			HTQSVNSPSVVVTPQR			YVQFGTAGNASK			HTQSVNSPSVVVTPQR
TTVNAEDLRR			HTQSVNSPSVVVTPQR			GLNQPAGLTQR			RLEAMNIK			GLNQPAGLTQR
LGPEEITR			RIEAMGGIK			YVQFGTAGNASK			MNKGELVDAVAEK			MAMYAANNIAR
HICSQLQSSLAK			TCKIVQGIQDEK			TQSLVISSQSQTAR			VTLINEAEGTK			RLEAMNIK
TLKDLIELGK			HICSQLQSSLAK			AEQAAQEVGIPK			LGPEEITR			MNKGELVDAVAEK
TQSLVISSQSQTAR			TQSLVISSQSQTAR			GPVNNQETLPIHRPAPK			TQSLVISSQSQTAR			LGPEEITR
AEQAAQEVGIPK			GPVNNQETLPIHRPAPK			ISNQLIATGK			AEQAAQEVGIPK			HICSQLQSSLAK
GPVNNQETLPIHRPAPK			ISNQLIATGK			AFAQALTK			ISNQLIATGK			TLPIHRPAPK
ISNQLIATGK			QLLAGGYK			DGELLKTLPR			AFAQALTK			TQSLVISSQSQTAR
AFAQALTK			SSELITRPLK			SSELITRPLK			SSELITRPLK			QALYENQR
VSAETVDQIR			THTYICGLR			THTYICGLR			THTYICGLR			AEQAAQEVGIPK
THTYICGLR			YQALIGR			LEIGDSQVR			YQALIGR			QAIATGVVTGK
QQALFGR			VDINALR			EEILAHFR			VDINALR			QLLAGGYK
GVIAQINPK			QANLVLR			KLSLGERMK			LPEMYQAFR			SSELITRPLK
LEIGDSQVR			LEIGDSQVR			STLATPQIR			GVIAQINPK			THTYICGLR
KLSLGERMK			LAGSNNEGLATYR			QIHEEISK			QANLVLR			YQALIGR
STLATPQIR			QKVEQAKR			VGNLEESLK			LEIGDSQVR			VDIDLAR
TLDPSLADTR			TLDPSLADTR			GLEQVTVDHEVGQR			AAVSLSVSTVK			EVLAEVQSCR
LDVLER			LDVELR			KADQIDLEVR			ALYNNSNGQLR			LQVQINPK
VGNLEESLK			VGNLEESLK			GISAGQGASAGLGMR			TLDNNQELTYR			QAVNLIR
NHYPLFQK			GLEQVTVDHEVGQR			NHYPLFQK			STLATPQIR			LEIGDSQVR
GLEQVTVDHEVGQR			NTVQAGLETVR			LGNTPANAQNVLR			GVNQNLSVEK			NLALDDDRYR
KADQIDLEVR			GISAGQGASAGLGMR			AQLSELEPR			VGNLEESLK			TLDNNQELTYR
GISAGQGASAGLGMR			ITSNASAIVTNAAR			SGPVTPWGK			GLEQVTVDHEVGQR			STLATPQIR
QLDYKAKWYGR			LGANVGSAQGPTGLGK			EICKPPAFSSVR			KADQIDLEVR			TLDPSLADTR
LGNTPANAQNVLR			LGNTPANAQNVLR			SLTNNLQAEVR			GISAGQGASAGLGMR			VGNLEESLK
TQVVVEPEEAFKK			KLSLGERMK			ISESNIQDALR			NHYPLFQK			GLEQVTVDHEVGQR
AQLSELEPR			NNDIVVVGR			GQAGYVDDAGIPR			ITSNASAIVTNAAR			GISAGQGASAGLGMR
ISESNIQDALR			VLSDALAK			KLGGNFR			LGANVGSAQGPTGLGK			RDLQGAKADAMR
EICKPPAFSSVR			AQLSELEPR			RLPPIGVGGENPPK			LGNTPANAQNVLR			QHLQAATAANNLR
KITVDSATLMNK			EICKPPAFSSVR			QFAPEEISAK			NNDIVVVGR			LGNTPANAQNVLR
LVDVSQDVIIR			SLTNNLQAEVR			DTEIIITGR			TLSLSVAK			IKNDIQPWQAR
QEYNLQQAK			KITVDSATLMNK			YSEAEPLYIQALAMR			DSVENPIIR			DNDVIVVGR
NERLNDFKEFLK			RITEQQVLIR			VTLINEAEGTK			SGPVTPWGK			PEDTPLGVR
DTEIIITGR			ADIDKLSGWR			LNVYSSTVYK			ISESNIQDALR			AQLSELEPR
NTADQVAVEAMR			GETEMLMK			NTADQVAVEAMR			KITVDSATLMNK			SGPVTPWGK
IQSGQGLNLNLAGNSDR			MIAAGILTGR			KCDGLSPSIGDR			RITEQQVLIR			EICKPPAFSSVR
VGIANQTTMLK			NTADQVAVEAMR			GVLNVAAVK			LVDVSQDVIIR			STIDQVSGDLK
VTLINEAEGTK			VGIANQTTMLK			ASLCGANLNSANLSR			AGVIGFTK			WTETDFR
LNVYSSTVYK			VTLINEAEGTK			QDAQGLLGQVKPK			RLPPIGVGGENPPK			YARPDGTGAQIYLK
ASLCGANLNSANLSR			MIGVHFDISDR			QYNKLLADNGLR			QFAPEEISAK			DTEIIITGR
NIQGEYMVVRPSR			ASLCGANLNSANLSR			GRNPQVLIDGVPQSTTR			DTEIIITGR			NTADQVAVEAMR
ERTNLRQLQPK			QDAQGLLGQVKPK			DIAADATQGSTQTSLEVK			GVLNVAAVK			VKPGVSTLELNDEAER
QDAQGLLGQVKPK			KYNQILATQGIR			EHLGLPNAEDVR			MFGQTTLGAGSVSSSASR			VTLINEAEGTK
SGSGYGYGLGVR			VSAPVSVVAPNSVK			VSAPVSVVAPNSVK			VKPGVSTLELNDEAER			TQPDIDFR
GRNPQVLIDGVPQSTTR			RSDILNTQVITR			ETAEIILR			NTADQVAVEAMR			ASLCGANLNSANLSR
DIAADATQGSTQTSLEVK			EFGINLDRLR			GYEVVKPYLR			SENQLPFR			QDAQGLLGQVKPK
VSAPVSVVAPNSVK			LAGEIAIQQTHPHHIILR			LAGEIAIQQTHPHHIILR			SGSGYGYGLGVR			GRNPQVLIDGVPQSTTR
EHLGLPNAEDVR			VVSQADSR			GSVMNPVDHPHGGGEGR			ASLCGANLNSANLSR			EHLGLPNAEDVR
RSDILNTQVITR			VEPNIQGR			VVSQADSR			QDAQGLLGQVKPK			RSDILNTQVITR
ETAEIILR			FDVFAHHIAR			FDVFAHHIAR			KYNQILATQGIR			QYNKLLADNGLR
GYEVVKPYLR			SLLEDSIK			TQFEEKESEVK			DIAADATQGSTQTSLEVK			AYVNNLNNALK
LAGEIAIQQTHPHHIILR			IALVYGQMNEPPGAR			IVATIGPATSSPEMLK			VSAPVSVVAPNSVK			GYEVVKPYLR
GSVMNPVDHPHGGGEGR			VDVAINGTEAALK			IALVYGQMNEPPGAR			EHLGLPNAEDVR			VVSQADSR
VVSQADSR			IDDLQSALSEQK			LGSEVVLIHSGSHVLNK			RSDILNTQVITR			QTLNALGGR
VEPNIQGR			VDPLEHNNLPDSEAQAIR			NQPYGEIEIK			LAGEIAIQQTHPHHIILR			FDVFAHHIAR
FDVFAHHIAR			LLGQEDNNFVK			IDDLQSALSEQK			GSVMNPVDHPHGGGEGR			TPDHLAR
SLLEDSIK			AATTISANAAAIVK			VDPLEHNNLPDSEAQAIR			VEPNIQGR			AESGLGKTSLLAR
VTQLETNKGAK			VLESIIQRPNGQVAPSSSPR			LLFPQHYTDGR			FDVFAHHIAR			SLQFTTVPPAK
IALVYGQMNEPPGAR			SGFIDPYDR			SSNLSLSQIPK			SLLEDSIK			LLFPQHYTDGR
TLAVTGEVENIR			QTINWQGSIR			GVPSQGMICSLK			AATTISANAAAIVK			VDPLEHNNLPDSEAQAIR
LGSEVVLIHSGSHVLNK			LHQHLPNSK			EIPNVGEDALR			SLQFTTVPPAK			GVPSQGMICSLK
IDDLQSALSEQK			KEYGIALGGQLR			AATTISANAAAIVK			IVATIGPATSSPEMLK			DKPVALSIVQAR
VDPLEHNNLPDSEAQAIR			KTSNSTEQIVSLNLK			DKPVALSIVQAR			VDVAINGTEAALK			SGFIDPYDR
LLFPQHYTDGR			LVNGMMGPISR			AIADAIQHEVETK			NQPYGEIEIK			KTSNSTEQIVSLNLK
TPEFLSKNSNGR			MVGTAQVSATASQLTSR			SGFIDPYDR			IDDLQSALSEQK			DYDPVVNQNNVLDR
GVPSQGMICSLK			LVFTAHPTEIVR			LEAMLTAVCQHLAK			VDPLEHNNLPDSEAQAIR			LVFTAHPTEIVR
AATTISANAAAIVK			QESNFAEEVAAQMGVK			EVLMQLPSNR			VVYGDGDEAIAIK			ITTETAHLAIALK
DKPVALSIVQAR			EECQNLNLLPER			KTSNSTEQIVSLNLK			SSNLSLSQIPK			DIVVDGTDNFPTR
AIADAIQHEVETK			IGILHSLSGTMSISEK			DYDPVVNQNNVLDR			GVPSQGMICSLK			VTDAFGENTGDANNTVFQNR
SGFIDPYDR			LIESPAPGIIAR			LVFTAHPTEIVR			ILVVDDDPAVR			QESNFAEEVAAQMGVK
KAFIDSINELR			LFQPLAR			QESNFAEEVAAQMGVK			PTQLLASLVIDK			ESPAPGIIAR
KTSNSTEQIVSLNLK			ALQSLSEEDPTFR			EECQNLNLLPER			AIADAIQHEVETK			EECQNLNLLPER
DYDPVVNQNNVLDR			DFAHHVIGINQALR			KIIGATNPLTAEPGTIR			SGFIDPYDR			KIIGATNPLTAEPGTIR
KQYFYPDLPK			LFVYHTPELTPK			VPPHNVVFDAALNPAK			PIAVGMIETK			VPPHNVVFDAALNPAK
MVAADNLRKMSEEAK			FVNSGTEACMAVLR			MVVTGIEHTTGPIAMR			KEYGIALGGQLR			IGILHSLSGTMSISEK
LVFTAHPTEIVR			TLSVSSEALFASQK			LIESPAPGIIAR			KTSNSTEQIVSLNLK			LIESPAPGIIAR
QESNFAEEVAAQMGVK			IGGDNGVPIVVADPDSASAK			PIVLLDR			LVPGTGQLIVNGK			LFPEIAR
KIIGATNPLTAEPGTIR			LFYAELAK			DFAHHVIGINQALR			MVGTAQVSATASQLTSR			AKPPAEEQLK
EECQNLNLLPER			KELTSGTNKWGGMK			DAVVLGAGVESEVAK			LVFTAHPTEIVR			VVPNSPAANAGI
IGILHSLSGTMSISEK			HAPALLAITNPSTNSYK			ALVAERPQIFNAGGACFHNR			QESNFAEEVAAQMGVK			PPHNVVFDAALNPAK
LIESPAPGIIAR			TLSITDNGIGMTAEEVK			LFVYHTPELTPK			EECQNLNLLPER			DFAHHVIGINQALR
VPPHNVVFDAALNPAK			VPPHNVVFDAALNPAK			IFEIAMNK			VDLIIGADGANSR			LFVYHTPELTPK
QAIASEMDQISQR			IPILSVTGTNGK			FVNSGTEACMAVLR			IGILHSLSGTMSISEK			PHNVVFDAALNPAK
DFAHHVIGINQALR			QPGNEQTPSVYWLKPK			LTSNASSIVANAYR			IITCHLGNGCSLAAIK			FVNSGTEACMAVLR
LFVYHTPELTPK			GNLAGIIAGMEPK			GIGHLYPSELSGGMR			LIESPAPGIIAR			QIQATSAQAQYFSK
VTDFINLIEVDSK			DVSSAPGVEVTDVCEGLK			SEMIYFLNQQKR			ALQSLSEEDPTFR			IYGQIGGTGLGVTHQFSDK
FVNSGTEACMAVLR			NLYAQDIDPVEVR			FPYTTQTPGPQFAADSR			DFAHHVIGINQALR			GIGHLYPSELSGGMR
GIGHLYPSELSGGMR			EIQHSDLAEDLLK			LFYAELAK			LFVYHTPELTPK			QLQELGDKVPEADK
LIVWGPDR			VIELAFR			KELTSGTNKWGGMK			PGAIDQIMDR			FPYTTQTPGPQFAADSR
LFYAELAK			NVETLIPGYTHLQR			IGTFNELPAYHVNR			FVNSGTEACMAVLR			IALVYGQMNEPPGAR
KELTSGTNKWGGMK			IPFNGPMAAVR			EKMMAAYHQMLKNGK			QGISHYRITINYSSPNK			ETYQALGTPGSSVAVGVQK
FPYTTQTPGPQFAADSR			LTIKPGDTVEFLNNK			EKNFAREALTVNPAK			GIGHLYPSELSGGMR			QPGNEQTPSVYWLKPK
LPILRESMNK			RAEILNGK			IWLQQNLTDR			VGLVEWLEDHPPAK			PNLTVIRPADGNETSGAYK
QPGNEQTPSVYWLKPK			ENIDEVVLVGGSTR			VTALSMELIPR			IGGDNGVPIVVADPDSASAK			ILHLGGAAAPISIEQK
LELQIDGR			MGEVISALGVR			DVSSAPGVEVTDVCEGLK			LFYAELAK			IIGATNPLTAEPGTIR
IIGATNPLTAEPGTIR			LAGVFSNITEAR			NLYAQDIDPVEVR			IALVYGQMNEPPGAR			IWLQQNLTDR
IWLQQNLTDR			IAPAPNEIFLSR			LIATPDVMPQVAK			HAPALLAITNPSTNSYK			VTALSMELIPR
VTALSMELIPR			VISLPGIDAR			PGEEIAVRDKAPSR			IPILSVTGTNGK			DVSSAPGVEVTDVCEGLK
DVSSAPGVEVTDVCEGLK			NQRAAVIPLK			VIELAFR			TLSITDNGIGMTAEEVK			AVCTHLGCVVPWNAAENK
YTSQSDSWGIGVVNAEGQK			IVTEIPPQAIPIGK			AMEAAIEYALTEGQK			VPPHNVVFDAALNPAK			NLYAQDIDPVEVR
DITERKQAEAESR			TFTLTLHNTTAQTDIIR			NVETLIPGYTHLQR			ANSSFTMDDFAK			LLPNLSVSSDVTR
NLYAQDIDPVEVR			IGYPLFDR			LTIKPGDTVEFLNNK			GFIPANLYGHNGR			VEEYFGKPIAPFK
EIQHSDLAEDLLK			LGFFNGPVNGR			VVMETLTGFK			IIGATNPLTAEPGTIR			VIELAFR
VEEYFGKPIAPFK			ELIAAVLGTK			GETVIADYDLVK			GNLAGIIAGMEPK			AMEAAIEYALTEGQK
VIELAFR			VDFNVPLDDQGNITDDTR			LTVEGQGKPTLWIDGPGGR			VTALSMELIPR			NVETLIPGYTHLQR
DHWQVLLQAR			FGVVVFPGSNCDR			HQLEATGIANLALR			NLYAQDIDPVEVR			LTDHWFNIK
AMEAAIEYALTEGQK			LGFLPGDLQQK			ELPLIHTVYGK			LIATPDVMPQVAK			SLEVIAQAIHQAK
NVETLIPGYTHLQR			LPLAYFESR			ENIDEVVLVGGSTR			HQLEATGIANLALR			VVMETLTGFK
LTDHWFNIK			EVTTPEVTVKPVAVALPYR			MGEVISALGVR			VIELAFR			GETVIADYDLVK
TNIGHLEGAAGVAGLMK			VSVGLTYINSYR			FYCDVLGMK			AMEAAIEYALTEGQK			ENIDEVVLVGGSTR
LTIKPGDTVEFLNNK			MIETAGQGVVVYLR			GYDLLLQEEAR			LTDHWFNIK			DDIEEVVLVGGSTR
GETVIADYDLVK			IDNLVQIAHGCQIGAGCAIAAQTGMAGGVK			DAQFEVTVLEK			VQGFVIHPPDIGK			MGEVISALGVR
LTVEGQGKPTLWIDGPGGR			ILLEVIGR			PGDTVEFLNNK			NVETLIPGYTHLQR			FYCDVLGMK
VALNAQGFSGFPGDK			MLQEAVDALIDNGR			PAIAIPGQGPQYNPGFAEAQSR			VVMETLTGFK			GYDLLLQEEAR
AGVELISGR			VGSFDGGFGASYLAR			YHVVPGQLTANQLSSGQLTTASDAPVNVR			GETVIADYDLVK			DAQFEVTVLEK
ENIDEVVLVGGSTR			LQIETPLFNQGAAK			LLTGPEILAGSTR			VALNAQGFSGFPGDK			VSLLENPLR
MGEVISALGVR			TAAAITELLAPQQK			LELVSSFTGR			RAEILNGK			NIFEPEDLTR
FYCDVLGMK			SYIYAVHFLEK			FDIYGSTVDETSVQVDQGEPK			ENIDEVVLVGGSTR			SIHEIFMPALSSTMTEGK
DYGLIDQVIDR			VANVGTVLQVGDGIAR			IVISEQAGISNVLAK			FYCDVLGMK			ETIIQRPDGVVAGSTSFK
DAQFEVTVLEK			LAEVASPMVGTFYR			IVTEIPPQAIPIGK			GYDLLLQEEAR			LELVSSFTGR
IAPAPNEIFLSR			VFVYEVVGMR			QQLQGAISMLEEK			LAGVFSNITEAR			IVTEIPPQAIPIGK
YHVVPGQLTANQLSSGQLTTASDAPVNVR			LTDEVQQLIEEK			IAQIGVGEALIGR			IGELNAVMVIPR			TIDTWADLLNR
LELVSSFTGR			IVSIQTVSALQQLNGR			IGYPLFDR			VSLLENPLR			TFTLTLHNTTAQTDIIR
LAVEQIVIPK			AELTVQQIQSISGSGNFTSSPAVSR			ENLEAADFLR			PGDTVEFLNNK			IGYPLFDR
FDIYGSTVDETSVQVDQGEPK			IEVPTVVYNLK			ELIAAVLGTK			PAIAIPGQGPQYNPGFAEAQSR			TAIDSMIPIGR
IVISEQAGISNVLAK			ATAAAKAMLIR			FIASGIIGTVPGSDGK			SIHEIFMPALSSTMTEGK			SLPNQDVEVR
IVTEIPPQAIPIGK			EGILLSTFPPAGK			SISDFLQTGVQR			HLTEVGIPQGSQINLQNPQSQSQLIK			ELIAAVLGTK
IAQIGVGEALIGR			VGLSGLTMAEYFR			VDFNVPLDDQGNITDDTR			LELVSSFTGR			SISDFLQTGVQR
TFTLTLHNTTAQTDIIR			NHTLLPTELPFR			TIAQLTPPGFPGSDR			LTIKPGDTVEFLNNK			VDFNVPLDDQGNITDDTR
FLIMDVSR			FGDAAFILAGR			FGVVVFPGSNCDR			IVISEQAGISNVLAK			ESDDPPSIDEWVK
ELIAAVLGTK			KIEVTPGIGQVELFR			IFVPSAPEEELVEK			IVTEIPPQAIPIGK			IGVSAPGVLTPEMVK
LVELSAQMRPDGISR			TIAGAEGIGSFAATQVNLSR			LGFLPGDLQQK			INFQDSNPLLR			QHVPVFISEQMVGHK
SISDFLQTGVQR			HSFIIDPQGILR			LPLAYFESR			TFTLTLHNTTAQTDIIR			PLDDQGNITDDTR
VDFNVPLDDQGNITDDTR			IANEVASWR			EVTTPEVTVKPVAVALPYR			IGYPLFDR			FGVVVFPGSNCDR
QATLLPVFMSYDR			VLLISPGSTSPVFTEK			VSVGLTYINSYR			LGFFNGPVNGR			LGFLPGDLQQK
GFPAVVEAADAMVKAAR			DVNKQDVLLFIDNIFRFVQAGSEVSALLGR			YLLGGGDLIR			AMPIEDLVDR			VAAQISSQLQLG
FGVVVFPGSNCDR			LSLQQGDFLIR			LSNQPELPQGLAFAK			ELIAAVLGTK			LPLSFFESR
IFVPSAPEEELVEK			IAPMEETYK			AFFTTSQLSLQDK			SISDFLQTGVQR			EVTTPEVTVKPVAVALPYR
SNIIGKMPGDK			MQTEGSEFADVLADAQR			AAIAYGAGKPLTIETVQLEGPK			QATLLPVFMSYDR			APPLGNNTDPNFVTQVVQR
LGFLPGDLQQK			LEVDQIYHLACPASPVHYQYNPVK			MIETAGQGVVVYLR			FGVVVFPGSNCDR			SLLTDPEVLETR
LPLAYFESR			ILRPESYWFQDVGTVASVDQSGIK			LSLQETLATSSNLR			GVVSGYDNAVALPAQADDEDLTR			VDHPYLGVQMATLTPQVK
EVTTPEVTVKPVAVALPYR			AGLQILPAELGNSAGMVGAAR			VDHPYLGVQMATLTPQVK			LGFLPGDLQQK			IDNLVQIAHGCQIGAGCAIAAQTGMAGGVK
LMAEQLTEPSPEFVK			LPQIYNALTIK			IDNLVQIAHGCQIGAGCAIAAQTGMAGGVK			LPLAYFESR			VASLDVPVFR
YLLGGGDLIR			QPWPGLIEAYR			IPELPWR			EVTTPEVTVKPVAVALPYR			VGSFDGGFGASYLAR
LSNQPELPQGLAFAK			QDIFPAQIVIPPGQSR			QEGLNYVGLHIPVGR			VSVGLTYINSYR			LQIETPLFNQGAAK
MIETAGQGVVVYLR			NGFIGTVGNTPLIR			MLAEQVEEVRDAR			LSNQPELPQGLAFAK			FVGVSNFSVEQIK
VDHPYLGVQMATLTPQVK			LVDAITDSYAWIHGK			VGSFDGGFGASYLAR			AAIAYGAGKPLTIETVQLEGPK			TAAAITELLAPQQK
IDNLVQIAHGCQIGAGCAIAAQTGMAGGVK			VATLQNGQVLLLENVR			LPDLNANDIDAAMK			MIETAGQGVVVYLR			SIGIQPDILVCR
VGSFDGGFGASYLAR			YATYAIVAGDPNIIVVNTR			SEYLSQLLR			IDNLVQIAHGCQIGAGCAIAAQTGMAGGVK			SYIYAVHFLEK
SEYLSQLLR			VKDQVPTGATVVCVLTGNGLK			LANDLLTFTAK			QEGLNYVGLHIPVGR			LAEVASPMVGTFYR
LQIETPLFNQGAAK			VACGLALLPLHSQVLEESR			LQIETPLFNQGAAK			MLQEAVDALIDNGR			AVFGQVTQGFDVVNK
VANNPNIIFAGELR			VTQEIIEAGTQLK			VANNPNIIFAGELR			VGSFDGGFGASYLAR			ANLAISRSGAGSL
FVGVSNFSVEQIK			ITDLLQIQSQLR			FVGVSNFSVEQIK			SEYLSQLLR			VFVYEVVGMR
TAAAITELLAPQQK			NIAAGSLSQQTGIELGTVLK			TAAAITELLAPQQK			AIDFSGIYYR			EMGALTVGVVTRPF
VFFADAGAAALAR			SVHEPMQTGITAIDSMIPIGR			VFFADAGAAALAR			LQIETPLFNQGAAK			GLGVALPDFGK
ELIEDIITVTAGEK			GLVTSEGIGMVMLK			SIGIQPDILVCR			FVGVSNFSVEQIK			GIGVALPDFGK
SIGIQPDILVCR			EGNDLYNEMIESGVINNENLNESK			SYIYAVHFLEK			LSVETVAEYLR			QNKMIKIDGQASP
SYIYAVHFLEK			FVQAGSEVSALLGR			LAEVASPMVGTFYR			SYIYAVHFLEK			AVMADAGSALMGIGVSSGK
IGQLMLVNSTPEIR			NTLDLSVVPVLR			SLINLELAR			VANVGTVLQVGDGIAR			IEVPTVVYNLK
LAEVASPMVGTFYR			GITMGFVDLLR			FPLSFEPSAGTAQVR			LAEVASPMVGTFYR			SGAVIGGEGFGFVPTR
FPLSFEPSAGTAQVR			KMDVYANDVFISVFK			IEQALQWLSK			FPLSFEPSAGTAQVR			TGATIAEYFMYK
SVVGATGLMQVMPDTAK			LQLATAYEILQR			AYNVIIDVVR			IEQALQWLSK			LSNLEGTAVTAVR
VFVYEVVGMR			ISGIQYTSEGWPILR			DGIIQHATINNLAFGR			SIPLLEYAPSSQNQR			GGVTSFLEMPNTR
SVFPGTQGGPLEHVIAGK			SGWILDGFPR			VFVYEVVGMR			DGIIQHATINNLAFGR			GVTVTNPASRGSGAW
NAAQYKVVDEIDK			LVEMAMNQLTQLDIR			AVMADAGSALMGIGVSSGK			SVFPGTQGGPLEHVIAGK			NHTLLPTELPFR
AVMADAGSALMGIGVSSGK			MEGRPHNLVTPR			AELTVQQIQSISGSGNFTSSPAVSR			QGLVMPSVVK			SLGLEAIGGVMK
AEQVTAISHPRWGQMFLPTYSK			MLAQLAVLDPASFGK			IEVPTVVYNLK			LTDEVQQLIEEK			FGDAAFILAGR
AELTVQQIQSISGSGNFTSSPAVSR			LIDIPVSNCINSEIFK			TILSGFSQGGAMTFDVGSK			IVSIQTVSALQQLNGR			FLFVADAITK
IEVPTVVYNLK			ADVAQLVIQCLK			FPESAPAANPVFFR			AELTVQQIQSISGSGNFTSSPAVSR			KIEVTPGIGQVELFR
TILSGFSQGGAMTFDVGSK			AGQTNFPIPNNGYLLTLR			LPYLTAVCNETLR			TILSGFSQGGAMTFDVGSK			TIAGAEGIGSFAATQVNLSR
FPESAPAANPVFFR			YNLNFPLLADTNK			FLSPSVAGYLVEK			FPESAPAANPVFFR			HSFIIDPQGILR
EGILLSTFPPAGK			REQLPNDNYR			EGILLSTFPPAGK			LASEIAMILR			LADLCLWR
EGARVMSLTDGTR			QAASLLAMLSTEAK			GGVTSFLEMPNTR			EGILLSTFPPAGK			NLEQIQAILK
VWVALLEK			VLESLEYLTTQFQK			EAGIAAADIPTSTSR			GGVTSFLEMPNTR			ATEPVLTLLR
NHTLLPTELPFR			VVELLVEPGANVKK			VWVALLEK			VGLSGLTMAEYFR			VLLISPGSTSPVFTEK
TIAEINEKINR			KAFNENPALPNLLLAPEFK			NHTLLPTELPFR			NHTLLPTELPFR			SSLNQALLAAGGFNDAR
AKQKMIEANLR			QLIIPSELGYGAR			FGDAAFILAGR			FGDAAFILAGR			ASTILPLMVGH
ATAAAKAMLIR			AAEYMTHAPLGSLNSVGGVATEINSFNYVSPR			FLFVADAITK			KIEVTPGIGQVELFR			GLASKGIYPAVDP
FGDAAFILAGR			LINLAAAEGHPSAVMDMSFANQALACEYLVK			KIEVTPGIGQVELFR			FLFVADAITK			NLNGFNFNQSIIDSQGR
FLFVADAITK			AGETVVISAASGAVGAVAGQIAK			FPAYLFETK			VLLISPGSTSPVFTEK			IAPMEETYK
KIEVTPGIGQVELFR			LPFPYSSKINSSR			TIAGAEGIGSFAATQVNLSR			TIAGAEGIGSFAATQVNLSR			AEQHYGVHR
VLLISPGSTSPVFTEK			GYAVGQLAADFGANLGVGQSK			NIIAGFPDGTFR			PQLVATGDGLFGVK			MQTEGSEFADVLADAQR
FPAYLFETK			NPGGLVPPQLYLALDK			HSFIIDPQGILR			LADLCLWR			FVAEVFTGSPGK
TIAGAEGIGSFAATQVNLSR			ETYNSLGVPVGATVQAIQAIK			PQLVATGDGLFGVK			QIAIAGLQEVK			AGLQILPAELGNSAGMVGAAR
HSFIIDPQGILR			FQQLYELILEGNR			LADLCLWR			VPILALNSGYVQNGIAR			QPWPGLIEAYR
IVIDLPGTSFK			FYEEVLGLLR			VLLISPGSTSPVFTEK			LSLQQGDFLIR			QDIFPAQIVIPPGQSR
IAPMEETYK			NLGVNIPSQIDIDFPAVMAR			RERWESLTPEQRRKFPPIAPDFVIELR			SLIDLGIPPGTAK			GVLQFYTPTFTHGDGLNR
MQTEGSEFADVLADAQR			GLFIIDKDGIIQHATINNLAFGR			LSLQQGDFLIR			IAPMEETYK			EAPFGPAQVYLAASGGR
IEAGTFLVAGAITR			LPGTTEMLFPLQTPVPVSVQQGEK			IAPMEETYK			FTYNSIFVVR			LVDAITDSYAWIHGK
LEVDQIYHLACPASPVHYQYNPVK			LPIYPGVEDLIYQAR			MQTEGSEFADVLADAQR			LEVDQIYHLACPASPVHYQYNPVK			VATLQNGQVLLLENVR
ILRPESYWFQDVGTVASVDQSGIK			YLGETVTQAVITVPAYFNDSQR			LEVDQIYHLACPASPVHYQYNPVK			MQISDYPQLNLSSVPR			YNLPGVTELNLPR
NVIAIASGVCDGLHLGTNAK			HVLQQLQSFSADAQDLSALMNR			YGSQIEILSAGANWNPK			ILRPESYWFQDVGTVASVDQSGIK			HQAPVVSFLTY
AGLQILPAELGNSAGMVGAAR			IILPNGEFLVGDVLTR			KIDKYSIYWK			AGLQILPAELGNSAGMVGAAR			YATYAIVAGDPNIIVVNTR
IPKSIQRNYR			LIAPEAVIEQGVTSFQVR			ILRPESYWFQDVGTVASVDQSGIK			LPQIYNALTIK			LESYFFQLK
QPWPGLIEAYR			SALQNAASIAGMVLTTECIVVDKPEPK			KVERFLSQPFFVAEVFTGSPGK			QPWPGLIEAYR			VACGLALLPLHSQVLEESR
QDIFPAQIVIPPGQSR			IFMGSMHGQLLVDQEAALESIFAQGQR			NVIAIASGVCDGLHLGTNAK			QDIFPAQIVIPPGQSR			ITEINLLEEDIK
ELNKRPQLQLVVDNT			EMYNSLGVPVPGMVEAINSLK			QPWPGLIEAYR			NGFIGTVGNTPLIR			NIAAGSLSQQTGIELGTVLK
TTLVDALLK			YLVPGSLVNLEGDILGK			QDIFPAQIVIPPGQSR			GVLQFYTPTFTHGDGLNR			SVHEPMQTGITAIDSMIPIGR
LVDAITDSYAWIHGK			LPIDVQQLPVDLLSLSSHK			GVLQFYTPTFTHGDGLNR			LVDAITDSYAWIHGK			GLVTSEGIGMVMLK
VATLQNGQVLLLENVR			IIYGADAAAFLQDLAK			YNWETPLLTGR			NLNNLGAIDVLATR			ISGELGYIPLPQAVVQK
AGQKALTAPAADTIR			LKEEFSNAAATQFGSGWAWLIDDGGTLK			LVDAITDSYAWIHGK			YATYAIVAGDPNIIVVNTR			FVQAGSEVSALLGR
YATYAIVAGDPNIIVVNTR			ALVTNAPR			VATLQNGQVLLLENVR			QPLAQSPSQEFAIGLTASRR			AASAQGIVAVENIIGR
SSLTDAVQTIIK			TILWNDPDLAINWPLK			NLNNLGAIDVLATR			VACGLALLPLHSQVLEESR			NTLDLSVVPVLR
VACGLALLPLHSQVLEESR			DIVFTNIQGILFDK			EIFFLYGGTSK			ITEINLLEEDIK			GITMGFVDLLR
DLAMAMSQVIGNK			SLDFFMTLIANHTNIEADNR			YATYAIVAGDPNIIVVNTR			NIAAGSLSQQTGIELGTVLK			QAAADLVGHLQAIAK
AGDIFQVVISQR			ISSVGKDEFVSLMQELYAEPIKPELITK			NITGDPIAGLDADELYDTR			SVHEPMQTGITAIDSMIPIGR			TGVGVFQGLENPMIATR
NIAAGSLSQQTGIELGTVLK			FGPTPSAQR			AIVGVANGYSTITPCNMGINQLAQR			GLVTSEGIGMVMLK			KMDVYANDVFISVFK
SGSIVGLGTGSTTAYTIQYLGDR			ASYNPQAAADAWEQVQQLFK			SGNNVGQVYLIDFGSVQTALGAEGGTR			EGNDLYNEMIESGVINNENLNESK			SGWILDGFPR
SVHEPMQTGITAIDSMIPIGR			LLNLVSLIEESMVK			MFIDELSPIFK			FVQAGSEVSALLGR			ISGIQYTSEGWPILR
VAPENILAVTFTNK			QVSDVLEVLLLAK			VACGLALLPLHSQVLEESR			FPDLTLLTK			PDFPKPGILFR
GLVTSEGIGMVMLK			LVSAESLLR			NIAAGSLSQQTGIELGTVLK			NTLDLSVVPVLR			LVEMAMNQLTQLDIR
ISGELGYIPLPQAVVQK			LMLELVDDRALAVR			TVTTQGGQIWLK			AEIGITALHPDCNHLDIMQQHLSLLR			QSIDFFSALR
EGNDLYNEMIESGVINNENLNESK			SLVDMATGLGLIPEVIVDQHFHNR			MQILKQEQEVNVKQAEVMR			AGVALFSSSFDHIGPFAR			MEGRPHNLVTPR
FVQAGSEVSALLGR			IGPEYIGPLGLLAPVADGLK			SVHEPMQTGITAIDSMIPIGR			IVDFLAEQFR			LIDIPVSNCINSEIFK
NKRSGSGLGLHLSSR			KTAEDAEAVYQLILAAIR			QYAQYHLGR			LPQMMGFQAAGAAPLVNGQPVSHPETIATAIR			ADVAQLVIQCLK
FPDLTLLTK			AAFTLEEFVAALERPR			FVQAGSEVSALLGR			NLYVLQLAGVENR			AGLLPTIAAIEAGK
NTLDLSVVPVLR			SIFDNVNVTGADFTNAVLDITQVK			GLVTSEGIGMVMLK			IVPGSPAANAGLRPGDIIQSINNQSVTTVEQVQK			VANTEVAQPYAQALLSIAK
YASALSVETFLK			EVLAEIKADPALK			ISGELGYIPLPQAVVQK			SGGVIAIDNVLWSGK			REQLPNDNYR
AEIGITALHPDCNHLDIMQQHLSLLR			ADIFSVGELVDVIGTSIGR			EGNDLYNEMIESGVINNENLNESK			KMDVYANDVFISVFK			AISALQTVYDACFLK
AVNVSIGSIGGALDNAALR			SVEGGTINVK			FPDLTLLTK			LQLATAYEILQR			VLESLEYLTTQFQK
FALNILSEGNHLEYMK			VSAETVDQIR			NTLDLSVVPVLR			ISGIQYTSEGWPILR			KAFNENPALPNLLLAPEFK
GITMGFVDLLR			YFTPASNAK			AEIGITALHPDCNHLDIMQQHLSLLR			SGWILDGFPR			VGLTPPEVYYQR
ANNFSTDMLLTLNGK			AVAVTLQK			AVNVSIGSIGGALDNAALR			QSIDFFSALR			QQLGVLHF
NLYVLQLAGVENR			RDPDLLASSPNR			FALNILSEGNHLEYMK			MEGRPHNLVTPR			LINLAAAEGHPSAVMDMSFANQALACEYLVK
LFVLNSPSNPTGMVYTPEEIK			LNGQAVTDASNVQR			GITMGFVDLLR			MLAQLAVLDPASFGK			AAEYMTHAPLGSLNSVGGVATEINSFNYVSPR
GNPGGLLFSSVEIAR			AAASLEAAR			LPQMMGFQAAGAAPLVNGQPVSHPETIATAIR			LIDIPVSNCINSEIFK			GYAVGQLAADFGANLGVGQSK
KMDVYANDVFISVFK			ANIAIAETR			NLYVLQLAGVENR			ADVAQLVIQCLK			AGETVVISAASGAVGAVAGQIAK
QILLTCDRTTAK			GDGMTMVTQR			KMDVYANDVFISVFK			TYQVGQALGAPLPAQFVLDK			QLVHALFEQVSSR
SGWILDGFPR			MSRMLR			SGWILDGFPR			AGQTNFPIPNNGYLLTLR			NPGGLVPPQLYLALDK
ISGIQYTSEGWPILR			YFEEATAPAR			ISGIQYTSEGWPILR			VANTEVAQPYAQALLSIAK			KSVVQTNNTKPLTVAGLASVE
LDSLGALTRGQR			EDLATLQR			LVEMAMNQLTQLDIR			YNLNFPLLADTNK			EVLLENLPR
LVEMAMNQLTQLDIR			DNTTIVAGNTTKPEIQK			QSIDFFSALR			REQLPNDNYR			FQQLYELILEGNR
QSIDFFSALR			SILHANCTIEER			MLAQLAVLDPASFGK			VLESLEYLTTQFQK			FYEEVLGLLR
TGLDSLLKSDAMR			QGALAMAR			LIDIPVSNCINSEIFK			SIGALIVPNVEALAK			FLINPAWLPSPENSDR
GTLFVLATNAVENAR			ATLEQLR			PLDDGSGLAVTIAK			KAFNENPALPNLLLAPEFK			QADLIITAGTITMK
QTIPALTLTDTYLCPR			SGVMYECVR			TYQVGQALGAPLPAQFVLDK			QLIIPSELGYGAR			NLGVNIPSQIDIDFPAVMAR
LIDIPVSNCINSEIFK			TNLQNALSEK			VANTEVAQPYAQALLSIAK			LINLAAAEGHPSAVMDMSFANQALACEYLVK			AIALPDKPGIISVSLPADAVGLAVDK
ADVAQLVIQCLK			ELAQTLGR			YNLNFPLLADTNK			GYAVGQLAADFGANLGVGQSK			LPGTTEMLFPLQTPVPVSVQQGEK
YTPPTCTLEVLAQSSPLSR			LAGEQTAIVHDEPGVTR			LMQDFGQVQALQK			AGETVVISAASGAVGAVAGQIAK			PSTYASIIGTIIDK
TYQVGQALGAPLPAQFVLDK			VSSNVGHDTEPSVVIVDHR			VNTALPPR			PTIPHPDFTSIINLTNGSSVSAIR			LPIYPGVEDLIYQAR
VANTEVAQPYAQALLSIAK			DNIVQHAELR			REQLPNDNYR			ETYNSLGVPVGATVQAIQAIK			LTQFNANASMELAHAISSLEK
LMQDFGQVQALQK			AVAENSVLR			QAASLLAMLSTEAK			NPGGLVPPQLYLALDK			LLASSEGIFCEPASAASVAGLLK
VNTALPPR			EAVENLEK			VLESLEYLTTQFQK			FQQLYELILEGNR			FFLFEPELTPAGR
REQLPNDNYR			EGVFVTGTGNPK			SIGALIVPNVEALAK			FYEEVLGLLR			YLGETVTQAVITVPAYFNDSQR
VLESLEYLTTQFQK			QAAGIIAQEAAR			SEGILQYIPLGR			NLGVNIPSQIDIDFPAVMAR			HVLQQLQSFSADAQDLSALMNR
SEGILQYIPLGR			VNYVNANIEAK			QLIIPSELGYGAR			GLFIIDKDGIIQHATINNLAFGR			IILPNGEFLVGDVLTR
SIGALIVPNVEALAK			ILQQLR			KAFNENPALPNLLLAPEFK			GITMGFVDLLR			QRPSGDQQGLQLPQIYF
KAFNENPALPNLLLAPEFK			FIESLEK			HLQELQR			LPGTTEMLFPLQTPVPVSVQQGEK			LIAPEAVIEQGVTSFQVR
QLIIPSELGYGAR			LAQTYFGR			LINLAAAEGHPSAVMDMSFANQALACEYLVK			PSTYASIIGTIIDK			YLEAASAIASLVNPSDLSR
LINLAAAEGHPSAVMDMSFANQALACEYLVK			ELETNVALR			AAEYMTHAPLGSLNSVGGVATEINSFNYVSPR			TILVEPTSGNTGIALAMVAAAR			ISQVMTLLPGDVILTGTPEGVGALQQGDR
AAEYMTHAPLGSLNSVGGVATEINSFNYVSPR			IINEGNAALVER			GYAVGQLAADFGANLGVGQSK			LPIYPGVEDLIYQAR			KVSELVEPLNPSLFLPC
GYAVGQLAADFGANLGVGQSK			NAQEIIVASR			AGETVVISAASGAVGAVAGQIAK			YLNGIVAQDITMGALPTLR			EMYNSLGVPVPGMVEAINSLK
AGETVVISAASGAVGAVAGQIAK			NTAFPITVQR			LGIGYLAQEASVFR			LTQFNANASMELAHAISSLEK			VHYTGTLEDGTK
NPGGLVPPQLYLALDK			VEIEGIGR			LPFPYSSKINSSR			LLASSEGIFCEPASAASVAGLLK			YLVPGSLVNLEGDILGK
EVLLENLPR			IEAIALNTATQQESHK			PTIPHPDFTSIINLTNGSSVSAIR			YLGETVTQAVITVPAYFNDSQR			TLDAASQLATSTEAIVTLGIK
FQQLYELILEGNR			LSTEVVDQVR			NPGGLVPPQLYLALDK			FAPICPDFVIELR			LPIDVQQLPVDLLSLSSHK
FYEEVLGLLR			ASNILNNK			EVLLENLPR			HVLQQLQSFSADAQDLSALMNR			VLNVTGIGENFQQALAQAY
NLGVNIPSQIDIDFPAVMAR			ANLGMEVMHER			FQQLYELILEGNR			LIAPEAVIEQGVTSFQVR			IIYGADAAAFLQDLAK
AIALPDKPGIISVSLPADAVGLAVDK			VPQVTFR			FYEEVLGLLR			SALQNAASIAGMVLTTECIVVDKPEPK			LKEEFSNAAATQFGSGWAWLIDDGGTLK
IVDFLAEQFR			FMAEDFAR			FLINPAWLPSPENSDR			LIEAADWLMIYK			ALSAGVPAR
VGLLAPQAGGSVLIESGDTAVLVTATR			LEINTTGAVQPR			NLGVNIPSQIDIDFPAVMAR			IFMGSMHGQLLVDQEAALESIFAQGQR			FDVTPTFISQITYSPIGEQVLQR
LPGTTEMLFPLQTPVPVSVQQGEK			NGLIAYK			GLFIIDKDGIIQHATINNLAFGR			EMYNSLGVPVPGMVEAINSLK			QYASQMNPILASVLDK
YLELIAQLTEASK			VVVGNQQR			IVDFLAEQFR			GGGLVNQHFGHAK			AEVDGLPQSLLSLAAQAAR
AYAGQNLDFAQYAVAITSTGSNLDK			SSGEGIYFAAK			LPGTTEMLFPLQTPVPVSVQQGEK			YLVPGSLVNLEGDILGK			SLDFFMTLIANHTNIEADNR
LPIYPGVEDLIYQAR			VGANTAPK			PSTYASIIGTIIDK			LPIDVQQLPVDLLSLSSHK			LPVLDDAGQVIGILTR
GFPAVLAAADAMVK			GTNPTTGRETR			WLALTPSGDVLVTETRQNR			AAAIGLSLTLGVTCAGMAWR			EEMPVLAR
LTQFNANASMELAHAISSLEK			VVAIVSPESAPIKR			AYAGQNLDFAQYAVAITSTGSNLDK			IIYGADAAAFLQDLAK			SVEALSPQVLAVLGPVLVEK
LLASSEGIFCEPASAASVAGLLK			GVLNVAAVK			LPIYPGVEDLIYQAR			DGSQVVFTGDPFTALADCLAPYKPVK			ASYNPQAAADAWEQVQQLFK
YLGETVTQAVITVPAYFNDSQR			NVTSTELHLPSDR			YLNGIVAQDITMGALPTLR			LKEEFSNAAATQFGSGWAWLIDDGGTLK			VNLTDFYDALLSAR
EFFLVGSDYVFPR			RPDFIAPGGNAYGER			LTQFNANASMELAHAISSLEK			FDVTPTFISQITYSPIGEQVLQR			LLNLVSLIEESMVK
FAPICPDFVIELR			LTSNASSIVANAYR			VLVEELFQQGLIK			LPLAVLVDGNSASASEILTGALK			PAMTHPDNAAYDIIASLLSSGR
LIAPEAVIEQGVTSFQVR			AGVGVDNVDVPAATR			LLASSEGIFCEPASAASVAGLLK			TILWNDPDLAINWPLK			FGLTIPEIIQAVDK
SLAQGMSNADIADALSIGEGTVKSHVNR			IGTENYQAEKPLLER			YLGETVTQAVITVPAYFNDSQR			DIVFTNIQGILFDK			QGLSLAQEAAQLGQFQQYELALAR
SALQNAASIAGMVLTTECIVVDKPEPK			VADVIAAPEYK			RAGFIPANLYGHNGR			HPQYIELPFYDNMAALLQR			IADFIMILLPDEVQK
YPEWLESLQTPIQLPK			IEQPIDPIR			EFFLVGSDYVFPR			TAAELGVPLLGCIPLEISTR			IGPEYIGPLGLLAPVADGLK
IFMGSMHGQLLVDQEAALESIFAQGQR			ISQQQTGKQR			FAPICPDFVIELR			LPVLDDAGQVIGILTR			KTAEDAEAVYQLILAAIR
EMYNSLGVPVPGMVEAINSLK			ITMVVPGDDR			HVLQQLQSFSADAQDLSALMNR			EEMPVLAR			QMLLAWEIVK
GGGLVNQHFGHAK			VCNVLTMR			IILPNGEFLVGDVLTR			ASYNPQAAADAWEQVQQLFK			AAFTLEEFVAALERPR
YLVPGSLVNLEGDILGK			IQAQPVTAEELAR			LIAPEAVIEQGVTSFQVR			PAELIEIIGQYDALMIR			SIFDNVNVTGADFTNAVLDITQVK
LPIDVQQLPVDLLSLSSHK			AAAETDSPVILQASR			SALQNAASIAGMVLTTECIVVDKPEPK			VNLTDFYDALLSAR			DILAEAVAVTLGPK
IIYGADAAAFLQDLAK			MILDLAEGR			QTHPDTPLILLVSGSAGVLER			LLNLVSLIEESMVK			VTLVGFGSFESR
DGSQVVFTGDPFTALADCLAPYKPVK			VELPEPITKPEPSR			IFMGSMHGQLLVDQEAALESIFAQGQR			QVSDVLEVLLLAK			QADAVLTAALETI
GDASPFNGDIVYWSKRQSLHYDGVTAK			AIGVADAEIPASSSR			AFNENPALPNLLLAPEFK			PAMTHPDNAAYDIIASLLSSGR			VVPSNLPNR
LKEEFSNAAATQFGSGWAWLIDDGGTLK			VTTIIGYGSPNK			EMYNSLGVPVPGMVEAINSLK			SLVDMATGLGLIPEVIVDQHFHNR			YFTPASNAK
ALVTNAPR			VTYLIDEGR			GGGLVNQHFGHAK			AGGYILGSAIAPIFFNTAEDAGALPIQCDVTK			QNAPTELK
FDVTPTFISQITYSPIGEQVLQR			VATNGEVATYPCGTPIR			YLVPGSLVNLEGDILGK			IGPEYIGPLGLLAPVADGLK			CLAPIAK
LPLAVLVDGNSASASEILTGALK			VNTDENPQVASQYGIR			PQIAQLTELGLVELTR			KTAEDAEAVYQLILAAIR			LSGGVAVVK
AEVDGLPQSLLSLAAQAAR			DRPFNLVNPR			TLDAASQLATSTEAIVTLGIK			AAFTLEEFVAALERPR			RDPDLLASSPNR
TILWNDPDLAINWPLK			LNTQMIHFVPR			LPIDVQQLPVDLLSLSSHK			SIFDNVNVTGADFTNAVLDITQVK			QMKPLPYDVPGP
DIVFTNIQGILFDK			NGGINETITVR			QILMAGQSYIKDLAK			DILAEAVAVTLGPK			ITSNASAIVTNAAR
SLENNPHLR			LGTEPFSDAPK			IIYGADAAAFLQDLAK			SAAVDIVVIDSVAALVPR			ASHNLHIQLAQR
SLDFFMTLIANHTNIEADNR			LSALSQSQLPTR			DGSQVVFTGDPFTALADCLAPYKPVK			ADIFSVGELVDVIGTSIGR			QTPGPQFAADSR
TAAELGVPLLGCIPLEISTR			VEAVFEGVR			VVDYLANQFIVVVDSGK			YVSPGCGPCHTLK			GIVPAETAAR
EEMPVLAR			TYLPPQESLER			LKEEFSNAAATQFGSGWAWLIDDGGTLK			SVEGGTINVK			VGLADQMSH
LQIETRIAVLLKSSMTSR			FDDIYLR			FDVTPTFISQITYSPIGEQVLQR			YFTPASNAK			ANIAIAETR
ASYNPQAAADAWEQVQQLFK			VQLALPK			LPLAVLVDGNSASASEILTGALK			CLPAALK			GDGMTMVTQR
LLNLVSLIEESMVK			QLLQSNFDK			VDRMLTQLK			LSGGVAVVK			FSTGELR
GLVEFPAAIIDIPIQSANIR			KGNLAGIIAGMEPK			TILWNDPDLAINWPLK			RDPDLLASSPNR			AIVSPQAVEK
QVSDVLEVLLLAK			QDGRSYKK			DIVFTNIQGILFDK			LAQNNAGISEVR			YFEEATAPAR
FGLTIPEIIQAVDK			TLSSWAGK			SLDFFMTLIANHTNIEADNR			GIVPAETAAR			MKDAAVGIANDPNGITK
ALAQSPMVMLLDEPTAFLDLPRR			VGSLLLMR			HPQYIELPFYDNMAALLQR			AAASLEAAR			EDLATLQR
NAGMSKAQALQAAQLK			LEMEFR			ISSVGKDEFVSLMQELYAEPIKPELITK			ANIAIAETR			TTDGGKNWKAQVEAAVGV
SLVDMATGLGLIPEVIVDQHFHNR			IYDANNDPILQNR			TAAELGVPLLGCIPLEISTR			GDGMTMVTQR			ILVEDPNGNTK
IGPEYIGPLGLLAPVADGLK			AMGLKPGDEFEIR			LPVLDDAGQVIGILTR			FSTGELR			SILHANCTIEER
SAVNIPGLGPDVLEELKPYMQLAETLGK			VPMYILAR			EEMPVLAR			YFEEATAPAR			QAHLDGLAK
KTAEDAEAVYQLILAAIR			KGPFIADHLLSK			MLNIKELNKMEK			EDLATLQR			ILSECLDR
AAFTLEEFVAALERPR			LIQDWGK			ASYNPQAAADAWEQVQQLFK			DNTTIVAGNTTKPEIQK			MYGTPESNQGELLR
SIFDNVNVTGADFTNAVLDITQVK			NKDVVVLGVSADDEGSHQAFTQK			VFLTEPLDYAELVGAIGR			YLDTHEYVR			VSAETVDQIR
EVLAEIKADPALK			TESVAEIIR			VNLTDFYDALLSAR			SILHANCTIEER			SITYGTQESLR
RGNISGSASHTARER			LQEVIGEVTGNPSDK			LLNLVSLIEESMVK			ILESLDK			LAGEQTAIVHDEPGVTR
ADIFSVGELVDVIGTSIGR			SQSASGQLQDELISK			GLVEFPAAIIDIPIQSANIR			LTAEEIR			NPQPVEPQER
VTLVGFGSFESR			HSHYAAVNNPYFFDK			QVSDVLEVLLLAK			SGVMYECVR			VSSNVGHDTEPSVVIVDHR
SVEGGTINVK			VENSPIGMMVER			PAMTHPDNAAYDIIASLLSSGR			ILSECLDR			GGGTLGHPWGNAPGATANR
SAAESLAIAER			GEIIPGQEVATPPPSPR			FGLTIPEIIQAVDK			PASTNPPAWGNETNR			DNIVQHAELR
VVPSNLPNR			VPSAHLNYPFR			LVWTVLEK			VSAETVDQIR			VQSHPDEVCPAGWQPGEK
YFTPASNAK			FIDQIR			SLVDMATGLGLIPEVIVDQHFHNR			LATSNGTPK			LAQTYFGR
IHHFFSSSTEK			QEISLETIK			IGPEYIGPLGLLAPVADGLK			ALTGDTSVR			QAKENQPR
CLPAALK			SGVNPYFQDVQSK			PLEVQIRTMEMHR			SITYGTQESLR			LSVSTVKPLGDR
AVAVTLQK			TPASFEYNVNVTR			TILEDLLPFVR			LAGEQTAIVHDEPGVTR			VELQDTIAR
RDPDLLASSPNR			EQSISITGASTLDK			KTAEDAEAVYQLILAAIR			LDTIQKEDLYK			PAAPGTGVIAGGAVR
ITSNASAIVTNAAR			EQGLELVTVQK			AAFTLEEFVAALERPR			GQSVEVGVGTTR			IAQEELIGAR
ASHNLHIQLAQR			GMDTNQAVNLIR			IMMNTILESDRRFGVLMVDPVK			DNIVQHAELR			LSTEVVDQVR
GIVPAETAAR			AFNPTQSEETYSMVTANR			SIFDNVNVTGADFTNAVLDITQVK			IEQIAIDR			IEAIALNTATQQESHK
ANIAIAETR			APEGDNLLSMYK			SAAVDIVVIDSVAALVPR			EGVFVTGTGNPK			ALGGDEVALTR
GDGMTMVTQR			SNLENVQTANVALEQAR			ADIFSVGELVDVIGTSIGR			QAAGIIAQEAAR			TSNASAIVTNAAR
ALAMQTGLHR			QAKPEFFAEEEEKPTPVIR			VTLVGFGSFESR			VNYVNANIEAK			ANLGMEVMHER
YFEEATAPAR			ELIQTGSSSQDITLR			YAIHPVAGR			LLEEIR			TRPLSANPFER
EDLATLQR			NCTLVGYLNRR			SVEGGTINVK			IIEDFTK			LVAGNTNVLDER
IEHQPSPEILQK			ETYQALGTPGSSVAVGVQK			SGEVKSVEGGTINVK			LAQTYFGR			LDGIPPAP
SILHANCTIEER			VGTGMVSVTDVDVSGDLQHAK			YFTPASNAK			LSVSTVKPLGDR			VVAEANSGR
GLGSLESQAR			SWHALESPNTEIVEGR			RDPDLLASSPNR			ELETNVALR			PSDPDLMSDEVR
FDGLREAK			EVDAMLTQTAMR			ITSNASAIVTNAAR			PAAPGTGVIAGGAVR			SSGEGIYFAAK
SGVMYECVR			AAIQFIEKNERSVR			ASHNLHIQLAQR			IAQEELIGAR			TAGVHGAALGGDEVALTR
ILSECLDR			TPDSYELANSLR			LNGQAVTDASNVQR			LSTEVVDQVR			HIHLIQLGESDK
LATSNGTPK			VYGNVPILTK			GIVPAETAAR			VEIEGIGR			VVAIVSPESAPIKR
RSTDWVR			HVLGNDYILASER			GVISVTER			LGTEPFSDAPK			AQFSESVDVPDMGR
LAGEQTAIVHDEPGVTR			LPEFPETDKLPENK			GDGMTMVTQR			IEAIALNTATQQESHK			NVTSTELHLPSDR
LDTIQKEDLYK			ATNYDAAEVGLASVK			PDSQMHNESLYSYR			SALILSAAK			LTSNASSIVANAYR
VSSNVGHDTEPSVVIVDHR			QILSVDLDNQR			FDDHQTFPR			ANLGMEVMHER			LYDATNIDQSYQR
EIYEQPGVVR			SYTPTVVIVDEK			LAPSQPIEGK			TISLCVR			TGDELNITIGNHR
DNIVQHAELR			SVGVLELSQADQSR			YFEEATAPAR			FMAEDFAR			AGVGVDNVDVPAATR
ALTGYICELR			TFYVSATMGPSIR			EDLATLQR			LEINTTGAVQPR			IGTENYQAEKPLLER
EPELAMAAVGGGGDVRESMK			AFSQNLNAENWEK			IEHQPSPEILQK			NGLIAYK			VADVIAAPEYK
EAVENLEK			QAVMNPENTFYSVK			GNISGSASHTARER			DIQIYAPVGGR			IEQPIDPIR
QLEALQADRR			FQGQIDVPLNDNGR			VEYPQVGPK			QGNTPGQASDTER			ITMVVPGDDR
LAQTYFGR			SVEDTAILLK			SGVMYECVR			SSGEGIYFAAK			VCNVLTMR
VELQDTIAR			LSPMDLESRDR			ELMSFMADR			ITTDPQAWEK			IQAQPVTAEELAR
YAQENDLGFSK			ADSDNSSDTTLLNLHQQLK			EGKTGYPIVDAAMR			VVAIVSPESAPIKR			AAAETDSPVILQASR
IINEGNAALVER			AGIVGLPNVGK			TNLQNALSEK			HIHLIQLGESDK			TLITPGAVPR
IAQEELIGAR			AAEEIVFGKPEVTTGAGDDLQK			GYDQPEYLLR			AQFSESVDVPDMGR			YPILADADR
LSTEVVDQVR			ETYQALGTPGDAVASGIQK			LAGEQTAIVHDEPGVTR			NVTSTELHLPSDR			LLAGPTEGTDSTTIPK
VEIEGIGR			GAGEQGGVNSLSGVAATVDCNPR			VSSNVGHDTEPSVVIVDHR			RPDFIAPGGNAYGER			VELPEPITKPEPSR
IEAIALNTATQQESHK			TLISAYDVDGGGYAK			EIYEQPGVVR			LTSNASSIVANAYR			AIGVADAEIPASSSR
ALEEKAERR			DAINALIRDR			DNIVQHAELR			LYDATNIDQSYQR			PEPITKPEPSR
SVFVIDPNKK			AVDFVAGGTYALDGHQER			RNLEEATR			AGVGVDNVDVPAATR			VTYLIDEGR
MGNARMVEIVR			SQPLVIASLK			LMTAEQVIER			IGTENYQAEKPLLER			DRPFNLVNPR
ANLGMEVMHER			LSSQDIPTPYNGTLER			LIMVTWCHR			NGGINETITVR			EDLFTASCACAK
SSGEGIYFAAK			LEGGHLEGANLMGATLQETDLR			IIEDFTK			IANQTESQIAALK			LTQYGPEVTVEAGDQR
SAAQGVPK			GVVFQGNLGQPSSLK			LAQTYFGR			IEQPIDPIR			TYLPPQESLER
VVAIVSPESAPIKR			KPSFQAIAVEPSNSPILSGGQAGPHK			QDENVKAVVLR			ITMVVPGDDR			TEPVKPVVEPPEIR
GVLNVAAVK			IEAKTGAQR			ELETNVALR			VCNVLTMR			NVMRSMLSR
HIHLIQLGESDK			DTGVSDLSLILR			YAQENDLGFSK			IQAQPVTAEELAR			ASNSLGAETIEQVR
NVTSTELHLPSDR			NFDELLR			PAAPGTGVIAGGAVR			PSQILTSVPEER			ITGYAASNTVNFR
LTSNASSIVANAYR			SLGTPIEAVGEGVR			IINEGNAALVER			AAAETDSPVILQASR			KGNLAGIIAGMEPK
IDYEKFQQGQAPY			GDVSEVQASVAAGIEAAR			IAQEELIGAR			SELPELPAQK			GVLDPHDLPANAPR
TGDELNITIGNHR			ISIEMGLMK			LSTEVVDQVR			VELPEPITKPEPSR			FPSGLAVGR
AGVGVDNVDVPAATR			GQLVMVKINEVR			IDVGAIER			AIGVADAEIPASSSR			IYDANNDPILQNR
QADLFVGLAGTAAR			IKEHEPNLSGEHVR			TVDDSTLIAAR			VTTIIGYGSPNK			AMGLKPGDEFEIR
IGTENYQAEKPLLER			FEDNLTLDVGNR			TVATVDHIVPTENQAR			MILDLAEGR			LADLEGLSR
VADVIAAPEYK			HIVEVGTEIVNTTPATEIDAK			IEAIALNTATQQESHK			VTYLIDEGR			AAVSLSVSTVKPLGDR
DAIAGIIGGDTSLGK			APYDQSEIADHVDIYAAR			ALEEKAERR			VATNGEVATYPCGTPIR			KGPFIADHLLSK
IEQPIDPIR			VWNEDNTIGITSTTDVDPK			SVFVIDPNKK			VNTDENPQVASQYGIR			NKDVVVLGVSADDEGSHQAFTQK
ITMVVPGDDR			SLENLDINGCIR			SALILSAAK			GITINTAHVEYETANR			ISPLAAYNEQTDR
VCNVLTMR			VNGLGVSEPVIQTVGTDK			ANLGMEVMHER			DRPFNLVNPR			TESVAEIIR
IQAQPVTAEELAR			HPELQNSSVEALLR			TISLCVR			LNTQMIHFVPR			LQEVIGEVTGNPSDK
AAAETDSPVILQASR			LAVVETTNERPLEDNDQQLEVTVPAR			FMAEDFAR			YGVTTNHVLGLK			SQSASGQLQDELISK
LMGAEVRPVAAGTGTLK			APAPGEAVFVEVGDR			LVEEITAVK			LMLEDLQK			TAGGLYLPDTAK
SELPELPAQK			GQGVLITGGGFYTSR			EVLQTWQER			TYLPPQESLER			HSHYAAVNNPYFFDK
KDVLNTDPAADVDAR			DMSKPVDVLEVDGHATLEQVNK			SSGEGIYFAAK			GTGYLFQR			VENSPIGMMVER
VELPEPITKPEPSR			IGTVNDVLVDDEGHFR			HIHLIQLGESDK			TEPVKPVVEPPEIR			GEIIPGQEVATPPPSPR
VVLNNLYK			LQAIADNQSLLEATEAK			NFIPVDDR			VQLALPK			MFGQTTLGAGSVSSSASR
AIGVADAEIPASSSR			QAPGFETGYTPQDIEVGR			VVAIVSPESAPIKR			ATLVHGSYHDVDSSEMAFK			QVIDDTQHHTLAAASTVEPELK
KSAQGLYEQVK			NQLSSTVESSQTLLEK			EVMDAFR			GVLDPHDLPANAPR			VPSAHLNYPFR
VTYLIDEGR			DISAEVLYAAK			GQIVEQGTAESIYR			KGNLAGIIAGMEPK			VSDLYDMIHPNAN
ENTEGALSVSFEVGPDR			QFFGETDETVNLR			NVTSTELHLPSDR			AIGGPTEGIIESR			AQPDLGTSENPGGNLIR
DRPFNLVNPR			SVTTELEITEGMR			EPGLEHKEDLFTASCACAK			FPSGLAVGR			LEVGEIAVTK
LNTQMIHFVPR			EESGALDLLPK			LYDATNIDQSYQR			EVPIHPDFVGK			MEIILR
EDLFTASCACAK			LNERDDIELVSIAASK			TGDELNITIGNHR			IYDANNDPILQNR			EVTLGQTFQDAGGK
LGTEPFSDAPK			TNATAIGPIPLPTK			IGTENYQAEKPLLER			AMGLKPGDEFEIR			EQSISITGASTLDK
YGVTTNHVLGLK			AIATLNPEVGNGVDELR			IEQPIDPIR			VPMYILAR			EQGLELVTVQK
LMLEDLQK			TAAELTSQLQAAGHSVDEYHGDLSQQAR			EQLERTFR			AAVSLSVSTVKPLGDR			MLAGDPSILDER
TYLPPQESLER			TPGHEGLAEALDWSK			NGGINETITVR			KGPFIADHLLSK			AFNPTQSEETYSMVTANR
TEPVKPVVEPPEIR			GGFLENLR			ITMVVPGDDR			LLEDWGK			APEGDNLLSMYK
ATLVHGSYHDVDSSEMAFK			DNNNNSIGASGQGLQTFQVGSTGNNNVEIDR			LVEPAESAGHHPDIEISYNK			NKDVVVLGVSADDEGSHQAFTQK			SDLDSNLTFANR
RAEAVAAAIAPSLR			LVSPLMDQLADEYK			VCNVLTMR			AISALSQTNPQELEK			SNLENVQTANVALEQAR
ITGYAASNTVNFR			DEELTGALIVAR			IAHESLTAWDEGR			TESVAEIIR			NFDPHEYLER
KGNLAGIIAGMEPK			RYDDLLSQV			IQAQPVTAEELAR			LQEVIGEVTGNPSDK			QAKPEFFAEEEEKPTPVIR
QDGRSYKK			ISDAVEDGSILSNSALVK			TLVSALQQNSHVK			KEELTNVAGQLEQAK			ELIQTGSSSQDITLR
QIEVMVSGPGAGR			ETVQPHETLLVVDSMTGQEAANLTR			CGGDDPALIGGVAR			YKEDVVVGLENAPR			GDKEFPVWGDGSPTR
TISMELR			SISLIFDGKDEDIR			AAAETDSPVILQASR			TAGGLYLPDTAK			VDLIIGADGANSR
FPSGLAVGR			NPTTYDGVEEISEIHPSLK			TLITPGAVPR			VENSPIGMMVER			SGQTVVVHYTGTLEDGTK
WEVIVIDNNSSDR			LQTIVENELLSEK			VELPEPITKPEPSR			GEIIPGQEVATPPPSPR			VGTGMVSVTDVDVSGDLQHAK
IYDANNDPILQNR			VQGLTLQITYEDGSEER			TEPVKPVVEPPEIR			QILSVDLDNQR			SWHALESPNTEIVEGR
AMGLKPGDEFEIR			ALGLLNSNADSGLTTEEVEQR			VVLNNLYK			MHGHTLFWNMAK			EVDAMLTQTAMR
KLISLSTGETIANPR			VDPGWNASIGDFNGDR			AIGVADAEIPASSSR			FLDELR			ILYKEELEEIQQK
KGPFIADHLLSK			LHTVTGIVNGTTNYILTR			VTYLIDEGR			QEISLETIK			VYGNVPILTK
IAQSDLSQLVKEIR			GSVDGYFGVQTEEALK			GITINTAHVEYETANR			EMILLR			AQILDPLPPEQSGK
LLEDWGK			TYILSDETTGSQLEVVPER			VNTDENPQVASQYGIR			TPASFEYNVNVTR			LPEFPETDKLPENK
NKDVVVLGVSADDEGSHQAFTQK			IGIPDVLVEHATPDESK			FDLHLKMPAR			EVTLGQTFQDAGGK			TTIATVTDASSEIAK
AISALSQTNPQELEK			VQMVDLPLGATEDR			EDLFTASCACAK			GMDTNQAVNLIR			ATNYDAAEVGLASVK
TESVAEIIR			GDVSEVQASVAAGVESVK			NMPGAMIAIAR			AFNPTQSEETYSMVTANR			SYTPTVVIVDEK
QIADNAGAEGSVIVSR			NSTLIYLATVK			YGVTTNHVLGLK			APEGDNLLSMYK			YGQPEEIAGMVR
LQEVIGEVTGNPSDK			GVIGDEFTFER			LMLEDLQK			SNLENVQTANVALEQAR			SVGVLELSQADQSR
EKTKLEDVNYYQK			AGTYAVAAIQDLNGDGTLNR			TYLPPQESLER			IDGYEVVTWSR			VSKFLESHNVGDR
SQSASGQLQDELISK			QSPTAAVIGNSSFVTAAVNR			EELPPLTDKER			ELIQTGSSSQDITLR			ARPDAYQLTQALGPR
TAGGLYLPDTAK			TFLECVIAPDCDAEAQK			VQLALPK			IELLNGVR			AFSQNLNAENWEK
HSHYAAVNNPYFFDK			LLLCSDGLTEELPDQK			PQIALPK			ETYQALGTPGSSVAVGVQK			LSPMDLESRDR
ELIGGLDWWKR			YEEFESAEDAMMKPVLR			ATLVHGSYHDVDSSEMAFK			SGQTVVVHYTGTLEDGTK			ADSDNSSDTTLLNLHQQLK
GEIIPGQEVATPPPSPR			NNQQEALLGELVK			GVLDPHDLPANAPR			VGTGMVSVTDVDVSGDLQHAK			LQTGEALLVDSPR
VPSAHLNYPFR			NVQIIGVSADDIDSHAEFCDSEGLK			ITGYAASNTVNFR			SWHALESPNTEIVEGR			AGIVGLPNVGK
VSGESLAVFADK			QVGDNILDDLAK			KGNLAGIIAGMEPK			EVDAMLTQTAMR			AAEEIVFGKPEVTTGAGDDLQK
LEVGEIAVTK			MVAPVVDEIAQQYEGK			QIEVMVSGPGAGR			TPDSYELANSLR			AVDFVAGGTYALDGHQER
QEISLETIK			SIEAGALEDPKFEPPEEIYEMTK			FPSGLAVGR			VYGNVPILTK			SEQFSNAFIAER
TPVILGINK			ASTVANVVQTLQEK			IYDANNDPILQNR			HVLGNDYILASER			GAGEQGGVNSLSGVAATVDCNPR
VDIPGNNSDPYTIHYVDHNEGGAQGVTK			ETLINIVDTPGHADFGGEVER			AMGLKPGDEFEIR			ATNYDAAEVGLASVK			DPSVSLEAIAR
EVTLGQTFQDAGGK			LIFQYASFNNSR			TFYWIRLLSK			YGQPEEIAGMVR			TFQCELAFEK
EQSISITGASTLDK			LEIQAIAEDVTSK			KGPFIADHLLSK			SVGVLELSQADQSR			SQPLVIASLK
KIQDVIDDAVK			LQEEFSAELATLR			VLPLDQNSTADDIK			TFYVSATMGPSIR			LEGGHLEGANLMGATLQETDLR
ERPPLEEMTLR			DEELGISMIQVGSDAQATK			LLEDWGK			GPLPTMGASSQVAGIVR			TDEIHPENVWLAQR
AFNPTQSEETYSMVTANR			VATAGIDADAAAEIQALNDK			NKDVVVLGVSADDEGSHQAFTQK			AFSQNLNAENWEK			TLISAYDVDGGGYAK
APEGDNLLSMYK			GMEEGIDAALSAAAAK			AISALSQTNPQELEK			QAVMNPENTFYSVK			EAITDYGINAVCTH
SDLDSNLTFANR			QELQAVFAAEGDAVTTK			AGTLLDEAVK			KVDREDELIMNLAER			KPSFQAIAVEPSNSPILSGGQAGPHK
ANMPVFELDGK			LPVNQIKSANR			TESVAEIIR			FQGQIDVPLNDNGR			AVTDAFGENTGDANNTVFQNR
SNLENVQTANVALEQAR			VAPGDIPVDENGYIIGPQVPVR			EVFGNNNTAFGR			SDVVEAVIVR			YIELNITTSDEAK
NFDPHEYLER			TGGSLADVDEGLADLPGGYGDSR			LQEVIGEVTGNPSDK			PSIFNEPPYNR			LPNQLPQEVMDER
QAKPEFFAEEEEKPTPVIR			LGTEEYVLLSEK			YKEDVVVGLENAPR			LQTGEALLVDSPR			QIADNAGAEGSVIVSR
ELIQTGSSSQDITLR			EPDAILEVLK			SQSASGQLQDELISK			AGIVGLPNVGK			QMSLLLR
GDKEFPVWGDGSPTR			LPQALNNIAVIYHYQGEK			TAGGLYLPDTAK			AAEEIVFGKPEVTTGAGDDLQK			SGEIIFGGETMR
VDLIIGADGANSR			SVNDILTFDYK			HSHYAAVNNPYFFDK			ETYQALGTPGDAVASGIQK			QNNDVVIPSFK
QPATTPSAPTPTFTPAAPPAPR			TPNAENPLAHGQK			VENSPIGMMVER			ELDTGLVLK			SLKPDTILDEVR
SGQTVVVHYTGTLEDGTK			VAQVCVESLFEPDAR			GEIIPGQEVATPPPSPR			SEQFSNAFIAER			GDVSEVQASVAAGIEAAR
HAPVHEALVMSPK			VGVLVELNSQSEAGAANEEVQNLAR			VPSAHLNYPFR			GAGEQGGVNSLSGVAATVDCNPR			GVASYYSIEVDGQVNK
VGTGMVSVTDVDVSGDLQHAK			QALQGALEQYR			TAFVWDNLEK			EPELAMAAVGGGGDVR			LSLEQFER
QGIEADLSSVAK			LSELELVEITAGK			LEVGEIAVTK			AVDFVAGGTYALDGHQER			AILAGDASVLDDR
SWHALESPNTEIVEGR			GEYLVNWCPATQSAVSDVEVESK			YTSTIDQVSGDLK			SQPLVIASLK			YTISNQGCSNNTER
EVDAMLTQTAMR			GAVEDLELHEVMLTGFR			VDIPGNNSDPYTIHYVDHNEGGAQGVTK			LSSQDIPTPYNGTLER			IKEHEPNLSGEHVR
TPDSYELANSLR			DGIGIDILSEQGDVVSR			EQSISITGASTLDK			ITGGNNIASENGTSYHLEGLYK			PLAVGTDAPAFTVK
VYGNVPILTK			DAVSTVIENLQDK			NPDEYQKIAKSR			GVVFQGNLGQPSSLK			NLYRPNAPFIGK
LPEFPETDKLPENK			YATYAMLAGDPSILDER			EVTLGQTFQDAGGK			ITAGDPDLETTAAALK			LFEGTPAQMVESLT
TTIATVTDASSEIAK			LGTMGEYGTPNIDIEEGYITIEHNGR			AFNPTQSEETYSMVTANR			EYYLPLDK			APYDQSEIADHVDIYAAR
ATNYDAAEVGLASVK			YNPDGIFLSNGPGDPSAVTEGITTAK			APEGDNLLSMYK			KPSFQAIAVEPSNSPILSGGQAGPHK			EVPYQVEGFYK
SYTPTVVIVDEK			NNFTSVMMDGSLEADAK			SDLDSNLTFANR			YIELNITTSDEAK			PNSFTWDLTAPR
YGQPEEIAGMVR			EVVVKPGELLMVDDPEAVIGR			ANMPVFELDGK			LPNQLPQEVMDER			TGGLVDTVSHHDPINEAGTGYCFDR
SVGVLELSQADQSR			NLVETLHIADEIAAK			SNLENVQTANVALEQAR			QDAIPGVPTELR			APAPGEAVFVEVGDR
AAASLEAAR			AQGGEIFEFDRETLNSDGVFR			NFDPHEYLER			QNNDVVIPSFK			GQGVLITGGGFYTSR
TFYVSATMGPSIR			ANHGLSGQAANEANTYIDYAINALS			QAKPEFFAEEEEKPTPVIR			NFDELLR			EQLDALANVVK
QILSVDLDNQR			NEDNSDAIVMQSSDTLFDGSIPR			ELIQTGSSSQDITLR			SLGTPIEAVGEGVR			KVDREDELIMNLAER
EQGDELPPGANMVVR			EYIVQEGDVMLFR			GDKEFPVWGDGSPTR			GDVSEVQASVAAGIEAAR			IGTVNDVLVDDEGHFR
DANITPEQVSYINAHGTSTSANDTTETAAIK			MIEISTLEPEDELGWR			SGQTVVVHYTGTLEDGTK			GLTAEVDGTPILK			GGAIPETYGVPVEEIQK
AFSQNLNAENWEK			YNDESASQTLAAIQLPENLR			VDLIIGADGANSR			IKEHEPNLSGEHVR			LQAIADNQSLLEATEAK
GAVAMFGEKYGDEVR			RFLLQEEPIEEVLK			TPASFEYNVNVTR			SADAQDLSALMNR			NVENVEPQMLIER
KVDREDELIMNLAER			HQAPVVSFLTYADVGGVDEPDGK			SLHDWLDGKRKARQFCR			PLAVGTDAPAFTVK			SAIENPQRPLAAIIGGSK
LEPSLAAMNWQGEK			SEILQEVWGYTPER			VGTGMVSVTDVDVSGDLQHAK			PVVSLAQMMESGVHFGHQTR			HLESQPDPIAGF
SVEDTAILLK			EWFEGNGYTVYELPK			SWHALESPNTEIVEGR			ALELAEQYDLK			QAPGFETGYTPQDIEVGR
LSPMDLESRDR			VPGGSSGGSAAAVAAEECVVALGSDTGGSIR			QGIEADLSSVAK			HIVEVGTEIVNTTPATEIDAK			NQLSSTVESSQTLLEK
ADSDNSSDTTLLNLHQQLK			TADQAGMVIPVEISVYEDR			TPDSYELANSLR			APYDQSEIADHVDIYAAR			LESYRPDGLQELQVS
LQTGEALLVDSPR			QDWQRITEQGLR			EVDAMLTQTAMR			SLENLDINGCIR			TTFPADAPAGEYTFYCEPHR
AGIVGLPNVGK			YEFDKDLEAFALDR			VYGNVPILTK			TGGLVDTVSHHDPINEAGTGYCFDR			AANLESANLEGSNLTNATLDSAR
VKGEEILYLDAER			LVEDIEQFEADTGWK			LPEFPETDKLPENK			HPELQNSSVEALLR			QFFGETDETVNLR
AAEEIVFGKPEVTTGAGDDLQK			YLQQLVMESLGK			TTIATVTDASSEIAK			DVVVLGVSADDEGSHQAFTQK			LSQEDIDQIIEQTR
ELDTGLVLK			TFEQQELATFAEYAK			ATNYDAAEVGLASVK			APAPGEAVFVEVGDR			EESGALDLLPK
SEQFSNAFIAER			EEAEWLFDTSDPGAITYR			YGQPEEIAGMVR			EQLDALANVVK			LNERDDIELVSIAASK
GAGEQGGVNSLSGVAATVDCNPR			FLNALIDAEGIQLDSAPNANGR			RAAEAANR			GQGVLITGGGFYTSR			TGGEINVQGELAVPTGKT
TLISAYDVDGGGYAK			EIELEDHIENTGVALIR			SVGVLELSQADQSR			DMSKPVDVLEVDGHATLEQVNK			TEAEQWSNYLR
EPELAMAAVGGGGDVR			DDFQSIITHLDSNNLDANR			HVLGNDYILASER			LAVVETTNERPLEDNDQQLEVTVPAR			TAAELTSQLQAAGHSVDEYHGDLSQQAR
AVDFVAGGTYALDGHQER			RLEGDTVEFLDLDAPHDSIFAR			AAGYTTLQFTAR			IGTVNDVLVDDEGHFR			NFDELLR
TFQCELAFEK			LNSAESQFNR			EQGDELPPGANMVVR			LQAIADNQSLLEATEAK			TPGHEGLAEALDWSK
GSFFITPGTK			ADLQGALLSEANLEEADLR			AFSQNLNAENWEK			NVENVEPQMLIER			LVSPLMDQLADEYK
SQPLVIASLK			GNYLSGDEINALSALVADSNK			TFEEMPQAIQALR			HLESQPDPIAGF			DLTLEEWQQIHPK
LEGGHLEGANLMGATLQETDLR			VDLIYLCFPNNPTGATATK			QAVMNPENTFYSVK			NQLSSTVESSQTLLEK			DEELTGALIVAR
MVGTAQVSATASQLTSR			AAGVELNLDDFETIR			KVDREDELIMNLAER			NPDGSELQIAVDYPGR			NLNLAVQAGAFPTQQQVK
GVVFQGNLGQPSSLK			FNQEDAVIGYMSDLSGK			LPHYIDFQSELNLVR			DISAEVLYAAK			QPLEGVGELCR
KPSFQAIAVEPSNSPILSGGQAGPHK			DTNGIRPLVIGILPGNPVR			FQGQIDVPLNDNGR			QFFGETDETVNLR			TYDGVEEISEIHPSLK
TLQLVQQQSDLEDVK			IALVNAGIVGMTVSEVR			SVEDTAILLK			SSGGNLGQIDLIEQTR			SISLIFDGKDEDIR
YIELNITTSDEAK			EVIPFQLSNNLASR			PSIFNEPPYNR			EMITDLLK			NPTTYDGVEEISEIHPSLK
LQGELATNK			TLLNLLTENQQLR			ADSDNSSDTTLLNLHQQLK			EESGALDLLPK			TPITEAIAAADTQGR
QFEPENIQGYADTSPV			EEELEGLDIGEHGMEAYSGFLK			LQTGEALLVDSPR			LNERDDIELVSIAASK			LQTIVENELLSEK
LDEVLFGEGGAR			SLTTELEVVEGMQIDR			AGIVGLPNVGK			TNATAIGPIPLPTK			QAPVTQVYDFSTEEAVR
GDVSEVQASVAAGIEAAR			ENGLVEITTLYESTAR			VKGEEILYLDAER			AAYGAIQNMLK			ALGLLNSNADSGLTTEEVEQR
GVASYYSIEVDGQVNK			APADVVQAAR			AAEEIVFGKPEVTTGAGDDLQK			TAAELTSQLQAAGHSVDEYHGDLSQQAR			LYGYDNFCDTLPDK
YTISNQGCSNNTER			IAEEIIFGEEEVTTGASNDLQQVAR			ETYQALGTPGDAVASGIQK			AYTVDLADVSQVEAK			NGVHIIDLVQTAH
IKEHEPNLSGEHVR			AFVLIPDGYVALGK			FNDDSSLTFVEK			GGFLENLR			VIPVEISVYEDR
HIVEVGTEIVNTTPATEIDAK			GAELVGLPENFSFMGEEQDK			SEQFSNAFIAER			TPGHEGLAEALDWSK			GSVDGYFGVQTEEALK
QAAIVSDFEQAVSRAINGAYK			RVENMGFSQDGLWLLAR			GAGEQGGVNSLSGVAATVDCNPR			LVSPLMDQLADEYK			VDDTILFHALSR
APYDQSEIADHVDIYAAR			ELLTEYEFDGDDIPIVR			EPELAMAAVGGGGDVR			DEELTGALIVAR			TYILSDETTGSQLEVVPER
VWNEDNTIGITSTTDVDPK			NMAFSDPTILHQLLSK			AVDFVAGGTYALDGHQER			RYDDLLSQV			ISDAVEDGSILSNSALVK
TGGLVDTVSHHDPINEAGTGYCFDR			LEGDTVEFLDLDAPHDSIFAR			GSFFITPGTK			ATLVIYDDLSK			VQMVDLPLGATEDR
SFLEQRQFAQANR			LPAAVHSIEYELEYGTDCLEVHR			SQPLVIASLK			ISDAVEDGSILSNSALVK			TQFEGEVYVLTEK
DVVVLGVSADDEGSHQAFTQK			FIENYHADR			REKVKVVMLTGDNQR			DNNNNSIGASGQGLQTFQVGSTGNNNVEIDR			IGIPDVLVEHATPDESK
LAVVETTNERPLEDNDQQLEVTVPAR			EFPFEVPEEYNNLPQLK			LEGGHLEGANLMGATLQETDLR			ETVQPHETLLVVDSMTGQEAANLTR			GDVSEVQASVAAGVESVK
APAPGEAVFVEVGDR			GIHGIFTAAEIMPQFVK			TDEIHPENVWLAQR			GDFNGFWAR			KAPAPAEPEKAPVA
GQGVLITGGGFYTSR			VPLATMFGYATDIR			MVGTAQVSATASQLTSR			NPTTYDGVEEISEIHPSLK			VSDLYDMIHPN
QELLIAQQEK			ESDVPIIMLTALGDVADR			TLISAYDVDGGGYAK			LQTIVENELLSEK			LSGIVNGIDTEVYDPANDK
DMSKPVDVLEVDGHATLEQVNK			DLPVILPEEVEFTGR			GVVFQGNLGQPSSLK			ALGLLNSNADSGLTTEEVEQR			VGVLHGAMSYLLQDEDGQVIEAH
IGTVNDVLVDDEGHFR			INCSISSQLFQQLEASGIK			KPSFQAIAVEPSNSPILSGGQAGPHK			VDPGWNASIGDFNGDR			QGVELEALEVRPTDK
LQAIADNQSLLEATEAK			QELTQQQIAQQLGIK			TLQLVQQQSDLEDVK			LHTVTGIVNGTTNYILTR			TVNSWDEVPVNALK
QYVQANPSGVLVLNASR			HEIEVPDDEYILDAAEEQGYDLPFSCR			VMIIDLDAER			VIPVEISVYEDR			QIDESSFSDGVPFDGSSIR
NVENVEPQMLIER			LLEDSLAEEILSGR			LPNQLPQEVMDER			GSVDGYFGVQTEEALK			LETIIEAVSSGDK
HLESQPDPIAGF			EILDALDQIRLR			QNNDVVIPSFK			EISLTLPANGIEK			DAFSDLHFMDK
QAPGFETGYTPQDIEVGR			LGGQAEVR			DMEIILR			TYILSDETTGSQLEVVPER			QSPTAAVIGNSSFVTAAVNR
NQLSSTVESSQTLLEK			AFINALVNSQEYNEVFGEDTVPYR			SLGTPIEAVGEGVR			IGIPDVLVEHATPDESK			QGDSIGGVVECVAR
DISAEVLYAAK			LLEVVEDEGFLAQLDR			GDVSEVQASVAAGIEAAR			VQMVDLPLGATEDR			TFLECVIAPDCDAEAQK
QFFGETDETVNLR			TVLQDTPPK			GVASYYSIEVDGQVNK			AANDTIADMLTR			PIILGIVGDSAAGK
SVTTELEITEGMR			EGDEVQAGQVLAYLEDYSR			GLTAEVDGTPILK			GDVSEVQASVAAGVESVK			NNFTSVMMDGSLEADAK
LNAPAEIGDSINIGDEK			DIIEAIDFGYEAVR			YTISNQGCSNNTER			YVEFNLVYDR			LLLCSDGLTEELPDQK
EESGALDLLPK			LQEEFATELAISR			IKEHEPNLSGEHVR			NSTLIYLATVK			EAYPGDVFYIH
LNERDDIELVSIAASK			TNIGYITQIIGPVVDVK			LVQDDIYTSIHIEK			IPPDVDVSGFANSEIVSR			YEEFESAEDAMMKPVLR
TNATAIGPIPLPTK			GFAFVEMGSDAEETAAIEGLDGAEWMGR			NYEQNLEILR			GAADILAEEVAEK			NNQQEALLGELVK
TEAEQWSNYLR			FIQLLMNQTNLLNK			HIVEVGTEIVNTTPATEIDAK			APAPAEPEKAPVAK			GVPTTPNILYKEELEEIQQK
AAYGAIQNMLK			ILDQGTTEDITGMYLIDEEGEIITR			APYDQSEIADHVDIYAAR			LAANADFYVNDAFGTAHR			NVQIIGVSADDIDSHAEFCDSEGLK
TAAELTSQLQAAGHSVDEYHGDLSQQAR			EKELPELNDDFAQEVSDFDTLEALR			VWNEDNTIGITSTTDVDPK			AGTYAVAAIQDLNGDGTLNR			TAAYIPIQEM
TPGHEGLAEALDWSK			GFGFVEMGSEAEEAAAIEALDGAEWMGR			TGGLVDTVSHHDPINEAGTGYCFDR			ILFVAAEAAPIAK			QVGDNILDDLAK
LVSPLMDQLADEYK			DFIGDWALASSWDETR			DVVVLGVSADDEGSHQAFTQK			VPLATMFGYATDIR			MVAPVVDEIAQQYEGK
DLTLEEWQQIHPK			GFGFVEMESSAAEDAAIQALDGAEWMGR			LAVVETTNERPLEDNDQQLEVTVPAR			QIDESSFSDGVPFDGSSIR			TILSVADEQGLDLPSSCHAGVCTTC
DEELTGALIVAR			LALNLDEEQLR			APAPGEAVFVEVGDR			DAFSDLHFMDK			DDGIVIDGHFIPC
NLNLAVQAGAFPTQQQVK			IQDIQSVR			GQGVLITGGGFYTSR			SVVAESVYPDGYAVLNADDR			SIEAGALEDPKFEPPEEIYEMTK
RYDDLLSQV			EQLMGQIAGAINALATK			DMSKPVDVLEVDGHATLEQVNK			PIILGIVGDSAAGK			QIPLDSGIGIKPISK
AIYDNLQAAMLGEK			NTYIATGDYTVEELFASVDK			IGTVNDVLVDDEGHFR			NNFTSVMMDGSLEADAK			ETLINIVDTPGHADFGGEVER
SISLIFDGKDEDIR			HHHEVATGGQCELGFR			LQAIADNQSLLEATEAK			IEQVILSADNSGDALER			VGLSGLTMAEYFR
DNNNNSIGASGQGLQTFQVGSTGNNNVEIDR			GFSGFVDALIDSEEYTK			NVENVEPQMLIER			YEEFESAEDAMMKPVLR			LEIQAIAEDVTSK
GIVLQEPSVVAIDQNEK			GFGFVEMGSDAEETAAIEALDGAEWMGR			ATGRRYRDTVLALGGSK			NNQQEALLGELVK			GMEEGIDAALSAAAAK
ETVQPHETLLVVDSMTGQEAANLTR			VGQFDPQTTR			HLESQPDPIAGF			AQDAITAVINSADVQGK			LQEEFSAELATLR
NPTTYDGVEEISEIHPSLK			TQLIDEVITVTDEEAIAYGR			QAPGFETGYTPQDIEVGR			LEGGHLEGANLMGATLQETDLR			DEELGISMIQVGSDAQATK
TPITEAIAAADTQGR			SGEVHAIMGPNGSGK			NQLSSTVESSQTLLEK			NVQIIGVSADDIDSHAEFCDSEGLK			EIELEDHIENTGVALIR
LQTIVENELLSEK			ELPELNDDFAQEVSDFDTLEALR			NTQEFSFMSGGVSSER			FLAGLDSPMGTAHGLSK			QLIYDPEVVK
ALGLLNSNADSGLTTEEVEQR			SLVAEAAQR			DISAEVLYAAK			QVGDNILDDLAK			APYDESEVVYHLDLYQNK
LYGYDNFCDTLPDK			VNFASQTPER			QFFGETDETVNLR			MVAPVVDEIAQQYEGK			LIVPLMPVDANK
GSVDGYFGVQTEEALK			VIGVGGGGGNAVNR			EMITDLLK			SIEAGALEDPKFEPPEEIYEMTK			ETNPSSLSVGLVFDGDCDR
GGEAWQPENLTTEIR			AYQEVGIR			SVTTELEITEGMR			PAWLDSSSIPDSIEDK			LGTEEYVLLSEK
TYILSDETTGSQLEVVPER			ALGDLPSK			EESGALDLLPK			AGNTGLENLLQVMGEIMMR			EPDAILEVLK
ISDAVEDGSILSNSALVK			LWQTLNVAQNQR			LNERDDIELVSIAASK			INEGAISSSLEDLAK			ALVNSQEYNEVFGEDTVPYR
IGIPDVLVEHATPDESK			RTQELEPAGLR			TNATAIGPIPLPTK			TPITEAIAAADTQGR			QHGLSYSQLIGNLK
VQMVDLPLGATEDR			SATGHGLTLHQPIR			AAYGAIQNMLK			LEIQAIAEDVTSK			FATILVEQLAAK
GDVSEVQASVAAGVESVK			LVMQGVGNR			TAAELTSQLQAAGHSVDEYHGDLSQQAR			ETLINIVDTPGHADFGGEVER			TPNAENPLAHGQK
NSTLIYLATVK			LIGTQNDPQYAR			TDGGNGALSTFSSENPIYR			LQEEFSAELATLR			VAQVCVESLFEPDAR
VDMQMAGHYVQELSDPEDKPR			AAVFTEAAAAK			TPGHEGLAEALDWSK			DEELGISMIQVGSDAQATK			QNQIDESSFSDGVPFDGSSIR
GVIGDEFTFER			QVLDQALK			DNNNNSIGASGQGLQTFQVGSTGNNNVEIDR			VATAGIDADAAAEIQALNDK			VGVLVELNSQSEAGAANEEVQNLAR
LSGIVNGIDTEVYDPANDK			IYDTCIGCTQCVR			LVSPLMDQLADEYK			GMEEGIDAALSAAAAK			TILSVADEQGLDLPSSC
APAPAEPEKAPVAK			LGVPIEK			DLTLEEWQQIHPK			QELQAVFAAEGDAVTTK			GEYLVNWCPATQSAVSDVEVESK
ILFVAAEAAPIAK			VEVNQINVGSR			NLNLAVQAGAFPTQQQVK			DPQWGNLETPVNASPLVK			CPATQSAVSDVEVESK
TVNSWDEVPVNALK			AYDPIVSQTGMR			DEELTGALIVAR			PLVIIAEDIEK			TVSSGNDEEVGAMIAQAVEK
DAFSDLHFMDK			VGSQVIDSSIR			SGSEFLAELR			VAPGDIPVDENGYIIGPQVPVR			SGTGEDDLLLVQLGAQR
QSPTAAVIGNSSFVTAAVNR			FTGTVDYPR			AIYDNLQAAMLGEK			EWGPDFLEAGTR			DGIGIDILSEQGDVVSR
TFLECVIAPDCDAEAQK			NAVNVLAK			VVIVPSLKDPEVLK			TGGSLADVDEGLADLPGGYGDSR			LGADYVVESTGLFTDSEGASK
NNFTSVMMDGSLEADAK			TPTQTPLTNSPAPTPEPK			SISLIFDGKDEDIR			LPQALNNIAVIYHYQGEK			DAVSTVIENLQDK
LLLCSDGLTEELPDQK			LIGLQTQGR			GIVLQEPSVVAIDQNEK			EPDAILEVLK			VLEVEPAAYAALAANEAEK
STGGIASELEFVR			NLRAPLR			ETVQPHETLLVVDSMTGQEAANLTR			QGISPLHAGGISEMSNGNGSLMR			DYGLIDQVIDR
YEEFESAEDAMMKPVLR			AVDGIVKER			NPTTYDGVEEISEIHPSLK			FATILVEQLAAK			MLDTNCDPDVVDIPIPANDDAIR
NNQQEALLGELVK			LASQIVER			IDESYQQLASAYQWPTVK			LGTEEYVLLSEK			LMGIGAAPEGVISAAAMR
NVQIIGVSADDIDSHAEFCDSEGLK			VALEACVQAR			TPITEAIAAADTQGR			SIYIGNLSYQVTEEDLK			YATYAMLAGDPSILDER
QVGDNILDDLAK			GEVVVLMGPSGSGK			LQTIVENELLSEK			EIELEDHIENTGVALIR			ALFEEQPQLIA
MVAPVVDEIAQQYEGK			DKNQLIDATYGR			VQGLTLQITYEDGSEER			TPNAENPLAHGQK			GFAGTNVHALMGIGAAPEGVISAAAMR
SIEAGALEDPKFEPPEEIYEMTK			LSNPEIINPR			ALGLLNSNADSGLTTEEVEQR			VAQVCVESLFEPDAR			EVVVKPGELLMVDDPEAVIGR
EVDINLIKEDEYIGMCR			QGTLENIVSK			AVAEYPPEKPEGSLLSWEGR			VGVLVELNSQSEAGAANEEVQNLAR			RPEEFISWSRGR
GALDARGTKLMPDK			VGGATYQVPMEVR			VDPGWNASIGDFNGDR			TTLGAGSVSSSASR			NLVETLHIADEIAAK
ETLINIVDTPGHADFGGEVER			EKLVMSLK			GSVDGYFGVQTEEALK			TFLADALNGTEGDLNPR			AQGGEIFEFDRETLNSDGVFR
VGLSGLTMAEYFR			QQIGQLGLDSK			VTFTDTGLEAELK			LSELELVEITAGK			DKIPVMAVVGAKEVET
LEIQAIAEDVTSK			RPDVVSPGGNAYGQEMTATCLR			TYILSDETTGSQLEVVPER			GEYLVNWCPATQSAVSDVEVESK			GDVTPIEEIGVIGVR
LQEEFSAELATLR			VTDGAGIGVVVK			ISDAVEDGSILSNSALVK			LPIIFVVENNK			PSTLESFLIDER
DEELGISMIQVGSDAQATK			LVVSVNNNYR			VQMVDLPLGATEDR			DVVDIVSVQNQYSPWER			DGDVIVVPTATSF
GMEEGIDAALSAAAAK			ALGYIYDK			IGIPDVLVEHATPDESK			DGIGIDILSEQGDVVSR			EYIVQEGDVMLFR
VATAGIDADAAAEIQALNDK			AEFLNPGGSVK			SCISIIDNLEK			DAVSTVIENLQDK			AGVPLVEIVSEPDIR
EIELEDHIENTGVALIR			ITEQQVLIR			SASQSDSFTVGFVGTLK			DYGLIDQVIDR			MIEISTLEPEDELGWR
QELQAVFAAEGDAVTTK			SVPMFAVR			NSTLIYLATVK			YATYAMLAGDPSILDER			QSAAILESSEMRRLMEDVR
APYDESEVVYHLDLYQNK			GDPTYIVVESK			VDMQMAGHYVQELSDPEDKPR			ANHGLSGQAANEANTYIDYAINALS			YNDESASQTLAAIQLPENLR
YFTAQGELVPTPEELAAQEK			SVFVIDPNKK			GVIGDEFTFER			LGTMGEYGTPNIDIEEGYITIEHNGR			HQAPVVSFLTYADVGGVDEPDGK
TGGSLADVDEGLADLPGGYGDSR			TDIFGAAAR			LAANADFYVNDAFGTAHR			YNPDGIFLSNGPGDPSAVTEGITTAK			VALEEFPDLDVTVR
LPQALNNIAVIYHYQGEK			IANQTESQIAALK			LSGIVNGIDTEVYDPANDK			EVVVKPGELLMVDDPEAVIGR			SEILQEVWGYTPER
LGTEEYVLLSEK			QTITAGLR			ILFVAAEAAPIAK			NLVETLHIADEIAAK			EVWGYTPER
EPDAILEVLK			QLLSDIR			VPLATMFGYATDIR			AQGGEIFEFDRETLNSDGVFR			TADQAGMVIPVEISVYEDR
SFASLYPHLAHAVK			ITQLLGAK			DAFSDLHFMDK			PSTLESFLIDER			YEFDKDLEAFALDR
TPNAENPLAHGQK			GLCGGYNTNVIR			QSPTAAVIGNSSFVTAAVNR			VFFIAPNASNETQSILVK			LVEDIEQFEADTGWK
VAQVCVESLFEPDAR			FLLNPQGK			TFLECVIAPDCDAEAQK			NEDNSDAIVMQSSDTLFDGSIPR			GVELPLPFPR
VGVLVELNSQSEAGAANEEVQNLAR			VAVVGSGPAGSSAAETLAK			PIILGIVGDSAAGK			EYIVQEGDVMLFR			INFIPGFDTYVGNNR
TDLLEKLSQLDK			QIEVMVSGPGAGR			NNFTSVMMDGSLEADAK			MIEISTLEPEDELGWR			YLNFDQIAGFEDEGR
LSELELVEITAGK			LASQIVERTR			GDVSEVQASVAAGVESVK			YNDESASQTLAAIQLPENLR			YLQQLVMESLGK
FTDEQWVDLVK			AGLAAAQAFSNNGK			YEEFESAEDAMMKPVLR			RFLLQEEPIEEVLK			QTGITAIDSMIPIGR
GEYLVNWCPATQSAVSDVEVESK			AAELNLQPGNSIK			APYDESEVVYHLDLYQNK			HQAPVVSFLTYADVGGVDEPDGK			NFAVDELIEVEAPK
DGIGIDILSEQGDVVSR			QGFEQQFTGTR			EDVLEIIMR			SEILQEVWGYTPER			PLVEEIEPFR
LGADYVVESTGLFTDSEGASK			RENLPADLIR			NVQIIGVSADDIDSHAEFCDSEGLK			EEGYEVVLVNSNPATIMTDPETADR			LTHIEPGSEVK
DAVSTVIENLQDK			NGQTTQVNVSPAPLPAR			FFLASTSEVYGDPEIHPQTEEYR			VPGGSSGGSAAAVAAEECVVALGSDTGGSIR			EEAEWLFDTSDPGAITYR
NVVLLSETEAVALQER			TLSVDIGGSGVK			QVGDNILDDLAK			TADQAGMVIPVEISVYEDR			RDTIMPDGKICNPQIVIWE
YATYAMLAGDPSILDER			QQAINVDLPK			MVAPVVDEIAQQYEGK			PLPALQGVGQIIGDR			ANVLDVSQLWR
GAVEDLELHEVMLTGFR			GSGLQALEVMTK			PAWLDSSSIPDSIEDK			LVEDIEQFEADTGWK			GAGELLVTSMDADGTQAGYDIELTR
QMKEQFLDNMDLER			QLLNLAGK			SIEAGALEDPKFEPPEEIYEMTK			MAAPGAAAAAEPVEEQTEFDVVLESVPADKK			STAATLDLIEEAVK
EVVVKPGELLMVDDPEAVIGR			YGCIAGYPNGTYR			EVDINLIKEDEYIGMCR			YLQQLVMESLGK			RLEGDTVEFLDLDAPHDSIFAR
QAVQELAAAAEVNPPK			AGQQAALVTESGSIVK			INEGAISSSLEDLAK			NFAVDELIEVEAPK			SEVFSTAVDGQTNVEIHVLQGER
NLVETLHIADEIAAK			QDLATLQR			ETLINIVDTPGHADFGGEVER			DILPELSSAAGR			LNSAESQFNR
AQGGEIFEFDRETLNSDGVFR			APQAPVSQLIEK			LIFQYASFNNSR			TFEQQELATFAEYAK			YLTAENPGATK
ADYDLEIMQPQQSLSDITCR			AELFAVR			LEIQAIAEDVTSK			HLQEAELQIK			LPVLIDFGGVK
MGITFPGGTHDLWMR			VSAGANIGER			LQEEFSAELATLR			IYELMDAVDSYIPDPER			ADLQGALLSEANLEEADLR
IDGIEASFAIQSR			YYPGESQVLYASK			DEELGISMIQVGSDAQATK			AVPLVEEIEPFR			DEELAISFIQVGSDAQATR
VFFIAPNASNETQSILVK			VADYTGSPEILGGR			VATAGIDADAAAEIQALNDK			EEAEWLFDTSDPGAITYR			PVEGSAIAQVATVSSGNDEEVGAMIAQAVEK
NEDNSDAIVMQSSDTLFDGSIPR			IYGQLKR			EIELEDHIENTGVALIR			FLNALIDAEGIQLDSAPNANGR			CMVSEFDLPPEIIDR
ELTYYLNPENDEILR			GESILIVGHNGINR			GMEEGIDAALSAAAAK			ANVLDVSQLWR			IGYSALVTGELWK
EYIVQEGDVMLFR			NVAAGANAILLK			VSGEEQQTDKGALR			GAGELLVTSMDADGTQAGYDIELTR			AAGVELNLDDFETIR
AGVPLVEIVSEPDIR			KEITNLR			QELQAVFAAEGDAVTTK			STAATLDLIEEAVK			VSPANTGGVFFVNQPQLTQSSILVGH
MIEISTLEPEDELGWR			YEVVGLR			PLVIIAEDIEK			GVITITDAEFESEVLK			FNQEDAVIGYMSDLSGK
MEITSKPEELDEIDRK			SAGATAQVVAK			RNVWDAVFEMIR			RLEGDTVEFLDLDAPHDSIFAR			VNGGQVLSTH
YNDESASQTLAAIQLPENLR			ILPGSVPPQTVIR			VAPGDIPVDENGYIIGPQVPVR			SEVFSTAVDGQTNVEIHVLQGER			TQEAENITLIPDGNGEFTEGMGMLVDK
RFLLQEEPIEEVLK			QLFQLR			EWGPDFLEAGTR			LNSAESQFNR			AINETTIQVVIQDTTDSR
EQLMGQIAGAINALATK			RIDILVNNAGITR			IVSIQTVSALQQLNGR			ADLQGALLSEANLEEADLR			IALVNAGIVGMTVSEVR
HQAPVVSFLTYADVGGVDEPDGK			KHPELQNSSVEALLR			YFTAQGELVPTPEELAAQEK			PVEGSAIAQVATVSSGNDEEVGAMIAQAVEK			QTQAETWINELK
VALEEFPDLDVTVR			FADLAASVGNQGNYAQR			TGGSLADVDEGLADLPGGYGDSR			IGYSALVTGELWK			SLLDQSALSLVEDAK
SEILQEVWGYTPER			LVAVEYNGEILHR			LPQALNNIAVIYHYQGEK			VDLIYLCFPNNPTGATATK			TPDGTDVSWIWDVDTEK
EEGYEVVLVNSNPATIMTDPETADR			VIDLLER			LGTEEYVLLSEK			AAGVELNLDDFETIR			IPEELKEEIGDVYFQPY
VPGGSSGGSAAAVAAEECVVALGSDTGGSIR			LCELYEVPASAASCGAR			EPDAILEVLK			FNQEDAVIGYMSDLSGK			PLFDFLGR
TADQAGMVIPVEISVYEDR			ICDQMLSNPVIENYR			FATILVEQLAAK			VLNSDLTTQDKER			EEGLLLYEDMTLGR
YEFDKDLEAFALDR			IGTLAQMNPPLR			RQELENQKNSNQESLR			DTNGIRPLVIGILPGNPVR			GDETQLKLTQSSNELR
LVEDIEQFEADTGWK			VSDLYDMIHPNANAAVTVR			SVNDILTFDYK			IALVNAGIVGMTVSEVR			SLTTELEVVEGMQIDR
EGWIVGEPSLLLHTTDEGR			YPHVIGVSAFGPDGEK			ELQASLQK			AVVDQVWQLVNNEYVDGK			TLGIFHHDPAHDDDFLDQVGAQAF
YLQQLVMESLGK			VSGNGQVQELSVPVVTR			TPNAENPLAHGQK			TQEAENITLIPDGNGEFTEGMGMLVDK			APADVVQAAR
YLNFDQIAGFEDEGR			LAAGNATGFDFR			ELDLVLLSDK			LTYEAPFGPAQVYLAASGGR			AVHAEDQAR
TFEQQELATFAEYAK			GGYGNLVDIR			VAQVCVESLFEPDAR			TLLNLLTENQQLR			TTGASNDLQQVAR
DVAFEQFDYVPVEPGSIK			TTINHQSQLAQGEQTTKPVK			VGVLVELNSQSEAGAANEEVQNLAR			PLFDFLGR			AFVLIPDGYVALGK
AVPLVEEIEPFR			LGEVGIIEGYK			TFLADALNGTEGDLNPR			EEGLLLYEDMTLGR			GAELVGLPENFSFMGEEQDK
EEAEWLFDTSDPGAITYR			VVDCIPNGTQINSTGNVNGFAR			LSELELVEITAGK			SLTTELEVVEGMQIDR			LYSPILLTEFK
GMLILGVPGCGK			YIAQTFTADTLDK			FTDEQWVDLVK			VFESEEDCLDAILAGK			RVENMGFSQDGLWLLAR
ANVLDVSQLWR			LTFTYPPSTGR			GEYLVNWCPATQSAVSDVEVESK			APADVVQAAR			ELLTEYEFDGDDIPIVR
GAGELLVTSMDADGTQAGYDIELTR			QNVPNLAGTSIDDVAK			LPIIFVVENNK			IAEEIIFGEEEVTTGASNDLQQVAR			NMAFSDPTILHQLLSK
DDFQSIITHLDSNNLDANR			IEAWQTANGVGQLR			DVVDIVSVQNQYSPWER			AFVLIPDGYVALGK			LQEVFPAEDSLDLLER
STAATLDLIEEAVK			QYDHQVQNNTVFLPGGADAAVVR			SHRMSDELRILHER			GAELVGLPENFSFMGEEQDK			SIFPVVDEVNDEPTADLLTQR
GVITITDAEFESEVLK			VEALQPFYPDR			DGIGIDILSEQGDVVSR			RVENMGFSQDGLWLLAR			LEGDTVEFLDLDAPHDSIFAR
SEVFSTAVDGQTNVEIHVLQGER			AGAAAVLVGIGPGAACTSR			LGADYVVESTGLFTDSEGASK			LQEEFATELAISR			FIENYHADR
RLEGDTVEFLDLDAPHDSIFAR			EAIAHTIAETGLPCTDVVR			DAVSTVIENLQDK			ADEELQPVPAAEAAIVPSGPTSQWLTENGFAHESLAADK			FLVPAFFEGGR
LNSAESQFNR			LVDVSQDVIIR			NVVLLSETEAVALQER			NMAFSDPTILHQLLSK			VPLATMFGYATDIR
LPVLIDFGGVK			TLVANMVEGVSQGFQR			YATYAMLAGDPSILDER			EAIREAVSELLDELER			ESDVPIIMLTALGDVADR
ADLQGALLSEANLEEADLR			VQINGTLAELGQK			GAVEDLELHEVMLTGFR			AGINTNNFAVDELIEVEAPK			DLPVILPEEVEFTGR
DEELAISFIQVGSDAQATR			EAEVFVVRPQQDLR			YNPDGIFLSNGPGDPSAVTEGITTAK			SIFPVVDEVNDEPTADLLTQR			INCSISSQLFQQLEASGIK
EALMAAKNSQQIAESK			ELQSLGLDIAVHK			RPEEFISWSRGR			LPAAVHSIEYELEYGTDCLEVHR			LALGLEPSTLFIR
IGYSALVTGELWK			AILPVLPPK			EVVVKPGELLMVDDPEAVIGR			FIENYHADR			VDDEILLELVK
VDLIYLCFPNNPTGATATK			QNPVDVLCLQETK			NLVETLHIADEIAAK			ELQYLQSAIENPQRPLAAIIGGSK			LLEDSLAEEILSGR
AAGVELNLDDFETIR			IFVGGSPMAFLEKPR			AQGGEIFEFDRETLNSDGVFR			AAAAAISQAVNPLILVGNGAIR			SLLELLVSR
GAFLIDSQYIESVDKLPENHDV			YYPNAQLDVVVEPR			ADYDLEIMQPQQSLSDITCR			GIHGIFTAAEIMPQFVK			SLPSPTSPSQTEK
NIAETTLNNIADIEQGR			LQLPLVAAK			MGITFPGGTHDLWMR			TTTTHLIEFFLTK			TQQAAVDTFIQEVTNQSELER
FNQEDAVIGYMSDLSGK			TVPPDSYQGPALAELANK			GLGEPVFDKLEADIAK			ESDVPIIMLTALGDVADR			LLEVVEDEGFLAQLDR
TQEAENITLIPDGNGEFTEGMGMLVDK			TADALLSITDAR			NVYTLDDLIEQTK			LSYLETLFGSR			TPGDAVASGIQK
IALVNAGIVGMTVSEVR			NPPKGEDDTLLHLLR			PSTLESFLIDER			DLPVILPEEVEFTGR			HEIEVPDDEYILDAAEEQGYDLPFSCR
QQAALINVATDAIFVR			TDGGNGALSTFSSENPIYR			VFFIAPNASNETQSILVK			HEIEVPDDEYILDAAEEQGYDLPFSCR			LVSGTVDQSDQSFLDDDQIEAGYVLTC
TPDGTDVSWIWDVDTEK			DSGFLSSNWEIHK			NEDNSDAIVMQSSDTLFDGSIPR			MTIEEYLAWEPLQDLR			DIIEAIDFGYEAVR
LTYEAPFGPAQVYLAASGGR			TAIAIDTIINQK			ELTYYLNPENDEILR			INCSISSQLFQQLEASGIK			GFAFVEMGSDAEETAAIEGLDGAEWMGR
AVRDLILYSFGFR			GIDVLIDAAK			EYIVQEGDVMLFR			LALGLEPSTLFIR			GFGFVEMESSAAEDAAIQALDGAEWMGR
EEELEGLDIGEHGMEAYSGFLK			MNPDVPLIVPEVNPQAAADHK			MIEISTLEPEDELGWR			VDDEILLELVK			GFGFVEMGSEAEEAAAIEALDGAEWMGR
EEGLLLYEDMTLGR			DPQSSQQLWGTGGYIDPK			YNDESASQTLAAIQLPENLR			LLEDSLAEEILSGR			RGFGFVEMESSAAEDAAIQALDGAEWMGR
SLTTELEVVEGMQIDR			ATYLQVFGR			RFLLQEEPIEEVLK			EQVALGMNPDLR			EQLMGQIAGAINALATK
ENGLVEITTLYESTAR			NPGVVIPQPPSTPLVNR			AGVPLVEIVSEPDIR			GILEILGVR			LVSGTVDQSDQSFLDDDQIEAGYVLT
VFESEEDCLDAILAGK			ELINSGVVSGGMIPK			HQAPVVSFLTYADVGGVDEPDGK			NPQGQLQIVSTPNQDSPIMEGSYPIMGNDVWEHAYYLR			GFGFVEMGSDAEETAAIEALDGAEWMGR
APADVVQAAR			TYQQNGAVFGDTGSAFANRPFGNAK			VALEEFPDLDVTVR			ADIQLNR			NDNNNTVFQNR
IAEEIIFGEEEVTTGASNDLQQVAR			RVSIPAGVTFPVTYDK			SEILQEVWGYTPER			TQQAAVDTFIQEVTNQSELER			TGDANNTVFQNR
AFVLIPDGYVALGK			FGAPQIVNDGVTIAK			EWFEGNGYTVYELPK			AFINALVNSQEYNEVFGEDTVPYR			QVVVDRPDYAGR
QGQLDELLASSTSL			FTATGLELR			VPGGSSGGSAAAVAAEECVVALGSDTGGSIR			LLEVVEDEGFLAQLDR			GFSGFVDALIDSEEYTK
GAELVGLPENFSFMGEEQDK			MPSAVGYQPTLGTDVGQLQER			TADQAGMVIPVEISVYEDR			NIAVGMIFLPQDGEVAR			DGVLADMLIAEAIAYEGK
LYSPILLTEFK			YFGEDVVPYPR			YEFDKDLEAFALDR			YDVSNSTISR			QQGIPSEIVEK
RVENMGFSQDGLWLLAR			FSSNSYGLQASIGLSEK			LVEDIEQFEADTGWK			TAEKPDVTSTPVPR			LSVSSDVTR
ELLTEYEFDGDDIPIVR			GLEVVDTGAPISVPVGK			MATDLEPFGEVQQAPK			SAPAPAIDIFNPVYLTAR			QLFELPLYR
NMAFSDPTILHQLLSK			FQAANYLAASGIAGPTTR			EGWIVGEPSLLLHTTDEGR			GFGFVEMESSAAEDAAIQALDGAEWMGR			AALEELLQDGIEQAIK
QLQPVSFVEDCGLLNNRR			LAANADFYVNDAFGTAHR			YLNFDQIAGFEDEGR			YQPYITEINLLEEDIK			ELPELNDDFAQEVSDFDTLEALR
SIFPVVDEVNDEPTADLLTQR			GVQAGANEVPYQVEGFYK			YLQQLVMESLGK			DIIEAIDFGYEAVR			IDDLILVEEFSNELSR
LEGDTVEFLDLDAPHDSIFAR			FDNLLEAVR			TFEQQELATFAEYAK			TQLIDEVITVTDEEAIAYGR			EAIAVIEASLSEF
LPAAVHSIEYELEYGTDCLEVHR			DLPTVVLVDSR			ALQQAYPNSQEK			GFGFVEMGSEAEEAAAIEALDGAEWMGR			SVAAGIEAAR
FIENYHADR			SNLPEIYIGDTVR			DVAFEQFDYVPVEPGSIK			GFAFVEMGSDAEETAAIEGLDGAEWMGR			VGQFDPQTTR
GIHGIFTAAEIMPQFVK			QAIAELLGTNAT			AVPLVEEIEPFR			TNIGYITQIIGPVVDVK			AVAMSSTDGLVR
VPLATMFGYATDIR			DGIVATVNAQPDLGTSENPGGNLIR			EEAEWLFDTSDPGAITYR			GGLFDASQTLSQLISR			QNPEGKLR
ESDVPIIMLTALGDVADR			SPLSSGILTQLR			EVTASLVGADAGK			ILDQGTTEDITGMYLIDEEGEIITR			PATPEHGK
LDPNQAPLSYNLGVLGMPGLTAYAALLDIGQPK			AEGIMFSLIDR			ANVLDVSQLWR			EKELPELNDDFAQEVSDFDTLEALR			AILGLDELSEEDR
DLPVILPEEVEFTGR			AVSLPADAEPSQFTTFEK			GAGELLVTSMDADGTQAGYDIELTR			GFGFVEMGSDAEETAAIEALDGAEWMGR			RGDNTDGVPVEGNV
HEIEVPDDEYILDAAEEQGYDLPFSCR			YEFAAGLNACLDR			YWLPELSEAENIEK			DFIGDWALASSWDETR			QEIIRR
LVFDQGLTLPIPINQQK			VQSSVAQGASLSEAWSQIPEK			DDFQSIITHLDSNNLDANR			IQDIQSVR			GIELDIGGEIVPG
INCSISSQLFQQLEASGIK			HEEYSQVAPISDLLTR			STAATLDLIEEAVK			GFAFVEMETEAQETAAIEALDGAEWMGR			RTQELEPAGLR
RGDNAEMAIIELV			DVEALLSTGVPPAATPGK			GVITITDAEFESEVLK			AQSYVDSGELVPDQLVQDLVEER			TEIQEGMTNHGIR
VDDEILLELVK			QYVDGTFNQVDWQAVR			FGMIPEFIGR			GFSGFVDALIDSEEYTK			SATGHGLTLHQPIR
ELLATVDSVENLPPVLADAEVK			LEVGEVVIGTVR			RLEGDTVEFLDLDAPHDSIFAR			NTYIATGDYTVEELFASVDK			IMIVGCDPK
LLEDSLAEEILSGR			DAGTIAGLEVLR			SEVFSTAVDGQTNVEIHVLQGER			HHHEVATGGQCELGFR			ISQLADYR
GILEILGVR			WEIAQESTLALAR			LNSAESQFNR			LIALYDDNHISIDGSTDVAFTEDVSK			IYDTCIGCTQCVR
VTLINEAEGTKHEIEVPDDEYILDAAEEQGYDLPFSCR			QVESIYMIEESQQGGQSNAPAPTTPVLR			LPVLIDFGGVK			PGARPEDLVEK			FSPVMQQVVEHAQK
TQQAAVDTFIQEVTNQSELER			LDSVPIYLVTNEK			ESQHIVSVESVVEEWLR			SGEVHAIMGPNGSGK			VEVNQINVGSR
LLEVVEDEGFLAQLDR			ILPSGETTFIHPADGVFPEK			ADLQGALLSEANLEEADLR			ELPELNDDFAQEVSDFDTLEALR			YAHLDSINVK
DIIEAIDFGYEAVR			DYYEILGVAR			DEELAISFIQVGSDAQATR			IDDLILVEEFSNELSR			FTGTVDYPR
DEIATETDLQYQAALDLLSK			TNQNVGLEPEALALATPNR			PVEGSAIAQVATVSSGNDEEVGAMIAQAVEK			TAFQAEELDFLLDELGQK			VVPNGTLGSVR
GFGFVEMESSAAEDAAIQALDGAEWMGR			EGTADKPNLAYKPR			IGYSALVTGELWK			DMEIILR			TPTQTPLTNSPAPTPEPK
GFAFVEMGSDAEETAAIEGLDGAEWMGR			KEVSDAYNVLDPAAGIALR			IAGAALDVFESEPLGESDLR			DLYGSALAGANLSK			LTNSPAPTPEPK
NFLLLLVDK			GNRPLPALQGVGQIIGDR			VDLIYLCFPNNPTGATATK			VNFASQTPER			LIGLQTQGR
DYVDLVGMPAIGEPFVSANRSGQMTR			FVEQLLHQEGVDLPR			AAGVELNLDDFETIR			VIGVGGGGGNAVNR			QGPPHGIQVER
GFGFVEMGSEAEEAAAIEALDGAEWMGR			IPPDVDVSGFANSEIVSR			NIAETTLNNIADIEQGR			AYQEVGIR			QAVATIIDR
EKELPELNDDFAQEVSDFDTLEALR			QGISAQDIYVELR			FNQEDAVIGYMSDLSGK			SAAAQVTDSTFK			ALQSLVER
EGDVLVVQTAEAIADLPK			YFNVAAADIIER			TQEAENITLIPDGNGEFTEGMGMLVDK			MVGVSVSR			TALELDEATR
DFIGDWALASSWDETR			AGIETYLFER			IRLMTNFGFAGYDR			AMHPGDILTASNGK			VALEACVQAR
GFGFVEMGSDAEETAAIEALDGAEWMGR			QDITILANNDTTIAGITATNPNQR			IALVNAGIVGMTVSEVR			ALGDLPSK			IVLLNSQGK
IEPISTPQAKPEK			TPNEVWIGGGSGNLLVSTDGGK			LPPESFLEVIDK			RTQELEPAGLR			SGNFVVVER
IQDIQSVR			TGLFEGDLIVTQR			TPDGTDVSWIWDVDTEK			TEIQEGMTNHGIR			GEVVVLMGPSGSGK
AQSYVDSGELVPDQLVQDLVEER			FGFSVDNVLAK			LTYEAPFGPAQVYLAASGGR			DRPDFVPK			DKNQLIDATYGR
GFSGFVDALIDSEEYTK			AGPVITDQGNFVLDVR			PLFDFLGR			ISTWQELSDAAR			AVGQGALGIECR
NTYIATGDYTVEELFASVDK			GFYTELFNSDAR			VGLSGLTMAEYFR			IMIVGCDPK			QLGELELPNR
DVVCQVADEIDADLIIMGSR			GQIVVFTYPELGNTGVNPEDEESARPQVR			EEELEGLDIGEHGMEAYSGFLK			ILVMVQAGK			LSNPEIINPR
HHHEVATGGQCELGFR			IDDNGFVSLSVAPVVK			EEGLLLYEDMTLGR			LSQFTDVR			VGGATYQVPMEVR
LIALYDDNHISIDGSTDVAFTEDVSK			IVEQALQDGYLTPAMEAEVGR			SLTTELEVVEGMQIDR			VQIPQTTK			RGDGASTQTVTAEK
TQLIDEVITVTDEEAIAYGR			DPQWGNLETPVNASPLVK			ENGLVEITTLYESTAR			IYDTCIGCTQCVR			QQIGQLGLDSK
SLGTPIEAVGEGVR			TALPSEIATSNTSTLFDTPQVAEAR			VFESEEDCLDAILAGK			FSPVMQQVVEHAQK			LCAGIDGIK
ELPELNDDFAQEVSDFDTLEALR			LADLPANTEVTLESLR			APADVVQAAR			VNLDAALR			TGSWSSTGAISATSER
TAFQAEELDFLLDELGQK			RMDKDEELAISFIQVGSDAQATR			IAEEIIFGEEEVTTGASNDLQQVAR			LLVPGTR			RPDVVSPGGNAYGQEMTATCLR
LQEEFATELAISR			WGVDTPPDQIVVNGLYK			AFVLIPDGYVALGK			VEVNQINVGSR			SVLESSPLPGK
VNFASQTPER			GSYLSNTEMQAVFGR			GAELVGLPENFSFMGEEQDK			AYDPIVSQTGMR			VTDGAGIGVVVK
ETAEAQSQQR			FWQLVPPSEAESPEANPQAVVEK			LYSPILLTEFK			YAHLDSINVK			ITNEVDVHLSVAR
AVAMSSTDGLVR			KGNYLSGDEINALSALVADSNK			RVENMGFSQDGLWLLAR			SSIMATSNTK			QNVFEQVSAK
AYQEVGIR			FFDELDAPVLR			ELLTEYEFDGDDIPIVR			AQVEAAVGVVR			AEFLNPGGSVK
LSISPDDWHR			GGIIDEAALAAAIK			NMAFSDPTILHQLLSK			DALANVVK			ITEQQVLIR
ATLVIYDDLSK			AGLDEAGFQDTPILSYAAK			SIFPVVDEVNDEPTADLLTQR			TPTQTPLTNSPAPTPEPK			TDIFGAAAR
RTQELEPAGLR			NSIPIDYVLNR			LEGDTVEFLDLDAPHDSIFAR			LIGLQTQGR			VMSVIDNLIK
TEIQEGMTNHGIR			ELQASLEDISAQLR			QVVDLLQQLDEVENR			VEGVPALR			SVPMFAVR
SATGHGLTLHQPIR			NSELAMDALLGVK			LPAAVHSIEYELEYGTDCLEVHR			AVAATTIADVQR			TNSSHIFLVGASR
DRPDFVPK			AGDKIESATVVQGLDNLVQPQSA			VTGGTASDIQGR			LASQIVER			IANQTESQIAALK
IMIVGCDPK			AQVFELPTGGAATMHEGENLLYIAR			FIENYHADR			VALEACVQAR			ALCQLDPENRPPLK
AAVFTEAAAAK			SRIRELVAEK			EFPFEVPEEYNNLPQLK			LVQSLINGK			VIIAPGTSIR
QVLDQALK			VALYPNAEISHLLQDR			TTTTHLIEFFLTK			SGNFVVVER			FNSLQQELK
IYDTCIGCTQCVR			VLDNLLSNAIK			ESDVPIIMLTALGDVADR			GEVVVLMGPSGSGK			TTTCQYLNDTVTR
FSPVMQQVVEHAQK			GADDYLTKPFGLGELEVR			LSYLETLFGSR			YPSAEPALPSAK			QALQSLVER
SNSIPHPIDGVGGGAK			HPHLSSPYEPR			DLPVILPEEVEFTGR			LSNPEIINPR			GIGRAIALELANY
INPNQNLSRR			LEGDAHYIEDVGSSNGTYINNLPLLPGNR			HEIEVPDDEYILDAAEEQGYDLPFSCR			EQGLTAAIAGR			VNPYFQDVQSK
VEVNQINVGSR			LSMLQQPKPPK			LVFDQGLTLPIPINQQK			VGGATYQVPMEVR			FLLNPQGK
MAFYDQK			LTEHLIDCGICAIAYETVEQPGANR			INCSISSQLFQQLEASGIK			RPDLLLDGGTAR			HINPQAAK
VGSQVIDSSIR			KQPTIAQATVNR			QMVQEEFQDLEGTVLQAR			QQIGQLGLDSK			SSLKDLQS
YAHLDSINVK			LNSMVMFGGVSINPQKQR			LALGLEPSTLFIR			LNASESLGR			VAVVGSGPAGSSAAETLAK
FTGTVDYPR			FNIFDPGEFDASGGR			LLEDSLAEEILSGR			TGSWSSTGAISATSER			GLQASIGLSEK
AQVEAAVGVVR			KAPTVAAGANGSNPIYDHIFGLAESAEAQR			VTLINEAEGTKHEIEVPDDEYILDAAEEQGYDLPFSCR			RPDVVSPGGNAYGQEMTATCLR			STFSSENPIYR
TPTQTPLTNSPAPTPEPK			DGLDFQAITVQLPGGER			TQQAAVDTFIQEVTNQSELER			VTDGAGIGVVVK			STLVIVESPTK
LIGLQTQGR			LVQVDLDAAGR			LLEVVEDEGFLAQLDR			LVVSVNNNYR			DRPVLIAYDTR
VEGVPALR			YVTYAILAGDASVLDDR			QKVLQQDMQQAAGQQK			VNGGEVVSTHIIAR			RENLPADLIR
VALEACVQAR			DSYSIIHIDLGSLDSVR			EVVDVIEVDACLVATGR			QNVFEQVSAK			TLSVDIGGSGVK
GEVVVLMGPSGSGK			ALSELAIDLPEGISIDK			EGDEVQAGQVLAYLEDYSR			ALGYIYDK			DIFKPDGALR
DKNQLIDATYGR			ACPTDVLEMVPWDGCK			YDQAEPLFLQALELHK			IVSQSAQPAR			YAQVPGQSLGLEK
YPSAEPALPSAK			GEFLSNEQLDALANVVK			SAPAPAIDIFNPVYLTAR			TDIFGAAAR			HVLGNDYILASER
LSNPEIINPR			AIWNGAVLAESDNTVVVEGNHYFPADAINK			NIEANPLVNVLFVDDEAK			ITEQQVLIR			AGQQAALVTESGSIVK
QGTLENIVSK			GQSVEVGVGTTR			YQPYITEINLLEEDIK			AVAMSSTDGLVR			LLHQIEPDKDADGLHPVNLGR
VGGATYQVPMEVR			ISPEEVIVTIPFSNGQELQTK			NFLLLLVDK			SVFVIDPNKK			APQAPVSQLIEK
KLGFEELK			FHAGNNVGIGK			DIIEAIDFGYEAVR			ALCQLDPENRPPLK			VSGYPDGTFKPQQEIPR
RPDLLLDGGTAR			QVQQLTNVPPDHIEPSLLIADLER			TNIGYITQIIGPVVDVK			DMPGIIGK			GSIGAGTTPGR
NPVTVSPEKSVK			IQADSLAEDFPVLIR			GFGFVEMESSAAEDAAIQALDGAEWMGR			VIIAPGTSIR			YYPGESQVLYASK
QQIGQLGLDSK			LVEEFEFDLISSGGTAQALK			GFAFVEMGSDAEETAAIEGLDGAEWMGR			QALAVTTTGTLER			VADYTGSPEILGGR
ILAVGNDIDQK			REGDVLVVQTAEAIADLPK			EVPLFSEEMCGLAALER			TLELLQK			KVSVYPAAAAEAVAS
TGSWSSTGAISATSER			EIPIIASAMDGVVDVK			GGLFDASQTLSQLISR			GLCGGYNTNVIR			PVAVALPYR
RPDVVSPGGNAYGQEMTATCLR			FDGAIIDGADFTDVLLRPDEQK			LQEEFATELAISR			HGVDVYPQLPK			QESIAAIGQPR
SVLESSPLPGK			DVAALIHTADDYGYEAQLLK			ILDQGTTEDITGMYLIDEEGEIITR			HINPQAAK			SSVAVGVQK
VTDGAGIGVVVK			ADSINEEFSPYIVLLNSQGK			GFGFVEMGSEAEEAAAIEALDGAEWMGR			QNAQTYLDQVR			YEVVGLR
VINAVVMEMR			DGLFILEGPNLDSISSR			ELEVGMINEEIDFAVHSLK			FLLNPQGK			SAGATAQVVAK
AEFLNPGGSVK			LDAGEYDGLILAAAGLQR			EKELPELNDDFAQEVSDFDTLEALR			STLVIVESPTK			ENVNAIRPF
NQLIDATYGR			LGIHPDQAAAAR			EGDVLVVQTAEAIADLPK			AGLAAAQAFSNNGK			ILPGSVPPQTVIR
EYNIIYK			GGAFAHVVGTLELLDPEER			DFIGDWALASSWDETR			TFQLPANNQPPK			RIDILVNNAGITR
ITEQQVLIR			WAEAAANHVYQK			IEPISTPQAKPEK			AKDDLQIVIQR			EIDQSLPAATVVASR
TDIFGAAAR			VEGFNAGADDYLTKPFEVEEMLAR			IQDIQSVR			AIANLDPQLNK			DLHPFIDAPATTR
IANQTESQIAALK			GELDELASYFASGAK			GFGFVEMGSDAEETAAIEALDGAEWMGR			NGQTTQVNVSPAPLPAR			FQGQIDVPLNDNGR
ALCQLDPENRPPLK			DITPIPHNGCRPPK			AQSYVDSGELVPDQLVQDLVEER			TLSVDIGGSGVK			YDHVAVGTGTMQVHK
VLLIDANLR			NVLIPAGTEVVGQLEPVYFNGNFSQDR			EQLMGQIAGAINALATK			QSIESPIPVR			DLAMLSISDTSSTPGAAAK
YAPGNTIELK			LATVELPGGPLEIEWSEVDQR			NTYIATGDYTVEELFASVDK			YFLDIDK			LCELYEVPASAASCGAR
AIIEAGATTLR			NAGLPESIAVMLAESETGAAK			DVVCQVADEIDADLIIMGSR			DLGGFVAR			LTFTYPPSTGR
LTELLQK			TTTWIWNLHALAHDFDTHTSDLEDISR			QVVVDRPDYAGR			GALIDIGAK			ICDQMLSNPVIENYR
FLLNPQGK			LADELNVDLLLLGSPDR			HHHEVATGGQCELGFR			YGCIAGYPNGTYR			IGTLAQMNPPLR
VAVVGSGPAGSSAAETLAK			TGSWNSCKPIEATSAGEVVAALEECIDSHQGEYIR			GFSGFVDALIDSEEYTK			AGQQAALVTESGSIVK			QLEINHIWEK
DRPVLIAYDTR			GTNEAGQQLNLTVEVQQLLGDNQIR			DGVLADMLIAEAIAYEGK			APQAPVSQLIEK			QLLTENSEIIVSR
RENLPADLIR			GVYLAPSQFEAGFTSLAHTDEDIDQTIAIAR			LIALYDDNHISIDGSTDVAFTEDVSK			LTYYTPDYTPK			YPHVIGVSAFGPDGEK
TLSVDIGGSGVK			EMLLPDDPEANVIMLATGTGIAPMR			QQAQNWLEK			SILMLGR			HAGSPWELGLSEVHR
DIFKPDGALR			DVSFQVEPGEIFGLLGPNGAGK			VGQFDPQTTR			HSHYAAVNNPYFFDK			AQLTSQVTGPHVLNFR
QSIESPIPVR			STTSQNTLAAMAEMGQR			RYLYAGYGR			YYPGESQVLYASK			GDKGGEVIAVGTPEEIAK
DLGGFVAR			GAALNAVQIAELLVEK			TQLIDEVITVTDEEAIAYGR			VADYTGSPEILGGR			VSGNGQVQELSVPVVTR
GALIDIGAK			EGIGINEILEAVVER			AAQAAGVELNQRR			IYGIGLSR			QELPIVNNR
YAQVPGQSLGLEK			VTPLEAAAEDYLNSFR			ELPELNDDFAQEVSDFDTLEALR			PVAVALPYR			LETKPSVFETGIK
AGQQAALVTESGSIVK			AFNVGFNAATNEFVDMFEAGIVDPAK			PYCHHEHYWQVYFDTNKAIR			IAQSDLSQLVKEIR			ELETKPSVFETGIK
LLHQIEPDKDADGLHPVNLGR			MKDAAIAIANDSK			IDDLILVEEFSNELSR			NVAAGANAILLK			PVNNQETLPIHRPAPKLTELETKPSVFETGIK
APQAPVSQLIEK			QLASPPVTTEAR			TAFQAEELDFLLDELGQK			DGIAGYLK			YIAQTFTADTLDK
YYPGESQVLYASK			INANVSLNGK			VNFASQTPER			SAGATAQVVAK			EAYPGDVFYIHSR
GLSQTKNWLQNTDIQK			VAEPLVAPK			AVAMSSTDGLVR			YALPETGTATPETIAK			AVGYQPTLGTDVGQLQER
VADYTGSPEILGGR			KLPEIGR			DNEERLR			ILPGSVPPQTVIR			PNINEIATYAQDNAQK
KVSVYPAAAAEAVAS			GLNQLTLNR			AYQEVGIR			RIDILVNNAGITR			AYGATLELTPGTEGMR
SAGATAQVVAK			TVVSASSASSGTATATATR			RTQELEPAGLR			EIDQSLPAATVVASR			DMEIILR
QSATLERAK			GATVLKPLGNK			TEIQEGMTNHGIR			IVSVVAAPPALQK			VEALQPFYPDR
AGAIGTGMVGNIEISTR			DRLPQNLTQAQR			QADLFVGLAGTAAR			DLHPFIDAPATTR			AGAAAVLVGIGPGAACTSR
ILPGSVPPQTVIR			TSGGNPQVQVIR			LIGTQNDPQYAR			FADLAASVGNQGNYAQR			EAIAHTIAETGLPCTDVVR
QFLQLR			GREPSTTSLLK			IMIVGCDPK			AIIEEHIDMVGLR			SLSEFAGEYVR
RIDILVNNAGITR			GKLNGIAVR			LPVSSITEK			DYSVSILK			LVDVSQDVIIR
EIDQSLPAATVVASR			YQGGVNAGHTIVVK			QVLDQALK			LFAGPSVTISR			LEVVSPIAGSPADQAGIK
DLHPFIDAPATTR			QILGGGYK			FSPVMQQVVEHAQK			NLIDAALK			VKTPITEAIAAADTQGR
TVLTHGFVLDEQGR			KPSSYIADTTTANAQVR			IYDTCIGCTQCVR			YDHVAVGTGTMQVHK			ELQYLQSAIENPQR
FQGQIDVPLNDNGR			KTGELSYLRPDGK			SNSIPHPIDGVGGGAK			LCELYEVPASAASCGAR			AILPVLPPK
QLFQLR			LIAGEAHGYTSPVK			LGVPIEK			ICDQMLSNPVIENYR			VEDVFSITGR
IFAKLDVADR			VVETIIQRPNGKN			INPNQNLSRR			QLEINHIWEK			ELQSLGLDIAVHK
RQTAEFVAGK			YVHVELGTNSR			VEVNQINVGSR			LLNDTIENLQAR			PDVLLVPVGGSDK
YDHVAVGTGTMQVHK			KGLVDTALR			FTGTVDYPR			YPHVIGVSAFGPDGEK			IGQSAVTLAETEGLPAHAGSVAVR
DLAMLSISDTSSTPGAAAK			IVAMNNLSR			AQVEAAVGVVR			AQLTSQVTGPHVLNFR			ANEVPYQVEGFYK
LCELYEVPASAASCGAR			LGVEHIAVGR			TPTQTPLTNSPAPTPEPK			VSGNGQVQELSVPVVTR			IFVGGSPMAFLEKPR
ICDQMLSNPVIENYR			HIHLIQLGESDKK			LIGNGAKAGGK			LGEVGIIEGYK			YYPNAQLDVVVEPR
IGTLAQMNPPLR			QGQTPLHIHR			VEGVPALR			LTFTYPPSTGR			TFYVSATMGPSIR
QLEINHIWEK			LEVLQVHAR			VALEACVQAR			EQGTYGNLVIINHNGGLQSR			TVPPDSYQGPALAELANK
LLNDTIENLQAR			FQGISIAHDR			ILGEPFDSK			EAYPGDVFYIHSR			AIAAMQELYAPIVER
YPHVIGVSAFGPDGEK			LALQDIR			DKNQLIDATYGR			YIAQTFTADTLDK			NPPKGEDDTLLHLLR
HAGSPWELGLSEVHR			VQNNVVTLVHR			YPSAEPALPSAK			VVDCIPNGTQINSTGNVNGFAR			GDSLDLTVGLR
AQLTSQVTGPHVLNFR			ILPNQIR			LSNPEIINPR			QNVPNLAGTSIDDVAK			TYVSIDGGMSDNPRPITY
VSGNGQVQELSVPVVTR			EGHQIIVLTR			EQGLTAAIAGR			FEPNAIVHFGEQR			DSGFLSSNWEIHK
LGEVGIIEGYK			VVLELQK			QEPTDKPRRR			AYITIIPSASR			REALEKEISAR
LTFTYPPSTGR			LQLVIAHDR			QQIGQLGLDSK			QYDHQVQNNTVFLPGGADAAVVR			MNPDVPLIVPEVNPQAAADHK
TTINHQSQLAQGEQTTKPVK			ILIHQGPGINNQVSNPSAR			ILAVGNDIDQK			VEALQPFYPDR			DPQSSQQLWGTGGYIDPK
KLNEGDVYAGRVTR			IEKQTQVEIALR			TGSWSSTGAISATSER			AGAAAVLVGIGPGAACTSR			QTLEQALVK
EITQLPNRELSLILGTGFGVAWGSRLVMDILGK			EGGIGIVQHIK			RPDVVSPGGNAYGQEMTATCLR			GAEDAPVINLVNR			ATYLQVFGR
YIAQTFTADTLDK			QIQATSAQAQYFSK			SVLESSPLPGK			LEVVSPIAGSPADQAGIK			ALLVQLQSYR
KMQHELVEHYR			HHAAYVNNLNNALK			VTDGAGIGVVVK			LADLPANTEVTLESLR			RSLTSGVSASPSPQK
EAYPGDVFYIHSR			LMTIVNDSR			VINAVVMEMR			VQINGTLAELGQK			SLSLDHLLDR
YITGGYVSQELAGER			QHVPVFISEQMVGHK			QNVFEQVSAK			ELQYLQSAIENPQR			RVSIPAGVTFPVTYDK
FEPNAIVHFGEQR			IDNLIVGGK			ALGYIYDK			ELQSLGLDIAVHK			RADDNEPLAALAFK
IPAAADHFEWQGMR			SNNNLYSAAATGTISK			AEFLNPGGSVK			AILPVLPPK			QQQILEIR
AYGATLELTPGTEGMR			VIIQINDR			ITEQQVLIR			PDVLLVPVGGSDK			MPSAVGYQPTLGTDVGQLQER
VEALQPFYPDR			ISVSGSGTSASK			GVALDLNQAR			SGICTTANNTLLIAAVHNR			EALIVTTPEISAVR
DMEIILR			ITGNQIFTPK			TDIFGAAAR			IGQSAVTLAETEGLPAHAGSVAVR			YFGEDVVPYPR
AGAAAVLVGIGPGAACTSR			LGIPLSEQK			IANQTESQIAALK			QNPVDVLCLQETK			VFIPEDGIVGYK
TLKPEMDGLFCER			IIVDTYGGYSR			EALQMLR			IFVGGSPMAFLEKPR			YHASNGFEFSIGVDSR
GAEDAPVINLVNR			LPEMYQAFR			ALCQLDPENRPPLK			ATHVCEYCFGPLEVK			VIYNPLHDQGYPSIGDEPITTK
EAIAHTIAETGLPCTDVVR			LLTPELTNSQAR			TTTCQYLNDTVTR			YYPNAQLDVVVEPR			GLEVVDTGAPISVPVGK
VSVGLTYINSYR			IPFVDR			TLELLQK			LQLPLVAAK			AQDAITAVINSADVQGK
AILPVLPPK			LAAPPAAK			AVTAYDNYPIK			TVPPDSYQGPALAELANK			FQAANYLAASGIAGPTTR
ELQSLGLDIAVHK			IIDIYQPSSK			LNTQMIHFVPR			TADALLSITDAR			FDNLLEAVR
VSNQVLMVLHR			IEITGAIASGTR			HINPQAAK			VAIAENDLVGGTCVIR			FVQVAPFKDPSLLR
SGICTTANNTLLIAAVHNR			LMNNPVVIDGR			QNAQTYLDQVR			AIAAMQELYAPIVER			VSLYLLDSDR
IGQSAVTLAETEGLPAHAGSVAVR			LSVFIDPGHGGK			ILDWAQEHYR			GSVTIVDPTELTHTNEPHVGANEPLTVHNLR			VHLFDVNVPDGNTYR
FEGQATVFNYEGGPNYR			LTQQFQYTNVHQVPK			VAVVGSGPAGSSAAETLAK			NPPKGEDDTLLHLLR			YIQYVESPEGPALLSR
IFVGGSPMAFLEKPR			VSVHQNGQIVIGATYTK			DRPVLIAYDTR			VGYCVAHPEAIAILEK			DLPTVVLVDSR
AIEAVMDGFR			VGQVVYTATSLNPNAK			FKDIPTELVEK			TDGGNGALSTFSSENPIYR			VSLYDEGLIYR
ATHVCEYCFGPLEVK			EVVALGLR			AIANLDPQLNK			DSGFLSSNWEIHK			YEFAAGLNACLDR
QTQGAIGYIEYGYAK			FPYTTQTPGPQFAADSR			QQPIYTLCQYIPAR			TAIAIDTIINQK			SNLPEIYIGDTVR
YYPNAQLDVVVEPR			LMQDFGQVQALQK			DIFKPDGALR			GIDVLIDAAK			DGIVATVNAQPDLGTSENPGGNLIR
LQLPLVAAK			ISGAVGTYANIEPR			QSIESPIPVR			MNPDVPLIVPEVNPQAAADHK			QPDLGTSENPGGNLIR
TVPPDSYQGPALAELANK			IAMLSIPR			QQAINVDLPK			GAAVNATNEDGSTALMAAALK			SPLSSGILTQLR
TADALLSITDAR			IQGNIFIQNK			AAILDFHRPNNQQFR			QAIEVLNPK			TGFGIAVSDTTSPTLIDNK
VAIAENDLVGGTCVIR			GQIHYTPNHPAPR			GSGLQALEVMTK			ATYLQVFGR			AVSLPADAEPSQFTTFEK
MLLEEMGLR			GGGSVPAFLSTHPATGDR			GALIDIGAK			ALLVQLQSYR			VQSSVAQGASLSEAWSQIPEK
AIAAMQELYAPIVER			SLILQAIHNGK			YAQVPGQSLGLEK			ELINSGVVSGGMIPK			HEEYSQVAPISDLLTR
GSVTIVDPTELTHTNEPHVGANEPLTVHNLR			TILQEVQIHPAK			AGQQAALVTESGSIVK			TYQQNGAVFGDTGSAFANRPFGNAK			DVEALLSTGVPPAATPGK
ETPAFTIEAPVTPTAK			TPGLNRPETITESPSLSYTGR			LLHQIEPDKDADGLHPVNLGR			RVSIPAGVTFPVTYDK			QYVDGTFNQVDWQAVR
NPPKGEDDTLLHLLR			LPGEFLR			APQAPVSQLIEK			RADDNEPLAALAFK			LEVGEVVIGTVR
VGYCVAHPEAIAILEK			VSGAGTVGVR			LTYYTPDYTPK			EALIVTTPEISAVR			DAGTIAGLEVLR
TDGGNGALSTFSSENPIYR			TFHTGGVFTGEVAQQVR			RGGDSSISK			MPSAVGYQPTLGTDVGQLQER			AYGIDEIALVPGNR
DSGFLSSNWEIHK			IAITQISQDVK			YYPGESQVLYASK			LNDLIESFR			QVESIYMIEESQQGGQSNAPAPTTPVLR
REALEKEISAR			GPMLNGVIR			SGSLLCPTDQISPK			YFGEDVVPYPR			IDALTALGAEVR
GIDVLIDAAK			VELVLSNVR			VADYTGSPEILGGR			FSSNSYGLQASIGLSEK			ILPSGETTFIHPADGVFPEK
AFARAIPQGDDTPR			SLNVALR			PVAVALPYR			LVGAPPGYVGYEEGGQLSEAVR			ADAMGIGFAIPIDK
MNPDVPLIVPEVNPQAAADHK			EILPNVK			SPAPSSNIPDGGFSVR			GLEVVDTGAPISVPVGK			LDSVPIYLVTNEK
GAAVNATNEDGSTALMAAALK			AIATDLLPSR			YEVVGLR			FQAANYLAASGIAGPTTR			SYLPPLTDVQIEK
DPQSSQQLWGTGGYIDPK			AVQSTLQR			YLTDAGHTPIVLER			FDNLLEAVR			DYYEILGVAR
ATYLQVFGR			LKQDAIPGVPTELR			SAGATAQVVAK			VSLYLLDSDR			SIYVGNLSYSVTQDDLTK
ALLVQLQSYR			LGITLPQER			AQLIFNPTR			VHLFDVNVPDGNTYR			KEVSDAYNVLDPAAGIALR
NPGVVIPQPPSTPLVNR			VAHEAVQPQVVQFINK			YALPETGTATPETIAK			YIQYVESPEGPALLSR			TVPIEVDLVVR
SLSLDHLLDR			FPYTTQMSGPQYASTPEGK			ILPGSVPPQTVIR			LDVDGIVGPATIR			FVEQLLHQEGVDLPR
RVSIPAGVTFPVTYDK			VEFGGMVVQGR			GVVIIAAAGNENDSSASYPAR			YEFAAGLNACLDR			PGSITPHTQFEGEVYVLTEK
RADDNEPLAALAFK			ANQIVSGVILAR			DLHPFIDAPATTR			PGSITPHTQFEGEVYVLTEK			QPLATGSNAATTFQGLGER
EKLDSVPIYLVTNEK			AAYEQIFGR			RIDILVNNAGITR			LIGSPPGYVGYDEGGQLTEAVR			NKTIFFPGDPAER
MPSAVGYQPTLGTDVGQLQER			KPVTVDELLAR			QLAISISAGAEPQDR			QAIAELLGTNAT			AGIETYLFER
EALIVTTPEISAVR			NFDGAIASLNR			IVSVVAAPPALQK			GEDVVCVYVAIGQK			LDYDGVFGTALNR
INIDYQVNK			FQVEQAFTNQR			ASLAPAPEQNLLPPQQQEQQSTAPK			DGIVATVNAQPDLGTSENPGGNLIR			LTQLAEDPFYLK
IAQALTDNR			YVTIFDR			FADLAASVGNQGNYAQR			SPLSSGILTQLR			TPNEVWIGGGSGNLLVSTDGGK
YFGEDVVPYPR			NLIDAALK			IGSDLEHYLR			IAAEGLVDTYIQPGGK			IPPDVDVSGFANSEIVSR
VFIPEDGIVGYK			LNIPPLTSDR			GLPSYHIDVVER			LFTFNASIPEK			SLGIQIGNVEFDR
LVGAPPGYVGYEEGGQLSEAVR			TEMLLTMAK			DYSVSILK			ALVLDITGNPVTER			AGPVITDQGNFVLDVR
VIYNPLHDQGYPSIGDEPITTK			VDITGPVYIGGMTR			LSPMDLESRDR			PSFDVSGPLTDDGK			GFYTELFNSDAR
GLEVVDTGAPISVPVGK			QSGTQTLLYAPDGQLR			YDHVAVGTGTMQVHK			TGFGIAVSDTTSPTLIDNK			AEGLTELIHYSLVKPGEDR
NQQTKALAVEMPAQR			DAATPSVLFR			DLAMLSISDTSSTPGAAAK			AVSLPADAEPSQFTTFEK			PLPPVFNSIEEER
LLAEYEISLR			AQLTSQVTGPHVLNFR			LCELYEVPASAASCGAR			VQSSVAQGASLSEAWSQIPEK			IVEQALQDGYLTPAMEAEVGR
FQAANYLAASGIAGPTTR			QPGSLETIAQLK			ICDQMLSNPVIENYR			HEEYSQVAPISDLLTR			DPQWGNLETPVNASPLVK
FDNLLEAVR			MQVEIVIR			IGTLAQMNPPLR			DVEALLSTGVPPAATPGK			DGDVIVVPTATSFNVAEAR
FVQVAPFKDPSLLR			LEVTIIPTNR			VSDLYDMIHPNANAAVTVR			QYVDGTFNQVDWQAVR			TALPSEIATSNTSTLFDTPQVAEAR
VSLYLLDSDR			GSASASEILSGALQDNKR			LLNDTIENLQAR			EAIIITELPYQTNK			LADLPANTEVTLESLR
VHLFDVNVPDGNTYR			SVQVASLGNLADAR			EELTQLEIEQLR			DGAILTLDLQR			RMDKDEELAISFIQVGSDAQATR
DLPTVVLVDSR			IILVGLGK			YPHVIGVSAFGPDGEK			TFAGFGQYDTSEFADTHLQAK			AVATQSLEELSINAIR
WQAAESLGKIGIGNEK			YGEALWDKDITQFHHVTK			HAGSPWELGLSEVHR			AITEFDTSLPSIR			FRTGSWSSTGAISATSER
YEFAAGLNACLDR			IPLPMQEMNYGCGTTVHPTELGK			AQLTSQVTGPHVLNFR			AYGIDEIALVPGNR			ASNPGCFWDVIEK
SNLPEIYIGDTVR			LVILGTVTHNPDELGGK			VSGNGQVQELSVPVVTR			QVESIYMIEESQQGGQSNAPAPTTPVLR			SIYIGNLSYQVTEEDLK
LIGSPPGYVGYDEGGQLTEAVR			QGIVSGFPDGTFKPDATMTR			LGEVGIIEGYK			IDALTALGAEVR			FFDELDAPVLR
LIGSPPGYVGYNEGGQLTEAVR			KFPELMLQPDSEQRPFK			LAAGNATGFDFR			ADAMGIGFAIPIDK			ASINDRFFDELDAPVLR
QAIAELLGTNAT			VTVLHVVPSQATSSAMTDKWEEGGK			TTINHQSQLAQGEQTTKPVK			LDSVPIYLVTNEK			QLPLHLYQLQTK
GEDVVCVYVAIGQK			VSAFAPHHQAELTLFDPQK			VELTPYDLTK			LEVGEVVIGTVR			GGIIDEAALAAAIK
IINITSVAGQMGNPGQANYSAAK			FPTIQEFQK			YIAQTFTADTLDK			PHENVEAVLPIGYTDAVQQYR			AGLDEAGFQDTPILSYAAK
DGIVATVNAQPDLGTSENPGGNLIR			VTGDGFFIR			EAYPGDVFYIHSR			TNQNVGLEPEALALATPNR			SDLPFTLDQLR
SPLSSGILTQLR			VLVDYYGSPTPLK			LTFTYPPSTGR			EGTADKPNLAYKPR			NSELAMDALLGVK
ALVLDITGNPVTER			LEVTPWQGYR			WYWYQFKVGNEVSPK			SIYVGNLSYSVTQDDLTK			GNLAGIIAGMEPK
ADRTGIVHVMFGK			DSTYAVQMYVPTR			FEPNAIVHFGEQR			KEVSDAYNVLDPAAGIALR			AGDKIESATVVQGLDNLVQPQSA
TGFGIAVSDTTSPTLIDNK			EAPGNLIPVGTGPYK			AYGATLELTPGTEGMR			TVPIEVDLVVR			SSGNTFLDLTQSVGPVPDTGVDTR
AVSLPADAEPSQFTTFEK			EYGIALGGQLR			VEALQPFYPDR			FVEQLLHQEGVDLPR			YVTYAILAGDASVLDDR
VQSSVAQGASLSEAWSQIPEK			TVPLNAQGDTVTLSLK			AGAAAVLVGIGPGAACTSR			TLANALAEAGHDVTVVCPDR			IVFIDEIDAVGR
TGPMVKGDGIAQSWQGHGVFK			MVCVDINPAVVTK			HPELQNSSVEALLR			QGISAQDIYVELR			VLDLAELVAEK
HEEYSQVAPISDLLTR			RCETACPTDFLSIR			TLKPEMDGLFCER			ADGELLTCEPATVLPMAQR			EIHLTDVDGFPINVPPSK
ALGAAGLVGGQVVDLDSEGK			IPLPFR			GAEDAPVINLVNR			DYFIEYPQQIPVGTK			GADDYLTKPFGLGELEVR
DVEALLSTGVPPAATPGK			TLVQLEPLAR			EAIAHTIAETGLPCTDVVR			AGIETYLFER			HPHLSSPYEPR
QYVDGTFNQVDWQAVR			LLSSLASQGFVR			LVDVSQDVIIR			AGPVITDQGNFVLDVR			QSITNPGR
LEVGEVVIGTVR			YGTPQIVNDGITVAK			LEVVSPIAGSPADQAGIK			TPNEVWIGGGSGNLLVSTDGGK			LSMLQQPKPPK
EAIIITELPYQTNK			VSGQLPTASGK			TLVANMVEGVSQGFQR			LTQLAEDPFYLK			QAQEFYGVSLADVR
IAAEGLVDTYIQPGGK			TNVDHGSIVIK			ELQYLQSAIENPQR			SLGIQIGNVEFDR			LTEHLIDCGICAIAYETVEQPGANR
DGAILTLDLQR			TAILQAQPGDGVLLAGK			AILPVLPPK			FGFSVDNVLAK			LAGDASVLDDR
TFAGFGQYDTSEFADTHLQAK			GLLVFEPAK			ELQSLGLDIAVHK			GFYTELFNSDAR			FIGAGEGIEDLRPF
SSRCLIILDNAESILQAGDR			VSQDGLTYTIPLR			PDVLLVPVGGSDK			LVEEYETLFTQAR			SFSGTGEDDLLLVQLGAQR
AYGIDEIALVPGNR			LLAGEIPTTLGAADGK			LVSESLGEMGGFK			GQIVVFTYPELGNTGVNPEDEESARPQVR			FNIFDPGEFDASGGR
QVESIYMIEESQQGGQSNAPAPTTPVLR			LGLPSEHEFWSR			SGICTTANNTLLIAAVHNR			AVAQAPDLNLLGAIDSSPEHQGK			QGPPGVIVDFTHPDSVYDNVR
LDSVPIYLVTNEK			ASPVLLEPMMK			IGQSAVTLAETEGLPAHAGSVAVR			SIPATVIAIEYDPNR			DGLDFQAITVQLPGGER
ILPSGETTFIHPADGVFPEK			DNCVGIVSLSSGIGR			FEGQATVFNYEGGPNYR			IVEQALQDGYLTPAMEAEVGR			APSAELKPGQVD
ADAMGIGFAIPIDK			AALPTIQDLTQK			IFVGGSPMAFLEKPR			FDPWPSYTQGLEGK			IVQTALDNQR
DYYEILGVAR			DFTQYLTTSSQVK			AIEAVMDGFR			PLPPVFNSIEEER			EEQPQLIAPGGNAYTNR
IDAIPFQLTAGGER			NQQPIDSSAQQVTNYVGTLPNTGR			ATHVCEYCFGPLEVK			EIPIIASAMDGVVDVK			GAVEDLELHEVMLTGFR
IDAQGNLILDQPIQGTTYPDQVR			LIGSPPGYVGYNEGGQLTEAVR			IWHEKPQELQMLVNDNGVTR			DGDVIVVPTATSFNVAEAR			ACPTDVLEMVPWDGCK
LAPEAAGSGIPQVK			ILGSMHQGIDR			QTQGAIGYIEYGYAK			TFTELFQQC			ALSELAIDLPEGISIDK
EGTADKPNLAYKPR			ANFSGIGDNLTISQVR			YYPNAQLDVVVEPR			TMSQVNVLLVNPSAGDDTAGNGNESTPLR			GIVAGDVTPIEEIGVIGVR
KEVSDAYNVLDPAAGIALR			RGDQLVEIQILTPK			LQLPLVAAK			SIPTLMIFK			GEFLSNEQLDALANVVK
TVPIEVDLVVR			SVEIAQAKMQSAK			TFYVSATMGPSIR			AVATQSLEELSINAIR			VKTAVYGADPNWGR
GNRPLPALQGVGQIIGDR			GSGITVAVIDTGVTQVR			TADALLSITDAR			VGELTEMLSLEGK			HETEAYLQQIGLPF
FVEQLLHQEGVDLPR			AFQNLLAGPTEGTDSTTIPK			TVPPDSYQGPALAELANK			GSYLSNTEMQAVFGR			DSYSIIHIDLGSLDSVR
TLANALAEAGHDVTVVCPDR			SEYLSQLLR			MLLEEMGLR			ASNPGCFWDVIEK			FLSNEQLDALANVVK
IPPDVDVSGFANSEIVSR			AGIVGSDGPTHQGMYDIAYLR			GSVTIVDPTELTHTNEPHVGANEPLTVHNLR			DLQVSLLELQR			GQSVEVGVGTTR
QGISAQDIYVELR			IPDSPKPIK			ETPAFTIEAPVTPTAK			LIADIDNLLNSNGK			PFPNLDVVLPITNR
ADGELLTCEPATVLPMAQR			VTWASDQIEVHILK			NPPKGEDDTLLHLLR			FFDELDAPVLR			IQADSLAEDFPVLIR
DYFIEYPQQIPVGTK			RLNTQPTGNASIGAK			GDSLDLTVGLR			GGIIDEAALAAAIK			SSEIQLSLFNEESNFNQQDLIPK
AGIETYLFER			LVHVQSDQEIELPPSLSVVHIGKPNDR			VGYCVAHPEAIAILEK			AGLDEAGFQDTPILSYAAK			LVEEFEFDLISSGGTAQALK
AGPVITDQGNFVLDVR			NMVASLDVPVFR			NQNWQIAPQDKGTIR			SDLPFTLDQLR			REGDVLVVQTAEAIADLPK
LDYDGVFGTALNR			ILQTEMMIETLAHR			DSGFLSSNWEIHK			ELQASLEDISAQLR			EIPIIASAMDGVVDVK
TPNEVWIGGGSGNLLVSTDGGK			VLEANPEAVVLITPPQGGSK			REALEKEISAR			NSELAMDALLGVK			ADLLIPAIIPDDISR
LTQLAEDPFYLK			ADYAAAAATVLLAHDQAGK			GIDVLIDAAK			DKPQQISQQFSEVSPPDVIQELR			FDGAIIDGADFTDVLLRPDEQK
EVETVLNSIWESHGNGK			DGIIQHATINNLAFGR			MNPDVPLIVPEVNPQAAADHK			AGDKIESATVVQGLDNLVQPQSA			VAPEAAVGGAIALVQEGDSITIDAHAR
TGLFEGDLIVTQR			VAHTGMDVGNFNAGDILVAPR			GAAVNATNEDGSTALMAAALK			VGLADQMSHISTGGGASLELLEGK			QENDTLHIQIVGVWEPENLAK
SLGIQIGNVEFDR			IVVELNPGYTLDPQQVK			DPQSSQQLWGTGGYIDPK			AQVFELPTGGAATMHEGENLLYIAR			IMSEASKPPVTTDSGLK
GFYTELFNSDAR			SSMPSILVETGYLTGR			NLFAANFAASQTAPR			VLDLAELVAEK			DGLFILEGPNLDSISSR
AEGLTELIHYSLVKPGEDR			IFISPVEQVIR			ATYLQVFGR			VALYPNAEISHLLQDR			LDAGEYDGLILAAAGLQR
GQIVVFTYPELGNTGVNPEDEESARPQVR			GQVAVVTGASR			ALLVQLQSYR			EIHLTDVDGFPINVPPSK			AQLTSQVTGPH
LVEEYETLFTQAR			GGSSVGQATLTR			SQSEKPGAVHIDLPENIAAMPVEGK			HPHLSSPYEPR			KVAQVCVESLFEPDAR
AVAQAPDLNLLGAIDSSPEHQGK			HLILAAVETYPEIPIVMHQDHGNAPSTCYSAIK			SLSLDHLLDR			LEGDAHYIEDVGSSNGTYINNLPLLPGNR			HLGLPNAEDVR
IVEQALQDGYLTPAMEAEVGR			FFGEGFQGQLPPEQMR			RVSIPAGVTFPVTYDK			LSMLQQPKPPK			CPDATSNPYLAF
FDPWPSYTQGLEGK			VPILALNSGYVQNGIAR			RADDNEPLAALAFK			LTEHLIDCGICAIAYETVEQPGANR			GGAFAHVVGTLELLDPEER
TMATIDTLSNKPSEVELEFGIK			VLPMAEAAPQGDIFITVTGNK			EKLDSVPIYLVTNEK			IAGAKSDAQNR			IGVVGGPGDR
GDCILWVDGSQGIVR			NGFIHVTDLGPLR			MPSAVGYQPTLGTDVGQLQER			DHVHALSAGVPAR			VEGFNAGADDYLTKPFEVEEMLAR
DPQWGNLETPVNASPLVK			VKDQVPTGATVVCVLTGNGLKDPDTAIK			EALIVTTPEISAVR			VLAGHPAYTVTGGEVVFQGQNLLELEPEER			GELDELASYFASGAK
DGDVIVVPTATSFNVAEAR			ALGGHFQGQLIYDPEVVK			INIDYQVNK			KAPTVAAGANGSNPIYDHIFGLAESAEAQR			LATVELPGGPLEIEWSEVDQR
VIGQDEAVTAVADAIQR			ILADFDVAYGLK			IAQALTDNR			LSGGDHIHTGTVVGK			VGNLSYEVTQEDISNVFAEYGSVK
NAAMQVAACPNVEYVSVDQIPAEVVQR			ILIDGFDIK			YFGEDVVPYPR			DGLDFQAITVQLPGGER			LEVTEIADIMLK
TALPSEIATSNTSTLFDTPQVAEAR			VLIVDDLIATGGTASATAK			VFIPEDGIVGYK			GSAAGSLVAYTMGITNIDPVHHGLLFERFLNPER			SIPLDFDQWVQDYGEGR
LADLPANTEVTLESLR			ISFINEVANICDR			LVGAPPGYVGYEEGGQLSEAVR			YVTYAILAGDASVLDDR			QAVAAVGQGR
RMDKDEELAISFIQVGSDAQATR			ANAIAIQLPIGSENDFK			VIYNPLHDQGYPSIGDEPITTK			GAVEDLELHEVMLTGFR			NAGLPESIAVMLAESETGAAK
VGELTEMLSLEGK			SVVLNLTIMDPDQAQR			GLEVVDTGAPISVPVGK			ACPTDVLEMVPWDGCK			GPETLEEYSSFFGYDWK
SVGADIVPTAEAVWSR			EINILNYNLVGGNGR			FQAANYLAASGIAGPTTR			DSYSIIHIDLGSLDSVR			AVAEAFVSLYDEGLIYR
ASNPGCFWDVIEK			LPAEFNDPFFR			FDNLLEAVR			ALSELAIDLPEGISIDK			LADELNVDLLLLGSPDR
DLQVSLLELQR			FGSVGVYVPLEGGFEGR			VSLYLLDSDR			GEFLSNEQLDALANVVK			PVDAAVVAIIDTIHVEDR
FFDELDAPVLR			WLALTPSGDVLVTETR			MWLDDGGIVR			DAFYAYILQQWAR			AGFETLVEAGYQPELAYFECLHEVK
YTEIGKRLQQTK			VIDSLQLTDNYSVATPADWK			VHLFDVNVPDGNTYR			FLSNEQLDALANVVK			AHTDEDIDQTIAIAR
GGIIDEAALAAAIK			VHALTNGLGVDVTLLAVPSEK			DLPTVVLVDSR			AIWNGAVLAESDNTVVVEGNHYFPADAINK			GTNEAGQQLNLTVEVQQLLGDNQIR
AGLDEAGFQDTPILSYAAK			TTKLLSQEMGR			YIQYVESPEGPALLSR			LSATYQEIHK			EMLLPDDPEANVIMLATGTGIAPMR
NSELAMDALLGVK			ANLMGANLMQADLTGADLR			YEFAAGLNACLDR			PFPNLDVVLPITNR			TVQELADLMAVADTEIVK
KCEEFDSDGITVYLFSK			LPELLPEALAATR			MSAASSLGKIDPGNK			ISPEEVIVTIPFSNGQELQTK			SLDVEVDLMADQLARR
GNLAGIIAGMEPK			VNELIATATAELVTK			LIGSPPGYVGYDEGGQLTEAVR			QSVILAVSSTFGQPEVEAELPK			ECITNCPGTTR
AGDKIESATVVQGLDNLVQPQSA			ENQPITLTQALELAR			LIGSPPGYVGYNEGGQLTEAVR			FHAGNNVGIGK			ELCGPYHGAMR
VQPDIAIVDIGLPDK			LSGEAIFSVSQAFGDTR			DYYEILGVTK			GSEGEIVEIVTQWQGR			EFDLIYPVSF
AQVFELPTGGAATMHEGENLLYIAR			EFLPGLETLTPVR			GEDVVCVYVAIGQK			LVEEFEFDLISSGGTAQALK			EGIGINEILEAVVER
LPAEFNDPFFR			LGPGQMIAVDLVNHEVLK			DGIVATVNAQPDLGTSENPGGNLIR			NQGIELNVAGEISPGWNVIASYSHIDAEITR			VTPLEAAAEDYLNSFR
VLDLAELVAEK			SLLQGLPFVK			LEVGEVVIGTVR			NFAHLTVLCDPAQYDEYLQELR			NIAGVIVVDFIDMESR
LACLVHPDPSVAEIELQK			IAQGQTAAPNLK			QDPNVQWQIISFR			DVAALIHTADDYGYEAQLLK			YGALTAAADDLEILIIGESGHGAR
EIHLTDVDGFPINVPPSK			LPQDALQALLQPDNK			ALVLDITGNPVTER			FDGAIIDGADFTDVLLRPDEQK			LTTHDAGGLTQK
GADDYLTKPFGLGELEVR			RSGVEVISNPGK			TGFGIAVSDTTSPTLIDNK			YAGINTNNFAVDELIEVEAPK			DCSQLISEVASYFDR
HPHLSSPYEPR			VGEFKPGDTIIYEANSVFR			AVSLPADAEPSQFTTFEK			DFLLTGADDVQFLR			ELGLPSEVDGIYIFPQENLPL
LSMLQQPKPPK			VYDAHELASGENVLFAGCGITSGNLMQGVR			VQSSVAQGASLSEAWSQIPEK			AGATPIITHCHQELTK			ETYLAGVDGIVVPGGFGTRGVDGK
LEGDAHYIEDVGSSNGTYINNLPLLPGNR			YDYHFSPGDVVPGTVFSIEPR			HEEYSQVAPISDLLTR			ADSINEEFSPYIVLLNSQGK			AVPDKDPR
ELVINSLPVTLETDSVR			TSEMSSVGLVPAALQGIDVR			ALGAAGLVGGQVVDLDSEGK			TAQDIWEIGQSLAEVR			MKDAAIAIANDSK
LTEHLIDCGICAIAYETVEQPGANR			SPGYPSVR			DLTISLLNEK			DGLFILEGPNLDSISSR			QSISANSQTVTR
MLQGQRDLETVSK			ITQTQAETGEPTYSAVLNNSYLVFSPEKPIVEK			DVEALLSTGVPPAATPGK			LDAGEYDGLILAAAGLQR			QLASPPVTTEAR
DHVHALSAGVPAR			NREEILEILCRPEYLDVNPAYVR			QYVDGTFNQVDWQAVR			AFVAGATGETGR			VDMVVGAVPK
VLAGHPAYTVTGGEVVFQGQNLLELEPEER			TGTILEQVIQSNGGPTYQQMLMR			TLELLQKPGAYEYLER			LGIHPDQAAAAR			NIMSEASKPPVTTDSGLK
FNIFDPGEFDASGGR			YFHPNNMILGIVGDFDAK			IPPDVDVSGFANSEIVSR			GGAFAHVVGTLELLDPEER			VAEPLVAPK
LSGGDHIHTGTVVGK			SQGYQTALWLYQTVDNTDK			EAIIITELPYQTNK			EVLMQLPSNRFESLGGDR			TVVSASSASSGTATATATR
DGLDFQAITVQLPGGER			VLPIVQILR			IAAEGLVDTYIQPGGK			IGVVGGPGDR			QLDKPHQFR
GDIPGAAVAIISPKGNWFGASGVADIATGRQLQSSDR			AVTDKPTMIK			DGAILTLDLQR			VEGFNAGADDYLTKPFEVEEMLAR			SNSSFTTLNK
YVTYAILAGDASVLDDR			EGLTVTEYIISSYGAR			AAEIIPISVDTIPSK			GELDELASYFASGAK			VGAPQVAYR
CSGDLISDILGK			IQTGAIHPPK			TFAGFGQYDTSEFADTHLQAK			DITPIPHNGCRPPK			DRLPQNLTQAQR
ISKYDNPK			DAPALNLIEQLNR			LATTLESMKAAADK			LEHEDLQTQIADLQDILAR			TSGGNPQVQVIR
DSYSIIHIDLGSLDSVR			LSSMGINDPDKVYDAHELASGENVLFAGCGITSGNLMQGVR			PGSITPHTQFEGEVYVLTEK			LELNEVVDFLK			PKPPNTPAAPNR
ACPTDVLEMVPWDGCK			QQLIPLAAIITPNR			WEIAQESTLALAR			LATVELPGGPLEIEWSEVDQR			TPPRPTYESLSR
IAEGEDSFAELARK			SIDELVVVVMK			QNYEKVTNSVMEAKGKAIAKSVDSMLR			VGNLSYEVTQEDISNVFAEYGSVK			QQVTLVHK
ALSELAIDLPEGISIDK			YGMYSAEAIIAQVTNGK			QVESIYMIEESQQGGQSNAPAPTTPVLR			LTAATPINDSR			QAQIQANQAFK
GEFLSNEQLDALANVVK			VNELIATATADLVTK			YVTYAILAGDASVLDDR			LEVTEIADIMLK			GPVNNQETLPIHRPAPK
QREQDLMQLYIYCQLGMTPKQFYTK			TYSHALGYEVPIDLPVVEGPVYIK			IDALTALGAEVR			LAAAIDDADVDAIIWAGYR			KPSSYIADTTTANAQVR
GQSVEVGVGTTR			TGGIAAELIASINDR			AYGIDEIALVPGNR			NAGLPESIAVMLAESETGAAK			KTGELSYLRPDGK
MNLPIITVVAGPAGGGK			AANVLPSTTK			LDSVPIYLVTNEK			TTTWIWNLHALAHDFDTHTSDLEDISR			LIAGEAHGYTSPVK
QSVILAVSSTFGQPEVEAELPK			LEGTNIFCQVPVTPSEAVLGGQVEAPTLDGPVK			ILPSGETTFIHPADGVFPEK			LADELNVDLLLLGSPDR			GTFKPQQEIPR
QVQQLTNVPPDHIEPSLLIADLER			LTVLEAIENSPALK			ADAMGIGFAIPIDK			PVDAAVVAIIDTIHVEDR			PQQEIPR
IQADSLAEDFPVLIR			ILFEIAGVTEEIAR			PHENVEAVLPIGYTDAVQQYR			AGFETLVEAGYQPELAYFECLHEVK			YVHVELGTNSR
LVEEFEFDLISSGGTAQALK			YPVINLLPEQQDVVDLGGTMR			DYYEILGVAR			GTNEAGQQLNLTVEVQQLLGDNQIR			KGLVDTALR
VAKPVEGSAIAQVATVSSGNDEEVGAMIAQAVEK			RPVPPDSVYNSR			QVEDIIIFR			GVYLAPSQFEAGFTSLAHTDEDIDQTIAIAR			LGVEHIAVGR
REGDVLVVQTAEAIADLPK			NMITGAAQMDGAILVVAATDGPMPQTR			QQQLEWEIQKLEETQLKR			EMLLPDDPEANVIMLATGTGIAPMR			LGANVGSAQGPTGLGK
EIPIIASAMDGVVDVK			HTLLSDAAEFSILDVQHFPIK			IDAQGNLILDQPIQGTTYPDQVR			DVSFQVEPGEIFGLLGPNGAGK			QGQTPLHIHR
DVAALIHTADDYGYEAQLLK			NLLELVESNSSFTTLNK			QRPFAPHMTVAFR			DEFVSLMQELYAEPIKPELITK			IGGVMIMGDR
ADLLIPAIIPDDISR			LVDYTNVESLPEIWPIAGK			EGTADKPNLAYKPR			VTDVIITGGGGEFFWEDVQR			LEVLQVHAR
FDGAIIDGADFTDVLLRPDEQK			IELSSVTQAEINLPFITATQDGPK			KEVSDAYNVLDPAAGIALR			GAALNAVQIAELLVEK			FQGISIAHDR
AGATPIITHCHQELTK			VSDNISITPGVIWVTNPGQNSNADDAIIGTLR			TVPIEVDLVVR			QDLWTAVVEPVFGDLEIKPDQETR			VFSEYGSVTR
VTDVIITGGGGEFFWEDVQR			ELESAIFASIPSVLTKPEG			GNRPLPALQGVGQIIGDR			EFDLIYPVSF			ILKPGVTLQGDESTR
DGLFILEGPNLDSISSR			LVGEAIFAVTDAFGENTGDANNTVFQNR			SALQRHGYPR			EGIGINEILEAVVER			QAIAQVQPGNSFK
LDAGEYDGLILAAAGLQR			LNTEILGVSVDSEFSHLAWIQTDR			FVEQLLHQEGVDLPR			VTPLEAAAEDYLNSFR			VDTIHMAGQPK
GGAFAHVVGTLELLDPEER			EYGPLDALGLLK			QLTFAEMTPELK			NIAGVIVVDFIDMESR			VFQAALADTK
LEVTNHSLTQNPNNDPEITGMAAIDEATSANLSYIEGAK			DLPTNLPEGLALAAITER			TLANALAEAGHDVTVVCPDR			AFNVGFNAATNEFVDMFEAGIVDPAK			FVDTIHMAGQPK
IGVVGGPGDR			VSDNITITPGIIWLTSPDHNDNNDDVVIGALR			QGISAQDIYVELR			DVGHYLR			QGGQQLALR
WAEAAANHVYQK			FVLQNGLVVYLMEDR			ADGELLTCEPATVLPMAQR			YGALTAAADDLEILIIGESGHGAR			IFNEPPYNR
VEGFNAGADDYLTKPFEVEEMLAR			VSELVEPLNPSLFLPCNVQNDEQIQSTFDTIR			DYFIEYPQQIPVGTK			NLAQQAATADSVESLLAQPYIEDANLTVDEAIK			EGGIGIVQHIK
GELDELASYFASGAK			GREEATSLDFLQIDSIFMPVR			AGIETYLFER			NLAQAEELIDLAVR			PLPPTATEGLR
LEHEDLQTQIADLQDILAR			EMLAPTSAIIGAGLGDSVGLITDGR			AGPVITDQGNFVLDVR			EWAIGEAEDGSIVVVVFTMR			AGQLIGTVGSTGASTGPH
ELIPATPEHGKK			SAMGNVIGMPGAINGISEVLVLEPR			TPNEVWIGGGSGNLLVSTDGGK			GDCSQLISEVASYFDR			LMTIVNDSR
SDPDLVVLDVMMPK			DYFELLTNLPIDALPENPR			LTQLAEDPFYLK			MKDAAIAIANDSK			RRPGANMSSYLDMA
LATVELPGGPLEIEWSEVDQR			FQPVMVGEPSVDETIEILYGLR			EVETVLNSIWESHGNGK			QLASPPVTTEAR			WAIGMAHDR
NAGLPESIAVMLAESETGAAK			LATGSNPSANLPTSIIDEVLADASNR			SLGIQIGNVEFDR			VTPSVEVNTPK			YLSPGELDR
LEVTEIADIMLK			IKLELAQFDDLQAFAQFASDLDK			DQESSGFAWWSGNAR			VDMVVGAVPK			VEGLVHVSSLK
AVAEAFVSLYDEGLIYR			QEVLDSDVPVLVDFWAPWCGPCR			AAIEDLFQVK			IMADPYGR			STEAIHALALK
TTTWIWNLHALAHDFDTHTSDLEDISR			DVNKQDVLLFIDNIFR			GFYTELFNSDAR			KLPEIGR			HADVPVNLYRPN
AFINALVNSQEYNEVFGEDTVPYR			QEVLDSNVPVLVDFWAPWCGPCR			AEGLTELIHYSLVKPGEDR			STPQSQLIR			GQIVIGATYTK
LADELNVDLLLLGSPDR			SQLQEDINAIFGTGFFSNVQASPEDTPLGVR			GQIVVFTYPELGNTGVNPEDEESARPQVR			TVVSASSASSGTATATATR			PVDGIAGPK
QIDVPVFELGSDADPVEIARQGVER			QGEIQRLVEAEQARLIR			LVEEYETLFTQAR			GATVLKPLGNK			LPTNVASPVQTTTPTTDK
GVYLAPSQFEAGFTSLAHTDEDIDQTIAIAR			VYPIQETSGTVVLTGAAEAISEAATTLR			EFCVELVLR			DRLPQNLTQAQR			IIAPSEASANLAR
GTNEAGQQLNLTVEVQQLLGDNQIR			ILDTVAQR			AVAQAPDLNLLGAIDSSPEHQGK			TSGGNPQVQVIR			SNNNLYSAAATGTISK
EMLLPDDPEANVIMLATGTGIAPMR			NHGGYGVIQPR			LIGSSFLDGGTLTAEQDSR			KVGTITTAQLR			MLPEGFK
VEITSQNHSFAIDPDSLPEAVVEISHLNLNDR			RQLVNLLAK			PLPPVFNSIEEER			GKLNGVALR			IAVEPSNSPILSGGQAGPHK
ANHGLSGQAANEANTYIDYAINALS			LIGIDPK			IVEQALQDGYLTPAMEAEVGR			YQGGVNAGHTIVVK			AVTDKPTMIK
GGTVTFDVASAIAEFKAGK			NNAQNALNTATNNR			FDPWPSYTQGLEGK			QILGGGYK			TIAIIGYGSQGHAH
DEFVSLMQELYAEPIKPELITK			NGYSHIAVTPAR			GDCILWVDGSQGIVR			TPPRPTYESLSR			MQNLQNFR
QNNLQLIVVDTLNR			ASANGLMINGR			EIPIIASAMDGVVDVK			GPVNNQETLPIHRPAPK			IIVDTYGGYSR
DALALLERAALEQAR			DILVNR			DPQWGNLETPVNASPLVK			QAQIQANQAFK			SNAATTFQGLGER
FGDGIMSAIDFTLDVEK			INNLITQNK			DGDVIVVPTATSFNVAEAR			YNLSYTSGGQK			GLLHGDCMTITGK
QDLWTAVVEPVFGDLEIKPDQETR			NFNSIVELSTQQGR			VIGQDEAVTAVADAIQR			KTGELSYLRPDGK			NATGFDFR
EFDLIYPVSF			IEAMGGIK			NAAMQVAACPNVEYVSVDQIPAEVVQR			LIAGEAHGYTSPVK			LLTPELTNSQAR
EGIGINEILEAVVER			EQVLLER			GFWSQEIEYVTLK			VVETIIQRPNGKN			NHVEQLQAIPIR
VTPLEAAAEDYLNSFR			EGNYVTLK			TALPSEIATSNTSTLFDTPQVAEAR			HHAAYVNNLNNALK			IVTQEAPIHSSNVMLYSTK
AAEESRDEIATALEGADLVFITAGMGGGTGTGAAPIVAEVAK			YVEIEEGTGATPK			LADLPANTEVTLESLR			PQQEIPR			LAAPPAAK
GGSPVTWDKPDLGLR			FPLNSR			RMDKDEELAISFIQVGSDAQATR			YVHVELGTNSR			IIDIYQPSSK
MKDAAIAIANDSK			TSQAEQGIEGLK			ALYGELEPSIWK			INVVEVQR			IEITGAIASGTR
QLASPPVTTEAR			DEGIDLR			SVGADIVPTAEAVWSR			LIEAIAQSK			AVDGVSFQLHR
ALPAESAASVTR			VADLIADER			FWQLVPPSEAESPEANPQAVVEK			IVAMNNLSR			LMNNPVVIDGR
VTPSVEVNTPK			AVHNVNEILAPK			ASNPGCFWDVIEK			ILLTSR			PTVIANAEGFR
VDMVVGAVPK			GNVNPIGIR			DLQVSLLELQR			LFEVCK			PVVIANAEGMR
IDMGGAAATLGAAK			HLEPDDLVK			FFDELDAPVLR			IGGVMIMGDR			LSVFIDPGHGGK
NIMSEASKPPVTTDSGLK			NALVTGIANNR			GGIIDEAALAAAIK			FQGISIAHDR			QDIDPVEVRR
VAEPLVAPK			IVPIGEVK			AGLDEAGFQDTPILSYAAK			IVVDLNR			EMGINLRQAATR
KLPVAER			MLLPDTVGTGGDSHTR			LETLEDAIDSAQLR			IINPIER			ASGLQALGVQAGDR
TVVSASSASSGTATATATR			ITVNYPDPK			NSELAMDALLGVK			IQEIFK			LLQNSFPL
GATVLKPLGNK			VFQAALADTK			KCEEFDSDGITVYLFSK			VQNNVVTLVHR			AAMLCAGIDGIK
DRLPQNLTQAQR			LGTVTYVETR			GNLAGIIAGMEPK			IIPTDLR			LLVNNQLVDTK
TSGGNPQVQVIR			DGEIVGEGFHPR			DKPQQISQQFSEVSPPDVIQELR			VFQAALADTK			ISGAVGTYANIEPR
KVGTITTAQLR			APFGSLER			QMATGAFPPVVETFER			FVDTIHMAGQPK			IAPALFQR
YQGGVNAGHTIVVK			LLDGLPK			VNELIATATADLVTK			EGGIGIVQHIK			IAMLSIPR
QILGGGYK			LSENPNQPQLR			WLRDIHPELQPR			SNNNLYSAAATGTISK			LDVLAGLR
TPPRPTYESLSR			SELLLGK			VQPDIAIVDIGLPDK			LMTIVNDSR			IIPSELGYGAR
QAQIQANQAFK			GILEYR			VGLADQMSHISTGGGASLELLEGK			WAIGMAHDR			GQIHYTPNHPAPR
KPSSYIADTTTANAQVR			TVSPDLQLK			AQVFELPTGGAATMHEGENLLYIAR			YLSPGELDR			DNDQQLEVTVPAR
YNLSYTSGGQK			ISIIQVGSDSHATK			VLDLAELVAEK			QHVPVFISEQMVGHK			PGAVVVDVGINR
TNLCQAIR			IAADFENYR			SRIRELVAEK			LNPQQELALK			SHISFCVSSIQEGAK
KTGELSYLRPDGK			ALAENEADGIAK			NLWTLPETTLVYPGHDYHGQTVSTIGEEK			IDNLIVGGK			SSNPFNHSGLNFGQNNDSK
LIAGEAHGYTSPVK			SNTAGVHGAALGGDEVALTR			EIHLTDVDGFPINVPPSK			PLPPTATEGLR			TILQEVQIHPAK
YFLTNGKLPETLEAGSK			LDGIPPAPR			GADDYLTKPFGLGELEVR			IIAPQTQEAFK			TGVLDTQQFTGR
VVTEIIPQEPSTR			NMGQPEECLSAQHIASQNGGDVR			GKKSNNGNSEQR			LVLIHCYR			TPGLNRPETITESPSLSYTGR
HHAAYVNNLNNALK			LIGVEAAGEGVNTEK			LEGDAHYIEDVGSSNGTYINNLPLLPGNR			LVGVADQLR			TVPGWQVPTSECR
FIDAMIPHHQGAVK			LNNKPTQLSGGQQQR			TCAATGTELHLVGPLGFEISDR			FLGNTELQSAR			LPGEFLR
YVHVELGTNSR			AILDGEPIDAK			LSMLQQPKPPK			PSTQPTVKPSPSPTAK			VVNIASYQCRPGEEIAVR
KGLVDTALR			QLQDLIQAHAER			ELVINSLPVTLETDSVR			LIDGATQAVYQK			ETKNPPPTNHQDPAWVR
KATTTPAPAPAKPSVEIIDK			DLVYDKAEEMAAK			LTEHLIDCGICAIAYETVEQPGANR			AVTDKPTMIK			TFHTGGVFTGEVAQQVR
FLAVGGQDGR			TVEVLQNVDDAR			DHVHALSAGVPAR			IVTQEAPIHSSNVMLYSTK			SGHPGLPMGAAPM
LGVEHIAVGR			LGANLINATVHK			VLAGHPAYTVTGGEVVFQGQNLLELEPEER			LGIPLSEQK			IAITQISQDVK
LGANVGSAQGPTGLGK			TPELPEEVVR			FNIFDPGEFDASGGR			PLYEAIAAQK			VELVLSNVR
ELLDASHERNIK			GLSVFPTR			KAPTVAAGANGSNPIYDHIFGLAESAEAQR			IIVDTYGGYSR			VVFDAALNPAK
HIHLIQLGESDKK			AIAQIKPNER			ELMQNHVATHGLK			YLASELGSQNIR			AIATDLLPSR
QGQTPLHIHR			LADWNQMTQAER			DGLDFQAITVQLPGGER			INQDFGSFDK			GDGIAQSWQGHGVFK
IGGVMIMGDR			LWDLSEK			DSYSIIHIDLGSLDSVR			NIMSEASKPPVTTDSGLK			PSIFNEPPYNR
LEVLQVHAR			VMGKSPVK			ACPTDVLEMVPWDGCK			PYVLTPEPTTPK			SLLYSDITR
FQGISIAHDR			LHILHMSTADEAELLR			ALSELAIDLPEGISIDK			SPVVLIAGGEAK			LKQDAIPGVPTELR
VFSEYGSVTR			LGLQTSFTGR			ELYTYAPEIIEPLVK			LPFDVR			VAHEAVQPQVVQFINK
QAIAQVQPGNSFK			VTVTQTQVPADKDKDVFDLR			GEFLSNEQLDALANVVK			LAAPPAAK			NYFPMPIEASGR
EQPLDLEQPK			IPGQQVFLQPGDR			HQDLQDIPAIAQLAK			IIDIYQPSSK			FPYTTQMSGPQYASTPEGK
EGHQIIVLTR			VGLASFTGGVMR			PNGETILVITDGEPDDR			LSNVIHPYPTQAEAIK			VLTVGTDMAIGK
VVLELQK			GSSAFLLVK			GQSVEVGVGTTR			LMNNPVVIDGR			AAYEQIFGR
VFQAALADTK			GTDIILGGNSEYMAR			PFPNLDVVLPITNR			GSGLQALEVMTK			KPVTVDELLAR
LQLVIAHDR			DLIAQLLTESDTQIQR			QSVILAVSSTFGQPEVEAELPK			PTVIANAEGFR			LAAGNATGFDFR
FVDTIHMAGQPK			GLTAEVDGTPILK			EAQATSYKSK			LSVFIDPGHGGK			NFDGAIASLNR
EGGIGIVQHIK			LQMSDPIATSPVPAHLQQDER			RRVYREETPEPVR			VSVHQNGQIVIGATYTK			SSSIAGLNRDR
LMTIVNDSR			ALTNKPLVILVDK			WVYNSAGQLLSNFR			LTQQFQYTNVHQVPK			TVANVVQTLQEK
QIQATSAQAQYFSK			RPIAAINADYIDPENKPQGLNISR			GSEGEIVEIVTQWQGR			FTPTTPPSFNER			KVPDVVVIVDQR
WAIGMAHDR			IDLQKVDDK			LVEEFEFDLISSGGTAQALK			VGQVVYTATSLNPNAK			YVTIFDR
YLSPGELDR			LNPGNGGLSVVLK			GNYLSGDEINALSALVADSNK			EVVALGLR			VAALEFVR
VEGLVHVSSLK			DKVIEYVTDK			VAKPVEGSAIAQVATVSSGNDEEVGAMIAQAVEK			FPYTTQTPGPQFAADSR			LNIPPLTSDR
QHVPVFISEQMVGHK			VDPSVSLEAIAR			NFAHLTVLCDPAQYDEYLQELR			LMQDFGQVQALQK			QKVPLPDSTR
IDNLIVGGK			CNVVSDPTTIEPLVR			REGDVLVVQTAEAIADLPK			QLLQYQLQNDGK			AAVNNPYFFDK
TPPELAADIIDR			NITELVGR			DVAALIHTADDYGYEAQLLK			IAMLSIPR			TPELPWQNPQQR
SNNNLYSAAATGTISK			LNPNQSEYGVLLAQAK			MRYLYDVK			LDVLAGLR			QSGTQTLLYAPDGQLR
QYNKLLADNGLR			INPSNGSVTSATYLSAIK			ADLLIPAIIPDDISR			IQGNIFIQNK			AIDGKGDIKAS
LVLIHCYR			IESHNHPSAVEPFQGAATGVGGILR			FDGAIIDGADFTDVLLRPDEQK			GQIHYTPNHPAPR			DAATPSVLFR
VIIQINDR			ASTIVGPSGTNDSWGFR			GNYLSGDEINALSALVADSNKR			GGGSVPAFLSTHPATGDR			LGVALASDLPPK
FLGNTELQSAR			EIYNLDLQTYK			QSPDVTHQRKVKAGDTLPLMTHR			PGAVVVDVGINR			STEQIVSLNLK
LHILSYGDR			SEPGLIAQVNSYEDLRK			AGATPIITHCHQELTK			LAQATSTPLNR			LEVTIIPTNR
ISVSGSGTSASK			ANMPVFELDGK			ADSINEEFSPYIVLLNSQGK			FQDVGTVASVDQSGIK			IPSFLSR
TPETTHIINATTLAK			VLETIIQRPDGVVAGSTSFK			DSIDCIVIETSGLALPK			SHISFCVSSIQEGAK			NVVFDAALNPAK
AVTDKPTMIK			VPVEEVPIAAITNGVHAR			DGLFILEGPNLDSISSR			TILQEVQIHPAK			GSASASEILSGALQDNKR
LGIPLSEQK			TPSGDLAGIFTK			LDAGEYDGLILAAAGLQR			TGVLDTQQFTGR			YGEALWDKDITQFHHVTK
IIVDTYGGYSR			FYQAVVSGIDIDQQR			AFVAGATGETGR			TPGLNRPETITESPSLSYTGR			NVGTVLQVGDGIAR
LLTPELTNSQAR			LVAVLSGQPDPGPPQIVDK			GGAFAHVVGTLELLDPEER			LPGEFLR			IPLPMQEMNYGCGTTVHPTELGK
KLALTACVHK			GVVSGYDNAVALPAQADDEDLTR			LEVTNHSLTQNPNNDPEITGMAAIDEATSANLSYIEGAK			AVQSTLQR			EYGIALGGQLR
NHVEQLQAIPIR			TIPGQVQMPEGENLQQVWER			IGVVGGPGDR			IVAYYDPMIK			LVILGTVTHNPDELGGK
IVTQEAPIHSSNVMLYSTK			IGSILHNVTDFDYR			WAEAAANHVYQK			VVNIASYQCRPGEEIAVR			NAVLLQQTLDSAR
LAAPPAAK			HIPFVGESLSPELGR			VEGFNAGADDYLTKPFEVEEMLAR			TLQADAVPALTAR			KFPELMLQPDSEQRPFK
YVAVSAK			SIPAAAFTHPEVSYVGLTETGAK			GELDELASYFASGAK			TFHTGGVFTGEVAQQVR			SSQNVTGLDASPLSLQR
IIDIYQPSSK			TFEPVHAER			LATVELPGGPLEIEWSEVDQR			IAITQISQDVK			VTVLHVVPSQATSSAMTDKWEEGGK
VITAEGNVLVR			VAVFFAQNDAFSK			NFLDPETLVR			TIDAAAIER			VLETIIQRPDGVVAGSTS
IEITGAIASGTR			EIYESPAMLVLIPAHR			LEHEDLQTQIADLQDILAR			TNQAPIPVIVNGAAGK			KAEAGETLVVGPNSPGIIVPGK
LSNVIHPYPTQAEAIK			IAIIVGEENPFK			LELNEVVDFLK			GEVIGINTAIR			VSAFAPHHQAELTLFDPQK
LMNNPVVIDGR			LALNVTKDMGLR			LLELTGHPPETSVETVDLDYLFR			FAPDQGYVPIK			SSNLTVDVFR
GSGLQALEVMTK			ILGNGDLGVALNVK			GVSRVCMGAAWREVR			LSLGDLR			VTGDGFFIR
VATAAITDQAYK			LIQGGEQAAVR			NAGLPESIAVMLAESETGAAK			MDLPTLK			SCLLVATDVYR
LSVFIDPGHGGK			VNQYGFLETPFRPVENGR			LEVTEIADIMLK			IQPQTYLNVADNSGAR			VLVDYYGSPTPLK
FTPTTPPSFNER			FVNLIGAGAALER			QHLQAATAANNLR			AEQVLQVLR			GFLVSDYQYR
ARLMDELAVFATPGR			VALAAEGVNDFLVVSR			GPETLEEYSSFFGYDWK			AIATDLLPSR			LEVTPWQGYR
LDVLAGLR			EMQQVEVVIAPSLLTEGK			AVAEAFVSLYDEGLIYR			SLLYSDITR			DSTYAVQMYVPTR
LLVNNQLVDTK			FLFVADAITK			TTTWIWNLHALAHDFDTHTSDLEDISR			LKQDAIPGVPTELR			EAPGNLIPVGTGPYK
ISGAVGTYANIEPR			RGYTPEQVLAELEK			ASEIFYYVKNLGATDR			LGITLPQER			TVPLNAQGDTVTLSLK
IAMLSIPR			AGATQINGISFVATDEAIASAR			AFINALVNSQEYNEVFGEDTVPYR			VAHEAVQPQVVQFINK			PTPLGTFVYTQFQR
GQIHYTPNHPAPR			RYETLSYLPPLTDVQIEK			LADELNVDLLLLGSPDR			EQFYQLCVENPDLK			FAQVTNPAIDPLR
GGGSVPAFLSTHPATGDR			VNTVDGFCVGEPWNAQLVNQK			PVDAAVVAIIDTIHVEDR			NYFPMPIEASGR			MVCVDINPAVVTK
LAQATSTPLNR			VTEASNAGADVVGSEELIDEIQK			IPFAELVPVFR			KPVTVDELLAR			LPEMYQAFR
IGIEFICAVNAGETR			MLGEAELQDMIVK			GVYLAPSQFEAGFTSLAHTDEDIDQTIAIAR			AAYEQIFGR			RCETACPTDFLSIR
SHISFCVSSIQEGAK			IAQALTDNR			GTNEAGQQLNLTVEVQQLLGDNQIR			NFDGAIASLNR			STTSQNTLAAMAEMGQR
TILQEVQIHPAK			DKPQQISQQFSEVSPPDVIQELR			EMLLPDDPEANVIMLATGTGIAPMR			KVPDVVVIVDQR			SGITPIAVGDLR
TGVLDTQQFTGR			ALDTSEIPAIVEQYR			VEITSQNHSFAIDPDSLPEAVVEISHLNLNDR			YVTIFDR			TQMLESMISAPDPTR
SLAVVQNGFPCK			NGTYDIQPILQLDK			TGSWNSCKPIEATSAGEVVAALEECIDSHQGEYIR			NAVLEGAFAASTK			GQVLLLENVR
TPGLNRPETITESPSLSYTGR			AAETGEFPSSLNLFTR			RLAESSQEISK			PHLSYGLQIPTER			TLVQLEPLAR
TVPGWQVPTSECR			VTEMIEVGDLEHLLR			LVGEAIFAVTDAFGENTGDANNTVFQNR			IGLAEFVR			RDVPGYRLR
LPGEFLR			IGAWVEAGDILVGK			DEFVSLMQELYAEPIKPELITK			LNIPPLTSDR			CVAYPTSDVVIQTHK
VSGAGTVGVR			GYEVGILDSLVR			IETGCMIEESLLMGADFYQASVER			TEMLLTMAK			IFNVLGEPVDNR
FSPSSEKPPEPVSVLSR			ICTSDPVENLLPPLPGQK			ESYNYPPAVQYR			TPELPWQNPQQR			LLDLGLQPH
VVNIASYQCRPGEEIAVR			LPTELEEGFGPQQLIEVK			VTDVIITGGGGEFFWEDVQR			QSGTQTLLYAPDGQLR			LLSSLASQGFVR
TFHTGGVFTGEVAQQVR			DLTVVSSFEAVGEYSAGK			SVLEGIGELTSFNFDDIDENLK			DAATPSVLFR			ADALSMVGIAR
IAITQISQDVK			KIEAGAQFFQSQLITDFEK			FGDGIMSAIDFTLDVEK			SGNIVLDLR			VSGQLPTASGK
VELVLSNVR			IEIHPVR			QDLWTAVVEPVFGDLEIKPDQETR			DQIGVTEARIK			TVPENNPVATNRPR
NMTNSLEILLNDVDR			LLNANLGDADLTEAVISDADLSNASGK			EFDLIYPVSF			ALNAGGNGKSSLMESDIGK			QVFSEHVILK
AIATDLLPSR			VENMGFSQDGLWLLAR			EGIGINEILEAVVER			PLSLSFR			TAILQAQPGDGVLLAGK
AEQVLQVLR			MFIEPDVPGDPFEVSDAQTMLK			FLDMLTEDFTFWFPMGKFHGLNVGKER			NLASQPQIISVN			CIACGADGVMIGSPFAR
GDGIAQSWQGHGVFK			QLLTTIAQTDIAEVTLK			VTPLEAAAEDYLNSFR			ALITTGNGLIR			TAIAIDTIINQK
SLSLFMIEK			QPGMLSGGQK			NIAGVIVVDFIDMESR			GSASASEILSGALQDNKR			GLLVFEPAK
LGITLPQER			EVHTPYPTGVEVLIDDIAQK			AFNVGFNAATNEFVDMFEAGIVDPAK			SVQVASLGNLADAR			VSQDGLTYTIPLR
LKQDAIPGVPTELR			APLETLGLENEYDILVK			YGALTAAADDLEILIIGESGHGAR			IILVGLGK			LLAGEIPTTLGAADGK
VAHEAVQPQVVQFINK			IYELMDAVDSYIPDPER			LYNLPPLDTEEVIQEYIGYAER			YGEALWDKDITQFHHVTK			YNPGEVITLPIAHGEGR
VLTVGTDMAIGK			ALEQLAEIDTIVFDK			RLGGTNNYSQK			NVGTVLQVGDGIAR			LAANADFYVNDAFGTAHR
NYFPMPIEASGR			ASMQEITMR			MKDAAIAIANDSK			VTVLHVVPSQATSSAMTDKWEEGGK			DNCVGIVSLSSGIGR
FPYTTQMSGPQYASTPEGK			DINLLAMPGEAIAFVGASGAGK			QLASPPVTTEAR			IPLPMQEMNYGCGTTVHPTELGK			QVTNVNAVPVGTGVAPITQTQTTTETR
VEFGGMVVQGR			LGYQLDHR			NIMSEASKPPVTTDSGLK			LVILGTVTHNPDELGGK			GSGLQALEVMTK
EIQALNSLSENFLLSHK			EVTITQEQITYLVDEAIR			KLPEIGR			QGIVSGFPDGTFKPDATMTR			AALPTIQDLTQK
KPVTVDELLAR			MEAIFDEPFLLLTDK			TVVSASSASSGTATATATR			NAVLLQQTLDSAR			PTIQDLTQKGAK
AAYEQIFGR			FQMSFQDGLIDYPILAVAADGEQTR			GATVLKPLGNK			IEVSGISVLDNPR			DFTQYLTTSSQVK
LAAGNATGFDFR			EEATSLDFLQIDSIFMPVR			DRLPQNLTQAQR			LAQVLYGLQTR			NQQPIDSSAQQVTNYVGTLPNTGR
NFDGAIASLNR			DQIAGVILEPVVGNAGFITPDAGFLEGLR			TSGGNPQVQVIR			SSQNVTGLDASPLSLQR			ANFSGIGDNLTISQVR
QQERGLSSAVVR			LQSVLQR			KVGTITTAQLR			VSAFAPHHQAELTLFDPQK			DYYAILGVSK
KVPDVVVIVDQR			ELQDIIAILGLDELSEEDR			YQGGVNAGHTIVVK			FPTIQEFQK			ATDFKDYYAILGVSK
YVTIFDR			VTNTPLSDAETK			QILGGGYK			VTGDGFFIR			LVLTTGQEYQLNATSEVINK
NAVLEGAFAASTK			SLEEITAK			QAQIQANQAFK			SCLLVATDVYR			QLLQYQLQNDGK
STVPIGSGDWVR			HLGNVNGSPEQSIGDR			KPSSYIADTTTANAQVR			VLVDYYGSPTPLK			YILHTAEQQGVELPFSCR
TGLIDLAR			VGCPFCAR			LIAGEAHGYTSPVK			LEVTPWQGYR			TVTQLSAQELFR
TLSVSSEALFASQK			AIEQFR			LLASAMISGYFLR			DSTYAVQMYVPTR			RGDQLVEIQILTPK
LNIPPLTSDR			SVVVLGQGR			VVTEIIPQEPSTR			EAPGNLIPVGTGPYK			HYTELQFAPLPEVK
MGDGSTASAQTGILHDVKPGEVVSGTPAIPHK			ALYNNSNGQLR			HHAAYVNNLNNALK			EYGIALGGQLR			GSGITVAVIDTGVTQVR
TPELPWQNPQQR			EIASSEIYR			FIDAMIPHHQGAVK			TVPLNAQGDTVTLSLK			VGDAVMEPLLIHSVGK
QSGTQTLLYAPDGQLR			QDVQQLYR			PQQEIPR			ISHPDLQPDGGLPVAPSAIAPK			AGIVGSDGPTHQGMYDIAYLR
AGQDESFKQALVSNPR			TQVADLNSNYR			YVHVELGTNSR			PVVAVIDYEMGNLHSVCK			LILTMPETMSGER
DAATPSVLFR			LVTSTEANIPAQTSR			QLLAGGYK			MVCVDINPAVVTK			EEKITSIVPVDEFT
QPGSLETIAQLK			EEAYVAIR			NNIQVQLK			FGVTPEYLASAR			WFQDVGTVASVDQSGIK
SGNIVLDLR			QSPIWSR			KATTTPAPAPAKPSVEIIDK			RCETACPTDFLSIR			VVGIDLGTTNSCVAVMEGGK
SNFSSVVQRFWQSHR			VTLVGYEK			LGVEHIAVGR			SGITPIAVGDLR			YPFWAQQTYPETPR
LEVTIIPTNR			IPVEQALR			LGANVGSAQGPTGLGK			PLLPFR			GIIAGFPDGSFRPEEPVTR
NLASQPQIISVN			LPVQANRK			SEKRLKDSLQQGK			TLVQLEPLAR			NMVASLDVPVFR
IAIDSLSALAR			NIGIAAHIDAGK			IGGVMIMGDR			ESGVPYVILR			ILQTEMMIETLAHR
SLTDAAINIGVK			GEPVNFNGVR			LEVLQVHAR			KYFNVAAADIIER			TSPYAFQGHGESALELLAK
GSASASEILSGALQDNKR			FMLGEANR			FQGISIAHDR			IALVGDAAGYVTK			VLEANPEAVVLITPPQGGSK
KLDPSVSLEAIAR			TFQGPPHGIQVER			QAIAQVQPGNSFK			ADALSMVGIAR			NSDFFVSLPGR
SVQVASLGNLADAR			HHNEDYFGIETK			IVVDLNR			GSNILIEGSGNYLSR			VAHTGMDVGNFNAGDILVAPR
FLFVGTK			KPTGEILAISR			VQNNVVTLVHR			VSGQLPTASGK			QTIANLGENIQVR
IILVGLGK			FVDTIHMAGQPK			IINPIER			TAILQAQPGDGVLLAGK			TLGLIFGQPPK
YGEALWDKDITQFHHVTK			DANLIAVNPTCSHK			VFQAALADTK			STTSQNTLAAMAEMGQR			QQVAGYILDLR
TYYHLEYLVK			ETLNSDGVFR			LQLVIAHDR			GLLVFEPAK			IVVELNPGYTLDPQQVK
VTVLHVVPSQATSSAMTDKWEEGGK			DAAVGIANDPNGITK			FVDTIHMAGQPK			VSQDGLTYTIPLR			GQVAVVTGASR
IPLPMQEMNYGCGTTVHPTELGK			EAVDFAVR			EGGIGIVQHIK			LLAGEIPTTLGAADGK			ELQYLQSAIENPQRPLAA
EYGIALGGQLR			YIGSEGDAVTIDR			LMTIVNDSR			LGLPSEHEFWSR			ANFAASQTAPR
LVILGTVTHNPDELGGK			ITTLQNELR			QIQATSAQAQYFSK			ASPVLLEPMMK			QKDQQTATNSNPNDEQIALQPTL
NAVLLQQTLDSAR			KSDVVEAVIVR			TEMLLTMAK			DNCVGIVSLSSGIGR			QDITILANNDTTIAGITATNPNQR
QGIVSGFPDGTFKPDATMTR			YLLEQGYK			WAIGMAHDR			APAMSATAVTDTAIAAIQK			LEEQVLQILR
KFPELMLQPDSEQRPFK			QFVNDFR			YLSPGELDR			AALPTIQDLTQK			FFGEGFQGQLPPEQMR
LAQVLYGLQTR			EIFHDEAFR			QFEGLDGYGLEARIGK			DFTQYLTTSSQVK			QMNLKPGDEFVITLGK
SSQNVTGLDASPLSLQR			ALCQLDPENRPPLK			SNNNLYSAAATGTISK			NQQPIDSSAQQVTNYVGTLPNTGR			VLPMAEAAPQGDIFITVTGNK
QDVVNLQKLRQSEER			EHLGLPNAEDVR			VIIQINDR			LIGSPPGYVGYNEGGQLTEAVR			LFNPSEPIEYLK
KAEAGETLVVGPNSPGIIVPGK			GNLDMVVGTR			FLGNTELQSAR			SYRPYTPSTR			ALFEEQPQLIAPGG
VSAFAPHHQAELTLFDPQK			QNNISYATLENK			PSTQPTVKPSPSPTAK			DYYAILGVSK			ALGGHFQGQLIYDPEVVK
FPTIQEFQK			LTLESSNEELTAK			ISVSGSGTSASK			PHENLEYVLPIR			SYGLGVALPDFGK
AIYLFNDR			QGVITEEMQYVAR			IMFYCQYLSGIGHLVR			YILHTAEQQGVELPFSCR			SYGIGVALPDFGK
VLVDYYGSPTPLK			VLLIDANLR			AVTDKPTMIK			IHTLAGVITPQLTPDGQIK			LTVEVQQLLGDNQIR
YLVVVQGSETLSR			IQDVIDDAVK			IVTQEAPIHSSNVMLYSTK			TAAYIPIQEMSINR			VSATMGPSIR
GFLVSDYQYR			AEIALLR			YDQRLER			TVTQLSAQELFR			ILIDGFDIK
LEVTPWQGYR			EKDYVSIAQLQK			PLYEAIAAQK			RGDQLVEIQILTPK			VLIVDDLIATGGTASATAK
DSTYAVQMYVPTR			AQLAYSDGIVTSR			EVVDSELDALR			GSGITVAVIDTGVTQVR			TLDPADAYELASLGL
EAPGNLIPVGTGPYK			SLVEEDKLELAK			IIVDTYGGYSR			HYTELQFAPLPEVK			ISFINEVANICDR
NPIAAIEASYK			GSMVDIFAR			LPEMYQAFR			IFNVLGEPVDNR			ANAIAIQLPIGSENDFK
TVPLNAQGDTVTLSLK			GGVTVDVQSLR			LLTPELTNSQAR			AGIVGSDGPTHQGMYDIAYLR			SVVLNLTIMDPDQAQR
ISHPDLQPDGGLPVAPSAIAPK			AEQGFDPSEIAR			SPVVLIAGGEAK			NILLLNHNNQVFAVENSCPHLK			AHELASGENVLFAGCGITSGNLMQGVR
QTIANLGENIQVR			AQAEESAMQLLER			NHVEQLQAIPIR			WFQDVGTVASVDQSGIK			VQTAIAMQELAEPYIR
FAQVTNPAIDPLR			LALVAPVAAK			YVAVSAK			DLLITNFGAK			AGTEAIAHTLAEIGK
MVCVDINPAVVTK			TMTGFANSEEDYADHVVGQK			IIDIYQPSSK			RLNTQPTGNASIGAK			GTEAIAHTLAEIGK
TNSHACGAGDLFIGMPGTR			FYQDVAAYGHLGR			LSNVIHPYPTQAEAIK			SQNLVEQQIPILK			VQLISDGDVGAAISCGFAGTNVH
FGVTPEYLASAR			GIPVRPMTEGSK			LMNNPVVIDGR			LVHVQSDQEIELPPSLSVVHIGKPNDR			LPAEFNDPFFR
LPEMYQAFR			SQGAGGQNVNK			PTVIANAEGFR			GIIAGFPDGSFRPEEPVTR			FGSVGVYVPLEGGFEGR
RCETACPTDFLSIR			IVQESLAQLEQR			PVVIANAEGMR			PIALLNSLR			NLVAQTQPGLSSLNTSTDFEGTFK
STTSQNTLAAMAEMGQR			SGSNLGSPESLIGK			LSVFIDPGHGGK			VDYLQTDAAINPGNSGGPLLNAR			WLALTPSGDVLVTETR
SGITPIAVGDLR			SDLDSNLTFANR			IEDLPHIFNK			ILQTEMMIETLAHR			VIDSLQLTDNYSVATPADWK
TLVQLEPLAR			LNAGNIISNNANNIGNASTGTNMTR			EFIDLGFKVMATFGTR			VLEANPEAVVLITPPQGGSK			TTLGAGSVSSSASR
IFNVLGEPVDNR			YLTPAGVALR			IVTILCDSGSR			NSDFFVSLPGR			EIYESPAMLVLIPAHR
KYFNVAAADIIER			HLIDIPITK			FTPTTPPSFNER			VAHTGMDVGNFNAGDILVAPR			ANLMGANLMQADLTGADLR
IALVGDAAGYVTK			IVDPDPDPQLGLSEGK			VIAVAACNDFGTR			LTGLVVQQQGK			QAGLNVITNFEK
ADALSMVGIAR			LIQQEELKEQAR			EVVALGLR			QQVAGYILDLR			SIPTLMIFK
GSNILIEGSGNYLSR			VQGAQLDALNDTLK			SQFVSGYPDGTFKPQQEIPR			SSMPSILVETGYLTGR			AQVFELPTGGAATMHEGENLLYIAR
VSGQLPTASGK			SLYSDHQIFLR			ISGAVGTYANIEPR			MLEGSILQQLEASHR			LSGEAIFSVSQAFGDTR
TAILQAQPGDGVLLAGK			QQAELLR			IAMLSIPR			GQVAVVTGASR			GGSLDNALICGPDGWVNPPLR
CIACGADGVMIGSPFAR			KVQMVDLPLGATEDR			GQIHYTPNHPAPR			QDITILANNDTTIAGITATNPNQR			EFLPGLETLTPVR
TAIAIDTIINQK			VGGMGDVVGALPK			PGAVVVDVGINR			HLILAAVETYPEIPIVMHQDHGNAPSTCYSAIK			EDPGVLSVTTIYNYYKK
TNVDHGSIVIK			SLGLQEVAK			KNADDLLLGGR			FFGEGFQGQLPPEQMR			NVGSAQGPTGLGK
GLLVFEPAK			INENFLGQPTQYGYTSR			FNAGTGSVLQSDGQIR			VLPMAEAAPQGDIFITVTGNK			AIAVFDIDGVIR
VSQDGLTYTIPLR			SFQEEIKK			VLCTVSVAESVPK			TIVDGGISQAGSLVSFDR			LGPGQMIAVDLVNHEVLK
QPAVLELSGSAALNR			IAETAAEQVR			TGVLDTQQFTGR			IVVEVAPGYTLDPQQIK			PGAINGISEVLVLEPR
LLAGEIPTTLGAADGK			MIVLDGIAER			TPGLNRPETITESPSLSYTGR			NGFIHVTDLGPLR			RSGVEVISNPGK
LGLPSEHEFWSR			SIAQVGSISAGNDDEVGQMIAEAMDK			TVPGWQVPTSECR			LFNPSEPIEYLK			QANALGQYIYGEAQLSSNR
ASPVLLEPMMK			FPSLEALK			DYFGAHTYLR			IVLTSWTETDFR			VGEFKPGDTIIYEANSVFR
LAANADFYVNDAFGTAHR			LAFYDYVGNSPAK			VSGAGTVGVR			ALGGHFQGQLIYDPEVVK			VVVQLQDDPNGEDR
DVAALAQVIQK			TVTGETDESLIQQIGER			VSSSLGWVAENPK			PALAQVFAPSADDLAYPSR			GVIGLAVMGENIALNVER
DNCVGIVSLSSGIGR			LEDDPSNPELILTAR			VVNIASYQCRPGEEIAVR			ILADFDVAYGLK			NDTTIAGITATNPNQR
GAHPFDQPQYQDANILIVNR			TQLEFVIPAR			TFHTGGVFTGEVAQQVR			LTVEVQQLLGDNQIR			SPGYPSVR
APAMSATAVTDTAIAAIQK			NYFPMPIEASGR			IAITQISQDVK			ILIDGFDIK			AAIQAAYR
AALPTIQDLTQK			QSNWADFLAEKPETR			HRTKIGDRTK			VLIVDDLIATGGTASATAK			VTDKPTMIK
GVQAGANEVPYQVEGFYKYR			VGLADQMSHISTGGGASLELLEGK			AIATDLLPSR			ISFINEVANICDR			AIASTDAVLYPFGERWGPEMDIK
DFTQYLTTSSQVK			LVSDGTDNHLMLVDLR			AEQVLQVLR			ANAIAIQLPIGSENDFK			LTSYTETPDGYFGLAYIR
NQQPIDSSAQQVTNYVGTLPNTGR			DYYEILGVTK			GMDTNQAVNLIR			SVVLNLTIMDPDQAQR			VLPIVQILR
ANFSGIGDNLTISQVR			WQVAEILNTK			SLLYSDITR			EINILNYNLVGGNGR			VSATASQLTSR
DYYAILGVSK			VQYPGTPTVPNFPVDTAR			LKQDAIPGVPTELR			VWLYQIIDQDTNKDNK			EGLTVTEYIISSYGAR
LVLTTGQEYQLNATSEVINK			IIQLILK			LGITLPQER			APLVGIIMGSDSDLPTMK			VILGDGCNMEGVSGEAASFAGHLGLGK
YILHTAEQQGVELPFSCR			ANQSFEVTDIPSLR			VLTVGTDMAIGK			VQTAIAMQELAEPYIR			VTVSQNTLAK
IHTLAGVITPQLTPDGQIK			GKDNLTIFAPTDAAFAK			VAHEAVQPQVVQFINK			IDPDMIGLVIGPGGK			DAPALNLIEQLNR
SLVELNMIR			NLTEISMDEINDAIDR			NYFPMPIEASGR			QAASLNENVEFVLIPDTAHFPMLEDAPTYLR			GLILTQGDNLICLPAESINR
RGDQLVEIQILTPK			DGAILTLDLQR			FPYTTQMSGPQYASTPEGK			LYLLETSPANAQLEFK			TATITNLPSLYDPFTTEAK
HYTELQFAPLPEVK			RPSTLESFLIDER			NFDGAIASLNR			NIITGNNGDNILSGGDNDDTLR			HVQIALDHRPNIIIDDGSDVVATLVQER
GSGITVAVIDTGVTQVR			FLAQNLNILLNQR			VEFGGMVVQGR			LPAEFNDPFFR			QQLIPLAAIITPNR
VGDAVMEPLLIHSVGK			FVQDNAGESVR			AQGAEVISGVRPDQQFIK			FGSVGVYVPLEGGFEGR			SIDELVVVVMK
AGIVGSDGPTHQGMYDIAYLR			VLTYHVVPGNVLSTDLK			KPVTVDELLAR			FAAGTEAIAHTLAEIGK			CLPTDAGSWDFTSR
LILTMPETMSGER			ADVSQVEQVDNLINGAIDK			KVPDVVVIVDQR			INIDDLITHVMPIEK			EQGAQEILNTIF
EHFPVLSLYEQAR			QNNQWLSSPILNR			ILQIIPGR			PHIDSLSQNLPAIDEASSVVFHPR			TYSHALGYEVPIDLPVVEGPVYIK
LERFGNHLIMGISGTSLSDEDKR			LLPVGEAQLDFTK			YVTIFDR			WLALTPSGDVLVTETR			ILFEIAGVTEEIAR
QFDAATTDRALETIER			YRHENIAMR			STVPIGSGDWVR			VIDSLQLTDNYSVATPADWK			VNELIATATADLVTK
VTWASDQIEVHILK			TLLDAELAAVANRDPK			NLIDAALK			VHALTNGLGVDVTLLAVPSEK			NMILGIVGDFDAK
QAQSAELEGQVLQK			KELDLNLQQAVTSLK			FHRLNYR			LVASSSVGAVTDLDLFNK			RLEIAQLLTENSEIIVSR
SQNLVEQQIPILK			TPTPLEATGKPR			PHLSYGLQIPTER			VNELIATATAELVTK			LTVLEAIENSPALK
LDLSEITGAPGEKPILK			EGIGVGTPWSELR			LNIPPLTSDR			ANLMGANLMQADLTGADLR			AANVLPSTTK
HASNVPQCALAIEDIIHR			TANNQIAVLDFGAVK			TPELPWQNPQQR			PSGDQQGLQLPQIYFSAAER			NQETLPIHRPAPK
GIIAGFPDGSFRPEEPVTR			VAEHADELWQLIK			QSGTQTLLYAPDGQLR			LPELLPEALAATR			AGDDSLTLPLLAIGAK
NMVASLDVPVFR			IESENSLLAFTGNVGGNEQSGQLR			DAATPSVLFR			GVFQTLLIGAAK			AGNAALEELVMAMHVR
APLIILSGGR			YEGCTTVPVATDLGQPQYQLTLNGK			SGNIVLDLR			DLESIAGHILLQPK			GVNRAELEIANRR
ISLTGSDTEIALGMQRLAKAVEQIYQR			VEIPDYVASLKPDLK			LEVTIIPTNR			LSGEAIFSVSQAFGDTR			LLVDQEAALESIFAQGQR
VDYLQTDAAINPGNSGGPLLNAR			FIDDQAPWSLYK			PLSLSFR			EFLPGLETLTPVR			YPVINLLPEQQDVVDLGGTMR
VDAAPPLGNNTDPNFVTQVVQR			LPDLSQISGSPGEVVSITK			GSASASEILSGALQDNKR			LGPGQMIAVDLVNHEVLK			SAVAAHPDR
KELDLNLQQAVTSLK			MVPYEYLLSESQER			KLDPSVSLEAIAR			IAQGQTAAPNLK			RPVPPDSVYNSR
ILQTEMMIETLAHR			SSLEQLQQNLLIYPSDK			SVQVASLGNLADAR			LPQDALQALLQPDNK			LISAVAAHPDR
TSPYAFQGHGESALELLAK			FPEGSYLDLPASIAGK			FLFVGTK			RLQQVNLQNK			VCPINLPVVDWEFDK
VLEANPEAVVLITPPQGGSK			ISAFDIDYLNAVPNR			IILVGLGK			VGEFKPGDTIIYEANSVFR			QEFAGIQDPAIHSQIQDNQAALLATQLALK
NSDFFVSLPGR			LDEIAEFFR			QNNDVVIPSFKPVQAR			VYDAHELASGENVLFAGCGITSGNLMQGVR			LVDYTNVESLPEIWPIAGK
VAHTGMDVGNFNAGDILVAPR			IAEFDIIFGK			QKAIQEFTQAYK			GVIGLAVMGENIALNVER			IELSSVTQAEINLPFITATQDGPK
QQVAGYILDLR			GIAEVFPQPTDAESDIESLEK			YGEALWDKDITQFHHVTK			YDYHFSPGDVVPGTVFSIEPR			NLLELVESNSSFTTLNK
IVVELNPGYTLDPQQVK			LDFIFSDALER			VGEINAQKAEIAR			TSEMSSVGLVPAALQGIDVR			LLLLDEPFGALDALTR
SSMPSILVETGYLTGR			GLDELNTVAWITGR			VTVLHVVPSQATSSAMTDKWEEGGK			SPGYPSVR			ELESAIFASIPSVLTKPEG
IFISPVEQVIR			LQPVSNRDR			IPLPMQEMNYGCGTTVHPTELGK			FALFVTNDENQLAFAK			VVSLAAWDLFDAQDAAYK
GQVAVVTGASR			QQAQDLETTVQELQR			LVILGTVTHNPDELGGK			NREEILEILCRPEYLDVNPAYVR			LVGEAIFAVTDAFGENTGDANNTVFQNR
QDITILANNDTTIAGITATNPNQR			IGLNETMTALDILEGR			NAVLLQQTLDSAR			IAEFDIIFGK			NMITGAAQMDGAILVVAATDGPMPQTR
HLILAAVETYPEIPIVMHQDHGNAPSTCYSAIK			AEKLAELGAQLWASRQEK			QGIVSGFPDGTFKPDATMTR			TGTILEQVIQSNGGPTYQQMLMR			EYGPLDALGLLK
GADVINMSLGGGGESQLLK			KAQGLEEIDTFDFDDLIEER			KFPELMLQPDSEQRPFK			YFHPNNMILGIVGDFDAK			DLPTNLPEGLALAAITER
LEEQVLQILR			IAGVDLPR			ELNLILK			SQGYQTALWLYQTVDNTDK			QLVVIAPIEDTPAFK
FFGEGFQGQLPPEQMR			ALSNSTQGR			SSQNVTGLDASPLSLQR			IQVPFDVQLTPTELK			GPKGESQPYIER
VLPMAEAAPQGDIFITVTGNK			QTAEIIHSELANEAVQSADVQISELLR			KAEAGETLVVGPNSPGIIVPGK			EGLTVTEYIISSYGAR			LNTEILGVSVDSEFSHLAWIQTDR
TIVDGGISQAGSLVSFDR			SDYLVMSNVLTPSGTISNR			VSAFAPHHQAELTLFDPQK			VTVSQNTLAK			NQAVIDALTAAGSLLKEEAYAHK
FSSNSYGLQASIGLSEK			QEQRAQLAQKER			FPTIQEFQK			DAPALNLIEQLNR			SKITEDSRPEFQDRQLQNVPR
LNFTGHTDPGLIR			LPNFFETFPVILTDADGVVR			AIYLFNDR			LIAADQLNVYDLLHADK			DYFELLTNLPIDALPENPR
VEIPDYVASLKPDLK			ELIIGDR			LEATGTLGTHSVTGALLGDK			TGMAEAIQNYAASGGTVLGICGGYQILGQMIADPEGIEGQAGR			GPETIAFNIQGGTVLGDLPPYEAF
LFNPSEPIEYLK			WAIGMAHDR			SCLLVATDVYR			HVQIALDHRPNIIIDDGSDVVATLVQER			FQPVMVGEPSVDETIEILYGLR
VKDQVPTGATVVCVLTGNGLKDPDTAIK			AEESSENLYASIDLVADK			VLVDYYGSPTPLK			QQLIPLAAIITPNR			LVTYGIVAGDVTPIEEIGVIGVR
ALGGHFQGQLIYDPEVVK			LGIEPGEAQK			YLVVVQGSETLSR			ISSVGKDEFVSLMQELYAEPIKPELITK			YPGHYIR
ILADFDVAYGLK			HIEVIVR			GFLVSDYQYR			SIDELVVVVMK			QGYIPAVEFNEVSEPTELYWTLWK
LDTLIPQRFTQTHR			YLHSEINSIQR			LEVTPWQGYR			NVLTYLGLASNGELK			LATGSNPSANLPTSIIDEVLADASNR
ILIDGFDIK			GGLMRPNESWTR			DSTYAVQMYVPTR			YGMYSAEAIIAQVTNGK			IKLELAQFDDLQAFAQFASDLDK
MITISDNTATNMLITR			FGPYVVHDQGK			FGAPQIVNDGVTIAK			VNELIATATADLVTK			PLPYDVPGPNNDLNELLELYIAR
VLIVDDLIATGGTASATAK			LNTNGQAISVAEK			GFFLDIVNSEIEK			TYSHALGYEVPIDLPVVEGPVYIK			LIPSLPLFGFSLDDYPR
ISFINEVANICDR			AWSSLGR			EAPGNLIPVGTGPYK			RLEIAQLLTENSEIIVSR			QEVLDSNVPVLVDFWAPWCGPCR
ANAIAIQLPIGSENDFK			QLGSNNPLNNAR			EYGIALGGQLR			TGGIAAELIASINDR			QEVLDSDVPVLVDFWAPWCGPCR
SVVLNLTIMDPDQAQR			EVRPFTEEYK			TVPLNAQGDTVTLSLK			AANVLPSTTK			AAFTLEEFVAALER
ASPTLIEKASSTQGEK			LGLTMPR			ISHPDLQPDGGLPVAPSAIAPK			AGNAALEELVMAMHVR			QELFEIPVLAQAIK
VWLYQIIDQDTNKDNK			ITVEFAR			QTIANLGENIQVR			LTVLEAIENSPALK			LWAVVEDLESLQQNVLR
DINLFGRTIHIPAFCK			VDLTSQSIK			VTVRFACMDAPEIAHSNK			ILFEIAGVTEEIAR			PILVDCDPLTALIDLEAAAK
VQTAIAMQELAEPYIR			LNLSYNQR			FAQVTNPAIDPLR			TFDYDLFVIGAGSGGLAASK			CITFVEDVAAIPLEIIGPK
LYLLETSPANAQLEFK			DNGVLLHIHR			MVCVDINPAVVTK			YPVINLLPEQQDVVDLGGTMR			ILDTVAQR
NIITGNNGDNILSGGDNDDTLR			LGGLICNSR			FGVTPEYLASAR			RPVPPDSVYNSR			NHGGYGVIQPR
FGSVGVYVPLEGGFEGR			TALPDLK			RCETACPTDFLSIR			LISAVAAHPDR			TTIVAGNTTKPEIQK
FAAGTEAIAHTLAEIGK			HLAAVSPEWK			SGITPIAVGDLR			NMITGAAQMDGAILVVAATDGPMPQTR			DGDVTYAVGAR
WLALTPSGDVLVTETR			HIHLIQLGESDK			TLVQLEPLAR			HTLLSDAAEFSILDVQHFPIK			IQTIITGQNA
GQAQGLTWFTPNEEQGLISR			IVQELIAR			ESGVPYVILR			SLEEVIQIAFK			QCDIDVVGR
VIDSLQLTDNYSVATPADWK			VVNKEFER			IFNVLGEPVDNR			LVDYTNVESLPEIWPIAGK			SVDYALTR
ANLMGANLMQADLTGADLR			ALQESAASELAAR			KYFNVAAADIIER			IELSSVTQAEINLPFITATQDGPK			APAPTTPVLR
LKEAQDDPRQLAQLYCEK			LPNVLR			LLSSLASQGFVR			NLLELVESNSSFTTLNK			PIDEAVAEAR
LPELLPEALATAR			EAGINLNHY			ADALSMVGIAR			VSDNISITPGVIWVTNPGQNSNADDAIIGTLR			YVEIEEGTGATPK
SIPTLMIFK			IVMAPLTR			GSNILIEGSGNYLSR			FGMSDLGPLSLESQQGEVFLGR			RPGANMSSYLDMASQVK
ENQPITLTQALELAR			ATPAQLAQLR			VSGQLPTASGK			IILPNGEFLVGDVLTR			TSQAEQGIEGLK
VEFVDIAGLVK			VAINGFGR			TAILQAQPGDGVLLAGK			ILFNAEAVTLQNTDSPEGK			TVVVAIENR
LSGEAIFSVSQAFGDTR			VIWDVGHQAYPHK			IPIITTIAGAK			ELESAIFASIPSVLTKPEG			AVHNVNEILAPK
GGSLDNALICGPDGWVNPPLR			VSMLDVLDDK			TAIAIDTIINQK			VVSLAAWDLFDAQDAAYK			GNVNPIGIR
EFLPGLETLTPVR			QHPMMSQTGEYR			SSTVFIVPYER			LNTEILGVSVDSEFSHLAWIQTDR			LDGIPPAPR
QAASKQVDPNK			KDPLESIDSGYK			GLLVFEPAK			EYGPLDALGLLK			HLEPDDLVK
AIAVFDIDGVIR			NPDVPELVR			LGLPSEHEFWSR			LVDDIGFDQLNTAAYSPR			LGTVTYVETR
LGPGQMIAVDLVNHEVLK			ALQDYLNR			VSQDGLTYTIPLR			DLPTNLPEGLALAAITER			QGMPVEIMNTQGQTLGTSR
RIDSIPNAAQK			QAQTIIADAQAEAQK			TPGELPSQGELSSR			VTSPEYGEFLVLNELQLR			MLLPDTVGTGGDSHTR
YDLQLVNVSDVMK			IGADGIVGNQTAQAIR			LLAGEIPTTLGAADGK			IFFQGAIAAEIPADALAENTPLYER			ITVNYPDPK
RSGVEVISNPGK			VFWESHNPTQGMR			ASPVLLEPMMK			GWLGGNITLKSNANISVATGFISSQSR			DGEIVGEGFHPR
IGAWVEAGDILVGK			VGVAADGAIVGYK			DNCVGIVSLSSGIGR			FVLQNGLVVYLMEDR			APFGSLER
VGEFKPGDTIIYEANSVFR			QLLQKAR			GAHPFDQPQYQDANILIVNR			VSELVEPLNPSLFLPCNVQNDEQIQSTFDTIR			QALGTPGSSVAVGVQK
VYDAHELASGENVLFAGCGITSGNLMQGVR			TALVDALCK			APAMSATAVTDTAIAAIQK			GREEATSLDFLQIDSIFMPVR			TVSPDLQLK
IVGLAAGSNVEMLAEQIR			ALEVNQVLAK			AALPTIQDLTQK			EMLAPTSAIIGAGLGDSVGLITDGR			NAGESTTTQDAALSTQN
YDYHFSPGDVVPGTVFSIEPR			GYVIGYVSGEGNR			VSVHQNGQIVIGATYTK			SAMGNVIGMPGAINGISEVLVLEPR			ALAEDFDYR
WHWDSHTKKLTWQR			LLANLQAQVTNGNAK			AALAFWSALPQFTYTK			LVGEAIFAVTDAFGENTGDANNTVFQNR			MSSYLDMASQVK
FEIPETGESFPTPENKPIIFITSNR			KLPSEPLVLSGQSGGTVK			GVQAGANEVPYQVEGFYKYR			FQPVMVGEPSVDETIEILYGLR			TATQPTVDGPSK
SPGYPSVR			LVVENQQGEITIK			DFTQYLTTSSQVK			LVTYGIVAGDVTPIEEIGVIGVR			NAATTFQGLGER
FALFVTNDENQLAFAK			EVVNPSAFGVAK			NQQPIDSSAQQVTNYVGTLPNTGR			AGGSMPAVLNAANEQVVALFLDEK			PLSLPASPEEK
ITQTQAETGEPTYSAVLNNSYLVFSPEKPIVEK			ALILITK			SYRPYTPSTR			QGYIPAVEFNEVSEPTELYWTLWK			LSSTNPQANCGTVICSETGGCMR
TVIMMELINNIATQHGGVSVFAGVGER			TFLSTELSK			ANFSGIGDNLTISQVR			LATGSNPSANLPTSIIDEVLADASNR			LNNKPTQLSGGQQQR
NREEILEILCRPEYLDVNPAYVR			DLLFTK			DYYAILGVSK			IKLELAQFDDLQAFAQFASDLDK			LTNRPSQLSGGQQQR
VTSIADSALR			LISIGNQLDTTK			YILHTAEQQGVELPFSCR			SAQGEISNNLFQDTGFGIAIGGTSTPLVAENQIVQNQDGLYISETAK			ATDPLQFR
LTSYTETPDGYFGLAYIR			GEVIGINTAIR			IHTLAGVITPQLTPDGQIK			QEVLDSDVPVLVDFWAPWCGPCR			QLQDLIQAHAER
TYEQGQGVPALFAVYQDASGK			DVTILTYSR			TLSLATGLASDMR			AAFTLEEFVAALER			DLVYDKAEEMAAK
SQGYQTALWLYQTVDNTDK			NVENVEPQMLIER			TAAYIPIQEMSINR			DVNKQDVLLFIDNIFR			SNLVVCPGQIDR
VLPIVQILR			AVLADFQNSEQANIR			RGDQLVEIQILTPK			SQLQEDINAIFGTGFFSNVQASPEDTPLGVR			TVEVLQNVDDAR
EGLTVTEYIISSYGAR			STYETWLTK			HYTELQFAPLPEVK			PVDAVIQQLKPLLDEGDIIIDGGNSWFEDTQR			LVGDINEAIAK
IQTGAIHPPK			QAQTAEGTLQIVTNAR			GSGITVAVIDTGVTQVR			LWAVVEDLESLQQNVLR			SGVNPYFQDVQSK
DAPALNLIEQLNR			LPDLNANDIDAAMK			AGIVGSDGPTHQGMYDIAYLR			VYPIQETSGTVVLTGAAEAISEAATTLR			QAVNAISIQSR
GLILTQGDNLICLPAESINR			IAGAKSDAQNR			LILTMPETMSGER			PILVDCDPLTALIDLEAAAK			TPELPEEVVR
LIAADQLNVYDLLHADK			FNDDSSLTFVEK			IPDSPKPIK			PSTQIQIK			LNAIPGLSTAK
LSSMGINDPDKVYDAHELASGENVLFAGCGITSGNLMQGVR			LQEELEQMEIQGEAGGGLVK			LPDSPKIPK			NHGGYGVIQPR			AITVQLPGGER
TGMAEAIQNYAASGGTVLGICGGYQILGQMIADPEGIEGQAGR			SLDEGMAGDNAGVLLR			SQNLVEQQIPILK			ITALVPSLSR			IVHVDASVNTTTHAGDVLA
HVQIALDHRPNIIIDDGSDVVATLVQER			DNTFTQISLR			LVHVQSDQEIELPPSLSVVHIGKPNDR			NNAQNALNTATNNR			DRDTSYHVEAFYQYK
QQLIPLAAIITPNR			QIFSEHLIIK			LDLSEITGAPGEKPILK			HLGNVNGSPEQSIGDR			LADWNQMTQAER
GLDELNTVAWITGR			DTNGNTVSLSDFAGK			GIIAGFPDGSFRPEEPVTR			NGYSHIAVTPAR			LHILHMSTADEAELLR
ISSVGKDEFVSLMQELYAEPIKPELITK			SQFVSGYPDGTFKPQQEIPR			PIALLNSLR			ASANGLMINGR			GILLAGPPGTGK
NVDLWFIGFIPNR			DLQPELNHIAETADTNSPTGR			VDYLQTDAAINPGNSGGPLLNAR			LDIVNR			VPADKDKDVFDLR
SIDELVVVVMK			VIPQLETELAK			VDAAPPLGNNTDPNFVTQVVQR			IVEIVAK			VTVTQTQVPADKDKDVFDLR
YGPDWLLELK			NMKEDLIK			KELDLNLQQAVTSLK			INNLITQNK			IPGQQVFLQPGDR
QSSSTLICCEYITLSGTATALER			SEFDQNPPTFLEK			ILQTEMMIETLAHR			QCDIDVVGR			SDLIHEASAAVANR
GEILHAPLGSGGFGYDPIFYVPEK			IPTDTVPILPR			TSPYAFQGHGESALELLAK			LEAMNIK			LGAASVLPGSIAR
LACNDAVELLQQASER			FCSNDEPVDLIAR			VLEANPEAVVLITPPQGGSK			GDLNGVAIK			GSYLSNTEMQAVFGR
VNELIATATADLVTK			IWHEKPQELQMLVNDNGVTR			ADYAAAAATVLLAHDQAGK			EGNYVTLK			QSLKLQIR
TYSHALGYEVPIDLPVVEGPVYIK			VQNLLPQLR			NSDFFVSLPGR			PIDADEAIAR			GTDIILGGNSEYMAR
RLEIAQLLTENSEIIVSR			KVTQILGWQDVDQVK			FTALVSPALIK			YVEIEEGTGATPK			AVDELIEVEAPK
TGGIAAELIASINDR			DFTGLHQEFNQLGAK			VAHTGMDVGNFNAGDILVAPR			ETALADIQR			TPQLLWNDPNEAR
AANVLPSTTK			ENLEAADFLR			QQVAGYILDLR			FPINSR			LQMSDPIATSPVPAHLQQDER
IPLIATIHATEYGR			YVDLIVNPEVR			IVVELNPGYTLDPQQVK			RPGANMSSYLDMASQVK			ALTNKPLVILVDK
LEGTNIFCQVPVTPSEAVLGGQVEAPTLDGPVK			ASPPPIFPDADTEDIPQR			LATNWDADLIVMGHR			GAAFLDPK			RPIAAINADYID
AGNAALEELVMAMHVR			TMAGVIAEPELLETSNAGR			IFISPVEQVIR			DNGVLLHIHR			IDLGSLDSVR
GVNRAELEIANRR			QADFLLQGAR			QAPPGKTWR			GATVAQNIEHFTQNNTYN			AATVEIYTWR
ILFEIAGVTEEIAR			LNTFGFTGNLDSEKPDIR			GQVAVVTGASR			TVVVAIENR			AFNFSDAIR
VNELIATATAELVTK			VHLFDVNVPDGNTYR			IGVLGFGGLGQAAAK			AVHNVNEILAPK			KLNYAFNFSDAIR
YPVINLLPEQQDVVDLGGTMR			DSVLGDSFSVNQDDGSIPR			QDITILANNDTTIAGITATNPNQR			LDGIPPAPR			CNVVSDPTTIEPLVR
RPVPPDSVYNSR			WVLSEYNLGEK			HLILAAVETYPEIPIVMHQDHGNAPSTCYSAIK			LEVLQVHAR			LNPNQSEYGVLLAQAK
LISAVAAHPDR			QIDTLPAGAVIGTSSLR			LEEQVLQILR			LLEQLR			QLEPEPGDMIK
NMITGAAQMDGAILVVAATDGPMPQTR			AALQENGIEYEEITLGK			FFGEGFQGQLPPEQMR			LGTVTYVETR			IESHNHPSAVEPFQGAATGVGGILR
VCPINLPVVDWEFDK			VIYNPLHDQGYPSIGDEPITTK			PVNISEAALTQVSSGIQTDTR			IVPIGEVK			SGETEDTTIADLAVATR
HTLLSDAAEFSILDVQHFPIK			TVGALVALYER			VLPMAEAAPQGDIFITVTGNK			MLLPDTVGTGGDSHTR			ASTIVGPSGTNDSWGFR
NLLELVESNSSFTTLNK			SLYDAGVIPCGLGAR			VGVLIEVNCQTDFVAR			ITVNYPDPK			CPTDFLSIR
SLEEVIQIAFK			EHFPVLSLYEQAR			TIVDGGISQAGSLVSFDR			LASMGIEFQK			TNATAIGPIPLPTK
LVDYTNVESLPEIWPIAGK			TFTLPTDPNTPIQATGPVR			FSSNSYGLQASIGLSEK			DGEIVGEGFHPR			EIYNLDLQTYK
GASASEILQAQEVLDPNALTIGFAR			QTSQVENRDQIFR			IVVEVAPGYTLDPQQIK			APFGSLER			SEPGLIAQVNSYEDLRK
IELSSVTQAEINLPFITATQDGPK			MIIENSEVVLSVR			ERFGMLHIIDVLRGAK			LIGIDPK			GPSGTNDSWGFR
VSDNISITPGVIWVTNPGQNSNADDAIIGTLR			LMGQQQQSVNEVGAGEIVALSR			VEIPDYVASLKPDLK			VIGQDELPPNGR			TVNVFAEGLDAPR
EATLALISSGVDVIYQWFDSAAPAVLQAASDK			TLLSSQQKLERAQK			LFNPSEPIEYLK			LLDGLPK			TAYEASFFGVK
SASSLTGSADVLEALGVNLGASPEK			NSGSVFITVPYSR			VKDQVPTGATVVCVLTGNGLKDPDTAIK			PDLILGK			VLETIIQRPDGVVAGSTSFK
ELESAIFASIPSVLTKPEG			LDWQQIASGEVK			IVLTSWTETDFR			TEVMGASFR			TPSGDLAGIFTK
VVSLAAWDLFDAQDAAYK			IIYNENAR			SIIYVEPEVALTPGGVAPR			VAIEYR			FYQAVVSGIDIDQQR
LVGEAIFAVTDAFGENTGDANNTVFQNR			TIAADNDQDGLYSALIDR			ALGGHFQGQLIYDPEVVK			TVSPDLQLK			LVAVLSGQPDPGPPQIVDK
VEQLLVKEGDR			EVDGVEDAALVPITEVPTGSK			ILADFDVAYGLK			SNQGAFDGAANVESGSR			DGLEGINLIR
EYGPLDALGLLK			LIGSSFLDGGTLTAEQDSR			PALAQVFAPSADDLAYPSR			PGFEGGQQPLYR			HIPFVGESLSPELGR
LNTEILGVSVDSEFSHLAWIQTDR			DTDILAAFR			ISFINEVANICDR			DATTNPSLITAAAK			SGGVGDLNYPLVS
QNRQAVVMADFNEAIER			AESFLSTGR			ILIDGFDIK			SNTAGVHGAALGGDEVALTR			ELAQMLGGRLGLVSQPGQGSTFT
DLPTNLPEGLALAAITER			GTDIPMLPEYQSLTR			VLIVDDLIATGGTASATAK			PLSLPASPEEK			SIPAAAFTHPEVSYVGLTETGAK
TRPEVIAIAEEMVAYAK			SLRQGGQNQVNRTQHFIVDLDQR			ANAIAIQLPIGSENDFK			LSSTNPQANCGTVICSETGGCMR			TFEPVHAER
VSDNITITPGIIWLTSPDHNDNNDDVVIGALR			AEGGLVGLVDSVTPNTSR			SVVLNLTIMDPDQAQR			LIGVEAAGEGVNTEK			YRPQWCHKVHLNQLER
WFAIHAYPSKDGLSVYFQDISER			SQYPGHYIR			EINILNYNLVGGNGR			VIDSVEPLSPSR			LGSIAEVPPGTSDFELR
LATMIMAYEYITFK			RLEIAQLLTENSEIIVSR			ISPVSLSNLPFR			LNNKPTQLSGGQQQR			IAIIVGEENPFK
MEAIFDEPFLLLTDKK			QDYIQTAR			VWLYQIIDQDTNKDNK			QLQDLIQAHAER			RFDLHLKMPAR
LGEFELPINPEQFSQSFK			GAAAGAAVNGANGLR			VQTAIAMQELAEPYIR			DLVYDKAEEMAAK			LIQGGEQAAVR
IFFQGAIAAEIPADALAENTPLYER			FALFVTNDENQLAFAK			LVPYENWFR			TVEVLQNVDDAR			PDEYYTQAR
NIQDVPTEIIPSPFVQIPLGVTEDR			STVGTVTEIYDYLR			IDPDMIGLVIGPGGK			LPDGDGLDLVK			FVNLIGAGAALER
SSRGLVTSEGIGMVMLK			QFPTTGPR			LVASSSVGAVTDLDLFNK			VNGGQVLSTHIIAR			EMQQVEVVIAPSLLTEGK
TSVAAATGLRCAELGYR			VEMITPETYVGTLMELSQNR			NIITGNNGDNILSGGDNDDTLR			DVLFGGGMPEPK			QIPLDSGIGIK
LTGGSPACVAQAGAK			STEAWQNIVQTALDNQR			LPAEFNDPFFR			TPELPEEVVR			RGYTPEQVLAELEK
VSELVEPLNPSLFLPCNVQNDEQIQSTFDTIR			VGPVEWLQPYTEDALK			FGSVGVYVPLEGGFEGR			LGLQNEHFVVR			RYETLSYLPPLTDVQIEK
GREEATSLDFLQIDSIFMPVR			QSVILAVSSTFGQPEVEAELPK			NLVAQTQPGLSSLNTSTDFEGTFK			LNAIPGLSTAK			QLIPQPEELLEEDR
EMLAPTSAIIGAGLGDSVGLITDGR			ILSPTQLPVAEVVADAGVAR			FAAGTEAIAHTLAEIGK			LADWNQMTQAER			VNTVDGFCVGEPWNAQLVNQK
DYFELLTNLPIDALPENPR			MLGSLDDNLTIAFNSLQQELK			INIDDLITHVMPIEK			LGEDICIK			VTEASNAGADVVGSEELIDEIQK
FQPVMVGEPSVDETIEILYGLR			LAAVLPELIGGSADLTHSNLTEIK			PHIDSLSQNLPAIDEASSVVFHPR			FGIPSPVK			MLGEAELQDMIVK
YKELQDIIAILGLDELSEEDR			YGIEPDGVAGGATWEALLR			LAGKITVDNVTFCYR			YAQICHNSEYLWR			QVGSTGNNNVEIDR
LATGSNPSANLPTSIIDEVLADASNR			LMWLIDEWGIDK			WLALTPSGDVLVTETR			LHILHMSTADEAELLR			DKPQQISQQFSEVSPPDVIQELR
HLGDYPSALADGNR			EGMVLQVPVSVPLSESFPVSNVSA			VIDSLQLTDNYSVATPADWK			GILLAGPPGTGK			AIPLEILAEGDKKPTYGITLEDAGR
IKLELAQFDDLQAFAQFASDLDK			AGGPDYLLQFLEPR			FRYGGKRYYLSLGLPDTK			VTVTQTQVPADKDKDVFDLR			ALDTSEIPAIVEQYR
LDATTISGHHLISESGLFQFGHSK			NGILEYIEEDETIDAVGGLEELKK			GQAQGLTWFTPNEEQGLISR			FEELLVR			NGTYDIQPILQLDK
YETVLNLYQEAAEAAYLCGQFNKMQNLANVVIGNAHNLQDKIK			KVNYSVEEVR			ELDLNLQQAVTSLK			IPGQQVFLQPGDR			AAETGEFPSSLNLFTR
QEVLDSNVPVLVDFWAPWCGPCR			ALQPILEMEDPETALIFVR			ANLMGANLMQADLTGADLR			VGLASFTGGVMR			LEDFANNDPEFNAF
QEVLDSDVPVLVDFWAPWCGPCR			NSELEIYIDK			PSGDQQGLQLPQIYFSAAER			MGTAEFHYLLGK			QEVLDSDVPVLV
SQLQEDINAIFGTGFFSNVQASPEDTPLGVR			VLTDIQGIEDFLGDMDFK			LPELLPEALAATR			PTIQQLIR			GYEVGILDSLVR
LVTYGIVAGDVTPIEEIGVIGVR			FGEAAEAHIR			GVFQTLLIGAAK			VEIVVEDNQVDMVVDK			ICTSDPVENLLPPLPGQK
VYPIQETSGTVVLTGAAEAISEAATTLR			KLEAQYLR			KGNYLSGDEINALSALVADSNKR			AVDELIEVEAPK			DLQEILAIAR
SSFGISGGKPQER			FDAMAPEAVAAQIQAVVEDIGVQAAK			SIPTLMIFK			LQMSDPIATSPVPAHLQQDER			IIIDDGSDVVATLVQER
NHGGYGVIQPR			EALQASLDK			VNELIATATAELVTK			ALTNKPLVILVDK			LLNANLGDADLTEAVISDADLSNASGK
ITALVPSLSR			NSPEFVPQR			ENQPITLTQALELAR			RPIAAINADYIDPENKPQGLNISR			VENMGFSQDGLWLLAR
LLDGLPK			VQLKPETTK			VEVMDNIFPNINYR			LNPGNGGLSVVLK			MFIEPDVPGDPFEVSDAQTMLK
NNAQNALNTATNNR			IVEAAIR			VIEVDDLDQAELLAR			AVNLQQAIDIGK			TMQVSPSAIANSDAVSLTSSLLDR
DNAQNALNTATNNR			LSEMLEDALR			DLESIAGHILLQPK			AATVEIYTWR			DLTVVSSFEAVGEYSAGK
EIIPDAAK			RPVTVQYPYEK			KALEEFRK			VDPSVSLEAIAR			VQLISDGDVGAAISCGFAGTNVHAL
LIDLGIK			IMIVGCDPK			LDPDLWESSHHNPVLMLGTISQGR			CNVVSDPTTIEPLVR			YLSGDEINALSALVADSNK
QCDIDVVGR			FTPVTTPGECDR			LSGEAIFSVSQAFGDTR			IQAEAAYLALER			YAGINTNNFAVDELIEVEAPK
LEAMNIK			ILLDDGR			EFLPGLETLTPVR			LNPNQSEYGVLLAQAK			EVHTPYPTGVEVLIDDIAQK
YVEIEEGTGATPK			LGMNTIDRPEGFK			AIAVFDIDGVIR			INPSNGSVTSATYLSAIK			TNIGYITQIIGPVVDVK
QSGRDVVELMQK			TNFTQSLPNK			LGPGQMIAVDLVNHEVLK			IESHNHPSAVEPFQGAATGVGGILR			IYELMDAVDSYIPDPER
ETALADIQR			LANLMDLSHK			AELKAVTNKK			ASTIVGPSGTNDSWGFR			AMEYQDPSR
IVAMNNLSR			SNSIPHPIDGVGGGAK			IAQGQTAAPNLK			SEPGLIAQVNSYEDLRK			NLLELVESNSSF
LMLDDK			VDVDNNKPLFK			LPQDALQALLQPDNK			TAYEASFFGVK			MNNIVDTAIEAIVAR
RPGANMSSYLDMASQVK			DTMIAIPEK			KPLDVHLMIVEPEK			VLETIIQRPDGVVAGSTSFK			LGYQLDHR
TSQAEQGIEGLK			ALITGASSGIGK			EWYLPIPVSDR			TPSGDLAGIFTK			EVTITQEQITYLVDEAIR
GAAFLDPK			DEVEDLIR			VGEFKPGDTIIYEANSVFR			VPVEEVPIAAITNGVHAR			SSQLLDEGAVDGLPGNPK
KTELRGGVMEGR			LGSVTHSFDYGQR			VYDAHELASGENVLFAGCGITSGNLMQGVR			FYQAVVSGIDIDQQR			MEAIFDEPFLLLTDK
VADLIADER			SLSLIANK			YDYHFSPGDVVPGTVFSIEPR			LVAVLSGQPDPGPPQIVDK			FQMSFQDGLIDYPILAVAADGEQTR
TVVVAIENR			LQTLTSESLEK			TSEMSSVGLVPAALQGIDVR			TIPGQVQMPEGENLQQVWER			FQMSFQDGLIDYPILA
VAQKIAALSDCK			TDKAPAPVGPYNQAIAASGK			SPGYPSVR			LLQSPQIEQVACVPGNGGTATLAR			VPFSEDLLDYLITVNSGEQR
AVHNVNEILAPK			YLSPGELDR			ITQTQAETGEPTYSAVLNNSYLVFSPEKPIVEK			VLTYHVVPGNVLSTDLK			QSPSELLYLVDENFSHPITK
GNVNPIGIR			RESITVTPEEIQAR			TVIMMELINNIATQHGGVSVFAGVGER			DGLEGINLIR			ELQDIIAILGLDELSEEDR
LDGIPPAPR			LAFAEYGK			NREEILEILCRPEYLDVNPAYVR			HIPFVGESLSPELGR			SLVISSQSQTAR
HLEPDDLVK			TPPASVLIR			IAEFDIIFGK			EPIAAYAAAALSK			LYNDALSR
LGTVTYVETR			AAALQER			YFHPNNMILGIVGDFDAK			SIPAAAFTHPEVSYVGLTETGAK			AKEELGSR
QGMPVEIMNTQGQTLGTSR			TPETTHIINATTLAK			TYEQGQGVPALFAVYQDASGK			TFEPVHAER			YVSIPQSDR
MLLPDTVGTGGDSHTR			LELQIDGR			SQGYQTALWLYQTVDNTDK			VAVFFAQNDAFSK			TPNAENPLAH
ITVNYPDPK			LSPIKPGEPIDYK			VLPIVQILR			EIYESPAMLVLIPAHR			SIPHPIDGVGGGAK
DGEIVGEGFHPR			KADALAAVLR			EGLTVTEYIISSYGAR			IAIIVGEENPFK			EIASSEIYR
TALDVAMR			EVSQMLINGIK			GLILTQGDNLICLPAESINR			ILGNGDLGVALNVK			YAPIYQASR
TVSPDLQLK			NAIQTFKGAR			LIAADQLNVYDLLHADK			LFVEDGALQPPFQR			NLTALPSGR
SNTAGVHGAALGGDEVALTR			LMQELAVIGK			SLSLLEAAELVK			LIQGGEQAAVR			QTEVLGDYDKN
QGDTVGWLTSEIFGLK			NLANLFAK			SIDELVVVVMK			VNQYGFLETPFRPVENGR			LVTSTEANIPAQTSR
LVDIGTYR			VPNGDWIK			LSSMGINDPDKVYDAHELASGENVLFAGCGITSGNLMQGVR			FVNLIGAGAALER			TYLHLAADR
LSSTNPQANCGTVICSETGGCMR			IPLDYYR			HVQIALDHRPNIIIDDGSDVVATLVQER			IDDNGFVSLSVAPVVK			EEAYVAIR
LNNKPTQLSGGQQQR			ALLDLHTAEPENR			QQLIPLAAIITPNR			EMQQVEVVIAPSLLTEGK			IPVEQALR
LTNRPSQLSGGQQQR			LIELNYK			GLDELNTVAWITGR			RGYTPEQVLAELEK			NPDAKIIR
AILDGEPIDAK			LHMEVDSVYTPDGGK			SLEDLTIVVSR			AGATQINGISFVATDEAIASAR			NIGIAAHIDAGK
VVMETLTGFK			YKEDVVVGLENAPR			QSSSTLICCEYITLSGTATALER			RYETLSYLPPLTDVQIEK			MFDALADR
QLQDLIQAHAER			KENIDEVVLVGGSTR			ILFEIAGVTEEIAR			VTEASNAGADVVGSEELIDEIQK			QSGQLVWR
DLVYDKAEEMAAK			SLDQGQQITVLR			HWVKLYCTIENLSLMPQERIK			VNTVDGFCVGEPWNAQLVNQK			TFQGPPHGIQVER
SNLVVCPGQIDR			VNASCPVLLAR			TYSHALGYEVPIDLPVVEGPVYIK			MLGEAELQDMIVK			HHNEDYFGIETK
TVEVLQNVDDAR			KIQDVIDDAVK			RLEIAQLLTENSEIIVSR			IAQALTDNR			WEAPDGYR
SGVNPYFQDVQSK			NPQDIIEIK			TGGIAAELIASINDR			ALDTSEIPAIVEQYR			HADVPVNLYR
DVLFGGGMPEPK			QSGSNWILQR			AANVLPSTTK			NGTYDIQPILQLDK			KPTGEILAISR
FLDELR			LTYYTPDYTPK			LEGTNIFCQVPVTPSEAVLGGQVEAPTLDGPVK			AAETGEFPSSLNLFTR			GEPPNPNPQIR
TPELPEEVVR			GIVWMTTPEPR			AGNAALEELVMAMHVR			DGLDVLEELR			QSQTARFVDTIHMAGQPK
GLSVFPTR			FDLEQLAK			LTVLEAIENSPALK			QLVVIAPIEDTPAFK			SADIFTAMR
NIAPTLSQLK			FLAGLDSPMGTAHGLSK			YPVINLLPEQQDVVDLGGTMR			IGAWVEAGDILVGK			DANLIAVNPTCSHK
DRDTSYHVEAFYQYK			VDIPGNNSDPYTIHYVDHNEGGAQGVTK			RPVPPDSVYNSR			GYEVGILDSLVR			LGWTPEQGR
LADWNQMTQAER			DWYVVDATDKR			LISAVAAHPDR			KGNYLSGDEINALSALVADSNK			RHPTLGENV
LWDLSEK			VLETIIQRP			NMITGAAQMDGAILVVAATDGPMPQTR			LPTELEEGFGPQQLIEVK			DSVENPIIR
FGIPSPVK			FSPSSEKPPEPVSVLSR			VCPINLPVVDWEFDK			PIQNNPQIYQLVQER			WDIPNDHKEELR
LHILHMSTADEAELLR			SLGSSGAAAATPPAAPQPVATTAAVGVPATSQNGSNHR			HTLLSDAAEFSILDVQHFPIK			DLTVVSSFEAVGEYSAGK			TTELLQQVR
LGLQTSFTGR			QVSLETFAAK			DLVVQNIAFEPLLTGR			LLNANLGDADLTEAVISDADLSNASGK			EAVDFAVR
GILLAGPPGTGK			EIATTGGGYLDGDTPVSPR			NLLELVESNSSFTTLNK			MFIEPDVPGDPFEVSDAQTMLK			KSDVVEAVIVR
VTVTQTQVPADKDKDVFDLR			LIVFEGAEER			SLEEVIQIAFK			QLLTTIAQTDIAEVTLK			IGDKDFTNFR
IPGQQVFLQPGDR			AIANNILTDAAR			LVDYTNVESLPEIWPIAGK			TPSQLEAEK			LNSSFTGTDQLQTR
AALDAFIQK			VIAPLLER			GASASEILQAQEVLDPNALTIGFAR			GVGGFTSDNIGLNLASGNTAQFLFA			IPSYSPFMQHSTR
LGAASVLPGSIAR			MLAEQVEEVRDAR			IELSSVTQAEINLPFITATQDGPK			YLSGDEINALSALVADSNK			EIFHDEAFR
GSSAFLLVK			TNTEFIQVVSR			FGMSDLGPLSLESQQGEVFLGR			GDLVTFLFK			RPEARF
GTDIILGGNSEYMAR			RVDPSNPGWDVYVR			SASSLTGSADVLEALGVNLGASPEK			EVHTPYPTGVEVLIDDIAQK			PGFEGGQQPLYR
GLTAEVDGTPILK			KFGAPQIVNDGVTIAK			IYGDIVTILEPDANTVWK			APLETLGLENEYDILVK			LTLESSNEELTAK
LQMSDPIATSPVPAHLQQDER			FSPDPLVVR			VVSLAAWDLFDAQDAAYK			AVAVTLQK			AVEAIVDSPEYSR
TPQLLWNDPNEAR			IAQLNATIDEVR			EYGPLDALGLLK			ALEQLAEIDTIVFDK			QGVITEEMQYVAR
ALTNKPLVILVDK			ITALVPSLSR			LNTEILGVSVDSEFSHLAWIQTDR			FQGNYIQYLPVTWIGNQNLTDNPEMVAVNLQLGTIFGEFPPADAFNLGGLNSVR			TGEILAISR
RPIAAINADYIDPENKPQGLNISR			DRDVEEVAANFYK			DLPTNLPEGLALAAITER			EVEQPLESVLATVEYTGVR			IDELLVEK
VDPSVSLEAIAR			VNNADIVDTNTTLGVR			VSDNITITPGIIWLTSPDHNDNNDDVVIGALR			MNNIVDTAIEAIVAR			EKDYVSIAQLQK
ISVGQDFCFGK			YEDVLAAINSR			LATMIMAYEYITFK			LGYQLDHR			GVNPYFQDVQSK
NCKAGPNLVMPDKTR			ILLDYGANANIPASDGK			FAENQSLPPVPILATDLSSAEMIK			AEVVAIVYQALVDGDR			AQLAYSDGIVTSR
CNVVSDPTTIEPLVR			QFLELPR			IIPVPSELDDKELR			EVTITQEQITYLVDEAIR			ASYEAVGAFVR
VCGYPVLDLK			IIGATNPLTAEPGTIR			VTSPEYGEFLVLNELQLR			MEAIFDEPFLLLTDK			SLVEEDKLELAK
IESHNHPSAVEPFQGAATGVGGILR			LLEEAPSPALDSDLR			LGEFELPINPEQFSQSFK			FQMSFQDGLIDYPILAVAADGEQTR			GSMVDIFAR
SGETEDTTIADLAVATR			LIATPDVMPQVAK			IFFQGAIAAEIPADALAENTPLYER			EEATSLDFLQIDSIFMPVR			GGVTVDVQSLR
ASTIVGPSGTNDSWGFR			FVANADSLTIGVR			FVLQNGLVVYLMEDR			VPFSEDLLDYLITVNSGEQR			AQAEESAMQLLER
EIYNLDLQTYK			FFYNSFQTR			VSELVEPLNPSLFLPCNVQNDEQIQSTFDTIR			DQIAGVILEPVVGNAGFITPDAGFLEGLR			LALVAPVAAK
SEPGLIAQVNSYEDLRK			VQTAIAMQELAEPYIR			DILGEGWIQSLHPDDR			MISENYIEPAFLLPDLIEIQR			VDSPEYSR
NSLIKMANSAINP			AVMADAGSALMGIGVSSGK			GREEATSLDFLQIDSIFMPVR			GVQLMLDAVVDYLPAPTEVPPIQGTLPNGDAIER			ESITVTPEEIQAR
TAYEASFFGVK			RVQSSVAQGASLSEAWSQIPEK			FIVTTFDDPR			IQSLQQK			TMTGFANSEEDYADHVVGQK
VLETIIQRPDGVVAGSTSFK			TPITEAIAAADTQGR			EMLAPTSAIIGAGLGDSVGLITDGR			VTNTPLSDAETK			YVGPGGSGHYVK
NIGGYQAVEVGNTQTAVLVGK			VNTSPELAETSSLIDGSR			DKVQDIDVERITK			VGCPFCAR			DLLTPYR
TPSGDLAGIFTK			DVEEVAANFYK			SAMGNVIGMPGAINGISEVLVLEPR			YVSIPQSDR			TPASFEYNVNVTR
GFYNGLEFTR			LWSTAIEQLENVR			DYFELLTNLPIDALPENPR			ALEEFR			FYQDVAAYGHLGR
FYQAVVSGIDIDQQR			IAQNPAVPR			FQPVMVGEPSVDETIEILYGLR			SVVVLGQGR			LHSVDYSIIPDR
LVAVLSGQPDPGPPQIVDK			MATYLLYNDALSR			LVTYGIVAGDVTPIEEIGVIGVR			TQVADLNSNYR			IVQESLAQLEQR
DGDEVSIVPAVAGG			VMAWYDNEWGYSQR			MLGSLDDNLTIAFNSLQQELK			LVTSTEANIPAQTSR			AAASLEAAR
VLTYHVVPGNVLSTDLK			DGVIDFIATDHAPHTLEEK			YKELQDIIAILGLDELSEEDR			EEAYVAIR			EVPPGTSDFELR
DGLEGINLIR			LDLSEITGAPGEKPILK			AGGSMPAVLNAANEQVVALFLDEK			LSGGQQQR			QHVEEAVPDFAK
IGSILHNVTDFDYR			TTDVTGTIK			QDISEDHEHLVLAQFWYDILDSPK			VTLVGYEK			EIDLIEEVARLYGYDNFCDTL
HIPFVGESLSPELGR			AFENVDIVLASAGGSTSK			PGDGSDVTNWIHLDDIVGAIEFVR			IPVEQALR			YLTPAGVALR
SIPAAAFTHPEVSYVGLTETGAK			IDPDETTVVYITGNGLK			LATGSNPSANLPTSIIDEVLADASNR			NIGIAAHIDAGK			ELALELESR
TFEPVHAER			VGVNGITAILAK			IKLELAQFDDLQAFAQFASDLDK			GEPVNFNGVR			HLIDIPITK
VFYPDSSIR			ATLAGLEATSVISGQVSPDK			PLPYDVPGPNNDLNELLELYIAR			MFDALADR			TVLTHGFVLDEQGR
VAVFFAQNDAFSK			LETYFQAVPGLK			QEVLDSNVPVLVDFWAPWCGPCR			TFQGPPHGIQVER			GVLAGDIEPIEK
EIYESPAMLVLIPAHR			MLAAPVLLGGEESGGIGYGSHIPER			QEVLDSDVPVLVDFWAPWCGPCR			HHNEDYFGIETK			HAPALLAITN
IAIIVGEENPFK			DPLAPCVGLVLQR			AAFTLEEFVAALER			HADVPVNLYR			QPIANVQIR
LALNVTKDMGLR			AGISSLFLK			SQLQEDINAIFGTGFFSNVQASPEDTPLGVR			KPTGEILAISR			IVDPDPDPQLGLSEGK
AGLMALSQTLAQEER			FFTDELQIATR			PVDAVIQQLKPLLDEGDIIIDGGNSWFEDTQR			SADIFTAMR			PGNVLSTDLK
LIQGGEQAAVR			FVGVSNFSVEQIK			PILVDCDPLTALIDLEAAAK			AQLSELEPR			VEGYEVPNEDTPTIYR
FVNLIGAGAALER			QVTPLAQQTAVPSPEVVQSTIQEQAAK			VYPIQETSGTVVLTGAAEAISEAATTLR			DANLIAVNPTCSHK			RPHENLEYVLPIR
TETRAIVAELAR			EIAYIGGIFQDGK			AATLTGSEPAGASLAAAAGKQIK			QTGGNGIFDTK			LIEQNLADEAELK
EMQQVEVVIAPSLLTEGK			DTTEDFVFLR			ARNIVQGMTR			DAAVGIANDPNGITK			SLYSDHQIFLR
ELQASLEDISAQLR			ETNADITLSVIPIDDR			NHGGYGVIQPR			YIGSEGDAVTIDR			FVSGYPDGTFKPQQEIPR
RGYTPEQVLAELEK			EKLPDDFQTAEDLLK			TQPATAPITAPK			TTELLQQVR			KVQMVDLPLGATEDR
RYETLSYLPPLTDVQIEK			GTLRVGDNVTAQIDR			LIGIDPK			EAVDFAVR			FCPPLVINR
AWSAEEIINLCER			IQGIGAGFVPQVLK			VSDNISITPGVIWVTNPGQNSNADDAIIGTLR			KSDVVEAVIVR			DRLKHDPQTR
QLLCDVMLKASFQR			YGVPSYYIIAPSEASANLAR			HLGDYPSALADGNR			TFVGAEVYK			FMGPTGVGKTELAR
VNTVDGFCVGEPWNAQLVNQK			GAIAWNDAGQFYFGR			NNAQNALNTATNNR			EIFHDEAFR			QNLPTAGENVTIVK
VTEASNAGADVVGSEELIDEIQK			AETLFFNALR			NWLQNTDIQKLVK			DSAASALGEIK			VGGMGDVVGALPK
MLGEAELQDMIVK			IANDVTELIGGTPLVK			DGDVTYAVGAR			QNNISYATLENK			AILFAYEESR
FAAPNEREAETIK			ADIQLNR			EIIPDAAK			LTLESSNEELTAK			WAIEGLTR
DKPQQISQQFSEVSPPDVIQELR			AGEGPTLIEALTYR			HLGNVNGSPEQSIGDR			QGVITEEMQYVAR			DSGMVIVSR
AIPLEILAEGDKKPTYGITLEDAGR			VGQPLSLAELETQGAQLAR			IVEIVAK			EASLAILDK			QAEQATSLVR
ALDTSEIPAIVEQYR			LTTIHGGVVR			QCDIDVVGR			IDELLVEK			IAETAAEQVR
NGTYDIQPILQLDK			AGAIASQPTAMEVETFLASNK			IEAMGGIK			IQDVIDDAVK			SVGLLVISGDR
AAETGEFPSSLNLFTR			TVIWNGPMGVFEFDK			TVYEGDIPK			EAIALIR			MIVLDGIAER
DGLDVLEELR			IAPGTVEPGDGVIFFNFRPDR			PIDADEAIAR			QAIGQVYNISGDR			ANPLQFPTKPEEVTLK
VTEMIEVGDLEHLLR			EEGLLLYEDMTLGR			ILSECLDR			AQLAYSDGIVTSR			SVSDLAMAYTPGVGR
LSATNSVSNHLVGK			LPQGNNFR			YVEIEEGTGATPK			SAVFAEYGTVK			SIAQVGSISAGNDDEVGQMIAEAMDK
LPELLPEALAATR			AELNWEHFITSIDK			ETALADIQR			SLVEEDKLELAK			GVVSGYDNAVALPAQADDEDLTR
GYEVGILDSLVR			QVVDLLQQLDEVENR			IVAMNNLSR			GSMVDIFAR			AVALPAQADDEDLTR
ICTSDPVENLLPPLPGQK			FTLTNRPVVGSQEISCVTYDYLADEVPVGAK			EVAGAGQDIR			GGVTVDVQSLR			FPSLEALK
IDAEGNIEALQPGDVTIQGTIPGLAADK			SDGSGTTGVFTK			TSQAEQGIEGLK			QGLIHAVVVGADR			TFPTVFVR
KGNYLSGDEINALSALVADSNK			LGIVGNTDTDLAVLTTDNQTLIR			LVQVGLR			YGQTFAEFNSR			ELPTGGAATMHEGENLLYIAR
DLQEILAIAR			VQTFLVNEVQMVYQSQGIDIADK			VADLIADER			AQAEESAMQLLER			TVTGETDESLIQQIGER
IVLTSWTETDFR			GAVEDLELEEVMLTGFR			TVVVAIENR			LALVAPVAAK			LEDDPSNPELILTAR
IEIHPVR			EVWSYGIGVALPDFGK			AVHNVNEILAPK			TMTGFANSEEDYADHVVGQK			ACPTDFLSIR
LLNANLGDADLTEAVISDADLSNASGK			VNYAGINTNNFAVDELIEVEAPK			GNVNPIGIR			IAAQVDDGPCVTYVGPGGSGHYVK			QSNWADFLAEKPETR
MFIEPDVPGDPFEVSDAQTMLK			QGLLSEVEGVSPQVLELTCPSCGR			LDGIPPAPR			FYQDVAAYGHLGR			SQLLAAIQEVQR
QLLTTIAQTDIAEVTLK			IAAGEEIGLLAGIPIGVK			LGTVTYVETR			IVQESLAQLEQR			IPEVPIVGDVR
DLTVVSSFEAVGEYSAGK			QTLNALGGR			QGMPVEIMNTQGQTLGTSR			SGSNLGSPESLIGK			LASEEMDEPYYIPENCPIGR
TPSQLEAEK			SETELVALLGGGFVDTQGR			LVANAVLR			SDLDSNLTFANR			LVSDGTDNHLMLVDLR
MDVYANDVFISVFK			SQFLDELPAELITTQYQVR			IVPIGEVK			LNAGNIISNNANNIGNASTGTNMTR			DYYEILGVTK
GDLVTFLFK			LQGQVVSVISDVLSGDR			TLITSGNKPPQVDVK			ELALELESR			MNYLVAVLPDR
NQTTSISFTQTANVVDENLPK			GAIAPGYDADLVLVDLNTYRPVLR			MLLPDTVGTGGDSHTR			HLIDIPITK			VQYPGTPTVPNFPVDTAR
EVHTPYPTGVEVLIDDIAQK			SLGVDQLVLLPFDK			ITVNYPDPK			IVDPDPDPQLGLSEGK			AGINGYLDDIPVDK
TNIGYITQIIGPVVDVK			TETAILQR			RRIMEDPK			NLEDVIAAAK			SLAEAQIHESAFVHPF
APLETLGLENEYDILVK			NTVNIMVDQLNSFASEVTR			LASMGIEFQK			SLYSDHQIFLR			ANQSFEVTDIPSLR
NQPVAATTVEILEDFLR			AVWGSRLR			DGEIVGEGFHPR			KVQMVDLPLGATEDR			GKDNLTIFAPTDAAFAK
IYELMDAVDSYIPDPER			HLSQTLPESEQFNLGVSELETVITGVR			APFGSLER			GGGHVIEDLIAGK			NLTEISMDEINDAIDR
LSGGVAVVK			VVGEDVIHPK			TVSPDLQLK			DVSSAPGVEVTDVCEGLK			AVSDMFMQSGTVAR
ALEQLAEIDTIVFDK			NLDVLINSLEGIETITEPNQVAK			SNTAGVHGAALGGDEVALTR			LNLTPVAIGEGR			DGAILTLDLQR
KDPLESIDSGYK			EPAIIGGR			NGQTTQVNVSPAPLPAR			AILFAYEESR			RPSTLESFLIDER
LGYQLDHR			ASELLNDIQAAIDYLK			PLSLPASPEEK			WAIEGLTR			FVQDNAGESVR
EVTITQEQITYLVDEAIR			LELAQFDDLQAFAQFASDLDK			LSSTNPQANCGTVICSETGGCMR			SFQEEIKK			LLPVGEAQLDFTK
MEAIFDEPFLLLTDK			QADAVLTAALETIIEAVSSGDK			QLELRQQALEQK			IAETAAEQVR			QVEDIIIFR
FQMSFQDGLIDYPILAVAADGEQTR			SAELRQR			EKPQVGEVVALGAGK			SVGLLVISGDR			TLLDAELAAVANRDPK
EEATSLDFLQIDSIFMPVR			RNGGINETITVR			LNNKPTQLSGGQQQR			SIAQVGSISAGNDDEVGQMIAEAMDK			TPTPLEATGKPR
VPFSEDLLDYLITVNSGEQR			EQTSVTNNLVR			LTNRPSQLSGGQQQR			FPSLEALK			FEHHPAFPQR
GVQLMLDAVVDYLPAPTEVPPIQGTLPNGDAIER			VTILGAGK			GYHWVVLYGKKGSK			TFPTVFVR			ETEPDELLNAIR
ELQDIIAILGLDELSEEDR			QGGQQLALR			ATDPLQFR			LAFYDYVGNSPAK			TANNQIAVLDFGAVK
VGCPFCAR			QFEIAR			QLQDLIQAHAER			ELPTGGAATMHEGENLLYIAR			VAEHADELWQLIK
YVSIPQSDR			LYAGGPIGSGR			DLVYDKAEEMAAK			TVTGETDESLIQQIGER			ADEHAVPAGGALAVDR
SVVVLGQGR			VDDVLNVSGHR			SNLVVCPGQIDR			LEDDPSNPELILTAR			IESENSLLAFTGNVGGNEQSGQLR
VNAFAEANPDAK			NIMSEASKPPVTTDSGLK			TVEVLQNVDDAR			GVQAGANEVPYQVEGFYK			ALLESEKPIFGICMGH
NLTALPSGR			QTVELENVR			SGVNPYFQDVQSK			VDFNVPLDDQGNITDDTR			VEIPDYVASLKPDLK
LVTSTEANIPAQTSR			VAELLER			DVLFGGGMPEPK			TQLEFVIPAR			FIDDQAPWSLYK
EEAYVAIR			QSSEFAIAQTK			AIADGQEDGFLK			QSNWADFLAEKPETR			LPDLSQISGSPGEVVSITK
FQSLVSDR			ELSDAARQR			TLGDPFTR			SQLLAAIQEVQR			NTEVTLESLR
VTLVGYEK			VVPSPTNTFR			TPELPEEVVR			IPEVPIVGDVR			ILADFDVAYGLK
IKNDIQPWQAR			LFGQPESEVR			LGLQNEHFVVR			LVSDGTDNHLMLVDLR			REEVVPGVIYTL
IPVEQALR			NIEITDAIR			TKPNGETILVITDGEPDDRK			DYYEILGVTK			ALETIIEAVSSGDK
NIGIAAHIDAGK			LGDDAVTIYR			LADWNQMTQAER			MNYLVAVLPDR			AFVEMGSDAEETAAIEGLDGAEWMGR
GDSVDLVPQR			VVGFDNIK			LWDLSEK			ANQSFEVTDIPSLR			LCDEIEASLGYPCFVK
TFQGPPHGIQVER			IALVSYEDGEK			FGIPSPVK			GKDNLTIFAPTDAAFAK			FWPLNNVGEIDK
HHNEDYFGIETK			ICESLDFR			REVMDAFRYQHQR			NLTEISMDEINDAIDR			LPPGAELVVKNGDR
WEAPDGYR			IALIEDHDLTR			LHILHMSTADEAELLR			DAGTIAGLEVLR			VINQPLEVEGQTWEVTCVSMGNPH
KPTGEILAISR			AIVTIAPGDVDK			LGLQTSFTGR			RPSTLESFLIDER			FPEGSYLDLPASIAGK
LASQIVER			FTLDEGLSK			VTVTQTQVPADKDKDVFDLR			TTLGVGAGQMNR			LDEIAEFFR
SADIFTAMR			ISPVANTGAKPPYTFR			RLNEVPAEEWK			CETACPTDFLSIR			ISAFDIDYLNAVPNR
DANLIAVNPTCSHK			GWDEGLSTMK			FEELLVR			ADVSQVEQVDNLINGAIDK			QFVEILAK
ETLNSDGVFR			TTIATVTDASSEIAK			IPGQQVFLQPGDR			LLPVGEAQLDFTK			VEFVDIAGLVK
DSVENPIIR			IHFIDNTDPAGIDR			AALDAFIQK			TADQVAVEAMR			PQLYQTLAVATITQAEQQDR
EMGEILLDGTAYLK			SPSGEIIFGGETMR			GSSAFLLVK			QVEDIIIFR			GIAEVFPQPTDAESDIESLEK
EAVDFAVR			NAATGSVGVESPVLSEGSTGQAVTR			GSYLSNTEMQAVFGR			KELDLNLQQAVTSLK			ELASGENVLFAGCGITSGNLMQGVR
ADVVGEWR			RPGAVIAVEPVAAMR			AFIPTTPLEK			TPTPLEATGKPR			LDFIFSDALER
YIGSEGDAVTIDR			DIAGINAFR			GTDIILGGNSEYMAR			ETEPDELLNAIR			GLDELNTVAWITGR
KSDVVEAVIVR			ESLSYGELIQK			QPGNEQTPSVYWLKPK			TANNQIAVLDFGAVK			QLDVPLFDR
IGDKDFTNFR			TQPIELTELK			TPQLLWNDPNEAR			DTVSNTDGLILATPEYHGGVSGVIK			IGLNETMTALDILEGR
YLLEQGYK			NTHGTGCTLSAAIASNLAK			LQMSDPIATSPVPAHLQQDER			VAEHADELWQLIK			TATEVAQDSPAEVDEPIELVVTATR
MTQVRDSEGR			NNLAIVLNQR			ALTNKPLVILVDK			FEHHPAFPQR			EKAPSVEDKPFVEFMEQDYLPALQK
EIFHDEAFR			YIELNITTSDEAK			RPIAAINADYIDPENKPQGLNISR			IESENSLLAFTGNVGGNEQSGQLR			MNSCVLLAEIIQEPQLR
LTLESSNEELTAK			TLSITDNGIGMTAEEVKK			AFYGEMFENR			YEGCTTVPVATDLGQPQYQLTLNGK			HQLEATGIAN
QGVITEEMQYVAR			VVNLDAADDVVVAR			VDPSVSLEAIAR			ASEAVVLEIIR			NVSVLGDFNLWDGR
LGYDGGTDNSVSIDK			GGLDFTKDDENINSAPFQR			ISVGQDFCFGK			VEIPDYVASLKPDLK			WSPELAVACELWK
IDELLVEK			LLIQEEGLSYAEAK			CNVVSDPTTIEPLVR			FIDDQAPWSLYK			DASGHSPTLPHLRGLRNGDTASSAIK
IQDVIDDAVK			IPSYISTADMEDVPGR			LNPNQSEYGVLLAQAK			LPDLSQISGSPGEVVSITK			TLLARAVAGEAGVPFFSISGSEFVEMFVGVGASR
EAIALIR			GFDEVSLNLSGGGPR			QSPQLIPLYR			IFDLNGTLIR			QTAEIIHSELANEAVQSADVQISELLR
EKDYVSIAQLQK			YTEALEVLNGGQPVTR			IESHNHPSAVEPFQGAATGVGGILR			ALVNNPPLVLADEPTAALDK			YLEAFIELVAEGK
QAIGQVYNISGDR			TLQAIQYVQSHPDEVCPAGWQPGEK			DDICEHLIAYLDNQAVGTARLR			YSFEQSGVTVSFYGGDLDGK			GTPGSSVAVGVQK
AQLAYSDGIVTSR			QFNVYFPDEDIQGK			SGETEDTTIADLAVATR			GFVEMGSDAEETAAIEALDGAEWMGR			QQVWQQILDSGAVELSDR
SLVEEDKLELAK			IQSHKFTQDATLR			ASTIVGPSGTNDSWGFR			LCDEIEASLGYPCFVK			QILQELFAQVGEK
GSMVDIFAR			DIDNADAILALR			EIYNLDLQTYK			FWPLNNVGEIDK			LPDVQPQDR
RRVDDILNK			ALQGAGLEITLIR			SEPGLIAQVNSYEDLRK			PIPPEANAVLSSIR			IYANGSVIRAEESSENLYASIDLVADK
GGVTVDVQSLR			ALTVLGITDTPQASIAPSPK			TAYEASFFGVK			FPEGSYLDLPASIAGK			LGIEPGEAQK
YGQTFAEFNSR			VSIPAGVTFPVTYDKEQVVVSR			VLETIIQRPDGVVAGSTSFK			ISAFDIDYLNAVPNR			QNMNPLAIR
LSPNDAEAFNSR			IDATGAELNENANVFNPDFR			TPSGDLAGIFTK			LDEIAEFFR			HIEVIVR
AQAEESAMQLLER			EINFQMVEGDFK			GFYNGLEFTR			VEFVDIAGLVK			NDDPAHACRPF
ATAGGGGRGMRLVR			FGVDQSVPVGSGNIFLTR			FYQAVVSGIDIDQQR			PQLYQTLAVATITQAEQQDR			QYTNVHQVPK
LALVAPVAAK			EVSDAYNVLDPAAGIALR			LVAVLSGQPDPGPPQIVDK			LDFIFSDALER			SRPTFPGYNR
ESITVTPEEIQAR			CVVADPLGSGLYSYIK			QIFESHTYWGDSIIQLLDWMYDAMLLFPK			GLDELNTVAWITGR			VLAEVVQR
TMTGFANSEEDYADHVVGQK			MKMLTLGQQR			TFIPADQLPIPEWPCVVSER			AYMYNNDQGTDIEETDIPADLQDQVEEYYTK			GGLMRPNESWTR
IAAQVDDGPCVTYVGPGGSGHYVK			ANSNIEINSNNQELTPDKFDDVLEGISR			TIPGQVQMPEGENLQQVWER			IGLNETMTALDILEGR			IFSDYMR
IDLLMTR			VIGELPPELSGMFVR			QLHDWIYHK			ADAPSGTAIQTAELLAELGK			FGPYVVHDQGK
TPASFEYNVNVTR			ILTLANGWELEFR			ATLVIYDDLSK			PSVLDPAGVAVQSGLLQMGYDNVDHVR			ALMQEAGIPTAK
FYQDVAAYGHLGR			TFSDLCK			VLTYHVVPGNVLSTDLK			KAQGLEEIDTFDFDDLIEER			GVIEVQPTDSTAK
IVQESLAQLEQR			FPSLPAGNYLGSVQAAADLVK			DGLEGINLIR			WSPELAVACELWK			AQVSAYCPIQK
SGSNLGSPESLIGK			RAQNQKGLELIR			IGSILHNVTDFDYR			EAEAAALADELR			EVRPFTEEYK
YLTPAGVALR			DIPGSIQVIPR			QQRQQRYHR			GSQISTNAR			ITVPYSR
ELALELESR			FNSGTGWPSFFNPIEGGIGTTVDR			HIPFVGESLSPELGR			VSDNITITPGIIWLTSPDHNDNNDDVVIGALR			LADAIYEGR
HLIDIPITK			QILMAGQSYIKDLAK			VTWASDQIEVHILK			QTAEIIHSELANEAVQSADVQISELLR			HLGGAAAPISIEQK
QSQDWLASDAYQDPK			SLQGIPWQIIVLDEAQNVK			SIPAAAFTHPEVSYVGLTETGAK			SDYLVMSNVLTPSGTISNR			LELGSNEAIK
IVDPDPDPQLGLSEGK			LDDLHSNVSQIEEIIVDIDK			TFEPVHAER			LPNFFETFPVILTDADGVVR			VTVPSIAH
VEGYEVPNEDTPTIYR			NLADITSK			VAVFFAQNDAFSK			LEIIGDR			IYFSAAER
GHYLNVTAPTCEEMLK			VTLVGFGSFESR			LGSIAEVPPGTSDFELR			AEESSENLYASIDLVADK			VAAADIIER
TYQLAGIIATNTTIR			VLVPTALQNFTNNQAALESSGSSIAELLDSLEK			VIYEGVLDSLK			LGIEPGEAQK			IVQELIAR
SLYSDHQIFLR			SGQTVVVHYTGTLEDGTK			EIYESPAMLVLIPAHR			HIEVIVR			VNDIEYIR
KVQMVDLPLGATEDR			LPVGLDIEGIIEALQLDK			IAIIVGEENPFK			VLAEVVQR			ALQESAASELAAR
IDLPLASMDVR			VTLINEAEGTKHEIEVPDDEYILDAAEEQGYDLPFSCR			LFVEDGALQPPFQR			YLHSEINSIQR			ECYATIGQVGNTDAR
LNLTPVAIGEGR			GVDPSLVR			LIQGGEQAAVR			GGLMRPNESWTR			YPTSDVVIQTHK
VGGMGDVVGALPK			SLTNGLR			ELPYSFSLYDEPFVLFR			ALMQEAGIPTAK			PTSDVVIQTHK
AILFAYEESR			LGVGYPER			FVNLIGAGAALER			LNTNGQAISVAEK			EAGINLNHY
WAIEGLTR			VQLPVDR			IDDNGFVSLSVAPVVK			LFNEVR			LGGAAAPISIEQK
INENFLGQPTQYGYTSR			LNYGLTEK			EMQQVEVVIAPSLLTEGK			AQVSAYCPIQK			IVMAPLTR
NENGDIQGMIHPDIQFR			GVNPITGEQAVNSR			ELQASLEDISAQLR			EVRPFTEEYK			GDPTYIVVESK
GVTVTNPASR			IISFDEESRR			QRTWELEK			YTTGILAK			HGLSGVLVETDAER
SFQEEIKK			VYLGAETTR			RGYTPEQVLAELEK			GILPTMR			ATPAQLAQLR
IAETAAEQVR			EAVSLVNSSQVK			RYETLSYLPPLTDVQIEK			LADAIYEGR			LTPVDGIAGPK
SVGLLVISGDR			ASEISGVQITQK			AGATQINGISFVATDEAIASAR			LGGLICNSR			VIWDVGHQAYPHK
MIVLDGIAER			DITLPSGGR			VNTVDGFCVGEPWNAQLVNQK			HLAAVSPEWK			IRPADGNETSGAYK
SVSDLAMAYTPGVGR			LINQITQAR			VTEASNAGADVVGSEELIDEIQK			TVATNALNSLEQK			NQPYGEIEIK
SIAQVGSISAGNDDEVGQMIAEAMDK			DALKLPQ			MLGEAELQDMIVK			VGTITTAQLR			SVFNVNDEVK
GVVSGYDNAVALPAQADDEDLTR			QQILAANDQLASK			AIPLEILAEGDKKPTYGITLEDAGR			LSPELHK			EVELKPGQVFNR
NKSEPSLK			IALVSYEDGEKR			ALDTSEIPAIVEQYR			TPGNVIALR			NGGINETITVR
FPSLEALK			SADIFTAMR			NGTYDIQPILQLDK			IVQELIAR			QHPMMSQTGEYR
TFPTVFVR			EVSIASIK			DEEIMRPLIERAK			VNDIEYIR			MSQTGEYR
TVTGETDESLIQQIGER			TAIIEAADMGGTCVNR			AAETGEFPSSLNLFTR			ALQESAASELAAR			KDPLESIDSGYK
LEDDPSNPELILTAR			QVEQVNEAMAITGGAR			DGLDVLEELR			NNATGENAIAIMDGAR			YLASELGSQNIR
TQLEFVIPAR			VLPANINVNSSSANR			LPELLPEALATAR			IPDLVR			ADHVPDLIR
TKISGAQWKR			TGSWTSCQPIEAR			DDPDVDLLAPLK			AVIESVNDHLK			NPDVPELVR
QSNWADFLAEKPETR			ESQGFYIR			ICTSDPVENLLPPLPGQK			EAGINLNHY			ALQDYLNR
SQLLAAIQEVQR			QTMVYEQAIR			GYEVGILDSLVR			HGMAMDLGPADANYDLR			QAQTIIADAQAEAQK
IPEVPIVGDVR			VAFAAYR			IDAEGNIEALQPGDVTIQGTIPGLAADK			LAFAEYGK			YLTRYVVPGMVNR
LASEEMDEPYYIPENCPIGR			LPSNPTEIQPSTTQPEAPNR			KGNYLSGDEINALSALVADSNK			ITQQIDTLEEQAHQR			VFWESHNPTQGMR
VGLADQMSHISTGGGASLELLEGK			VMEDQQTIYLNR			DLQEILAIAR			HGLSGVLVETDAER			IPGYGTNVELR
LIFAGNHEACALAVANK			EANLSHPIWGDR			PDDLPIWQRIWETEVK			ATPAQLAQLR			TALVDALCK
LVSDGTDNHLMLVDLR			IQQIFR			LPTELEEGFGPQQLIEVK			VIWDVGHQAYPHK			GYVIGYVSGEGNR
DYYEILGVTK			QTLEQALVK			SQDKPLILMGASAEDLWPYVEGR			LTQYGPEVTVEAGDQR			LQVQSPQDTTIVVK
VDREDELIMNLAER			AGEGNVPHQLNAIYYGQR			PIQNNPQIYQLVQER			IPFNGPMAAVR			AGVSHEFATVPGVR
VQYPGTPTVPNFPVDTAR			DQGTSILLVTHDNR			DLTVVSSFEAVGEYSAGK			QHPMMSQTGEYR			EVVNPSAFGVAK
ILEILIK			ISGYLPPGGPGVR			KIEAGAQFFQSQLITDFEK			KDPLESIDSGYK			PGSSVAVGVQK
ANQSFEVTDIPSLR			TAFFNVRPTETGGR			LLNANLGDADLTEAVISDADLSNASGK			NPDVPELVR			TFLSTELSK
GKDNLTIFAPTDAAFAK			FTPTTPPSFNER			YGPDWLLELK			ALQDYLNR			AMLAGDPSILDER
YVESDDPPSIDEWVK			QVVWAISSK			VENMGFSQDGLWLLAR			EIPQQLGLR			AEWTASAGLQYQR
NLAAGQEVSGDTSTLEDR			LGVESNGGLLR			MFIEPDVPGDPFEVSDAQTMLK			QAQTIIADAQAEAQK			VDVAINGTEAALK
NLTEISMDEINDAIDR			EETDSGVIPMTPRLR			QLLTTIAQTDIAEVTLK			IGADGIVGNQTAQAIR			LISIGNQLDTTK
RPSTLESFLIDER			VDLIIGADGANSR			QSRVYQEALEEGKQEGK			VFWESHNPTQGMR			SVTTELEITEGMR
DAGTIAGLEVLR			ALNVGAEAAFDAR			IGHEFIQVFEETSK			IPGYGTNVELR			GSYSQYLPVK
TTLGVGAGQMNR			SAAGFIHQDFASTGS			GDLVTFLFK			TALVDALCK			DVTILTYSR
FVQDNAGESVR			TIVAAGNNFNIEDHVK			LAAVLPELIGGSADLTHSNLTEIK			NYAGENFLR			ALGYPAPGTYSEYAK
DAGKTVGRSGDGGIDGIINEDR			VQGQVTQIFVR			EVHTPYPTGVEVLIDDIAQK			GYVIGYVSGEGNR			STYETWLTK
CETACPTDFLSIR			ELLEVIK			APLETLGLENEYDILVK			LQVQSPQDTTIVVK			TTDFLSHLNPSQR
LLPVGEAQLDFTK			LEFLDNQGNPVK			IYELMDAVDSYIPDPER			VNASCPVLLAR			FNDDSSLTFVEK
QVEDIIIFR			STLMNQLVGQK			ALEQLAEIDTIVFDK			LVVENQQGEITIK			MGIGAAPEGVISAAAMR
TLLDAELAAVANRDPK			SVQQAQANTDEQQVQLQFYR			YEPDFIIPEIEAIR			VTIHIGLTEDEAK			DNTFTQISLR
TPTPLEATGKPR			QRSLLDLK			EVEQPLESVLATVEYTGVR			EVVNPSAFGVAK			TGYPIVDAAMR
EGIGVGTPWSELR			SRAIMMRQYQQVK			LGYQLDHR			QTQFQETANFQR			VLVSEVLVR
ETEPDELLNAIR			QDAIPGVPTELR			EKNPNISLEDNAR			IQGEAGGGLVK			MKTPLTEAISAADVR
TANNQIAVLDFGAVK			DSGMVIVSR			RLSVETAKEQLDEAK			IHVFWGDER			SQFVSGYPDGTFKPQQEIPR
VAEHADELWQLIK			EAEAAALADELR			EVTITQEQITYLVDEAIR			HIAPDNLR			DLQPELNHIAETADTNSPTGR
FEHHPAFPQR			GVASYYSIEVDGQVNK			TNIVQSRKLSEMLEDALR			LDLFTK			VIPQLETELAK
IESENSLLAFTGNVGGNEQSGQLR			VSVYPAAAAEAVAS			MEAIFDEPFLLLTDK			SVTTELEITEGMR			RDVASDLTDLENNQIR
FIDDQAPWSLYK			MCVLMINDLDAGAGR			FQMSFQDGLIDYPILAVAADGEQTR			LISIGNQLDTTK			VAQIQELDAQHWVK
LQDPLAELVK			ITNEQQNNLNVHPTGK			EEATSLDFLQIDSIFMPVR			GSYSQYLPVK			FDPTGTEIK
LPDLSQISGSPGEVVSITK			QELLIAQQEK			PVEPPKPWERVPK			AVLADFQNSEQANIR			VPPHNVVFDAALN
NKFAIVENALEAAMPK			MGDRPGNLIYSAFGSK			VPFSEDLLDYLITVNSGEQR			STYETWLTK			AAGVKAFVVPGSER
IGVSMINAAEAEGLIIPGK			QLVHALFEQVSSR			DQIAGVILEPVVGNAGFITPDAGFLEGLR			QAQTAEGTLQIVTNAR			SEFDQNPPTFLEK
TVGEDYLPLGNTEVTPIISK			ACEEMGIATIAVHSTVDR			VNYAGINTNNFAVDELIEVEAPK			LPDLNANDIDAAMK			IPTDTVPILPR
FWPLNNVGEIDK			FLESHNVGDR			QATCDVVLVKLGSSPFPIPNTQYPISNPQFNR			FNDDSSLTFVEK			LENLIAIAR
LPQDALQALLQPDNK			TTSEVEALPYLR			DIDKPFLMAVEDVFSITGR			LQEELEQMEIQGEAGGGLVK			FCSNDEPVDLIAR
FPEGSYLDLPASIAGK			QALQISVEQLER			ELQDIIAILGLDELSEEDR			SLDEGMAGDNAGVLLR			EGMIHISQLADYR
LDEIAEFFR			SLDSNMGMAQQLLEYEVK			VTNTPLSDAETK			DNTFTQISLR			TVGGVILFQHR
ISAFDIDYLNAVPNR			YVTYSVLAGDGSVMDDR			SLEEITAK			QTPESVQELSMLQK			YVDLIVNPEVR
GLMADPQGEIIDLPIK			LLPEAIAFTQK			PSGSGFGGSTLR			QIFSEHLIIK			WMNDLPTSLK
FTDETPSVQK			IVIGIPSGVTGVER			VGCPFCAR			DTNGNTVSLSDFAGK			LGPGDAVSVIVQR
IAEFDIIFGK			VQGIDEVTDLAVVK			PQLVAPPSR			MKTPLTEAISAADVR			ASPPPIFPDADTEDIPQR
IQVPFDVQLTPTELK			LEADGEGISLSTIYR			YVSIPQSDR			SQFVSGYPDGTFKPQQEIPR			KIPDDLDLSSQE
GIAEVFPQPTDAESDIESLEK			SNEHIYAQVIDDTQHHTLAAASTVEPELK			FDSWSDR			RDVASDLTDLENNQIR			IQLPIGSENDFK
EREIPKVICDIVMK			LDLPSGVDIEVK			SVVVLGQGR			VIPQLETELAK			GVSQSLGHHIANDAIRDW
MLIGVAHRYGNNSREYEMAGGVR			YTWDKDFPGYSADITFKDDDK			EIASSEIYR			VLVSEVLVR			EIVDFSSPNI
LDFIFSDALER			ICEIIGDRPAIFLNPR			NLTALPSGR			VAQIQELDAQHWVK			IAQIGVGEALIGR
FDLSFVQLSDR			ILEIGPGTGILTR			VNYSVEEVR			SEFDQNPPTFLEK			EVTLNILGTGELF
AYMYNNDQGTDIEETDIPADLQDQVEEYYTK			QLAINPEGR			LVTSTEANIPAQTSR			IPTDTVPILPR			LNTFGFTGNLDSEKPDIR
IGLNETMTALDILEGR			VSPGAVLQIEDGDLVQR			EEAYVAIR			LENLIAIAR			YGLIDQVISR
ILTANDPFQWGLNYRINDEFRVR			LINYNCDKLIDSANPQLR			QSPIWSR			FCSNDEPVDLIAR			DSVLGDSFSVNQDDGSIPR
NVSVLGDFNLWDGR			VISETGQEDTIAEIR			IKNDIQPWQAR			LSELLGQEVIK			WVLSEYNLGEK
KAQGLEEIDTFDFDDLIEER			ENVPDFSPEATVPLANTLNEK			IPVEQALR			IWHEKPQELQMLVNDNGVTR			TEPMVLNMGPHHPSMHGV
WSPELAVACELWK			DFLEACETLGTLR			NIGIAAHIDAGK			VDTLIIIPNNK			QASLQLPEDTSLGDR
IAGVDLPR			QAAEVTIYANGSVIR			QPVSLDK			KVTQILGWQDVDQVK			QIDTLPAGAVIGTSSLR
TQYLFLLAATFYISGTLGMEMVGGLLR			HQNDNCANPSLDDILAADQWAR			TFQGPPHGIQVER			DFTGLHQEFNQLGAK			AALQENGIEYEEITLGK
QTAEIIHSELANEAVQSADVQISELLR			SEYEAYFAEVGVIK			HHNEDYFGIETK			ASTVANVVQTLQEK			TVGALVALYER
YLEAFIELVAEGK			GAFLIDSQYIESVDK			KPTGEILAISR			YVDLIVNPEVR			SLYDAGVIPCGLGAR
LPDVQPQDR			GNYLSGDEINALSALVADSNKR			SADIFTAMR			QMNLKPGDEFVITLGK			EHFPVLSLYEQAR
AEESSENLYASIDLVADK			WWNTVALNTIER			DANLIAVNPTCSHK			ASPPPIFPDADTEDIPQR			TIVEELIDR
LGIEPGEAQK			ILLDDGRVEMVVEDINR			LGWTPEQGR			LGPGDAVSVIVQR			LLLDNSIQELR
HIEVIVR			GIVLNCTQPLSDEEIADLTPK			ETLNSDGVFR			TMAGVIAEPELLETSNAGR			QVTISDFAEITK
VLAEVVQR			DAIASTFSGYGILTEESER			DSVENPIIR			LNTFGFTGNLDSEKPDIR			TFTLPTDPNTPIQATGPVR
ITATAGGTGNGGNIR			HGEDALFVESNGIMILEPR			KQTEEELR			DSVLGDSFSVNQDDGSIPR			PQGQEGIGFVGEVSNVNIK
GGLMRPNESWTR			ENLKVNVIAHER			TKPNGETILVVTDGEPDDRK			WVLSEYNLGEK			MIIENSEVVLSVR
FGPYVVHDQGK			SEVFSTAVDGQTNVEIHVLQGER			ADVVGEWR			QIDTLPAGAVIGTSSLR			LMGQQQQSVNEVGAGEIVALSR
ALMQEAGIPTAK			ISALVDPDLEIAEISNR			YIGSEGDAVTIDR			VIYNPLHDQGYPSIGDEPITTK			TLIEVLEDR
GVIEVQPTDSTAK			VNISPLGCGALAGTTFPIDR			EAVDFAVR			VQYPGTPTVPNFPVDTAR			DYYIKLLDDR
SIGENPNPSQVK			TLPESYNSALTSLNTLNFSQPR			KSDVVEAVIVR			TVGALVALYER			LESWENLAAIR
AQVSAYCPIQK			LATPAGDLAIVFR			IGDKDFTNFR			AGADIIAPSGMMDGFVQAIR			TIAADNDQDGLYSALIDR
EVRPFTEEYK			YQVTLLGGSFPVPVSDTGR			TFVGAEVYK			IPQSLAANSLTSESVEVYGTPR			EVDGVEDAALVPITEVPTGSK
LADAIYEGR			TNSDFLTNSDPAIAGLINQELQR			GTAMVVIGCDR			EHFPVLSLYEQAR			LIGSSFLDGGTLTAEQDSR
LGQGEFPSR			VQVTIDGTK			EIFHDEAFR			TLVELAEANK			DTDILAAFR
HLAAVSPEWK			QQMQVNITSDHR			PGFEGGQQPLYR			LLLDNSIQELR			IIGEAYEMLSDATK
LELGSNEAIK			FLENAIEVDVDAIADHTGR			LTLESSNEELTAK			QVTISDFAEITK			LMAVEDVFSITGR
IVQELIAR			DKAPTAQETFMQMAQAAGLR			QGVITEEMQYVAR			PQGQEGIGFVGEVSNVNIK			GTDIPMLPEYQSLTR
ALQESAASELAAR			VFLSALELEEPTPEEFR			IDELLVEK			LMGQQQQSVNEVGAGEIVALSR			AEGGLVGLVDSVTPNTSR
NFIPVDDR			QQALASLEQQVDALSR			IQDVIDDAVK			NSGSVFITVPYSR			EMTPAAVVDSVSRSGLR
EAGINLNHY			MLDAFSK			EAIALIR			VLESTTEPISGETETPTTEPLVEIR			YQTPPDYSR
IVMAPLTR			LSMIGYDVVTAGDGEEALDTFR			EKDYVSIAQLQK			LDWQQIASGEVK			SQYPGHYIR
GDPTYIVVESK			FDNPDYAALDVLNGVLNGFGGR			QAIGQVYNISGDR			GFETQVGQK			LSNQPELPQGLAF
HGLSGVLVETDAER			NDLELLEGVGPELDLDLVHQGK			AQLAYSDGIVTSR			TIAADNDQDGLYSALIDR			QYPGHYIR
ATPAQLAQLR			FCECIGR			QAVAAVGQGRLMR			EVDGVEDAALVPITEVPTGSK			QEPQVLMVVGIK
LTPVDGIAGPK			TETFYGLSGLGDLLATCNSPLSR			GSMVDIFAR			LIGSSFLDGGTLTAEQDSR			QDYIQTAR
GLQPTLLEAKPEQK			LIALYDDNHISIDGSTDVAFTEDVSK			LLQEVGVDTTGVQR			DTDILAAFR			LEYIKQAE
VIWDVGHQAYPHK			IATDNNIQDR			RRVDDILNK			AESFLSTGR			SIGENPNPSQVK
QRVESYFAPQIVGK			LLENAQERDTIRQNAR			GGVTVDVQSLR			GTDIPMLPEYQSLTR			QDGEEFLTIAPQIPIR
KANSKASESTIEDSAAR			EDVNRIIDQIEAAR			LIELNYK			SGNNVGQVYLIDFGSVQTALGAEGGTR			FALFVTNDENQLAFAK
LTQYGPEVTVEAGDQR			DLVTLICELMEFK			YGQTFAEFNSR			AEGGLVGLVDSVTPNTSR			MAEVIGDDLGAFITNSK
EVELKPGQVFNR			FAGVEVQK			AQAEESAMQLLER			SQYPGHYIR			VWVFDVIQNPQDR
NPDVPELVR			VNLTDFYDALLSAR			SLVEEDKLELAK			VLDNLLSNAIK			STVGTVTEIYDYLR
YLASELGSQNIR			INDAMDLMHR			LALVAPVAAK			VVFTNNGVLEVSPWR			GLVLGPGLVDLYSHSGEPGFEER
ALQDYLNR			YSGAMVSDIHR			ESITVTPEEIQAR			PGAGGETVIAEIDGK			QFPTTGPR
SSLPTGQTLPKPLDK			IEHEALSQLR			TMTGFANSEEDYADHVVGQK			IVMPTSDVR			INFSTPSGFPEFLPSEK
EVGSEGKLGVQADVR			ALPAESAASVTR			IAAQVDDGPCVTYVGPGGSGHYVK			IGIVDFDVVDTSNLQR			STEAWQNIVQTALDNQR
QAQTIIADAQAEAQK			LLQATGNSLSGK			FYQDVAAYGHLGR			IYESLIFADIR			VGPVEWLQPYTEDALK
IGADGIVGNQTAQAIR			VPPDVQLK			FNEFFNSR			QDYIQTAR			PIEEIGVIGVR
VFWESHNPTQGMR			LGVPTQMVGR			IVQESLAQLEQR			GAAAGAAVNGANGLR			LKPEQIEDVAAYVLGK
IPGYGTNVELR			FANDYYHR			SGSNLGSPESLIGK			VWVFDVIQNPQDR			QLLMSPGQSTSTTFPADAPAGEYTFYCEPHR
VGVAADGAIVGYK			DSEITVSPR			ELALELESR			GLVLGPGLVDLYSHSGEPGFEER			ILSPTQLPVAEVVADAGVAR
HVLGNDYILASER			SSFGISGGKPQER			HLIDIPITK			QFPTTGPR			AFKIMADPYGR
TALVDALCK			GHSLADPDEMR			TVLTHGFVLDEQGR			INFSTPSGFPEFLPSEK			QVALVDADFGLR
NYAGENFLR			LYNQLTK			QSQDWLASDAYQDPK			VEMITPETYVGTLMELSQNR			VNVLTGVMATDQGLIEGEAHELLR
ALEVNQVLAK			LQQVNLQNK			VIEVTVDSAANYAQAK			STEAWQNIVQTALDNQR			IEGLGILDLVSIHPGENTK
GYVIGYVSGEGNR			LPDVQPQDR			IVDPDPDPQLGLSEGK			VGPVEWLQPYTEDALK			YGIEPDGVAGGATWEALLR
LQVQSPQDTTIVVK			IEKLNDR			VEGYEVPNEDTPTIYR			LKPEQIEDVAAYVLGK			MVGENAAEIIQGVAIAVK
EVVALGLR			AVEQIYQR			SLYSDHQIFLR			QLLMSPGQSTSTTFPADAPAGEYTFYCEPHR			AGADIIAPSGMMDGFVQAIR
KLPSEPLVLSGQSGGTVK			LGGNIIK			KVQMVDLPLGATEDR			ILSPTQLPVAEVVADAGVAR			FAFVEMETEAQETAAIEALDGAEWMGR
EVVNPSAFGVAK			AVAMSSTDGLVR			FCPPLVINR			VNVLTGVMATDQGLIEGEAHELLR			DDSLPNLIEQFSR
EINAAGGVLGK			FSRSTGIDK			IDLPLASMDVR			MLGSLDDNLTIAFNSLQQELK			VNTALPPR
TFLSTELSK			GQLDDSRPSNGKPVTGADLR			LNLTPVAIGEGR			LAAVLPELIGGSADLTHSNLTEIK			DWQEVLVAASDGTFAR
AEWTASAGLQYQR			SLEAQETVEAAK			VGGMGDVVGALPK			QALPNGGVIYNTLNGDSNVAFFK			LGDNLEQQIVDAISQAK
VDVAINGTEAALK			DAAIAIANDSK			AILFAYEESR			YGIEPDGVAGGATWEALLR			LIEELDVLFPLNR
LISIGNQLDTTK			EFQANNGLR			WAIEGLTR			MYDVLDSQSVLEVLRPVQDPELR			AGGPDYLLQFLEPR
GSYSQYLPVK			GFAKPPAEEQLK			INENFLGQPTQYGYTSR			IAHNLQINSLLDQSALSLVEDAK			NGILEYIEEDETIDAVGGLEELKK
GEVIGINTAIR			AELGLTSR			YTVNPTQR			LMWLIDEWGIDK			KVNYSVEEVR
LSLASNQIETAR			LVGEAIGSAGGMR			GVTVTNPASR			AEAAANHVYQK			ALQPILEMEDPETALIFVR
DVTILTYSR			SMQNTTLDVK			QTEEELKK			EGMVLQVPVSVPLSESFPVSNVSA			EMAIELFQPF
ALGYPAPGTYSEYAK			TAEITAAKEVADAANR			SFQEEIKK			MDLSNFTTLQNLEAAFGGESMANR			DQGLNENFEIAEEIDQLEYFAGR
FDHLLLNDSSSSITK			ELWQTLK			IAETAAEQVR			LGDNLEQQIVDAISQAK			MVITQEDYQQLINQYLDELAVR
STYETWLTK			LNAQQQIVTDGGR			SVGLLVISGDR			LIEELDVLFPLNR			VLTDIQGIEDFLGDMDFK
SFGETGVGPFK			SLALDTHGAT			MIVLDGIAER			AGGPDYLLQFLEPR			EAIAVIEASLSEFAGEYVR
NFGENIVPYQR			GGQGIEALR			LPEIYQDGANIPAYGR			GNYLSGDEINALSALVADSNK			SGWKVDSYR
QAQTAEGTLQIVTNAR			KGTPFAAQTAAESAAR			SIAQVGSISAGNDDEVGQMIAEAMDK			IDTVLDLLGLQEYANK			FGEAAEAHIR
LPDLNANDIDAAMK			NYLHESQVPVR			GVVSGYDNAVALPAQADDEDLTR			NGILEYIEEDETIDAVGGLEELKK			SIESTATAAIVRRDVDSGTANAAK
FNDDSSLTFVEK			FVAEEAYR			FPSLEALK			KVNYSVEEVR			VAGFYQQQR
QIELCLGNSDRFRHAISR			EEVESVIR			SRPTVVFR			ALQPILEMEDPETALIFVR			VQTPWFGAAVGM
LQEELEQMEIQGEAGGGLVK			NGQIFDLNK			GFDEVSLNLSGGGPR			MVITQEDYQQLINQYLDELAVR			SQNPEWGVR
DNTFTQISLR			ILDASTAYR			TVTGETDESLIQQIGER			VLTDIQGIEDFLGDMDFK			NNLQSVVDR
QIFSEHLIIK			ETTENESQNYGYK			LAVGYTLDEIR			EAIAVIEASLSEFAGEYVR			LSSMGINDPDK
SQFVSGYPDGTFKPQQEIPR			EGACIYNVR			LEDDPSNPELILTAR			FGEAAEAHIR			RPVTVQYPYEK
DLQPELNHIAETADTNSPTGR			SVTFYR			PSYGLYWQNLALTR			VEAELAGVPVADVGDIVGDVIALR			FSQDLAQDPTTR
VIPQLETELAK			LAVQAAIR			SLGELGNKWYGMAPYYYNLSIENYADNDWYVSEK			SIAVGMVETLGFPAVVEAADAMVK			FTPVTTPGECDR
SEFDQNPPTFLEK			IAVDTLDR			TQLEFVIPAR			KLEAQYLR			ILLDDGR
IPTDTVPILPR			FELGQEDR			FEELCADLIDR			FDAMAPEAVAAQIQAVVEDIGVQAAK			TNFTQSLPNK
LENLIAIAR			LIDGATQAVYQK			QSNWADFLAEKPETR			AEQLALSSR			LANLMDLSHK
FCSNDEPVDLIAR			IQVVEGR			IPEVPIVGDVR			DITPIPHNGCR			SNSIPHPIDGVGGGAK
EGMIHISQLADYR			VEVLIDK			SQLLAAIQEVQR			SQNPEWGVR			DVVDLYAELPR
LSELLGQEVIK			SAQSIGPAIENNEQVEK			LASEEMDEPYYIPENCPIGR			NNLQSVVDR			YPAEEAPTR
LNLLGDAPLR			GEPPNPNPQIR			LVSDGTDNHLMLVDLR			INLALAR			KENTGVGIAGK
KVTQILGWQDVDQVK			QALSQVLGK			VQYPGTPTVPNFPVDTAR			LSSMGINDPDK			ALITGASSGIGK
YVDLIVNPEVR			GIPLSPEAPK			EAILSSAPEQEGEFFK			RPVTVQYPYEK			LGSVTHSFDYGQR
QMNLKPGDEFVITLGK			TFIVGNAAPK			SDVFPLISQSPTER			FSQDLAQDPTTR			LAGIIAGMEPK
WMNDLPTSLK			SIGFVQPGEGQSK			GKDNLTIFAPTDAAFAK			LLTPSDR			LQTLTSESLEK
LGPGDAVSVIVQR			NLGGGWDAASR			ADCYVSTNDLSFSGLK			FTPVTTPGECDR			LAGANLSGANLR
ASPPPIFPDADTEDIPQR			GTPFAAQTAAESAAR			YVESDDPPSIDEWVK			LGMNTIDRPEGFK			IDNLIVGGK
LNTFGFTGNLDSEKPDIR			YAPGNTIELK			NLTEISMDEINDAIDR			TNFTQSLPNK			TDKAPAPVGPYNQAIAASGK
DSVLGDSFSVNQDDGSIPR			AGVIGFTK			DAGTIAGLEVLR			LANLMDLSHK			LIDGATQAVYQK
WVLSEYNLGEK			ATTTPAPAPAKPSVEIIDK			RPSTLESFLIDER			SNSIPHPIDGVGGGAK			EISPEEIQLELDR
QIDTLPAGAVIGTSSLR			LEQLDTQIR			VAEEQKTQVEIER			VDVDNNKPLFK			RESITVTPEEIQAR
AALQENGIEYEEITLGK			NQELERQR			TTLGVGAGQMNR			DTMIAIPEK			EVEAGKGGDGIVAFR
LAEQTSGKEIQETICPR			QVQNFLNR			FVQDNAGESVR			ALITGASSGIGK			TPPASVLIR
LKVYSYENSRASGAR			ALDDQLQSVGAK			QQIDLVTVGSDGLVK			TAAYSYLR			TPETTHIINATTLAK
TVGALVALYER			IAQITLR			CETACPTDFLSIR			PFTTPIDSK			STTLNYPILADADR
KEQISIGDISPDVSTSFPK			VMMRPAAPGTGVIAGGAVR			QVTISDFAEITK			SQTPTIQIATK			LELQDGLR
SLYDAGVIPCGLGAR			YPELLQEDHK			EVSPGQEFVVALR			SEMSHIIR			VQSPLGPIR
IPQSLAANSLTSESVEVYGTPR			TGIVHVMFGK			LLPVGEAQLDFTK			LGSVTHSFDYGQR			LSPIKPGEPIDYK
LLLDNSIQELR			LLTPSDRPPATAEAQPPGVR			TLLDAELAAVANRDPK			SIINSALK			TFQVGSTGNNNVEIDR
QVTISDFAEITK			VVVTADGGWR			TPTPLEATGKPR			TGLLVPPK			AAVNALSTLR
TFTLPTDPNTPIQATGPVR			LGYDGGTDNSVSIDK			FEHHPAFPQR			LQTLTSESLEK			KADALAAVLR
ADLRGCDFRGADLR			QDSWDYVAEHK			EGIGVGTPWSELR			PVVIANAEGMR			EMGALTVGVVTR
MIIENSEVVLSVR			FSQFAVAAAK			ETEPDELLNAIR			ASQVQQIQNEK			PLAAIIGGSK
ILEEVQPTEIYNLGAQSHVR			TPLYSQADLR			DQRLKMQVQELR			TDKAPAPVGPYNQAIAASGK			IPLDYYR
LMGQQQQSVNEVGAGEIVALSR			NQDLHFICDR			TANNQIAVLDFGAVK			RESITVTPEEIQAR			TQPLIQLK
VLESTTEPISGETETPTTEPLVEIR			VFLLHSPR			DTVSNTDGLILATPEYHGGVSGVIK			TPPASVLIR			ALLDLHTAEPENR
SLEVTMPPGMVTGQTIR			QIVAEYTDVPDK			VAEHADELWQLIK			PLSASER			IAGIEVMR
LDWQQIASGEVK			TTTCQYLNDTVTR			SEPALYTLDFAR			TPETTHIINATTLAK			YKEDVVVGLENAPR
LESWENLAAIR			SGSGYGYGLGVR			NSQSAIWLDGIGYTR			PLVGIVGTR			VPVIVDNGLR
TIAADNDQDGLYSALIDR			KGGSYYLELK			IESENSLLAFTGNVGGNEQSGQLR			LSPIKPGEPIDYK			KENIDEVVLVGGSTR
EVDGVEDAALVPITEVPTGSK			IISFDEESR			ASEAVVLEIIR			KADALAAVLR			NYPILADADR
LIGSSFLDGGTLTAEQDSR			LQEQIHSPVTESAITCK			FIDDQAPWSLYK			EVSQMLINGIK			SVGELLQNQVR
ENPLLNLSLEQMEK			VVHPSTSFDELEK			ISTAGQIPEVPGMPVCLR			LVEPAESAGHHPDIEISYNK			VIEAVGVDANAPDSGPAAKKAR
DTDILAAFR			IVLGNGNTLSGR			LPDLSQISGSPGEVVSITK			PLAAIIGGSK			KIQDVIDDAVK
AESFLSTGR			GITINTAHVEYETANR			ALVNNPPLVLADEPTAALDK			NGDTLVGQIAK			NPQDIIEIK
GTDIPMLPEYQSLTR			QVIDQLCQAGADTAK			MVPYEYLLSESQER			FALDAVGAK			QSGSNWILQR
NGQLTIITMHK			VREDGEIDTIGAIK			YSFEQSGVTVSFYGGDLDGK			VPNGDWIK			GIVWMTTPEPR
AEGGLVGLVDSVTPNTSR			GEVESNYQVEGDLR			LCDEIEASLGYPCFVK			IPLDYYR			QLLMPSFHGER
SQYPGHYIR			LVDIGTYR			IGVSMINAAEAEGLIIPGK			ALLDLHTAEPENR			ALPDIGNTSNPGGNTLR
VVAQWSGDGTLNELIQGPAAK			AIDLVDEAGSR			FWPLNNVGEIDK			IAGIEVMR			NTSNPGGNTLR
VVRIFNTYGPRMLENDGR			ARNTVLQR			FPEGSYLDLPASIAGK			IVTILCDSGSR			FLAGLDSPMGTAHGLSK
LLAAVEREYGIDPK			LMLEDLQK			LDEIAEFFR			QVIVDAPDLK			NTAFPITVQR
RVDPFLEDPFFR			QAIGQVYNISGDR			ISAFDIDYLNAVPNR			KENIDEVVLVGGSTR			VSYSDVTGFGANDDR
GIRFEDNLTLDVGNR			IGIIGVR			EQVEIALK			PGGAGGLGGAAGAFAGAGR			DWYVVDATDKR
QGIFLVEIPQEMIEK			ILAASGVPVPR			VEFVDIAGLVK			SVGELLQNQVR			FQVEQAFTNQR
IYESLIFADIR			YNSEWLSR			GLMADPQGEIIDLPIK			VLESIIQRPNGQVAPSSSPR			LVLLPAAQNR
IPIVETVKRMDVTTMPVR			LSNVIHPYPTQAEAIK			FTDETPSVQK			KIQDVIDDAVK			VLETIIQRP
QDYIQTAR			EVELKPGQVFNR			QFNTGRQRQESSSTR			NPQDIIEIK			QIIGPVVDVK
QDGEEFLTIAPQIPIR			QYFQASETHTTCPWK			PQLYQTLAVATITQAEQQDR			QSGSNWILQR			ILVVDDEASIR
VWVFDVIQNPQDR			VGNFIHGPITEAR			GIAEVFPQPTDAESDIESLEK			GIVWMTTPEPR			FSPSSEKPPEPVSVLSR
STVGTVTEIYDYLR			NGDTLVGQIAK			EREIPKVICDIVMK			FDLTGGNLK			ERFSLDPGALTRSLVSCTGAQFCNFALIETK
GLVLGPGLVDLYSHSGEPGFEER			IVQPLMQK			LDFIFSDALER			ENPATWIDGK			SLDEGMAGDNAGVLLR
INFSTPSGFPEFLPSEK			EIPQQLGLR			LGIQAFEPILVEGR			IQVVVNELR			QVSLETFAAK
VEMITPETYVGTLMELSQNR			YLASELGSQNIR			AYMYNNDQGTDIEETDIPADLQDQVEEYYTK			IQVEESDSIPFFEQLK			ALQAAGLTETLK
STEAWQNIVQTALDNQR			LVSVGNQLNPTQVK			IGLNETMTALDILEGR			VDIPGNNSDPYTIHYVDHNEGGAQGVTK			EIATTGGGYLDGDTPVSPR
VGPVEWLQPYTEDALK			GFQSIPGMK			EKAPSVEDKPFVEFMEQDYLPALQK			FQVEQAFTNQR			EAIADLPEVFR
QLLMSPGQSTSTTFPADAPAGEYTFYCEPHR			ESITVTPEEIQAR			PSVLDPAGVAVQSGLLQMGYDNVDHVR			VLETIIQRP			VIAPLLER
HQDLQDIPAIAQLAK			GGVLETTFR			SLGWNQRQTFWR			ILVVDDEASIR			EPELAMAAVGGGGDVR
DVASDLAGEVK			YILGEGIEK			NVSVLGDFNLWDGR			SLGSSGAAAATPPAAPQPVATTAAVGVPATSQNGSNHR			VPTSIQPYLDR
ILSPTQLPVAEVVADAGVAR			AEAETANR			KAQGLEEIDTFDFDDLIEER			IVIATPPGAQK			TNTEFIQVVSR
IEGLGILDLVSIHPGENTK			NIAPTLSQLK			WSPELAVACELWK			QVSLETFAAK			RVDPSNPGWDVYVR
VNVLTGVMATDQGLIEGEAHELLR			TKPNGETILVITDGEPDDRK			QTAEIIHSELANEAVQSADVQISELLR			ALQAAGLTETLK			KFGAPQIVNDGVTIAK
AVLMTAPGNPEVLQLQEVPNPGVPVGSTELLVR			QEVGDIKPLIVR			YLEAFIELVAEGK			SQYLGDPDFVK			FSPDPLVVR
IPTVQEYLDIVASK			IQVVVNELR			TNVGLPEGTSMEDVTLATALELLSAK			EIATTGGGYLDGDTPVSPR			SLGTPIEAVGEGVR
LAAVLPELIGGSADLTHSNLTEIK			WREPMTTMGDDVAAGTK			QEQRAQLAQKER			AIANNILTDAAR			NPQIEPDLSTSNLQENNLR
IEKQVNFLETTGADVVYGDWR			LLQYLPSDK			LPNFFETFPVILTDADGVVR			DIFTMGAR			KLVENNLQYPGLA
YGIEPDGVAGGATWEALLR			SMTSDSLINVSDR			LPDVQPQDR			VPTSIQPYLDR			DRDVEEVAANFYK
IAHNLQINSLLDQSALSLVEDAK			IVQVEIPHTPAVK			AEESSENLYASIDLVADK			IEMELNSIEAIK			LSPEEVAILDK
AGADIIAPSGMMDGFVQAIR			ILDWAQEHYR			LGIEPGEAQK			RVDPSNPGWDVYVR			ILLDYGANANIPASDGK
LMWLIDEWGIDK			LQEAGAADLNAELDR			HIEVIVR			KFGAPQIVNDGVTIAK			LLEEAPSPALDSDLR
EILIGNQMQELDKRFAGLEER			AFIPTTPLEKPGTR			VLAEVVQR			FSPDPLVVR			LIATPDVMPQVAK
EGMVLQVPVSVPLSESFPVSNVSA			QMISPDGDNLEMESAR			HICSQLQSSLAK			VNDAGNLTVYVPK			FVANADSLTIGVR
WGQTMTNEAAPEPTPVEQASFAER			GNPPPWLR			YLHSEINSIQR			IAQLNATIDEVR			FLDSVEGAWNSGK
DWQEVLVAASDGTFAR			EVTPTQFENNPALAR			GGLMRPNESWTR			NPQIEPDLSTSNLQENNLR			TMTEALILER
LGDNLEQQIVDAISQAK			FDFHIR			FGPYVVHDQGK			DRDVEEVAANFYK			RVQSSVAQGASLSEAWSQIPEK
LIEELDVLFPLNR			AEGVNTVIIDTAGR			ALMQEAGIPTAK			VNNADIVDTNTTLGVR			LEEAPSPALDSDLR
AGGPDYLLQFLEPR			KLGEVGIIEGYK			GVIEVQPTDSTAK			LSPEEVAILDK			VNTSPELAETSSLIDGSR
NTDPAAVVFDAIAAAQAR			TAELEANQFSTTTK			TFLERSSLGR			LFGGLVGESESR			LGLPSEHEFWSR
IDTVLDLLGLQEYANK			DLSDADVAALR			SIGENPNPSQVK			ILLDYGANANIPASDGK			VIPNDLPGLGVR
NGILEYIEEDETIDAVGGLEELKK			VGDQIINVDGNQYHPIR			AQVSAYCPIQK			QIFPIER			QIEVMVSGPGAGR
KVNYSVEEVR			QQGISLGEAALR			EVRPFTEEYK			SLASVELPNFHKPNGQ			DVEEVAANFYK
ALQPILEMEDPETALIFVR			TILQALR			LADAIYEGR			IFAVPNANFR			IAQNPAVPR
LSDYGVGLETIPLVVENLQK			VAGTDAGITALQMDMK			RRGFAPSLR			LAAAQFAITYPDHYK			FGPTPSAQR
DQGLNENFEIAEEIDQLEYFAGR			AFEPGLLAK			HLAAVSPEWK			AALYIIQDAEEK			ACGVALAVCQTLER
MVITQEDYQQLINQYLDELAVR			TDVGLTLAVK			LELGSNEAIK			AVMADAGSALMGIGVSSGK			MATYLLYNDALSR
VLTDIQGIEDFLGDMDFK			DYFGAHTYLR			IVQELIAR			MATDLEPFGEVQQAPK			DSIGQGEDGPTHQPIETLASLR
EAIAVIEASLSEFAGEYVR			TQVVVEPEEAFK			LVQLAIER			RVQSSVAQGASLSEAWSQIPEK			VMAWYDNEWGYSQR
FGEAAEAHIR			QFLSLDGSSR			ALQESAASELAAR			VNTSPELAETSSLIDGSR			ADDAELITVLK
VEAELAGVPVADVGDIVGDVIALR			ATGMAAAETVEAAEDQAR			NFVDIDR			DVEEVAANFYK			DGVIDFIATDHAPHTLEEK
KLEAQYLR			ATPLYFAER			QIADNAGAEGSVIVSR			FGPTPSAQR			YLPPLTDVQIEK
FDAMAPEAVAAQIQAVVEDIGVQAAK			GAGTFGGDNASLEEIR			EIGWQVDK			MATYLLYNDALSR			YLEEFLTPR
AYLGAPLIDAAGNCLGALAVMDLVPR			GQVPFEEIDDR			LPVGFDEMIR			DGVIDFIATDHAPHTLEEK			VGLADQMSHISTGGGASLELLEGK
EALQASLDK			TTFAGASQDLAIR			EAGINLNHY			AGVSISVDDLMVPPSK			ATTPIELFGPTR
SQNPEWGVR			SDVVEAVIVR			IVMAPLTR			YLPPLTDVQIEK			ITDYSINFYGYR
NSPEFVPQR			LEVVSPIAGSPADQAGIKPR			GDPTYIVVESK			ITDYSINFYGYR			NDLDLPWER
NNLQSVVDR			VLYDTYYSTVGSR			HGLSGVLVETDAER			PTAFDPDVPVIPDEAR			VTNTPLSDAETKK
LSSMGINDPDK			KQNLSDLIQEEAQK			ATPAQLAQLR			LDLSEITGAPGEKPILK			TTDVTGTIK
RPVTVQYPYEK			GDGIAQSWQGHGVFK			LTPVDGIAGPK			TTDVTGTIK			RLQEELEQMEIQGEAGGGLVK
FSQDLAQDPTTR			GDFGINIGR			GLQPTLLEAKPEQK			RLQEELEQMEIQGEAGGGLVK			LDLSEITGAPGEKPILK
FTPVTTPGECDR			EPELAMAAVGGGGDVR			VIWDVGHQAYPHK			AFENVDIVLASAGGSTSK			AFENVDIVLASAGGSTSK
LGMNTIDRPEGFK			LDFGGQSNSWDR			EHVKQECQKYK			LLLCSDGLTEELPDQK			VGDVVELVGIR
TNFTQSLPNK			VANFVYLDK			LTQYGPEVTVEAGDQR			IDPDETTVVYITGNGLK			ATLAGLEATSVISGQVSPDK
LANLMDLSHK			FESYGWHVIHVK			PDSNAPSGYSFVPK			VGDVVELVGIR			LETYFQAVPGLK
VDVDNNKPLFK			GDVLLADVNHYR			EVELKPGQVFNR			ATLAGLEATSVISGQVSPDK			MLAAPVLLGGEESGGIGYGSHIPER
ALITGASSGIGK			TIAIIGYGSQGHAHALNLK			QHPMMSQTGEYR			LETYFQAVPGLK			LMAQHFGLESLSENPVNDPTAVR
TAAYSYLR			LAVEAASSFGWHK			KDPLESIDSGYK			MLAAPVLLGGEESGGIGYGSHIPER			PQLVATGDGLFGVK
SQTPTIQIATK			EKDLDGNTVYQGIAVYGNK			YLASELGSQNIR			FFTDELQIATR			FFTDELQIATR
LGSVTHSFDYGQR			VEDEVAVGDEVIVK			NPDVPELVR			QLLLDSGYVISGTSPDGR			VINDNFGLTEGLMTTVH
SLSLIANK			ITEYATINAIAR			QMSIEQVR			EALAQDVPAVIDCPVDYR			YGVIAGYPDGTFKGDRAI
TGLLVPPK			DLIASLSEHER			ALQDYLNR			ASLNTDSFISAASFQETTR			AVYQTLLAADALR
LQTLTSESLEK			VNDAGNLTVYVPK			SSLPTGQTLPKPLDK			TETATAPLTGK			ASLNTDSFISAASFQETTR
TDKAPAPVGPYNQAIAASGK			IGTFNELPAYHVNR			EIPQQLGLR			DIAENAGVTGTPTVQFFK			ITPDAGFLEGLR
LIDGATQAVYQK			ELSEIPELR			QAQTIIADAQAEAQK			QVTPLAQQTAVPSPEVVQSTIQEQAAK			VVGNAGFITPDAGFLEGLR
ISLIADNSPR			EYQVIDANLAVK			IGADGIVGNQTAQAIR			EIAYIGGIFQDGK			QFLSTLER
RESITVTPEEIQAR			VDVVFEVR			VFWESHNPTQGMR			DVSLTVIPPTQMVSQLK			LGNTELQSAR
IPNEIASR			VTLVGYIR			IPGYGTNVELR			MTVSDAEVLTPASLVNPK			ELQYLQSAIENPQRPL
LAFAEYGK			LNVLDLQR			TALVDALCK			ETNADITLSVIPIDDR			QVTPLAQQTAVPSPEVVQSTIQEQAAK
SIIFSDDR			FDPEKPEEYLNSLK			NYAGENFLR			EKLPDDFQTAEDLLK			MTVSDAEVLTPASLVNPK
TPPASVLIR			QGALEDFNQAIR			ALEVNQVLAK			YQGLNLLPIR			DTTEDFVFLR
EPGLEHKEDLFTASCACAK			AGVNEYR			TINAIYETGTMR			VATLQNGQVLLLENVR			ETNADITLSVIPIDDR
VQSPLGPIR			LTLNSSFTGTDQLQTR			LQVQSPQDTTIVVK			LIGTSGTIETIAMIHAR			QELQAVFAAEGDAVTTK
LSPIKPGEPIDYK			NAGESTTTQDAALSTQNYAVTIR			KLPSEPLVLSGQSGGTVK			IQGIGAGFVPQVLK			YQGLNLLPIR
LAMECNRTALDVAMR			TITEEVNQALK			PVNENQAMLTLIK			YGVPSYYIIAPSEASANLAR			ASAQGIVAVENIIGRER
AAVNALSTLR			HQLEATGIANLALR			EVVNPSAFGVAK			NMVASLDVPVFR			SRGGAALSVRQISGAPIK
KADALAAVLR			IGLFGGAGVGK			IAGVSHEFATVPGVR			QSLQPPGPQTLQQIDNIQLQVNQK			IQGIGAGFVPQVLK
VLADGSYSQIYQK			EELVGEELPLK			ELQIFDGAAPEGHR			GAIAWNDAGQFYFGR			YGVPSYYIIAPSEASANLAR
LVEPAESAGHHPDIEISYNK			AALYIIQDAEEK			TFLSTELSK			AGAIASQPTAMEVETFLASNK			QYADGLLRVAADQVGSLSR
SVIQSGVFNR			VDSSSGEIAGTFESEQPSDTDLGADEPK			AEWTASAGLQYQR			CGWFDAVIGR			ANSTDKGVEVILETTQGDKLQVTNR
IPLDYYR			YYVTIPAKPEEVPSIANR			VDVAINGTEAALK			GQAQGLTWFTPNEEQGLISR			KDYISPDFYELQDAY
ALLDLHTAEPENR			LHSFLHITAQQALEQAR			LISIGNQLDTTK			DAEWMGQVHR			YGVAGVAYEASLMPLK
IVTILCDSGSR			LHPLQSNVFADMDK			GSYSQYLPVK			DLPFEGAGDALLDR			GQAQGLTWFTPNEEQGLISR
QVIVDAPDLK			HLESQPDPIAGF			GEVIGINTAIR			GTDLSFADLSQADLQDADLR			VSMVDFVVQVEK
LHMEVDSVYTPDGGK			DGINVISEIK			FDHLLLNDSSSSITK			NLVAQTQPGLSSLNTSTDFEGTFK			ADIQLNR
YKEDVVVGLENAPR			MATDLEPFGEVQQAPK			STYETWLTK			VGQPLSLAELETQGAQLAR			ESLFNAVTTAIR
VPVIVDNGLR			QELEDALDNAANYDR			SFGETGVGPFK			LTTIHGGVVR			VGQPLSLAELETQGAQLAR
KENIDEVVLVGGSTR			NPIYGQIGGTGLGVTHQFSDK			QAQTAEGTLQIVTNAR			MAVLSAGEVVPHLWAIGDANGK			CLIIIPNTQSQEK
SVGELLQNQVR			DAIDTFIER			HRAMWIDIDR			TVIWNGPMGVFEFDK			LTTIHGGVVR
NPQDIIEIK			QPGGIALDYIR			LQEELEQMEIQGEAGGGLVK			TIAEVLADIPEEPSPNQDVIR			SVEGGTINVK
QSGSNWILQR			HLTEVGIPQGSQINLQNPQSQSQLIK			SLDEGMAGDNAGVLLR			TYEPTEPGYYYSGGVPQVVVLNQSGEVVLNK			TTIHGGVVR
GIVWMTTPEPR			EMDAGDYNYAIAFQER			DNTFTQISLR			QHLCLPR			IAPGTVEPGDGVIFFNFRPDR
FDLTGGNLK			LSSESQELLEGIK			DYYIKLLDDR			GLGIAAPEPLYVVELDAVHNK			TIAEVLADIPEEPSPNQDVIR
FLAGLDSPMGTAHGLSK			LTAADFDLAAR			LRTSDEWEITNHK			TVLQDTPPK			ALDIIKPYDIVVDGTDNFPTR
NTAFPITVQR			SLQLNISDEELTR			DLQPELNHIAETADTNSPTGR			LPQGNNFR			KAQEIYIVTSGEMMAMYAANNIAR
IQVVVNELR			TVEVLPDQTALIAR			RDVASDLTDLENNQIR			HAIDLYQSGETAFLASGPEFLK			EALTVNPAK
DWYVVDATDKR			ITLDMLVSR			VIPQLETELAK			AELNWEHFITSIDK			NILLQVLDDGR
IVIATPPGAQK			GLTFDSGGLNIK			VLVSEVLVR			QVVDLLQQLDEVENR			TVLQDTPPK
VLETIIQRP			AYGAELELTPGMEGMSGAIR			SEFDQNPPTFLEK			IAAELDNAIWANQFDNLANR			TVGPDQLGR
ILVVDDEASIR			QELATLIPVEGR			FPDIDMTVQLQDK			MLSEVHYLIR			AELNWEHFITSIDK
QVSLETFAAK			AFTSDEGETVEMVMPGDR			IPTDTVPILPR			FTLTNRPVVGSQEISCVTYDYLADEVPVGAK			QVVDLLQQLDEVENR
ALQAAGLTETLK			GDGTGIDIWPATEK			DFPGYSADITFKDDDK			GTVASVDQSGIK			ILRPESYWFQDVGTVASVDQSGIK
EIATTGGGYLDGDTPVSPR			FGVTPDLTTLGK			LENLIAIAR			TESLTAESFEEGLLDYPQYTR			ALRSGNNKETQEISLR
AIANNILTDAAR			ELTLVDQPYIR			FCSNDEPVDLIAR			RGFGFVEMGSDAEETAAIEALDGAEWMGR			DDNRQLASGATGGGKVAP
TNTEFIQVVSR			FLYTPEAQEEFVK			EGMIHISQLADYR			LSENPNQPQLR			GTVASVDQSGIK
LTQSDSDTKKQR			ITAPFEGTVGNIPVK			DATTGFVARTGSSSR			VQTFLVNEVQMVYQSQGIDIADK			RGFAFVEMGSDAEETAAIEGLDGAEWMGR
RVDPSNPGWDVYVR			DYVLDIGYR			FFATNRDRQNLGLNVDRDTR			GAVEDLELEEVMLTGFR			QPIIMHDYLTAGF
KFGAPQIVNDGVTIAK			IVSGSVSNQVVEEANCSVLVVKPK			QGVELEALEVR			DIQDFFAKMFGVELTAEWVVR			LSENPNQPQLR
FSPDPLVVR			EKLDSVPIYLVTNEK			KVTQILGWQDVDQVK			GFVEMGSEAEEAAAIEALDGAEWMGR			IESDPRSHLSR
VNDAGNLTVYVPK			VGVENFHTDADNLILRPVR			QASVKNWCNNLLQK			EVWSYGIGVALPDFGK			VQTFLVNEVQMVYQSQGIDIADK
ALQKANLSDIDR			NNSDLLQLSLK			DFTGLHQEFNQLGAK			VNYAGINTNNFAVDELIEVEAPK			VEVVNSYVEDLPGLFNR
NPQIEPDLSTSNLQENNLR			VVEGEVDQSDQIFLDDEQMGK			YVDLIVNPEVR			QGLLSEVEGVSPQVLELTCPSCGR			YWLAAGGINPDQDVVLEAVPPPQMVAN
DRDVEEVAANFYK			ITVIATGFTGEIQAAPQQNAANAR			QMNLKPGDEFVITLGK			IAAGEEIGLLAGIPIGVK			CGIIANLTPAEAAWR
TNNAGGVLMSVNQQAAK			VYNTTILISPSGEELAR			WMNDLPTSLK			QTLNALGGR			EVWSYGIGVALPDFGK
LSPEEVAILDK			VLNQDGVTAVHHR			LGPGDAVSVIVQR			VLNSDLTTQDK			SIAVGMVETLGFPAVVEAADAMVK
LFGGLVGESESR			QSLYGVINPGEVVK			ASPPPIFPDADTEDIPQR			SETELVALLGGGFVDTQGR			AYAGQNLDFAQYAVAITSTGSNLDK
ILLDYGANANIPASDGK			FVGLALDEDNQSDLTDDR			FFALLEK			NLGTGAWALVSDDGVTYEILR			IAAGEEIGLLAGIPIGVK
LLEEAPSPALDSDLR			GYGPEQGYAWLR			LPTLVQYDPVSR			LQGQVVSVISDVLSGDR			TQIDAINR
LIATPDVMPQVAK			LESLTINDETR			LNTFGFTGNLDSEKPDIR			GAIAPGYDADLVLVDLNTYRPVLR			ANHGLSGQAANEANTYIDYAINALS
IFAVPNANFR			KQVIVGDPAIGQR			WNLSEDGYFQTKYK			SLGVDQLVLLPFDK			VLNSDLTTQDK
LAAAQFAITYPDHYK			IVAHGVNQLASPENATILITHYQR			WVLSEYNLGEK			TETAILQR			EEIGLLMAGGTR
AALYIIQDAEEK			IINITSVAGQMGNPGQANYSAAK			DSVLGDSFSVNQDDGSIPR			TAAIAEIQK			LQGQVVSVISDVLSGDR
FVANADSLTIGVR			GEDVVCVYVAIGQK			VFGIYEAEDEATIR			IQTSGEVHSWQLTLAR			GAIAPGYDADLVLVDLNTYRPVLR
RVQSSVAQGASLSEAWSQIPEK			EASNLPVAAYNVSGEYSMVK			QIDTLPAGAVIGTSSLR			HLSQTLPESEQFNLGVSELETVITGVR			SLGVDQLVLLPFDK
VNTSPELAETSSLIDGSR			EPEVVDLANFCK			AALQENGIEYEEITLGK			PVIQTLLPLDTQGLEAADDEIFR			TETAILQR
AAANAIANQENTYLTLAK			NDIWITEMAQK			TVGALVALYER			TTVALPK			TGADLANLLNEAAILTAR
VIPNDLPGLGVR			LLDQMAILR			SLYDAGVIPCGLGAR			NLDVLINSLEGIETITEPNQVAK			TQLIDEVITVTDEEAIAYGR
DVEEVAANFYK			EDELIMNLAER			IPQSLAANSLTSESVEVYGTPR			EPAIIGGR			EPAIIGGR
GLGCSPGASPFTMSSR			AYLENQMAVALGGR			EIAEGQLITFPNPR			EVIADSIETVCNGQSLDGVIAIGGCDK			YPDNFR
FGPTPSAQR			NPVEIYQVGDTTLTPPGVK			EHFPVLSLYEQAR			SPEGIVYLNAASVPR			GAAAGAAVNGANGLR
MATYLLYNDALSR			HLEDVGCATVMPLASPIGSGQGLK			LLLDNSIQELR			QEVLDSNVPVLVDFWAPWCGPCR			AFAGQELISDPSVLEPIVDEVIAANPK
ADDAELITVLK			DRPLPIPVNGLHITQLGHVK			TFTLPTDPNTPIQATGPVR			SIYVGNLSYEVTQEDISNVFAEYGSVK			SIYVGNLSYEVTQEDISNVFAEYGSVK
DGVIDFIATDHAPHTLEEK			TIFGSSLGINLYR			PQGQEGIGFVGEVSNVNIK			ASELLNDIQAAIDYLK			ANDMMSVQDVQELLAIPLIGVLPDDER
LYPTRIDIPAEK			VIVVPADTSPEEILK			MIIENSEVVLSVR			LELAQFDDLQAFAQFASDLDK			GLSGVSPQPEEGNATL
YLEEFLTPR			VTQILGWQDVDQVK			ILEEVQPTEIYNLGAQSHVR			VGVLIEVNCQTDFVAR			LELAQFDDLQAFAQFASDLDK
ITDYSINFYGYR			AGRPLVIIAEDIEK			LMGQQQQSVNEVGAGEIVALSR			TLAEVAEDR			DVVVLGVSADDEGSHQAFTQK
FEPPEEIYEMTK			AYGIDEIALVPGNR			RVMVAMDNSDAAK			QADAVLTAALETIIEAVSSGDK			SVYVGNLSYDVTEDSLNAVFAEYGSVK
TTDVTGTIK			NHLDLEQDHLWVVYPR			VLESTTEPISGETETPTTEPLVEIR			RNGGINETITVR			PNPRIFSEAPYGR
RLQEELEQMEIQGEAGGGLVK			GVLGVGVPQATAIADCAAAR			SLEVTMPPGMVTGQTIR			VTILGAGK			SAAAQVTDSTFK
LPQEATFLLR			VNPVFAQIINR			SVLDGSIDVAAIGR			QGGQQLALR			NMVEGVSQGFQR
[truncated: 66,907 more rows]

## Sheet: Table S1B
Table S1B. List of the annotated proteins identified by mass spectrometry.
Protein accession	Cyanobase description	Peptides	Peptide counts	Sequence coverage (%)	Protein length (aa)	Coding gene location
all0001	unknown protein	AAGGEDNYRK;EILDSVQYSSGSR;LSSNPVAGLR;MTQFYVDNIER;VIPECSVGFALGCNK;ISYVNTLLQEASK;FSSFYGYNPNPYASVWR;NFPLSPLPGSDPR;SGFINLK;QLLQYQLQNDGK;ETQEISLR;AAGGEDNYR;DNPAISSPPR;NGGLYGR;SGNNKETQEISLR;RDNPAISSPPR;KFDREILDSVQYSSGSR;TGTILEQVIQSNGGPTYQQMLMR;QQIGQLGLDSK;KFSSFYGYNPNPYASVWR;GDLAFVATAK;IPDLKQQIGQLGLDSK;ISYVNTLLQEASKIPDLK;LTETTTSGGLEVIEGEGLR;IPPGQERQLLQYQLQNDGKGLHR;FDREILDSVQYSSGSR;VAQETGALIQEGVTPYGEVLTET…	31	66.9927	409	chromosome
all0002	unknown protein	VQEVNGK;SVSSGSLK;NILPVSPQGTVKPNQ;ALVIYHK;LIGSSFLDGGTLTAEQDSR;GFVFDQPNR;YYTLFK;ICTSDPVENLLPPLPGQK;LTTGELQGTAITLNIQVPK;SLDFFMTLIANHTNIEADNR;YLEAFIELVAEGK;RGFVFDQPNR;GNDSALSYLAAQGFTQSEDGSWVCYVNDSKK;RGNDSALSYLAAQGFTQSEDGSWVCYVNDSK;DTPASPQPQAAQK;PASPQPQAAQK;LIANHTNIEADNR;QDTPASPQPQAAQK;FIELVAEGK;GGTLTAEQDSR;ICTSDPVENLLPPLPGQKR;VQEVNGKLIGSSFLDGGTLTAEQDSR;RGNDSALSYLAAQGFTQSEDGSWVCYVNDSKK;RYLEAFIELVAEGK;…	39	78.7755	245	chromosome
all0004	ATP synthase subunit gamma; AtpC	IADELLSLFLSEK;SVGLLVISGDR;ALQESAASELAAR;KITEAMR;ITEAMR;GGQFQVER;MTAMSNASENAGELIK;GLCGGYNTNVIR;IELVYTR;REQPIDASYTGLEQIPTADEANK;EQPIDASYTGLEQIPTADEANK;KAEQYFR;RAQEQVIATRPFADR;AQEQVIATRPFADR;LAQVLYGLQTR;FEDVDLPLLK;LRFEDVDLPLLK;SLSLSYNK;VDRIELVYTR;FVSLVSSRPVIQTLLPLDTQGLEAADDEIFR;AEGLDYTFVIVGR;DMIFEQDPVQILDSLLPLYLSNQLLR;QAAITQELLEVVGGAEALT;QTVTSQARPLPR;AEQYFR;QTVTSQAR;AQEQVIATR;PVIQTLLPLDTQGLEAADDEIFR…	97	93.3333	315	chromosome
all0005	ATP synthase subunit alpha; AtpA	SVHEPMQTGITAIDSMIPIGR;IKLELAQFDDLQAFAQFASDLDK;ALGDDEEK;KALGDDEEK;LIESPAPGIIAR;ASTVANVVQTLQEK;ATLVIYDDLSK;LELAQFDDLQAFAQFASDLDK;EIQEGSTVTATGR;VGSAAQTK;ATQDQLAR;AALEDYKK;LSDELGK;VVDALGR;SGVNPYFQDVQSK;VANVGTVLQVGDGIAR;IYGLEK;EAYPGDVFYIHSR;TAIAIDTIINQK;IAQIGVGEALIGR;ELIIGDR;QMSLLLR;AMAGELLEFEDGTVGIAQNLEEDNVGAVLMGEGR;RSVHEPMQTGITAIDSMIPIGR;GEDVVCVYVAIGQK;QAQAYR;GLRDYLK;AIDGKGDIK;QSQNQPLSVAEQVAILYAGING…	219	89.5257	506	chromosome
all0006	ATP synthase subunit delta; AtpD	NFIDNPFIAAENKK;TLLNLLTENQQLR;SLTEEFGTDAR;VDSDLIGGVIIK;QVELATK;VGSQVIDSSIR;QILSEASPYLR;NFIDNPFIAAENK;VANTEVAQPYAQALLSIAK;NFLLLLVDKR;NFLLLLVDK;QLNQTVLAEVTSAVALTEDQQQAVTEK;NFLLLLVDKRR;FIDNPFIAAENKK;FIDNPFIAAENK;LNLLTENQQLR;PYAQALLSIAK;LLTENQQLR;LTENQQLR;NPFIAAENKK;SPYLRNFLLLLVDKR;EFGTDARTLLNLLTENQQLR;IDNPFIAAENKK;SIAKSKSLTEEFGTDAR;LLNLLTENQQLR;QVELATKVDSDLIGGVIIK;SKSLTEEFGTDAR;SKVANTEVAQPYAQALLSIAK;…	42	80.3279	183	chromosome
all0007	ATP synthase subunit b; AtpF	LQEAGAADLNAELDR;LEQAQAEAER;VESELQGGISEDAQK;KVLGNTLK;VLGNTLK;RENIETAIK;ENIETAIK;VVALALQK;SAQDNAQTAGQAIIAQAAVDIER;KSAQDNAQTAGQAIIAQAAVDIER;EAQQKLEQAQAEAER;SIAQLGGGV;IIAQAAVDIER;QAQAEAER;QAAVDIER;QLKEAQQKLEQAQAEAER;QRVVALALQK;VVALALQKVESELQGGISEDAQK;VESELQGGISEDAQKT;ENIETAIKNAEQR;VESELQGGISEDAQKTLIDR;QTAGQAIIAQAAVDIER	22	63.1016	187	chromosome
all0008	ATP synthase subunit b'; AtpG	EAQAQR;NNQLEAQER;EQAAGEIEQQK;RQAQTIIADAQAEAQK;QAQTIIADAQAEAQK;LAEAYEQELAGAR;LLGADLVK;QQALASLEQQVDALSR;IIADAQAEAQK;TIIADAQAEAQK;EYVRNNQLEAQER;QAAGEIEQQK;NQLEAQER;IDGRNEYVRNNQLEAQER;EAQAQREQAAGEIEQQK;LAEAYEQELAGARR;EQAAGEIEQQKQQALASLEQQVDALSR;AIDGRNEYVR;QAQTIIADAQAEAQKIAAEK;DGRNEYVR;AYEQELAGAR;QQVDALSR	22	57.6687	163	chromosome
all0010	ATP synthase subunit a; AtpI	HLYWQIGNLK;IIEDFTKPLSLSFR;GLGYFGNYVQPVSFMLPFK;IPSGIQNLLEYALEFIR;PLSLSFR;EDFTKPLSLSFR;IIEDFTKPLSL;ELEVGKHLYWQIGNLK;KGLGYFGNYVQPVSFMLPFK;IEDFTKPLSLSFR;DLAKNQIGEK;IIEDFTK	12	30.6773	251	chromosome
all0012	hypothetical protein	IFASLPENNR;WNWLAAHSFCTGR;APELIER;LIELLDPEVTHYEFFLGRPPIK;SDPQAVSSAVAK;LYDTYPFPPEPILDEPPPGYNWR;KIFASLPENNR;REIQLMQK;LIELLDPEVTHYEF;AIALLQNEK;GIQALAK;LIELLDPEVTHYEFFLGRPPIKK;LAPGGLMHIFVYGELGRR;KPAKQDIR;LAPGGLMHIFVYGELGR;QGDYRDGVQVGRK;QGDYRDGVQVGR;ILDAGCGSGVGTEYLVHLNPQAQVVGIDLSAGTLAVAK;KPAKQDIRILDAGC;KPAKQDIRILDAGCGSGVGTEYLVHLNPQAQVVGIDLSAGTLAVAK;EIQLMQKAIALLQNEK;WAMENQR;WNWLAAHSFCTGRKPAK;EIQLMQK;PQA…	25	48.8722	399	chromosome
all0017	unknown protein	FEISENNPVLR	1	6.35838	173	chromosome
all0025	hypothetical protein	WECQPIEQGTQLINR;WLNPVLR;FIIQIPLLQPTLNTVVSER;CITDLTLMHR;CEPVGETWSTDIGSK;QDMQAQLRR;QDMQAQLR;SQVLEQSIQINATASTVER;LQPTLNTVVSER;FIIQIPLLQPTLN;AWTKQDMQAQLR;PIEQGTQLINR;ASTVERCITDLTLMHR	13	67.1233	146	chromosome
all0032	isochorismate synthase	FFQSEYFIK;DIACAEIR;EFAEVQLKLQALLK;LQIDGQERFFQSEYFIK;NQSCTLVMNTVINSSVNIQILLQNLRDK;THPNCYIFSTSNGK;HEHLLVMDFITQR;KTHPNCYIFSTSNGK	8	20.1699	471	chromosome
all0036	UDP-N-acetylmuramoylalanyl-D-glutamyl-2, 6-diaminopimelate--D-alanyl-D-alanine ligase; MurF	LTTFVQGGDR;LPLPLPGR;HNATNYLAALAVAK;DSVAILNHDNPLLMATAAK;FDGHEFISSAIAR;MIKPGEVFLAFR;DRFDIPVIGVTGSVGK;SAEGIPSECFATHADLVAR;LDGLLVLVDGEDAEAIAR;TLLELNAEHDYAVIEMAMR;PTIGVITNVGTAHIELLGSEEAIAEAK;ELIAAVLGTK;GQIAELAQIAR;KIAVLGAMK;GEKFDGHEFISSAIAR;PVNISEAALTQVSSGIQTDTR;TYGNYNNEIGVPK;IAVLGAMK;NLKLDGLLVLVDGEDAEAIAR;GAIAAIVDDDYENPGLPVLQVSNTLEAYQK;GRGQIAELAQIAR;SLQAGVSVNMPTGRSQR;RSAQLHQRVGETVR;FDIPVIGVTGSVGK;PGE…	30	78.0488	451	chromosome
all0037	unknown protein	DGFNALFNLAK;MNLLDTFLGR;NLLDTFLGR;LLDTFLGRENQAPEVLSSTEAFVAIVLLATALDGYLSYEQERSISCELSR;ILQTMSLK;DGFNALFNLAKESLSPELR;NYSTEAIAQLCEK	7	62.1622	148	chromosome
all0040	unknown protein	FLNVGCLLNDSLSAR;LNMAHAWWTGTEEVAPPPGYQAK;VRGDIQFGVIGADGKR;YGSFWLNGK;GDIQFGVIGADGKR;YIDYLR;FVFWHGDSAWASR;RVIAYEVGQSMLMLPGDWVGQQLHQVFPAIASQTWR;GDIQFGVIGADGK;KWQEVVK;QVNVPGSR;ELYGWLLR;LAYVLK	13	28.6275	510	chromosome
all0041	hypothetical protein	ISIRRR;LTNFQQGISIR;GITYLPPAIANR;LGELFR	4	9.74843	318	chromosome
all0042	hypothetical protein (rfbJ)	MIYLSYPAFTTHK;GNLDMVVGTR;NEALTISQVVSDFR;MLFGAELK;NEALTISQVVSDFRK;TFTDGWR;LPFTEEPTMYGERPPGSNSK;IAVLIPCR;GKTGSAYR;LKTFTDGWR;MFADIDADIYVLVDGDNTYETEAVTHLINCLVKGNLDMVVGTR;PGHRGGNWMLTSFVR;DMLSGYR	13	46.3492	315	chromosome
all0047	hypothetical protein	FDDPQLPEENRVPIR;SFIPQIPGTK;VNTSPELAETSSLIDGSR;TALPSEIATSNTSTLFDTPQVAEAR;HLTFELR;DYVDLVGMPAIGEPFVSANR;VSTEELTDFHQASLLSK;YTPPTCTLEVLAQSSPLSR;FNVSELEDSTK;PLSNSVIR;STDVMALPSLNNTSSIVR;QPPSGFVQTLEYSVMLGVDGSIER;SRVNTSPELAETSSLIDGSR;VLLSPDGK;FDDPQLPEENRVPIRGDR;QALNIPQTNIPPISGNPGITIPGQQVAIQPNPSGGINSGGVTLKR;RYTPPTCTLEVLAQSSPLSR;FDDPQLPEENR;GDRDQLEALCDAVTTYVQQFLQQPPDSFR;NAIPQAYSPVTSQAAR;TSTLFDTPQVAEAR;QQVAI…	26	57.2505	531	chromosome
all0048	hypothetical protein	QHQELIR;NREPHQAALLGDYIDAFCNTYQER;LPTPNVVEWDNIK;LWLALIDR;MEEDEQISTDLLTNLALK;KLDVEEAR;LLVDLLFYSAPGGHR;LDVEEAR;RLWLALIDR;VMQSAADPATPNSQWEDLIK;RAVGLLEQMAEK;AVGLLEQMAEK;LALETLTGIGSEAMLSAATSLNLESKVPDR;QSNPLRK;EPHQAALLGDYIDAFCNTYQER;QSNPLR;VVEWDNIK	17	81.0945	201	chromosome
all0049	DNA mismatch repair protein MutS	EQAEEEAIR;LQQGTATAQDAQQATNNLHQIAQK;FENASVEFDDATLSPTYR;TQVGEATDEVNLVIAGLEAQR;EQAEEEAIRR;AEVVEQAK;VADAEYILDK;FGIMKMTVKLEDIESLDGQK;SNALAIALR;AISEATGPIWIIHGHGTGK;ASQEIAVQQAITQAK;YSLWLK;SNAVQEQLITQR;LLWGIPGR;AKPAPVTPPPPAQPVLAIR;LQNILQVK;ISQFGQTADVLTAPDEDGELTVR;RLQQGTATAQDAQQATNNLHQIAQK;LEDIESLDGQKPEPITK;RVADAEYILDK;FVIPVK;FIDRQEQEIITLR;QGVHTFLEQHPR;ILQQAERLYK;VGLFVPAR;DAIPGIVHDTSTSGATLYIEPNSVVPMGNQLR;…	35	54.8673	678	chromosome
all0050	unknown protein	IVEGGNHWMFDFGNK;AFQIIK;IVDGNHWMFDFDNNKSEAEQSLAIIQK;INNRWKIVDGNHWMFDFDNNK;GNHWMFDFGNK;RAFQIIK;SNSISLQK;TWVDIYNAQNNQR;SCFVGRPNASFSYLRK;SCFVGRPNASFSYLR;TSPSALKEDCIAFNPNNIAVNQVNGSWK;SEAEQSLAIIQK;SNHLPQPQLVFQGQESYTNAGK;RAFQIIKNYRMNK;RAFQIIKNYRMNKSCFVGR;LAVANWSAFPSQSFDSASDLPPCGLNNNSSR;EDCIAFNPNNIAVNQVNGSWK;IVDGNHWMFDFDNNK;PNASFSYLR;PQPSFTYLLVNNLAPSGSVSGEDCVAFNPATTTVNK;ASFSYLR;SCFVGRPN;SCFVGR	23	64.058	345	chromosome
all0059	hypothetical protein	SQMQILVSPNVSEEVGITNNNIDIPISIEQYSVQKNLMQSSK;QGQFVTNSLPNKWKFR;YPSLIAEYQRLLPEVETQR;KTLEQMLQAQQSMGMK;IVASYCHGIMMVGR;YKTLTSELQK;TTLAMGLAASAAHMHRR	7	18.4319	727	chromosome
all0061	site-specific DNA-methyltransferase	TVDNELEEAAR;VNSQGRFNVPLGK;LIPQYLSHLPK;FNVPLGK;RSINSNIK;DCIEELIGLLK;TCYNGLYR;VVVCNSDCEFIK;AASNVLATSEIK;FIYLNKTCYNGLYR	10	33.213	277	chromosome
all0065	hypothetical protein	LTTEAELTR;AAINQLMESLK;SVSFSFSPQAAR;VNPQPPLEYR;VIEDINQYLEQVG	5	47.4138	116	chromosome
all0066	dCTP deaminase	HIPGTVVDPK;NFNPQNLEPTPLHTDNDGSYFILPAHSYGLGVALEK;GMIAPFESSLIR;DTPVAAQPVISYGLSSYGYDIR;GHLTLEFSNSSSADCR;IYANEGVVQLLFLEGEPCAISYEARQGK;CGIIANLTPAEAAWR;NDIWITEMAQK;YQDQLEK;LSSAEFR;LEVPNNITVICIGK;IYANEGVVQLLFLEGEPCAISYEAR;YQDQLEKVTLAK;GLSSYGYDIR;ILPAHSYGLGVALEK;FLEGEPCAISYEAR;SSYGYDIR;LSSAEFRIF;CGIIANLTPAEAAWRGHL	19	92.9648	199	chromosome
all0067	cob(I)alamin adenosyltransferase	NFFTSVMGQALR;PIQLGQNLDWIR;QGQERPIQLGQNLDWIR;CIDTPHLDESENQALQK;IAGQGTPVLIVQFLK;GGIKQGQERPIQLGQNLDWIR;LWLHTQQVVDEDK	7	43.8202	178	chromosome
all0070	superoxide dismutase	KHPELQNSSVEALLR;QFNQAGGDR;HHAAYVNNLNNALK;HPELQNSSVEALLR;QLGTNPAELPPLPYGYDALEK;FGSGWVWLVR;SIGFIDR;RPEYLNNWWNVVNWSEINR;DLNSVPEDIR;LPTNVASPVQTTTPTTDKR;LPTNVASPVQTTTPTTDK;VASPVQTTTPTTDKR;LHHDKHHAAYVNNLNNALKK;LHHDKHHAAYVNNLNNALK;QFNQAGGDRFGSGWVWLVR;RPEYLNNWWNVVNWSEINRR;AIDAETMKLHHDKHHAAYVNNLNNALK;SLPTNVASPVQTTTPTTDKR;PTNVASPVQTTTPTTDKR;SLPTNVASPVQTTTPTTDK;NPQGQLQIVSTPNQDSPIMEGSYPIMGNDVWEHAYYLR;AIDAETM…	46	93.3333	270	chromosome
all0071	unknown protein	KIDRNQPVTVNIPVALK;AIKAEIKKEKESTFIEVITANKSLR;NQPVTVNIPVALK	3	20.2899	207	chromosome
all0082	riboflavin biosynthesis protein RibD	GEVHQLR;CLELAR;TPPCSEALIAAGVAK;FPVVAQAGASQPNNIQQHEPSIQPSVPQR;VVVGMVDPNPLVGGGGIAR;GATVYVNLEPCNHYGR;AGEPHAEVFALR;IIGGSHAPTPVGDLGFDTMTEALILER;MDKFPVVAQAGASQPNNIQQHEPSIQPSVPQR;KPLGILK;QAGASQPNNIQQHEPSIQPSVPQR;ILAFIAPK;DNPYLTSHQEGVHNPLR;TSPNPLVGAVVVK;DGEIVGEGFHPR;IATTSGHSAWVTNPSAR;TSPNPLVGAVVVKDGEIVGEGFHPR;VAQAGASQPNNIQQHEPSIQPSVPQR;VGNDFDVR;QMDLPLDAHLWETVEAPTLVLTQVGANPDFQK;GFCSVLWECGGTLAASAIAQGAVQK;I…	30	86.8687	396	chromosome
all0086	rod shape-determining protein MreC	VTNPDLENQQSNNSQQQK;SQVGVTISR;ITELESQNKK;ILLISDLK;AEGGLVGLVDSVTPNTSR;GDSSSEAVLEFYEK;SADHWWQQVTINR;LTDLLGYVQNQPLASRPVPAR;IELFPALSSLDWVAVYPK;VGDLVSTSTYSQR;FPSGLAVGR;AQFLEMQTR;LTDLLGYVQNQPLASR;KLTDLLGYVQNQPLASRPVPAR;ITELESQNK;GDSSSEAVLEFYEKVPNVK;KLPASIAK;GVLRGDSSSEAVLEFYEKVPNVK;QTQGGFLAEAYQVITR;MVTVRRWWDR;EGGLVGLVDSVTPNTSR;PLQMLQTGPSLEER;LEMQTRITELESQNK;QEERLK	24	81.685	273	chromosome
all0087	rod shape-determining protein MreB	AVMDAAAQAGAR;VALAVGEEAKK;KVHNLVIGER;VHNLVIGER;MGSAYPTHDDDDAMMEVR;TPPELAADIIDR;IVIGIPSGVTGVER;GIVLQEPSVVAIDQNEK;VALAVGEEAK;GLHLLSGLPR;GIMLAGGGALLK;GIDTLISHETGIVTHIAADPLSCVVLGTGR;ESMLEPLSVIIEAVK;DGVIADFDTAELMLK;IAGDELTESIIMYMK;SSWDMGIDLGTANTLVYVSGK;TPGNVIALRPLR;ESMLEPLSVIIEAVKR;VLENFK;DGVIADFDTAELMLKSFIQR;RAVMDAAAQAGAR;PSGVTGVER;TPGNVIALRP;GNVIALRPLR;SLQGTVISESVR;IAADPLSCVVLGTGR;ADIIDRGIMLAGGGALLKG…	47	85.5908	347	chromosome
all0089	hypothetical protein	TAQEVQHEAAR;LQTTGIR;LNPVYSYNNNVQR;ITGYAASNTVNFR;EVVSIQVGGATAPPPPILYR;RSSAVVALLK;EATQDAQQQASAVFSSLGFQAK;GVESIPTTLSEVSLGVEIQGK;AGATQINGISFVATDEAIASAR;AGTLLDEAVK;SSAVVALLK;IQVGGATAPPPPILYR;EVQHEAAR;QEVQHEAAR;AQEVQHEAAR;YNNNVQR;YAASNTVNFR;PPPPILYR;SSAVVALLKSRN;TLTVSGR;AASNTVNFR;QQASAVFSSLGFQAK;PVYSYNNNVQR;FVATDEAIASAR;EATQDAQQQASAVFSSL;VATDEAIASAR;EATQDAQQQASAVFSSLGF;AEAAKLSSADASTPVIGGEQQVEASV	28	83.7104	221	chromosome
all0107	photosystem I subunit XI; PsaL	DPQWGNLETPVNASPLVK;EVVFPAGR;NLPSDPR;WFINNLPAYRPGLTPFR;GLEVGMAHGYFLFGPFAK;WFINNLPAYRPGLTPFRR;EVVFPAGRDPQWGNLETPVNASPLVK;NREVVFPAGR;AQAVDASK;QAVDASK;REVVFPAGR;YRPGLTPFR;PGLTPFR;LPAYRPGLTPFR;NLPAYRPGLTPFR;QWGNLETPVNASPLVK;PVNASPLVK;NLETPVNASPLVK;FINNLPAYRPGLTPFR;WFINNLPAYR;ETPVNASPLVK;PAYRPGLTPFR;LETPVNASPLVK;WGNLETPVNASPLVK;PQWGNLETPVNASPLVK;GNLETPVNASPLVK;TPVNASPLVK;AYRPGLTPFR;RGLEVGMAHGY;GLEVGMAH…	64	69.7674	172	chromosome
all0109	photosystem I subunit III precursor; PsaF	DSDTEQK;NTTADPQSGQK;DSEITVSPR;YSQALCGPEGYPHLIVDGR;ELLSGELTAK;AYLQAIKK;AYLQAIK;EIQLDLGIALPIIATGFAWPAAAVK;DSDTEQKEIQLDLGIALPIIATGFAWPAAAVK;NARNTTADPQSGQK;ALGADLTPCAENPAFQALAK;KDSDTEQK;YSQALCGPEGYPHLIVDGRLDR;PAFQALAK;LGADLTPCAENPAFQALAK;LTPCAENPAFQALAK;ADLTPCAENPAFQALAK;PCAENPAFQALAK;DLTPCAENPAFQALAK;NPAFQALAK;ENPAFQALAK;TPCAENPAFQALAK;YSQALCGPEGYPH;CGPEGYPHLIVDGR;LCGPEGYPHLIVDGR;ALCGPEGYPHLIVDGR;SQ…	55	71.3415	164	chromosome
all0111	esterase	WLSQVPLIDLLFTR;PLDRQWARQR;GFGESQSQLATDFHR;EAFEQFR;LSVDFQCLSYDLR;QPVYFLAGTDDKVMEPK;QPVYFLAGTDDK;ASVSRPLDR	8	26.6447	304	chromosome
all0112	unknown protein	AVIELKPEGSK;SALHFAYR;SSTLELLKR;AFPQFYEQFVSSEIQLQNLR	4	20.0837	239	chromosome
all0118	hypothetical protein (ycf52)	NRQSEVDLYQLQQLFNISAFWAKGR;IGFQANNSTTMVLHNQPR;VYLMTTNR;ATIWDVVIHPDYQGNGLGSK;LVETVLAHPR	5	51.9231	156	chromosome
all0119	hypothetical protein	QVFHIR;MDEPEQPPSSSNHTEDNESSLVEQVQR;QQGPTHPLWK;NILLGLPQEEK;LHQLTVYGR;VEQVQR	6	45.9854	137	chromosome
all0120	protein-export membrane protein SecF	DCTKPGNCDQPIDINVVR;APLRPSLDFIGGTR;LDPNRPIADIVDDAVNQTLGR;AQGLGDSSIQIITDR;TNLQNALSEK;IGSFDEQK;ETGAENGISIR;NQFDTVGPTLGR;AQGLGDSSIQIITDRETGAENGISIR;IGSFDEQKNQFDTVGPTLGR;LQFERDCTKPGNCDQPIDINVVR;ERNSSSTVVPNTEVADTQ;NSSSTVVPNTEVADTQ;CTKPGNCDQPIDINVVR;PLRPSLDFIGGTR;PSLDFIGGTRLQFER;QFERDCTKPGNCDQPIDINVVR;PGNCDQPIDINVVR;PSLDFIGGTR;APLRPSLD;YLNFR	21	42.1538	325	chromosome
all0121	protein-export membrane protein SecD	VNGLGVSEPVIQTVGTDK;KPELFCPNLPGTSASNK;FTAQQANDLGVQLR;VLGGTAQLEFR;HLEDAYGEPTQGSSNWNVAIR;GGELFAELTK;ILVQLPGVNDPEQAER;GGSQITILVKPTAEIK;NNQAIAELFESTNPPLDGK;QGTETQLLAFQASR;TREELQAGK;GGALPVPVEIAEIR;VLGGTAQLEFRK;GGELFAELTKNLAGTGR;NLEDLQK;QKQGTETQLLAFQASR;NNQAIAELFESTNPPLDGKHLEDAYGEPTQGSSNWNVAIR;TVGATLGK;FDQKGGELFAELTK;QITERELNGVK;HLEDAYGEPTQGSSNWNVAIRFDQK;SVESGFYR;KPELFCPNLPGTSASNKTEVAQ;VNGLGVSEPVIQTVGTD…	32	51.4768	474	chromosome
all0122	pyruvate dehydrogenase E1 beta subunit	LSSQDIPTPYNGTLER;EDLPEK;EAIDEEMAR;FFDELDAPVLR;HHVTQAVK;YTSGGNFK;IVTCSTPYNAK;VIIVEEAMR;QLGAEHSQR;KYGELR;IPLVIR;LTIVQPEQIVEAVQK;EDLPEKEYYLPLDK;LETYFQAVPGLK;DSSVFVLGEDVGHYGGSYK;AETLFFNALR;TGGIAAELIASINDR;QGYDPEVIDLISLKPLDLETIGASIR;DDNPVLFFEHVLLYNLK;SAIRDDNPVLFFEHVLLYNLK;DVTILTYSR;SGKDVTILTYSR;EYYLPLDK;LFFNALR;FEHVLLYNLK;PEQIVEAVQK;SAIRDDNPVLFFEHVLLY;ELDAPVLR;IVTCSTPYNAKG;AIDEEMAR;ELIASINDR;MIALRV;YT…	79	91.1315	327	chromosome
all0123	hypothetical protein	TAFVKPVEGESAYSPDILIFNHPNLVNEPR;ESTVSQAASIPLVIEVVSSNWR	2	25	208	chromosome
all0126	sulfate ABC transporter; ATP-binding protein CysA	SANGTTAPATVTR;YPSQLSGGQR;LIAGLEKPDDGR;DRYDELQLEPK;IFQSSQLEIEHPNVFLRPQDVVIEK;AVDQVNLEIQSGK;ALAVEPSVLLLDEPFGALDAK;VYVKPK;QNIAFGLEIR;VEQLLELVQLSGLGDR;LVALLGPSGSGK;DATNQSVQER;GRVEQLLELVQLSGLGDRYPSQLSGGQR;VELTLDDGQVVNAHLTR;QFGSFR;GIVVENVSK;NIGFVFQHYALFK;LIAGLEKPDDGRIILTGK;AGLEKPDDGR;QNIAFGLEIRK;LIHLGWEIK;IGPVNVLPSSSR;ELTLDDGQVVNAHLTRDR;GRVEQLLELVQLSGLGDR;YDELQLEPK;LRPQDVVIEK;QLSGGQRQR	27	69.8225	338	chromosome
all0127	hypothetical protein	LSQMEDSEPTEEADGK;ASKMQR;QANLVLRASKMQR;SQARFQACKQANLVLR;EDSEPTEEADGK;MEDSEPTEEADGK;QMEDSEPTEEADGK;SQMEDSEPTEEADGK;QANLVLR	9	22.3529	170	chromosome
all0129	two-component response regulator; RpaA	TKLEPDPR;HGQTVSPSEILR;EVWGYDPDDDIETIR;HSEILNYGPLTLVPER;FEAIWFGQTVK;TAEIPVLMLTALSQTQDK;VEGFNAGADDYLTKPFEVEEMLAR;LTHLEFELLHCLLQR;TAEIPVLMLTALSQTQDKVEGFNAGADDYLTKPFEVEEMLAR;VDGFTVCQR;ILVIDDDPAISELVAVNLEMAGYDVSQAEDGIK;YGPLTLVPER;LDLMLPR;LTHLEFELLH;RTDRIPQAAK;HSEILNYGPLTLVPERFEAIWFGQTVK;GQALALQLQPDLIMLDLMLPR;ALSQTQDKVEGFNAGADDYLTKPFEVEEMLAR;NAGADDYLTKPFEVEEMLAR;VEGFNAGADDYLTK;TDRIPQAAK;ERTAEIPVLMLTALS…	25	78.5425	247	chromosome
all0131	unknown protein	RFDISFFDPQGTLLQSFKYSFPNPNSTFNFNFDTVTGTVLQTGSFDTPNGFDLGIDFNTTSAGLSFYTYQGADLSALGLPTTIFLK;SIRNQIQATLAVAAVTSIATLANISSADAASYR	2	57.767	206	chromosome
all0133	hypothetical protein	VELLEGKIICMIAK;NLALICVQDPVK	2	13.3333	195	chromosome
all0134	hypothetical protein	FASLLGYQR	1	4.66321	193	chromosome
all0135	hypothetical protein	QALDDAEK;YIGVTPAPLFTGALEILQSLSNAGLK;GWFESLK;NGTLENSEAYLR;LGIVSAATTLEVK;ETEIATAAYIAETGK;NFVAQHDLGNYIQAQ;IVDAQVPGIGEPLLMAFGINGDTLDPAGLISVASR;DIVFTNIQGILFDK;VDAQVPGIGEPLLMAFGINGDTLDPAGLISVASR;IVDAQVPGIGEPLLMAF;NVVINQLDEIQILES	12	65.5738	244	chromosome
all0136	30S ribosomal protein S1	AEEMAAK;VDAPEEVLQSNETR;EFFILTDENEDGQLTLSIR;QLQAEDATVR;QLEPEPGDMIK;DLVYDKAEEMAAK;TAAYIPIQEMSINR;RIEYMR;SGVFATNR;IEYMR;YREQLLAK;GFIPGSHISTR;KPKEELVGEELPLK;FLEVDEER;EELVGEELPLK;VMIIDLDAER;LEVGEVVIGTVR;YDYHFSPGDVVPGTVFSIEPR;GIKPYGAFIDIGGVSGLLHISEISHEHIDTPHSVFNVNDEVK;TAAYIPIQEMSINRVDAPEEVLQSNETR;FLEVDEERNR;GALIDIGAK;DLVYDK;TVFSIEPR;LLDKYDYHFSPGDVVPGTVFSIEPR;KYDYHFSPGDVVPGTVFSIEPR;VNQNLTATEIGFTHEDFAALL…	89	91.5452	343	chromosome
all0138	photosystem II CP47 protein	DVFAGVEADLEEQVEWGLFQK;LAFYDYVGNSPAK;VHTVVLNDPGR;ETLNSDGVFR;TFTDPADVKK;ADIPFR;KAQGGEIFEFDR;GDGIAQSWQGHGVFK;RVQSSVAQGASLSEAWSQIPEK;YQWDQGYFHQEIER;AQGGEIFEFDR;VQSSVAQGASLSEAWSQIPEK;KAQGGEIFEFDRETLNSDGVFR;AQGGEIFEFDRETLNSDGVFR;YSFEQSGVTVSFYGGDLDGK;QGMFVLPFMAR;RLPNFFETFPVILTDADGVVR;LPNFFETFPVILTDADGVVR;TFTDPADVK;YQWDQGYFHQEIERR;GLPWYR;IYDPSDPVLNPMWR;TGEPALDLPK;LPNFFETFPVILTDADGVVRADIPFR;GDGIAQSWQGH;VI…	135	62.0825	509	chromosome
all0139	unknown protein	SPEIQR;LMTAEQVIER;VWGSDGLWQITAWR;FLSEGWTIGR;SDGLWQITAWR;RSPEIQR;CQLQNIQSVV;LNICLVENNELMWLYR	8	62.6168	107	chromosome
all0143	hypothetical protein	FDPAGVTTDQPER;ISPLLAGLSR;RLPPIQPQQPTPELLGNVSVVVPTLNEALR;LINDDPLPSNWVGR;MYEGALETWKEWGR;SQDGTPDLVK;VGFLDGAK;EVIVVDSK;HIAAQGFK;SVLAAVGGYSSASSSFCDDVTLAR;MYEGALETWK;VMANGQCFLCR;LPPIQPQQPTPELLGNVSVVVPTLNEALR	13	38.2653	392	chromosome
all0144	hypothetical protein	GSSASDQLSVEASTK;KPTLLR;AGLEVDKKPTLLR;NNPIKFER;EVSIASIK;EVDKKPTLLR	6	14.6179	301	chromosome
all0147	50S ribosomal protein L21	FYDIELLSVEPDEK;VTIDSVLLVQNDGEVTIGQPLVAGATVQGTVLR;AYAIIETGGK;LSVEPDEK;IIETGGK;KVLVYK;HRQEITR;VAGATVQGTVLR;GHRQEITR;LLIDSITLNGTVLTAPTATEETADATPDTETAAE;IELLSVEPDEK;QNDGEVTIGQPLVAGATVQGTVLR;YAIIETGGK;GATVQGTVLR;AIIETGGK;AYAIIETGGKQVR	16	83.0769	130	chromosome
all0152	protoporphyrin IX magnesium chelatase chain; ChlI	FVLVGSGNPEEGELRPQLLDR;KIVEAQK;VCGTIDIEK;VQIVEQR;YNPEQTALQK;KDPLESIDSGYK;DPLESIDSGYKVEK;DPLESIDSGYK;AFEPGLLAK;IGGVMIMGDR;KVQMVDLPLGATEDR;SEFDQNPPTFLEK;VQMVDLPLGATEDR;ISEVCSELDVDGLR;FGMHAEIHTVK;IFGVELLEDDSSQKNGAGQIK;IFGVELLEDDSSQK;VVFPFTAIVGQEEMK;ALADLLPEIPVVANDPFNSDPSDPDLMSDEVR;RVVFPFTAIVGQEEMK;LALLLNVIDPK;GILYVDEVNLLDDHLVDVLLDSAASGWNTVER;NGAGQIKTGVR;TEVTVDDIRR;TEVTVDDIR;LDYDLR;SGTGAEIPIEFKK;SGTGA…	73	90.9091	374	chromosome
all0154	cell division protein FtsW	QGDGLYYFK;LFGQWER;ESSEAEVVPIR;TWGAGFGMSQQK;VMSFLNPWADATGDGYQLVQSLLAIGSGKTWGAGFGMSQQKLFYLPIQDTDFIFAVFAEEFGFVGSIVLLVLLALFTTLGLVVALK	5	28.5354	396	chromosome
all0155	unknown protein	NPEELPDK;GYWVQNIEDAMITVRLILEQLELTKPSPAPTYTNGAIAAMGHIINYEL;GYWVQNIEDAMITVR;ASRGYWVQNIEDAMITVR	4	32.5967	181	chromosome
all0156	hypothetical protein	MIGFLFK;FTPVTTPGECDR;IGSCEITVK	3	16.185	173	chromosome
all0157	hypothetical protein	TEGGSDLFALK;IVYQVR;NQEIAR;VLGYVVTSQGNWQLENPDGK;SVVTPNNPAVTPVAANVESTDK;FKTEGGSDLFALK;EQQAALAYAVNSTGGQ;GLEIASADTK;NSQDKVLGYVVTSQGNWQLENPDGK;QILYVLSLQGNGNYQLTDGK;SNISPIAFACFGFDVLTR;QILYVLSLQGNGNYQLTDGKK;LVDGKNQEIAR;LKNSQDKVLGYVVTSQGNWQLENPDGK;KEIYQIKTNAKGLEIASADTK;NQEIARIK;EIYQIK;AVTPVAANVESTDK;SLQGNGNYQLTDGK	19	70.7207	222	chromosome
all0158	hypothetical protein	LSFQPMEIDNNK;FNLSLTELSK;GMGLDIDLK;VLQNEINSAVK;EYGWKRGSSGKQKYK;YKTKTKGMGLDIDLK;GSSGKQKYKTK;FNLSLTELSKK;VDSYRNEWLR;LQGQFLDK;LSYPQSR;LPQSSTLR;SINISAR;QILQMLGR;SGWKVDSYR;QILQMLGRDMDK;TNISNHRYNLTKQILQMLGRDMDK;DMDKASVFDLK;IGTNPHPYK;ASVFDLK;KEYGWK	21	55.7252	262	chromosome
all0160	probable glycosyl transferase	EMFPPGDFAR;YLQPGEVSPPTSLNGQPR;FAPDLGGLATSATR;NAVDTDIFAPLAETNLR;LLLITER;TSQESVLQLYASQQPEDAQR;KGQQFLLNALTIVR;LQWTLQHAK;VYRIGLYRHWDMTMPHTLNFLEWLHQTR;VITAVSADMAR;LGEAVLECLQMPAGEK;IHLLSGR	12	44.5312	384	chromosome
all0161	cytochrome c6	LSEQEIQDVAAYVLEQAEK;DRLSEQEIQDVAAYVLEQAEKGWR;YGMDSLEAIEAIVTNGK	3	36.9369	111	chromosome
all0164	hypothetical protein	TPGELPSQGELSSR;NLALTGDAK;PVLSTLSLPLNFLTFGAFSLIVNGLCFSLAAALVPGFSVHGILAFILGPVVLSFASTFINNYFAEKNLALTGDAKTPGELPSQGELSSR;GELPSQGELSSR	4	64.9635	137	chromosome
all0166	alpha,alpha-trehalase	YYALGEGAAPEVLFSELDETGR;EMQQIEIR;SHQHLLESAQDTK;YGFFVEK;ILDNPELAEQWSDR;ESGFDITNR;FLTMAIQEFTK;ATLRRERINQYLWDEEK;QSVLER;GIYLDYHFYSGKR	10	24.2424	495	chromosome
all0167	maltooligosyltrehalose synthase	IQFTPEFGFDDAR;FLTTLTPPGQTPLGEIWQDTHLK;ILAPLLGDFYGESLEK;NLAGDVDNLASLLK;IAEYGIFNSLSQTLLK;IAAPGVPDFYQGTELWDLSLVDPDNR;AAYLSTIQEQSK;IDHIDGLYQPTQYLER;AIATVLTLFPIYR;LNVLSEIPQEWEEQINLWSQLNQTHR;QKGEQTAIAIAPR;LFLTLQALK;AIASYLADLGISDFYASPIFK;GVEDTTLYVYNR;QVPLLHHEMNFIEK;VMLLEFDDSLNQTER;VHTAWLRPDNEYEEACSSFIEK;KQVPLLHHEMNFIEK;QDQIAFIK;QFLETFHPFQEK;FIGKPVDYPSLVNEK;FFTVNELISVK;NVPSEVVGK;FISHNLGK;YGNDFTLNGLKR;LPL…	40	59.2191	922	chromosome
all0168	alpha-amylase	HQGQHK;VLWDWYR;LDAIQAIYDLGAK;ISFAGLK;THPALLNYDRDNIEATSDEDKQIVVVR;SVAVQILKPEEK;VLWDWYRQLIHLR;AYADTFVYDWR;VNDVYPGTLYR;AQGEGYWQIK;LNWELR;CKLNWELRHQGQHKVLWDWYRQLIHLR;NWELR	13	19.0323	620	chromosome
all0170	glycolate oxidase	TAISSPINLFEYEQLAK;AYAAGYKALCLTVDAPVLGQRERDR;AEVLLDGGIRR;THLSQMAFDYYISGAGDEITLQENR;AEVLLDGGIR;ALCLTVDAPVLGQR;ALPEIVAAVNGK;AIVVSNHGGR	8	27.3973	365	chromosome
all0172	hypothetical protein	SGVVESQSLDDIRK;SPRNAER;NAENVALIPVDELSSLLETAHLLR;EESQKPIK;KELGFDQK;KELGFDQKEESQKPIK;ELLILMLSNTYTYTQARDR;DFVVITR;MLSNTYTYTQAR	9	63.7037	135	chromosome
all0173	hypothetical protein	TAQLTHPVPVLR;HPLDLEATTSLK;ILDIEPPQLYVR;LAGGSPTLAPQLNLDAFIDQAR;SPLIGLK;QIPGLDMLVR;YTSEVAPK;AALLATQDPK;QLPDLHK;AREIDSWASSQEYQSLLQNHGQK;AYDDISKNEMGEMVK;EIDSWASSQEYQSLLQNHGQK;ADSFRHPLDLEATTSLK;NLLGPMAEQVFYVENIASSVLVGEK;GKQPFVVLHTSLIDILTPEEIQAVIAHELGHLKCDHSVYLTPVNLLVLAASAVPNIGAFMAQAIQAQLLEWVR;VVMSVLMK;QHPAPNAYTFAMR;ENIASSVLVGEKQLPDLHK;LLLEACK	19	92.4399	291	chromosome
all0174	UDP-N-acetylglucosamine 1-carboxyvinyltransferase	VREEPANAEVAVNNNVSPASIST;HASELNR;TTIQGLHHLDR;APYELVTQLR;GLQAMGAEVQIEHGICNAYVPGSGGR;LHSVDYSIIPDR;AMGANIQGAGTSTITIVGVPK;ASAALVIAGLAAEGK;GVPLLSGAPVIGTDLR;SEITLSSVVPEHLIPLIAK;IYLDTPSVGATETLMMAATLADGETILENAAR;DIGVTIIEESPDCLR;IEAGTFLVAGAITR;QADIIDINASEIK;EPEVVDLANFCK;MGEVISALGVR;NVPLLADVER;LQQLGAK;ILPAEILK;PVDLHVR;GYDQIDVK;LGVAQMPLPGGCAIGAR;TTIQGLHHLDRGYDQIDVKLQQLGAK;GAEVQIEHGICNAYVPGSGGR;IQGLHHLDR;AATL…	74	91.2752	447	chromosome
all0177	flavoprotein	LLKPDDVTAINHR;LYAVGHGPLVR;KLDYVILGHFSPNR;TAIIDPPVESFMK;AAFPDDNLNILPMR;LAGVFGSYGWSGEALDMIEGK;VPQQAATPVEQAVGR;TSLIALTQAYADWSK;FGLDTLK;ALLELAPQITFVCSLPAAGDLR;AIALGLTK;IVGSVCVITAK;GKETLDLGK;ISDLQVR;GTTSNSYVIEGDK;FALNILSEGNHLEYMK;IYLEALQQTVNLK;FCEEVGTDFAQTLK;IFGAHICGDDVFDDNWESFK;AIHVEAALEK;IHVEAALEK;FCEEVGTDFAQTLKK;AIESLMYPGGK;FLPIPSPR;LRFEIEYALER;DVQVLPIATNTK;VRVPQQAATPVEQAVGR;FKPDDVTLK;DREISVALLYASA…	45	70.7018	570	chromosome
all0178	flavoprotein	GEQTVLVDTSHQK;LTVETVEIAPNTTAIR;IALQFLEGLVHDPFSK;GHEIEFVSAPNLHWPDTIFSYDR;TFDEDLEAIEADFR;FIDLGVK;AIDSLMQVGDR;ISNGLYIVTTK;FYYDCLMGPNAR;FVLNVLEEGNYQELK;QAVGLFECFGGDDEPVDTIR;VSKPDGLTAVR;QLYLETLK;DVPGASAYQLCTEAGTDLGQLLTR;DKQAVGLFECFGGDDEPVDTIR;FVLNVLEEGNYQELKK;IKDVPGASAYQLCTEAGTDLGQLLTR;AIDYIIVSHTEPDHSGLVEDVLQLAPR;LHPGADR;VSMSTTGNAHTENVQHR;NIKQIKSLDVNMEK;TGVAVEMIDLSTAEIQEIQELAGR;SLLNAMKRMGDLGK;HTEPDHSG…	36	72.5389	579	chromosome
all0182	two-component hybrid sensor and regulator	TNEITNANEK;YQNHLEELVTIR;RAADGSYRWLLGR;ANKDLQNEIGER;AVETGALYENEYR;LPILPEEDGSVTYQQHR;TFQALATIER;ALLLPSSAQLER;SASLVTNSLPLEGIK;LLELEQTAR;QILEERAR;VTIRTNEITNANEKLQQQINER;QIVVSDTGK;KLDPTRTFQALATIER;LQQQINER;AEAETANR;LQQVVWNLLSNAVK;IKDEFLAVLSHELR	18	26.5734	715	chromosome
all0184	hypothetical protein	EPNSEEPEVDK;EAFGQDSTGR;CATALMHGLRSDTNR;LTLDPDEFIK;FYDVQLLNAILQANR;IVQNNFSIAGVGYLR;WEVFDAQIK;ATATIFTQYLQAGLLGLDSSISQHVK;ADFVDVRPYVR;NNSLAFQK;LTGLPAQR;IVQNNFSIAGV;TGAGGFEIPMGFLSGGNENSAYARMKWEVFDAQIK;NRIVQNNFSIAGVGYLRYDDR;VMDVIER;FFGGGRTGAGGFEIPMGFLSGGNENSAYARMK;WTPQTIK;PSESFSLTK;NRIVQNNFSIAGVGYLR;CEIIYAGTLSHQENIALVK	20	51.0539	427	chromosome
all0185	hypothetical protein	SPGVQEVIR;LRFDFK;RLNGLPWR;LAEPENWPDLK;IPEVNSFVVR	5	7.94224	554	chromosome
all0186	hypothetical protein	ATLDNANLK;DFANADLVGVNFVAAEMR;YQVSLLCER;ANLSEANLTGALVDR;FYDADITGADFTDALIDR;GTNFQGANLTNAILTK;NAIFTEATLTR;YQVSLLCERANGVNR;VTGIATR	9	64.881	168	chromosome
all0187	transcriptional regulator	TDEELGVSGQNEQK;IAIQNASNQPQLTEK;VSEANAQGGPVLAAR;LNSPTVLPR;STGDLESDLTIR;NIYTVPDWPDTQR;ILGLGLLETK;NVVDSVGAIPNELYER;VSLVSGWQTLNGEQAEVFAR;MPLPGELWSK;YFDTNLKTEEMMALVNFAVNLER;QTQIIIQK;LGLTMPR;QQALVAAILQR;DNFQMTMLPGTFSK;VIAYLK;QAGFDLR;QDSRPVSQLK;LPQLTR;RQQALVAAILQR;LNSPTVLPRLPQ;QKGFKNIYTVPDWPDTQR;ISQYQLSKPMNILIMGIEPVK;DNFQMTMLPGTFSKFSK;VVSRTLNNAR;ISTSGLR;DTMIAIPEK;ISQYQLSK;PMNILIMGIEPVK;VLSIPRDTMIAIPEKGL…	34	62.6243	503	chromosome
all0192	serine/threonine kinase	QQVNRDEIPYSEQQTQLK;SQQLQNLVK;SQQLQNLVKR;QSKAVVIDEALR;FKTIPSK;AFERSQQLQNLVK	6	9.22242	553	chromosome
all0193	haloalkane dehalogenase	LEWQIKPYK;LAVIWAR;YHIVAPDMR;FLSFLK;SDIQLSYLEWNQGK;MPDLFR	6	17.4658	292	chromosome
all0195	hypothetical protein	KNWTDEQWIEEFAK;RPLFVK;NWTDEQWIEEFAK;TFNWLQAHKVDYEFINTK;EHIQNWVK;NWTDEQWIEEFAKDAMLLK;SLSSTPMR;TFNWLQAHK;GIPNCGTCK;SIQVYGIPNCGTCK	10	63.2479	117	chromosome
all0197	hypothetical protein	FLNPVISLLYK;SDTQPTAAFSIER;ALLQNR	3	10.8303	277	chromosome
all0200	hypothetical protein	GCPVYSNGIDR;VITNVQPEYEDCAELAR;IAWHGQSPEK;AAHGQMAVPVPAVLK;ELVTPTGAAIATTLVK;HLPEIEQMILQAGLPPR;EIQQLALQGWYESIQNSK;AEKVQR;LNNLGIAEEYK;AEAWSLAVFR;QLAVAEGSVHGIAPEK;EFKPIQTK;AVLQREFKPIQTK;LNNLGIAEEYKLR;AVLQREFK;EFGAPPPMTIK;QVGLGAGTINLPIPNILR;AYLTEKLNNLGIAEEYKLR;GCPVYSNGIDRELVTPTGAAIATTLVK;IKIAWHGQSPEK;LGVPVAYLTEK;QVGLGAGTINLPIPN;ALQGWYESIQNSK;CSAFPTGGGTVR;AFPTGGGTVR;LWEMR	26	51.8779	426	chromosome
all0207	hypothetical protein	NITTEEK;ILGPNALENSDFTAR;ELELADLLR;QLNPDFFIHSGDNIYADGPIQSQVSLGDGNIWR;ANRPPSEGLQFFGAVK;QAFLEYMPIEYATNNTDQAR;MIVEYSTSETFSNVQRILGPNALENSDFTARINLR;QPTASKDTQMLGVT;SFNYGPALDIFMLDER;YTVKDVNLLAQR;QFFLRSAMTAGGIITTNLVAK;VMTVSLR;NVVWLTADVHYAAAHYYDPNK;IYETMRQLNPDFFIHSGDNIYADGPIQSQVSLGDGNIWR;EFRGNYIYNLLDENVR;SQVFAQAPGIITS;GNYIYNLLDENVR;DILFVWGGDTAGQGWGINPDFGGMKIYETMR;LADLLR	19	50.9398	532	chromosome
all0209	hypothetical protein	SGELNAINALDVEPRK;SGELNAINALDVEPR;MQSVNKFPR;VSSQLQSVTGK;DIADSWR;EDFHNYFIGQATLGAILGLTITLAFVTLR;DIADSWRSGELNAINALDVEPR	7	19.3029	373	chromosome
all0210	mutator protein MutT	FLMQLR;DDVPNIPYPAHWALFGGHIEPGETPDIAVQR;HVFHAPLLL;QPIHVAIAILYQDNK	4	41.7808	146	chromosome
all0211	hypothetical protein	VYIQGQVEK;QNNLKPGESVVFK;QVPLLQR;INDSTGTIWVLTK	4	33.3333	126	chromosome
all0215	unknown protein	TTTCQYLNDTVTR;GFFAVLVDSR;NVVLLR;PGQAPTPQQPTPPR;NALPNEIK;YINTIVGLSAIITTRPGQAPTPQQPTPPR;LLAVYTTNQQEAYNTLQR;TTNQQEAYNTLQR;TNQQEAYNTLQR;GQRPFLLAVYTTNQQEAYNTLQR;QQEAYNTLQR;QSIPVCQPPSAGEYLLLVVSPTVENR;SIPVCQPPSAGEYLLLVVSPTVENR;VVSPTVENR	14	54.2453	212	chromosome
all0216	hypothetical protein	HYHEQEK;MQTYYYVLASR;RFLLQEEPIEEVLK;FLLQEEPIEEVLK;HYHEQEKEIDFWLVPQPAFLEAPEFADIK;FLLQEEPIEEVLKER;FLEAPEFADIK;WLVPQPAFLEAPEFADIK;RFLLQEEPIEEVLKER;EIDFWLVPQPAFLEAPEFADIK;YYVLASR;CPQPAAAIISTN	12	61.2613	111	chromosome
all0217	similar to pathogenesis related protein	HWGHFQGAYK;NHLEGTLEAIVQNLVR;DYAPTGETIEIIGLSVAHVTDDLK;TFEMEVSFK;IISLEHYFDNTLFLDK;TDPQQWLSIVNDQFR;SKENLANESTR;GCPFGSWFK;YQTPPDYSR;ENLANESTR;ASQESFESSAK;SATQSNDLPLWVQDR;KENLANESTR;DLVIAESTDVQWR;IISLEHYFDNTLFLDKLTGGGK;SVAHVTDDLK;LTGGGKQANSK;LTGGGKQANSKPAGK	18	72.3849	239	chromosome
all0218	pyridoxal phosphate biosynthetic protein PdxJ	FIELHTGR;TVEPDPVAAAVLAELGGADGITVHLR;EEVTTEGGLDIVGQIAR;LQNAAIPVSLFIDAEPSQIEASVK;AALVGIER;YAEATDETSR;IGEVVSK;ATLGVNIDHIATIR;QQELAFLAAGCEQAIK;TVEPDPVAAAVLAELGGADGITVH;IELHTGR;HIQDRDVQLLR;RTVEPDPVAAAVLAELGGADGITVHLR;TVEPDPVAAAVLAELGGADGITVHLREDR;YAEATDETSRQQELAFLAAGCEQAIK;VNAGHGLTYWNVYPVAALPGMEELNIGHTIISR;LGVNIDHIATIR;REEVTTEGGLDIVGQIAR;THLNLEMAATDEMVGIALDIKPDYVTLVPEKR;DIKPDYVTLVPEKR;THLNLEMAATDEMVGI…	25	91.6318	239	chromosome
all0219	hypothetical protein	HEFLVYYQPIVSLTTGR;LVHDALHDVLTGLPNR;LLEDINQVLQDTGLDAQSLK;LGVDVTAEGVETPAQLQR;QWQEQIPSLSTDLHK;IDQSFVSGR;GVEAGNLHIVETIVTLSSK;TSISEDITDGNQAEAALR;YESPSIER;LIECLRPTDIAAR;ALIISNPQW;LQLENDLR;ILGYKPEELVGK;CEYGQGYFFSEPLDSDSAK;SLIQNSSDIIGIFEPDGTIRYESPSIER;LQLENDLRR;QPLSISINLCSSR;LEITESVIMENGENATTMLNQLRNLGIELAIDDFGTGYSSLGR;KDGSWCFLESTGSNLLAEPSVK;NADIAMYR;DGSWCFLESTGSNLLAEPSVK;GIVINSR;LHNFPINGLK;SSDIIGIFEPDGTI…	26	58.1197	585	chromosome
all0220	isopentenyl transferase	APVIVLDR;VENEELYQSRLWRRMQNALISNPR;VENEELYQSRLWRR;LWRRMQNALISNPR	4	13.1148	244	chromosome
all0231	hypothetical protein	ADIEQDGK;TEHLIWQIQEQK;LIGDRPIQIDR;GETAVGNLDTENIVVK;LVEAQGNVVYR;QVQAVAQEAR;VENLTVTANQGEM;VVTEIIPQEPSTR;TAYLTGNVNAVGK;QIGEAESPYGELYQDGK;KLVEAQGNVVYR;VVTEIIPQEPSTRN;LTWYLDR;GNSAEINLK;LTWYLDRK;QVQAVAQEARVK;QVDPALTFKGETAVGNLDTENIVVK;GGNSGDRVVTEIIPQEPSTR;VENLTVTANQGEMRIPQK;QVQAVAQEARVKTR;RRQTLNSQK;VENLTVTANQGEMR;DSNLTFFDVILEQADEVGR;QVDPALTFK;QAQYTKEK;VVYQVK;RIFQR	27	55.5844	385	chromosome
all0232	hypothetical protein	DSDGHLEMQD;AFFYTGVDR;YIDLEAIKEDIQK;SMTSDSLINVSDR;YIDLEAIK;MLNNLENDSIFTPEQVLENR;QQGFLLWMRRNGYR;NGYRVIAK;DLVQLPDGSK;DLVQLPDGSKK;QSYPYRPLSSMGFLDDPRDSDGHLEMQD;QSYPYRPLSSMGFLDDPR;QQGFLLWMR;DLEAIKEDIQK;QSYPYRPLSSM;GFLDDPRDSDGHLEMQD;INVSDR;TNEKQQGFLLWMR;QSYPYR;SSMGFLDDPR;GVRVEVVSLR;VEVVSLR	22	60.2871	209	chromosome
all0233	methionyl-tRNA synthetase	DGDFNEVR;DVLLITGTDEHGQK;SLGNTVDPVGLVQQYGSDAVR;VFGHGFLTK;LLNIQYDR;AIVDEFFAR;YQTQLEEFYQSHPDFIQPESR;FIDDQAPWSLYK;FIHVLNADLANDLGNLLNR;NEVLNFVSQGLQDFSISR;RNEVLNFVSQGLQDFSISR;TFALTTPLYYVNDVPHIGSAYTTMAADAVAR;APQEFCDEIVPSFMSLWR;VNLDWGFPVPNDPK;QQEVETVLYTVLESVR;WWPINLHLIGK;QQLGQPQPIFK;VWEAGDIYQGQQK;YCANYALSITNEDIPAENTLK;ALGVDLGAK;EIEFGKDGDFNEVR;FHAVYWPAMLLSAGLPLPDR;CPIHVNKEVEWRDEQNYFFR;LSKYQTQLEEFYQSHPDFIQ…	57	80.7547	530	chromosome
all0244	hypothetical protein	NAYTQPQAVIVLGGSTR;HPNLPIWISGGSPPVYTKR	2	20.6897	174	chromosome
all0245	hypothetical protein	GKNPLVILK;AHSYLCGLEIGGDSWSNSWQSS;AYSGGAAQVLGADDEYICR;FYEFVPWNSK;IYQFQNAPAYGEK;FFEGWYYR;VEWNIQPWGR;NLDYEVELTGTTHLPGTDLR;PIYLLPAEFER;RFFEGWYYR;TLQTPHSGYHWDGSSR;HVQQGYQATATINQGIIADPATGNYCR;NWGGAFPEK;AKNLDYEVELTGTTHLPGTDLR;APTVQGLQYCCR;VEWNIQPWGRWQMKAK;NPLVILK;SGYHWDGSSR;TFPDVNK;MYSIEDPIGGK;FWASPDVLALGH;LDVELR	22	63.0854	363	chromosome
all0250	hypothetical protein	IVLSHNPDTAK;LVQLSDFHYDGLR;IANLSPSLQGIK;KLRRWVPFLLGDCSKVVRYWEWAQGLHQVTNNQLYVNRGLGTYRPGR;RWVPFLLGDCSK;NQLYVNR	6	30.1818	275	chromosome
all0251	hypothetical protein	EFNPQLLFNQLEPTTPR;HAEWLQGLHR;LFPLFFK;LQSHAGIYAILGNHDLYQKNSKTEITQALTK;NQLYVNR	5	26.087	276	chromosome
all0254	hypothetical protein	IYLGEK;NPGIWYGSPEPLK;SVAPIIQQLDNTVK;QALQEHNATQVNLIGHSAGGWISR;RDWLPLIGGR;DWLPLIGGR;YVCVAGK	7	32.0346	231	chromosome
all0258	plastocyanin precursor; PetE	KSLSHK;VPPHNVVFDAALNPAK;LTIKPGDTVEFLNNK;GLLVFEPAK;QLLMSPGQSTSTTFPADAPAGEYTFYCEPHR;LTIKPGDTVEFLNNKVPPHNVVFDAALNPAK;LGSDKGLLVFEPAK;TIKPGDTVEFLNNK;LLVFEPAK;LVFEPAK;ETYTVK;EYTFYCEPHR;VVFDAALNPAK;PPHNVVFDAALNPAK;VPPHNVVFDAALN;LTIKPGDTVEFLNN;LTIKPGDTVEFLN;LMSPGQSTSTTFPADAPAGEYTFYCEPHR;LLMSPGQSTSTTFPADAPAGEYTFYCEPHR;KVPPHNVVFDAALNPAK;HNVVFDAALNPAK;PHNVVFDAALNPAK;LTIKPGDTVEFL;YTFYCEPHR;APAGEYTFYCEPHR;GLL…	64	67.6259	139	chromosome
all0259	cytochrome c550	TVPLNAQGDTVTLSLK;TNQNVGLEPEALALATPNR;NNIEGLVDYMK;NPTTYDGVEEISEIHPSLK;SADIFTAMR;NNIEGLVDYMKNPTTYDGVEEISEIHPSLK;DLESIAGHILLQPK;NLTDKDLESIAGHILLQPK;LFQYACAQCHVGGVTK;ELDEATR;LELDEATR;NAQGDTVTLSLK;AQGDTVTLSLK;NLTDKDLESIAGH;HILLQPK;TTYDGVEEISEIHPSLK;NPTTYDGVEEISEIHPS;VGLEPEALALATPNR;IAGHILLQPK;NIEGLVDYMK;AGHILLQPK;SIAGHILLQPK;GHILLQPK;NLTDKDLESIA;NLTDKDLESIAG;PTTYDGVEEISEIHPSLK;ESIAGHILLQPK;LTDKDLESIAG…	64	82.2086	163	chromosome
all0261	sugar transport system permease protein	WLFNSVVIAVSVTLLNLLFNSMAGYALAR	1	10.5072	276	chromosome
all0262	threonine dehydratase	MSQLNSVTITDVQAAQQR;QETNREELAQNLASDR	2	13.2296	257	chromosome
all0263	unknown protein	LVELLGRPDVITQYYSER;TEHILSLLDGTLYQSVIDEAGMHLK;SLSVASNFAEVLGR;NISPLVNKATQDLAVMLSGYQTR;LQEITVLR;YKDVLSTETPIHQFVSR;TFPTDIQSFTDTVQQAILNQNQLAVVVHGEPGTGK;DLDLGFLWHLIQSDTR;VHSQFPIR;QNLLASGWRPLNR;ICIIINEADNLAQNR;FINWER;NSIPIDYVLNR;ATQDLAVMLSGYQTR;ASEVAQYNNK;KNFTWWANLLSLVSENTR;LDPAMLR;DVLSTETPIHQFVSR;IDVVNTVYAYWSRHDIWLQIEAYDRGR;LVELLGRPDVITQY;NISPLVNK;TAWTQAVAK;VDLMYEFNQR	23	72.1393	402	chromosome
all0265	nuclease	DAQGKKVTVRFACMDAPEIAHSNK;KVTVRFACMDAPEIAHSNK;FVNPWEYR	3	17.2043	186	chromosome
all0266	aminopeptidase P	LAEDQPETDPR;EIYGADEAYPISELDEK;ILGHYQQLLR;WVGIGIR;SAPMAVMHNDVEYTYR;YKPYYMHR;IEDDVLVTATGHEVLTAGVPK;QDSDFFYLTGFNEPQAVAVLTPHHPEHR;FILFVQPK;SVHDTAVR;QAAAIATESHNK;SESELVQMR;LPQYLEK;IGSGTGIFR;EVWTGYLCGVDAAK;ALESSAPGLYEYEIQAEIEHIFR;QAIAQVQPGNSFK;EVHEIER;VLTEGLVEIGILK;TSHWLGLDVHDVGVYQHGDDKPQILQPGQVLTVEPGLYIVPDTK;IYYHLGR;TFPVNGK;GTGPIGIEDTGPILHSMR;RGTGPIGIEDTGPILHSMR;ILYEIVLEAQK;VLTEGLVEIGILKGEVDK;GEVDKLIE…	37	86.0092	436	chromosome
all0268	hypothetical protein	QAIEVLNPK;FQGISIAHDR;LVIPTHYR;LVYEPGVYDFK;ILMGRPDVLLVPVGGSDK;QFGMNTAWK;ILVNPFR;WTQGGVNILHLGGAAAPISIEQK;TQAADPAACDIAPLDEFLTLMQGVTVR;VTADLVLISSQLLDEGAVDGLPGNPK;RSNSDSINISSGNLPETSTVQVLSYK;SNSDSINISSGNLPETSTVQVLSYK;AYNAQEAK;FQGISIAHDRK;TIGCTAR;IPTHYR;VIPTHYR;MGRPDVLLVPVGGSDK;FLFTGGGAR;ILMGRPDVLLVPVG;LVYEPGVYDFKG;QSSGLSVQWLGHTSFLFTGGGAR;HLGGAAAPISIEQK;GVNILHLGGAAAPISIEQK;RSNSDSINISSGNLPETSTVQVLSYKF;SN…	49	86.2745	255	chromosome
all0269	anthranilate synthase component II; TrpG	ITLDEIR;TSQVTHTGVGVFQGLENPMIATR;NYPHIQGVQFHPESVLTSLGK;NFLEQLQLR;NFLEQLQLRE;GLNPDAIVISPGPGRPEDAGISL;NDKITLDEIR;YHSLVIDR;TGVGVFQGLENPMIATR;LGELASEFPVASDIQVFR	10	61.413	184	chromosome
all0270	diacylglycerol kinase	SQQISPPPTQNSLPSLVMK;QTYHELAK	2	17.8808	151	chromosome
all0271	hypothetical protein	LTDDTEIQAINAQYR	1	8.15217	184	chromosome
all0273	peptide chain release factor	LLVIAQEQK;GDMVEASWGNQIR;VALAEESEGDEAGIK;VVHLPTGIAVR;QENQIVEGEAS;DLEITTTRSGGK;SATLEITGR;WAEDQGYK;YAYGYLR;AQEIAQIR;ISPFNANGKR;NYVFHPYQMVK;SPFNANGKR;GGQNVNKVETAVR;ISPFNANGK;GGQNVNK	16	46.9178	292	chromosome
all0274	hypothetical protein	RGSQLTGGTGADR;VNLQVTLTKRNSNFTNELSVFTVDDANGTINGIAPGAAGYTEAALQR;NGQQIRTNPRTLTFTTENWNVAQNVTVR;TQTLTFQQGEIQK;RNSNFTNELSVFTVDDANGTINGIAPGAAGYTEAALQR;LFANNNDTLK	6	13.4383	826	chromosome
all0275	glycerophosphoryl diester phosphodiesterase	GTDANNDGQADDVNGDGAVNDADK;GFEGGAINASK;IPFQIVNEASADR;QEIADLLNIQDPNDLNRDGK;LDPNFR;ELHDTIMPNAGVDIPLVQLFDAIDVDINGR;DRLSLPGNNIVRSPQNPDVLSGDAFANLGGSR;DGVLIAR;NTVTDFAVGVDK	9	15.0925	1027	chromosome
all0278	Mg chelatase subunit; ChlD	ERQPDKK;GNIPLSR;TTVNAEDLR;SLGEPQESGEKPDIK;VIVEQGDIR;LLGSVDVEQSVK;TQIILAR;VEAVEQAIAYSK;AVELVIVPR;RIAVDATLR;QGDTIFQPGLLATANR;SLFIATYNPEEGALR;IAIALSADGVLGLDQR;EVTITQEQITYLVDEAIR;IAVDATLR;ALGMQLLVIDTESK;SPQDFLQQYNEDLDSLK;AIHALLPPIEVVK;DQVALIPFR;GAVMQLLTEAYQNR;NIQDVPTEIIPSPFVQIPLGVTEDR;FVSTGFAK;SIIFSDDR;LPCGGGSPLAHGLTQAVR;GVVQGHR;EGISFQHPCK;YYHLPK;PAPTINPTITAFPLTAVVGQEAIK;VGVNAQMGGDIGQVVIVAITDGR;AELFA…	76	77.7286	678	chromosome
all0282	unknown protein	CQPLILQILCRER;VKSALQRHGYPR	2	15.4321	162	chromosome
all0283	WD-40 repeat protein	QQQQREQK;YTDELSQDVQNFIAACLAARQQQQR;PLEALARSLGVGEVGEQTIQNSKFK;LQGHAQQVNAVSFSPDGKVLASASDDR;ALAIEGVIGSQTALDFSK;ILASASGDKTIK;GLNPTPQLVAVLQQR;SQKSNVNSVSFNPDGKTFASAGWDGNITIWQR;KYADDLIDRTLLALTAAK;SRPEPMVVLVVDQFEELFTLAPSEDR;ALAIEGVIGSQTALDFSKVLGKAGAFDLEYLTHYATTTAQNIR;NQNIITTVSYSPDGKTIATASADNTIKLWDSQTQQLIK;QQQQREQKKRLRQAQR;IRQLNYQKSQKSNVNSVSFNPDGK;RVTAIAFSHNGKYLATANADYTIK;MIASGGEDNLVK;RVTAIAFSHNGK;IQGSLES…	26	23.755	1747	chromosome
all0284	WD-40 repeat protein	FSNDGKK;TITLWSR;RGQQLPGSQEWWMK;QYIEQTNQQLRLINQQNR;LWTVNRTLPK;QYIEQTNQQLR;TQTATILQQAVYNTQER;FSPEGDTIASASDDGTIR;VWNLEGIELQTLNLDELLNR;EKAYQQMQLEGMLYQGAQGFVHWLHHRR;SEWVHHDFATQLPTLAIVRDSFNK;QGGLLRSLPGHNHWITSLSFSPNKQILASGSADK;QQLRRSLYSQQIIIFDCPLDK;QNQEQSRLRQAQR;RRKQNQEQSR;YVYHQTRQYIEQTNQQLR;KQNQEQSRLRQAQR;LIATASADK;LPTLRYSAVDCQGLATALADATWR;ETLTQQLIADLANKSFMAVVGASGSGKSSVVQAGLIAQLR;GVIEIIPASTDAK;YVYHQTR;…	25	20.1052	1711	chromosome
all0285	multidrug exporter	ESMTMVKFISMTLIIVGVVGINSGK	1	23.5849	106	chromosome
all0287	uroporphyrinogen-III synthase; HemD	LHNLDISITKLQNCQLCALGK;SNLLTASHQLPLYGKR;LQNCQLCALGK;LSAQIICKGGLPILMPTIETCYLSNFSK;DLEELGMQVIR;DIYSVEINLIQQGLIDIIAFSSTAEIESFLAMFNSK;NGIIAFFER;ILVTAPR;SNLLTASHQLPLYGK	9	46.3768	276	chromosome
all0291	unknown protein	DSFFDVIEFWLENK;IAEIGKREGWR	2	16.2338	154	chromosome
all0292	hypothetical protein	IAGPVAEK;EHFPIYCDR;SLHRPDLYSWSTFNPAR;WLSDGDELVPGLK;VEAVLVGDGWSVFR;AGGLEVLPDEK;VLELEGSK;LKELVATL;PVALSNHDWK;TPGELALLLEETTLITGDLVR;ILIDPVALSNHDWK;NIDFNGFAWIRPEGNILIDPVALSNHDWK;NIDFNGFAWIRPEGN;EIADQTYAK;HLESLGGVTWIVLTNSDHVR;IAGPVAEKEHFPIYCDR;AGGLEVLPDEKLVNK;LAALEKVEAVLVGDGWSVFR;SWSTFNPAR	19	88.9447	199	chromosome
all0293	unknown protein	TDEIQK;LGEPDVPAR;VADTVADHQEKPPQPPITEK;FVEQGQNQSAPQPHQPHQEDNNIPFQQLK;LDDYASSESAPVTELK;ATEIPSAGQEDIADSVNHAVNK;NINTYHESLSQALAR;RELESQVFVPFAR;STGVVHPIYWSTEAQPGANSFQQSFR;VACGLALLPLHSQVLEESR;YSTTQGLIATAVGLNQR;GIEQDIICQLLASPK;LQQHLESSLLGQAVLDAALALK;MQWESLGLEALELPR;NELSELIQPLQGEITALLQER;LLSLDGTVNVVFEALQR;ITSNPWQWQPSMPGLDR;LDLPPAMAQTFWESSEQGDR;GINTNICQQR;TILAQEIR;IIQDSYLGENGAPNCSR;LPAEVYLPTASVPQATSEQEVTDI…	55	51.991	1331	chromosome
all0298	unknown protein	IISPEIQIQR;IAALEEQLLR;VAQAFSECSLAR;LTAQLTAAYNR;TEAKDNYLENNEAGNYQFK;LDALYQVIEQLDVK;GQIGFNQELEHK;MESLQQQILAMSHK;DVLIDGVYLDMSR;IGFNQELEHK	10	92.7419	124	chromosome
all0307	unknown protein	VAGNVGEGHPK;ESVANSGMSK;KVQLALPK;EHPHEWELYEGVDR;EIAIAALKPWGFK;VANFPVIK;VQLALPK;DRVANFPVIK	8	57.8947	114	chromosome
all0311	unknown protein	NAQLEEQQAANTPSASIK;DCTLYQDIAER;RPYAKDCTLYQDIAERNAQLEEQQAANTPSASIK;DTYLCHTCTYHADDTCTFPK;AYGHPGVTLHR	5	52.8455	123	chromosome
all0313	unknown protein	NMKEDLIK;IWEEQTKPR;YKDTSYNINEIR;EFAFALADFEDIAVK;DTSYNINEIR;KTELYEFILACLK	6	51.8182	110	chromosome
all0316	2-hydroxy-6-oxohepta-2,4-dienoate hydrolase	THLHSFWK;SIHTQAIATPLSNQPITTAYVR;LVLIDSAGLR;FMFPPLDYLAAQFLR;SGGYTAFR;FSPIAIR;ENETWAVDLLGFGFTQR;QGGGGTPILLIHGFDSSVLEFR;LLPLLGK;SNQPITTAYVR;AIATPLSNQPITTAYVR	11	39.322	295	chromosome
all0320	sulfate transport system permease protein	TLGANEWQTFWR;VTLPGIR;EVIPVLEEFGKDQEEAAK;GVGPFLENLTHSDFLSAAR;TQSLPLFVEEAYK;TISEPKPHSSGTDTGK;WGLLYGVILTNAR;HKFPGR;EVIPVLEEFGK;NGWFGTLLEANDIR	10	40.5498	291	chromosome
all0321	sulfate transport system permease protein	VILPPLLPSILTGVALGFSR;TVQPVLQEMEHDVEEAAWSLGASQWQTFSK;TLSPTTEVDIK;LGVWVAMVFISLPFVVRTVQPVLQEMEHDVEEAAWSLGASQWQTFSK;YDFPLK	5	29.0657	289	chromosome
all0322	sulfate-binding protein SbpA	SVAAIIIRPGNPK;AVIDGLDADVVHLALALDTQK;VNTLGTVQDLGGWATIETK;AGLIQPGWEK;VYGNVPILTK;FLYTPEAQEEFVK;FFTDGGVFDQIQAK;QGQGDALINYENEVILAQQK;LDYVIPSVNISIDNPIAVVDK;AAHEAIIPK;ATEFVTK;EVTDKFPK;WKQEHNQTVTFR;DDVKVITADPK;ELPNNGIVSK;AIIIRPGNPK;LGFRPVDEK;EVAEGFVK;GEKLDYVIPSVNISIDNPIAVVDK;SPKKLWLLAEQR;GEKLDYVIPSVNISIDNPIAVVDKNVDK;TWADLAKDDVK;AVIDGLDADVVHLALALDTQKIEK;QGQGDALINYENEVILAQQKGEK;TWADLAK;WNFLALWNSVIK;QSYGGSG…	37	87.4016	381	chromosome
all0323	serine/threonine kinase with two-component sensor domain	NLDNELQK;FKHEYSISTNLDHPNIVK;LHPLINTIEEIKK;SSILQAVGSNGK;IPLLFHSQDDISFDSK;PGNIIIK;TQAQLIHNEK;ATKVDGNTPTILK;KETPQLINPNQLEGTLAYMSPEQTGRMNR;QVEQLLLSFAR;MSSLGQLVAGVAHEINNPINFIYGNVTHIK;LVELNLIAGR;QLLTESTER;SVVELVSSR;ILELTHSGTNTNIYR;NLDNELQKTPEVEPSLIIK;GNSELTLVSGYSGIGK;VQQAAYSLIPQNQK;LLLQNTQPK;ETQVEQLLLSFAR;ITCDASQINQVFLHLLTNSIDALSER;NYQLQNILGELQRTQAQLI;LDVFSQLIIPQK;QKIENANCAIR;VQQAAYSLIPQNQKK;IGRLLLQNTQ…	42	27.323	1808	chromosome
all0324	hypothetical protein	GYTQGGQSVAQDAFTLDLTR;LFHTEDEETVSHVFR;NHQIEHLEGFCWTSAK;VDTVAQAIATEAGATWQDIVTTTVK;YLSGWLGK;ARGKGYTQGGQSVAQDAFTLDLTR;GNTLGIIRPHNLEELSSALRFAKQQNLR;NTLGIIR;GKGYTQGGQSVAQDAFTLDLTR;LFHTEDEETVSHVFRYQPR;NHQIEHLEGFCWTSAKGIR	11	27.5168	447	chromosome
all0325	hypothetical protein	TALEMASK;AVVVDLPR;TGFHHIPVEK;FLSQFFPR;LPDGNYATPPAFWAVIK;EKPDINVAEAWEQYWNK;LLDGLVPEQAAQIHSEIGDANIYMR;TLVNATPVLWDANVER;ENTAANISYR;FQSFFDTELPLIDFACGNGTQTK;ELLAQSLR;VIGFDVSK;LPYELSLVMEHGIR;ATPVLWDANVER;EQAAQIHSEIGDANIYMR;RELLAQSLR;LLDGLVPEQAAQIHSEIGDANIYMRTGFHHIPVEK	17	70.9016	244	chromosome
all0326	unknown protein	WFLYDLK;EHEIFEIGMQDLIGNIQLNHDQR;MIDRIYEAFDLMFDGLAAALYPSPKY;EHEIFEIGMQDLIGNIQLNHDQRIYHFKMIDR	4	27.2321	224	chromosome
all0327	hypothetical protein	ATQGEVALENCHPFRR;IFLDAKPSIDSPIADFVR;GGKTDNHSDGWGIAFFEGKGCR;LAAIGVFNYLLSDGEHFFTHCSTNLSYIVRQAPFAAAHLIDQDMTVDFNELTTPSDR;ATQGEVALENCHPFR	5	43.6293	259	chromosome
all0328	anthranilate synthetase alpha-subunit	VCASGTVK;WIEPR;VDELMVVER;TILEWTPPGSQK;YSHVMHIVSNVVGK;LSLPLSPQK;EIAEHVMLVDLGR;NAWDLLK;LSTQYTGDPFSLYR;YSLLGCDPLWVLEAR;AELDADGEAIATVRPIAGTRPR;GVYSGVYGYYDFEGQLNSAIAIR;TTKEDAELAADLLQDPK;AGDIFQVVISQR;VPVHPQDER;DGSQVVFTGDPFTALADCLAPYKPVK;EDAELAADLLQDPK;VCAGEPYSFLLESVEGGEK;AAYQQACDRVTQMVSKLSLPLSPQK;FWGYELIR;VGEIQEYTSNFTRPEFCASVQK;ACFPAGTVSGAPK;AMEIINELEPSRR;AMEIINELEPSR;KIWAIAYADLRDPNVDLK;IWAIAYADLRDPNVD…	51	78.373	504	chromosome
all0329	photosystem I reaction center subunit II; PsaD	AVEEEK;SIGENPNPSQVK;TPLFAGSTGGLLTK;YAITWTSPK;KEYGIALGGQLR;ILPSGETTFIHPADGVFPEK;EYGIALGGQLR;AVEEEKYAITWTSPK;KEYGIALGGQLRK;AQVFELPTGGAATMHEGENLLYIAR;ITNYKIYR;AETLSGK;LFAGSTGGLLTK;ELPTGGAATMHEGENLLYIAR;KAQVFELPTGGAATMHEGENLLYIAR;GGAATMHEGENLLYIAR;EEEKYAITWTSPK;PLFAGSTGGLLTK;FAGSTGGLLTK;GSTGGLLTK;KYAITWTSPK;PTGGAATMHEGENLLYIAR;GAATMHEGENLLYIAR;FSGKATYDA;AVEEEKY;AVEEEKYA;IHPADGVFPEK;SGETTFIHPADGVFPEK;…	95	97.8417	139	chromosome
all0330	two-component sensor histidine kinase	FTPTQGEIK;LEIVFDR;RFEGIWTSER;LVTYLQASQYK;AQASDAQAVIEHEFLTPGTVSISGQTR;SLDPHQVLQIAAQELGQHLGASR;LVQDFLTLSNLESGR;LVNSISTAIR;ITNSPTLSLIAK;SWLIEPVVFQGR;ADGDWLVEVLAK;ILVYRPDLAK;SNLIAITGHELR;TAGGTGLGLAICR;TQIDGNLPLVR;AAQLLLDR;IRPGVEKPPAIK;QIPEFSPGLDMDAGR;FGIGETK;FYQEEGALR;EVVDHGEGVCVTDTLNDFR;DQGSQFHFTIPVAQNSQEESWSK;QIVNGWGGAIWAASTGK;KLVQDFLTLSNLESGR;ELKNNSLFK;NNSLFK;GIEPNRLEIVFDR;LVQDFLTLSNLESGRVEWHPESLT…	40	64.0299	670	chromosome
all0333	hypothetical protein	VAPHPELLDSAGK;QQLDALYESSPGHK;NSQLSNQGGYGYLSSNR;NLIMFSFDRDGSRSGVGGNYSTR	4	57.7586	116	chromosome
all0334	hypothetical protein	QAQEELNTAK;LSFMDEQAQLDLLLR;FRSQQAT	3	30.4762	105	chromosome
all0337	hypothetical protein	ARPVVIVSR;QGSVANVQGLGSIPSVR;LGELSKETMLEIK;GSAYEVELPVLSFLR	4	44.6281	121	chromosome
all0341	unknown protein	FPEQLANNIK;NQRYRYIPLDK;DFQSFGVAANVR;QAPIKQAR	4	14.1379	290	chromosome
all0342	proton/sodium-glutamate symport protein	GGSDALLTAFSTASSTAAMPVTFQALMQK;TAINVMGDMTISCLLDGK	2	10.7551	437	chromosome
all0343	hypothetical protein	EAIEDLQKAADIFQEQEETAKYQEVINIIR	1	19.4805	154	chromosome
all0345	transcriptional regulator	VAPIQVASIR;LLDENLPPEQIR;DTDIDAEAVISIEGSIK;YYSAEQLPR;LKQGEIQR;AGDYYAGIWHDPGYK;QILPDNPSIGQLYGEISEYLAQNGVK	7	33.4483	290	chromosome
all0349	unknown protein	TSGESYEHDFQEWSK;TYNSEQMQQILQK;QQQGEISR;QQILQK	4	26.087	138	chromosome
all0351	unknown protein	ITPDGNQQIHASVPGK;IPLGIADVPGEPEIFVEK;PDGNQQIHASVPGK;TNLPPIYAETPVDLAPAK;FANTLYVSNTEK;RFANTLYVSNTEK;YLAADSYR;SNADNPIPAANGIKR;SNADNPIPAANGIK;TNIDDFAFDVEGNLYGATHIYNSVVR;VITSFPVNTFLENLAIAPDGTIFVTNHEIGQIVR;MTNLPPIYAETPVDLAPAK	12	49.0066	302	chromosome
all0352	NADPH-dependent carbonyl reductase	NEADGLAAK;ITQALIPLMQAQNYGR;VGVNGITAILAK;ELQGTNILVNAYSPGWMK;GLGYAISR;WLHETYSK;GVQGQFFAEMR;NEADGLAAKQQLSSEGLDADYCVLDVTNDVSVQK;GVQGQFFAEMRK;VDILVNNAGINPTTKPEESSLLTVQLETMR;IAVVTGSNR;KFGGPVQLQW;QQLSSEGLDADYCVLDVTNDVSVQK;FTWETNVLAVVR;FGGPVQLQW;TDMGGDNAPFTAEEGAETAVYLATLPDR	16	79.0323	248	chromosome
all0355	hypothetical protein	STIHHR;SLTLSTVGIR;VSHVVFMGMGEPLLNTENVLAGLR;LEADAACGQLR;YLLQLSDGEIVEAVGIPTDKR;HEIVDQVLTVQEDFQQR;AAVADVPIGR;SLTDISVFSK;SLNQDVGIGQR;SYHIEDLLAECR;EQLIPSAR;EYVAITGR;RPSGDRIQAFLTVLQQQ;AAVADVPIGRSTIHHR;RLTVCVSTQVGCPMACDFCATGKGGYKRNLER	15	60.8696	322	chromosome
all0360	hypothetical protein	AQALQAAQLK;QAGNISNAVELLTLTACETATGDDR;KLENEEFAIHNLK;NQEMLRQEIFQFR;DVPMAALYDKKESR;NAGMSKAQALQAAQLK;QIPEINDK	7	26.0234	342	chromosome
all0361	unknown protein	NIAIINENLARTYQQLGNKSLTLSYWEKVK;NIAIINENLA	2	17.7515	169	chromosome
all0364	similar to prohormone convertase	RGSEGSSLGDYNYEFNGTSAAAPEVSGVVALMLEANRNLGYR;DRFTFNSRSEGIDR;GDIVVYLTSPSGVQSVLVHQPGNK;FLYDR	4	9.44444	900	chromosome
all0371	probable integral membrane efflux protein	AFLKPASDAIMWQLIPVNVFTNAATWNSSSFQLASVAGPALGGLGIAVLGSATGVYILAAIAGFLCFLFMAAIKEK;HTLVQIRTPDQLR	2	21.09	422	chromosome
all0372	transcriptional regulator	IVLTLTDEGK;AQIADLLEGLTAEEISQVEK;SILQQSLDETR;ATFLSIPQLR;LDKPSQEGANSVECAAKVMETVPSVMRFIRAKMRAHK;NPGASLSDLAEHLGVTSATASATIER;NVFDQTEFTPPKR;SLAFLNR;IHHPQERRR;VMETVPSVMR;NVFDQTEFTPPK	11	68.75	208	chromosome
all0373	serine/threonine protein phosphatase	EQWMNDLLALAPTAILK;LAELISVYGADDFKK;QTLSYSQEIVK;VEDKLAELISVYGADDFKK;CFTYATLLYK;AQITKEDCLISLGDIVDRGVDSVR;VYDFLKNRPNTIVLMGNHER;EDCLISLGDIVDR;IYGIDTGACHGGK;ANASNLTPEFLQESLPTPDK;VYDFLK;LQFGDR	12	41.9162	334	chromosome
all0374	8-amino-7-oxononanoate synthase; BioF	ALGSLGGYVTGSHNLIDYLR;MQLWHNVNYLR;QAGIFAPAIRPPTVPTSR;QTEDALVFSSGYLANIGAIAALVGK;DLILSDQYNHSSLK;QLIQIGTLSK;VQAIQGR;LIAAAVAATQEFGTGSTGSR;QTEDALVFSSGYLANIGAIAALVGKR;NGAILSGATVR;TQLLEQR;LVAVLQGLN;ISLMATHK;ELHGQLEK	14	43.7824	386	chromosome
all0375	holliday junction DNA helicase; RuvA	GIVAGIQNVGSNR;DAYVEDWIK;QAIAHLSSSEQVSH;QLPTTGDLVQIFTHYQVR;MISYLK;EEIPLLYGFSSPAER;VCLELK	7	38.0282	213	chromosome
all0376	sucrose-phosphatase	GQAMQFLR;TVVCGDSGNDIALFAVGNER;GIIVGNARPELLQWHSEYPADHR;KFPELMLQPDSEQRPFK;FPELMLQPDSEQRPFK;LIYSSGIDLDIVPLNSDK;ELVLSVTK;VIPQLETELAK;HSEYPADHR;ARPELLQWHSEYPADHR;NARPELLQWHSEYPADHR;WHSEYPADHR;LIYSSGIDLDIVPLNSDKGQAMQFLR;VSFFLHQEASFK;PQLETELAK;KFPELMLQPDSEQR;PELLQWHSEYPADHR;GIIVGNAR	18	64.6409	181	chromosome
all0378	sodium-dependent nucleoside transporter	MEGETGYVNVIDAAASGAIDGVK;LLYPETEVSETASQAK;SLGDTVSHFLSFSDVGAK;TILNEFLAYVDLGNLIK;TIGGITGMAPQRQHDLARMGVR;AVIIATYALCNFANIGSIGITIGGITGMAPQR;SMIGGLLAGFITACIAGMLI	7	33.8308	402	chromosome
all0384	hypothetical protein	LSIDNVLSYLR;RMRQQEKWRQYQLKNSHSLGNSK;QQEKWR;QQEKWRQYQLK;MRQQEKWRQYQLKNSHSLGNSK;FVSLPDFAEK;NDYEVHIGTFQGAQNPQTNSFR;CLAQNIK	8	23.6246	309	chromosome
all0385	hypothetical protein	NLEDVIAAAK;SQNPEWGVR;KWLPSDPNPELR;WLPSDPNPELR;ILPPGGILYLYGPYK;QGGEHTAPSNAAFDESLR;TYQMPANNLSVVFQR;IAQFPSDNLYPPVELDASQPIWSVER;SACLGLLAGAGR;YAPATQR;QQNLQLHK	11	62.8571	210	chromosome
all0387	iron(III) ABC transporter, permease protein	TEGNNALPIQIK;NPLAGPEIMGITSGAGFGALLVLVLIPNAPVTFIPIAAFIGAVVAFGVVYLAAWQNGVAPGRLALVGIAVSAFCAAGINLLVVK;SKLQVAQALVWLAGSTYAR;PLDVLLMGEDVAR	4	24.7104	518	chromosome
all0388	iron(III) ABC transporter, periplasmic iron-compound-binding protein	LFTDNSMATQILTAIGLK;VLQQMQTQFQTAATR;LQFVQQK;IKNTQKPDFVLGQFSDNAPQIR;QYVNVQPSLTESVVDVGTR;QQLETNPVWQR;NTQKPDFVLGQFSDNAPQIR;QTQFQTAATR	8	30.6667	300	chromosome
all0389	iron(III) ABC transporter, ATP-binding protein	IVDTLSGGERQR;DISHIPTK;IVDTLSGGER	3	7.32601	273	chromosome
all0390	hypothetical protein	YLPQQSIR;TQVAPLVTEYVK;IGFGYDDYLAHAPESK;SGLSLDEWLSR;LILPGEIASINYDHPYYSQLSGAPYQYK;YLSDLLADYHNYPEQTFWTK;LPLSILNTLVYR;ADERPITLASLLHIDGNGQPFISQLVER;HPLPELETLTPQLKAVLLTEPPEGLCQFIFAGLFICHHR;HPLPELETLTPQLK;FELFNLLAPQFTK;VIPASIQR;TFANISYPQKR;LAMKDFVDDVNISR;DFVDDVNISR	15	37.9965	579	chromosome
all0392	probable monooxygenase	AKSRLYNFYFWEEFHIPRREYNDYCQWVAKQLPNCYFGEQVK;HSHQHQPFIHESDR;EYNDYCQWVAK;QLPNCYFGEQVK;DLLQWDEK;YKVNFDYHLSLTQDIPNR;GISFNTIAK	7	21.3115	427	chromosome
all0393	hypothetical protein	IIAEPDIRNQK;HYSAEATDQGIHLLIGETK;QLFFQRWK;NQKMIHVFEK;FGALMFCDR	5	27.9793	193	chromosome
all0394	hypothetical protein	SETICDDEVIDER;FPEFQIITDPAYITLK;QGFADHELSIYSPELK;IIEELAQQENR;IQSCNHIEYFVQKR;IIEELAQQENRSTEAVSLDWFNR;AYQPTSSIRTVYHPDAAFMLK;IHQSMVLEGSQLSQTATTLIK	8	20.462	606	chromosome
all0395	L-2,4-diaminobutyrate decarboxylase	LDGIALADSITVDFHK;SSALPFPQGGAK;KKFDEFFVAGEGLR;QRQNFDLIK;HRDKLDGIALADSITVDFHK;LPELAACAEK	6	12.0818	538	chromosome
all0396	diaminobutyrate--pyruvate transaminase	AIGGSLPLSVVLYNK;DQFVEEIFASLPAEFAQNAKIQFCGPSGADAVEAAIK	2	10.5477	493	chromosome
all0398	unknown protein	EDGCTLELNNDDEATK;SLQEILPTINQLSHQDK	2	25.9843	127	chromosome
all0400	unknown protein	DQNIYLNTNIR;QLLSQPCLTISSVIAR;VDVNGQIDDFYHEVGLEKK;QDVINIAANSVK;RVDVNGQIDDFYHEVGLEK;RQDVINIAANSVK;SEIEYSCLIQCK;VDVNGQIDDFYHEVGLEK;TGADIGLIIK;RRINQNNSR;GSKQNIDER	11	35.7143	280	chromosome
all0403	hypothetical protein	HSTHIPGLIPILER;QGKTVQEVFILTPLAQDTLEAMIAIACGRA;LVWNHSTHIPGLIPILERLCQQDGIQTITPGVIGR	3	59.633	109	chromosome
all0404	hypothetical protein	STAPTVTPER;VIVLNDDFNTFQHVAECLVK;TYPNYK	3	33.3333	108	chromosome
all0405	hypothetical protein	SPPEAPGNR;SIATSHIAAAAYR;LINSAIAIQHQPVK;DAHTVMVELLK;NEVAPYQLVDDLPK;LEWFPNTVIK;FSAPTPGDISMQNWTWGNDYRPGTAK;STIFPDAVGIGHYAIDFHPCMEK;GSPPLNTFTLSQTIDDAYR;FLAGLDSPMGTAHGLSK;GKLEWFPNTVIK;GAGQAYPFQIALR;LNPGDCWVSDSCFLPR;MPPYYLQYSPYFSYELPR;VCLTEITDWLGGQISSQGTSALDERPTQSQR;NGNPTAFPDTSIFNQNWENWR;IDNLIVGGK;RGAGQAYPFQIALR;LADFGLVFTYR;QQLQGTGQLKPGGWMGGLR;ATLAGLEATSVISGQVSPDK;SFLEPSSSSAK;VHSFEWSAGAAAGTVAAFSLK;QFYS…	74	85.5491	692	chromosome
all0406	unknown protein	LQLILGDESNNPFTGGSNPFVIGDSPIGNGNR;DGIDNIINSVVGR	2	10.7143	420	chromosome
all0408	carboxysome formation protein CcmA	LAQEMSVIGK;RGMAATIDEWLMAAEYIMASGNSNVILCERGIR;NMQNFALLKKVGAQDK;SLTHLPIMIDPSHGTGK;FDRLAQEMSVIGK;LTHLPIMID;VADVIQVGAR	7	25.1412	354	chromosome
all0409	anthranilate phosphoribosyltransferase; TrpD	TGSADVLEALGINLNANADKVQAAVSEVGITFLFAPGWHPALK;EVLQSGAAWTKLEQLAEFLR;GGDVAENAEILK;EVLQSGAAWTK	4	20.6044	364	chromosome
all0410	tryptophan synthase beta subunit TrpB	RAEYYSVTDKQALDGFQQLSR;DFHAIIGK;WGGLPDILLACVGGGSNAIGLFHEFIDEPSIRLIGVEAAGEGVDTDKHAATLTLGR;VIAETGAGQHGVATATVCARFGLDCVIYMGIHDMERQALNVFR;DDASYQTELQNLLR;LEGIIPALETSHAIAYLETLCPQLNGSPR;VIAETGAGQHGVATATVCAR;DDASYQTELQNLLRDYVGR;YVPETLMPALGELETAYQKYR;DDASYQTELQNLLRDYVGRPSPLYFAER;MKLMGAEVRPVEAGTGTLKDATSEAIR;YVPETLMPALGELETAY;QALNVFRMKLMGAE;GDKDVQTVAK;EDLNHTGAHK;REDLNHTGAHK;IVINCSGR;QALNVFR;PDGTGAQIYLK;LMGAEV…	37	83.6186	409	chromosome
all0411	tryptophan synthase alpha chain; TrpA	TAANFGIEVILLVAPTSSQNR;HVTDKPIGVGFGISAPEQARQVK;LAEGSPSQGLQAVEK;PTISDHFQSLR;RIEAIAR;APIILFTYYNPILHR;YYNPILHR;APIILFTYYNPILHRGI;APIILFTYYNPILHRG;GPVIQAAATR;PLADGPVIQAAATR;SDPLADGPVIQAAATR;TYYNPILHR	13	40.3704	270	chromosome
all0412	putative zinc-binding oxidoreductase	ANLQVGETVLIHGGAGGVGTFAIQIAKAAGAYVYTTCGGYDIDFVK;VYATSVNPADCGMRRGFFGPR;LNALRSLIERR;AVTITGVTGDLNTAIFK;SIGADRAIDYR	5	33.3333	318	chromosome
all0413	indole-3-glycerol phosphate synthase; TrpC	GGAACLSVLTDEK;ITQQLLSQR;MWCKNIHK	3	10.3448	290	chromosome
all0414	anthranilate synthase; TrpE	AAAAFETIR;AAIQFIEK;TIRLQDSIAEVRVGATLLYDSIPQAEEQETITK;DLVLYLPDELIVVDYYQQQAFR;QIPLFGVCLGLQGIVEAFGGELGVLNYPQHGKSSR;GGLLTSSYEYPGR;LQDSIAEVR	7	16.3265	735	chromosome
all0415	hypothetical protein	LQIDLGQFPLFNFWGPNTSIR;DLQEIDAICSDLIQFYENR;LPDIYSQPENLRSR;AGELIAVSQPDAWFTYYYWLDDR;DECEIKFWRQSNKLIQAPK;KLPDIYSQPENLRSR	6	20.8602	465	chromosome
all0416	hypothetical protein	ELLQGNTLTGFKSWLAEQDLYVFTLNGFPYGQFHWQVVK;IQISAALQVK;ELLQGNTLTGFK;LNLPASIQR	4	13.3949	433	chromosome
all0417	3-dehydroquinate synthase; AroB	LEQLTDYNLR;LYVPELAATSSLFAGLTEFR;KAQFDVQSISQNFAVSFNYEIYFTDSLFSLK	3	15.4822	394	chromosome
all0418	chorismate mutase/prephenate dehydrogenase	QEIEIIKR;EGLIREFEENKVIFSYPIAEVK;RLFRQSPSLCVDIMLATEER	3	17.4377	281	chromosome
all0419	hypothetical protein	VLIPFIKAARQPTPEQIRIAVK;TGASLLGSSLLILGVVGAVQVSWVSMVLALAIATSALLYDAFGKHQPIFGPINMGFCRGGNLLLGVSVVPSLIGEYWFLALIPIVYIAAITALSR	2	38.6139	303	chromosome
all0420	hypothetical protein	GQEPLVESR;GISEADVEKVCYENALSAYGQSGQMR;KAGTSRSMDVCIEHGLKPSQVIVDHNNEETVK;ESDWLNLPPIDQR;QKFSDNSVLR;HYCTIGLNSK;EVLDRGFWAAFTIYPNTKMGNARMVEIVR;MGNARMVEIVR;PLVESR	9	41.6129	310	chromosome
all0421	hypothetical protein	KEQIKNSVTGR;IQNSKKVNSQ;KTIIWLDEK	3	11.6732	257	chromosome
all0422	unknown protein	VYNPDGVEIR;VQVLAVEGR;AVTLKYESSIGR;NIFISNGR	4	9.77444	399	chromosome
all0423	unknown protein	ATVSTTNTAEAASLTTIATGLNNAR;SLTTIATGLNNAR	2	5.53097	452	chromosome
all0424	unknown protein	LSFGLDGALYVTEAGTGGNGACIPSVTGQGGSLCYGTSSTVLK;KSTSRVCLNQKP;DIQFDTTGKPYILMGYGANPTFRNNLGNIDLGK	3	20.9524	420	chromosome
all0425	unknown protein	LQIEDFGAESMNIKRFLEAK;LQIEDFGAESMNIKR;FLEAKAGNLK;YFIDTDTIYVDAPVELGVEYLKEVK;QTPMIMQGIHTVHTSECRSLKANLERKLGR	5	24.2424	330	chromosome
all0426	leucine dehydrogenase	MQLFETVREMGHEQVLYCHGK;FVESLK;HLFGATVVEPDEIYSQNVDIFSPCAMGGIINSQTIPQLQAK;IIAGAANNQLDNER;TDEMLRAYGR	5	26.0623	353	chromosome
all0427	acetolactate synthase large subunit; IlvB	NKSLAAQGVK;GFVHVDIDPEVPGVAYPHANTLSIQSDIKTYLQELGQHLPDTPCSSIVSLPR;GADAEIPPTNFVMVAR;DAAEEIR;GKGIFPEDHPLFVGVTGLGGDASVITYMEEQPPSR;VSTGVGAMGHAATGVVGAAQARKGTAVAIVGDGAMLMNNEINTAVK;IPAIWIVLNDARYNMCYQGMK;ESDLEDALK;YNMCYQGMKILGLK;ILVLGTRLGEPTSFWSPTMVPVK;LALGLAQPGGFVAHLSIPTGVQTSLVEDISWPQLNVAAYR;EAIASQAPFVVDVIIDGDR;TGAAVICSPR;LLAEKTGAAVICSPR;YRVSTGVGAMGHAATGVVGAAQAR;YRVSTGVGAMGHA	16	47.6948	629	chromosome
all0432	hypothetical protein	PQEDFWRFR;WQHWGSSVPNNR;VHYSFSQLQENNGYIPRLADDR;QLQNAIDTQLKQWGK;VNPLTGEILDADIIIDANMVLSVQHEYR;VLFNKVLK;NYLATVTLESGVGESGIYSGSPLADYLFYFQR;QLQNAIDTQLK;QGDIYTLAHLQFSSDRITK;QALAELQEYVFAEDAFSFSPK;AMWQRLDEHYLPKGESYSHLR;QPIVFWIENAVPQQYRQAIR;QRQALAELQEYVFAEDAFSFSPK;QMPDDADWQPADVR;AMWQRLDEHYLPKGESYSHLRVLFNK	15	24.0821	926	chromosome
all0434	unknown protein	QAIYRADIDKLSGWRLHLQYIEGK	1	21.8182	110	chromosome
all0435	unknown protein	NKKLLENQAFR;DIKLDADYESSLYALIIDK;EFEHDLNK	3	29.6875	128	chromosome
all0437	hypothetical protein	GADAIDEAIAK;LDLYHK;VMALEANR;DIAFFYGGK;HIPQAELDQLLIEAGFAPLK;GIDFDGTPIPPVK;EKDIAFFYGGK;TAETNVANSDTK;GADAIDEAIAKGIDFDGTPIPPVKLDLYHK;GIDFDGTPIPPVKLDLYHK;TAETNVANSDTKGADAIDEAIAK;HIPQAELDQLLIEAGFAPLKEK	12	80.198	101	chromosome
all0438	serine/threonine kinase with WD-40 repeat	KVNAVVFSPDGK;HRYTSADEVIKDITPK;LINTLTGHTFWVR;TISLANTLPDDENAFVSLAISPNGQIIASCGSDRTIKIWQLATGEDISSLK;IWNLETGTLTHTLAGNGETVTSIAFNPDGNTLASASRDR;TLVSGGDDNTIK;SGQVVLAQPQK;VWNLNTGR;DIKPENIIR	9	25.2585	677	chromosome
all0439	ABC transporter, ATP-binding protein	VYGIGETEVK;STAMNIIGCLDRPTEGHYYLDGLDVAQMNDKDLAHIR;LNNKPTQLSGGQQQR;SNTISLTDSLVPNPVPQSAIIR;ATEALIR;RLNNKPTQLSGGQQQR;AIVNRPVVLLADEPTGALDSR;LESIFK;PTEGHYYLDGLDVAQMNDK;PVVLLADEPTGALDSR;ALNDVNLVINEGEYCSIMGPSGSGK;RDRATEALIR;QLSGGQQQR;LSGGQQQRVAIAR;LSGGQQQR	15	60.3175	252	chromosome
all0441	DNA topoisomerase chain A	LVQDFSSR;GVATVEEVPGGR;LTSLEQQNLQR;RLPVNQIK;VVGDVLGK;IPTDTVPILPR;ILYAMHELGLTPDRPYR;LSLEELTNLTR;YHPHGDQAVYDALVR;QLLQEFLNFR;TDEDTENLSPLEPAEEAILEITHR;LLLPENLAAQQLILLTK;MVGCVNAAQAEHLLLVTEEGYAK;LLELIPGPDFPTGGEIVGEAGIR;LQGISDLRDESDR;DGKGESILQLNR;TAMGLQAFR;LNTVEGLLK;FSTNDEQLPIMGR;LDEVIGILR;GTPLITMLTSTAQGNQEPVVSR;LDLSEDQADAILSMPLR;RGVTILK;LKDDDELLLTQFSKPGQQLILASSGGR;VIAVVEVR;SKVENGLLEHDFIIQTNITDTHK;GESILQ…	83	73.2934	835	chromosome
all0443	hypothetical protein	NFDGAIASLNR;LPDAIAQYNK;QQGISLGEAALR;YANIDFLK;RWQTAVSIDK;WQTAVSIDK;NADVLFALGSANFQQK;KFWPAINNIGLINYEQGNVSEAIK;FWPAINNIGLINYEQGNVSEAIK;QAAEPLLALAVALYTK;YANIDFLKENLWGDR;QGLSLAQEAAQLGQFQQYELALAR;FWPAINNIGLINYEQGNVSEAIKR;IQAALGQR;LASQLAPGNDK;QFLELPR;ESAPTPR;ENLWGDR;AQEAAQLGQFQQYELALAR;QQGISLGEAALRIDPR;QALIPHTLQLDPAK;FLLGGLQLQTK;KYQAAIEHYQAGLALKPNEADGLFDLG;LQLQTKNFDGAIASLNR;QAAEPLLALAVALYTKG;FDGAIASLNR;…	45	84.8276	290	chromosome
all0450	allophycocyanin alpha subunit ApcA	LITYSIVAGDSTPIQEIGVIGVR;RPDIVSPGGNAYGQDMTATCLR;SILNADAEAR;LVQALTENR;QSANQLFQK;SLGTPIEAVAESIR;SIVAGDSTPIQEIGVIGVR;DMDYYLR;IGVIGVR;DYYLR	10	58.3851	161	chromosome
all0453	cobalamin biosynthesis precorrin-3 methylase	HESDNREEIAR;VITLDQLAADSADMR;TVAIAITHSSVTVESIQQLLADAELAPPSIAAVFAPITIAASPVIDAVANTYGVPTR;TYLDLVGSLADGK;NILLQYRK;LEGTAPWLSNSQLPIDPK;EILQSATDLVGYK;RIGEALEVK;SDGSISVYTPR;TSGVDVSLTNFGETLR;FISDLLAGAQVR;KPSTPIVLAR;AAITTTGDIR;ISDLLAGAQVR;TVILVGSTR;TLAPLISDK;NILLQYR;ATMALDLAATGR;LAIIGTGPGGSQWMSPEVK	19	43.7282	574	chromosome
all0454	unknown protein	LDFEEDEK;LGGAFLSVR;EWLEQVINSKIKR;TQICFPDFK;QQQDINVYNQNFK;IDVGYDPADITK;FNYQSVPMEEYEVR;EWLEQVINSK;TNNDIDYALAWSVESLR;RFNYQSVPMEEYEVRDTANR;ACEALQKTDSKRREMSK;VIYVVDIPQSK;VNSYLR	13	42.4528	318	chromosome
all0455	cobalamin biosynthesis precorrin-2 methyltransferase	LLTTDAAAIMKLGR;LYGVGVGPGDPELLTIK;AQEIYDQEVAPIAEHLAAGR;AAPVIAYQSATDKESIAR;VRDVLHQLGLASR;AIVSQYLTGEQIEVAYHLPR;LLTTDAAAIMK;ALEPEKAQEIYDQEVAPIAEHLAAGR;ALYIER;AAPVIAYQSATDK;DVLHQLGLASR	11	48.7179	234	chromosome
all0456	precorrin isomerase	AALAAGAPILCDCR;RGGSAIAAAAVNALATEEE;SEANLDILPPDIAK;LGANNQVICTLNEPEVPELAK;LIHACGMTDIVTDLGYSATAAQSGR;NSFAIIR;LLEMLDAGCPK;MVADGVTR	8	57.2115	208	chromosome
all0457	hypothetical protein	NFQSETR;SPEDLSPEVR;IAGFITK;SHLSSEAQSTFIER;YNGVLNETTDEFTAEQAAWEAVHQK;AGEFQLLLESAGAEELSTIDK;LQAGEFLLLTEVPSDR;FDEDENGVWSK;RDVILGGLR;DVILGGLR;IAGFITKR;AAIYQTR	12	59.0698	215	chromosome
all0458	hypothetical protein	INIGLTDEQR;SFIEGQPIEPNGTQPATETK;SLHQLWEEHYEK;KYHWDVVGPQFR;EHAGDVPSATGMVANLVQDHEQLIR;LTENIDAIAER;TLGGYPIGSMEGFLQLATLK;YHWDVVGPQFR;LLNQDLADSYLLLVK	9	69.8324	179	chromosome
all0459	unknown protein	RPANSQDSSSVEGDIQNFLEK;ATDEVAR;SNEGLNEVQGAADINK;KSNEGLNEVQGAADINK;QKRPANSQDSSSVEGDIQNFLEK;QSEPTEATDQLLETQK;YQSEPTEATDQLLETQK;SYQSEPTEATDQLLETQK;SSYQSEPTEATDQLLETQK;ISSYQSEPTEATDQLLETQK;PANSQDSSSVEGDIQNFLEK;EATDQLLETQK;LFLSSTVPAFAISSYQSEPTEATDQLLETQK;RPANSQDSSSVEG;KSNEGLNEVQG;RPANSQDSSSVEGDIQN;QKRPANSQDSSSVEGDIQN;KRPANSQDSSSVEGDIQNFLEK;ANSQDSSSVEGDIQNFLEK;RPANSQDSSSVEGDIQ;SNEGLNEVQG	21	65.5462	119	chromosome
all0462	hypothetical protein	AGAVTTGR;VAGGAVNLR;VSGTLGNLR;WVMAEVK;SDRILESPFSAEISDVSANNFGTLR;LPGDELTKTNAAVK;QQQQADR;LVAIVPEASTR;IALNLDANYR;WQAVANADQIQLNR;WGDYSINEVVANGN;ATANQVTAK;VQNLPQPFSKANGR;VQARATGPASELTNNLELTSEPRR;YPIDITGQVNAIANLAGSLQQPR;LAGTQDK;QTTTTETNTR;ILESPFSAEISDVSANNFGTLR;GNINYADGTASLANGLLR	19	12.7392	1829	chromosome
all0463	unknown protein	VWYEQGTNLSFIPAGEK;STDNTLLTVITEAQGQSK;DTPPEYHTLAVFADPGGAGASCAR;VWYEQGTNLSFIPAGEKIR;NNFSPLSLATWIFSGAIVLLGSR;AVAENSVLR;LNLPGVR	7	55.8659	179	chromosome
all0464	unknown protein	VAPPTTSTSAPR;NLFVVR;PTQNPAAVSQPEAAATNFNPK;GNNDDNNENKNLFVVRLREPLK;VAQQNLR;TESQVTTSTSAGTTISSSNPQR;AVLATAVFGETTR;LALAEQTQAVK;GVDGTIALPANTELLTEVR;VSVPPTNAPVTR;SVPTPPNPWEEWSRMAK;DIPNNALAIR;GSQGSPLLAR	13	34.7826	506	chromosome
all0465	unknown protein	FLSEINQLNSPSQFGNTNR;RFVGETMSLMLTWSRK;QLTPQSLVQLIDGNAITADPKPSSERHPETVR;QPPAAIWEASSQLLVNNLQAR;GDDHVLVIQK;LVSEGQWKVEMFANQLIFNGSDNLGK	6	53.913	230	chromosome
all0466	unknown protein	KDLLVR;TDKLEIYEIR;AVDYFPYPLAENSTDLQKAIYSSR;AVDYFPYPLAENSTDLQK;VSTSSWVASFALSEDFRK;KPPNFVQTIDGKPAGVTDDLAR;NLCLLDDYK;DPFVIR;VGMVADLIQTK;NTNPSAAYPCEAGSFIR;VNFLQQK	11	47.619	273	chromosome
all0467	unknown protein	PCQSLTGEQQTQCFTKASEK;LETQVNQIR	2	8.28571	350	chromosome
all0468	unknown protein	VWTEFQFYSTDLQNYLK;FENNQAIRSNSVTNEINR;YLTRSSVEGTLGK;TAEAAANPALNAAQSQADLQVQSIK;RVDTSTEAARLLRTTAQIDLFGR	5	36.2264	265	chromosome
all0469	unknown protein	EQIDTIFNNIESGLK;QLVASLR;YEAISVFAR;MAIAGGFGTPAWQK;IQPVAVDSFVSILK;NKYEAISVFAR;DVGAYILTK;VILSAQDPDTIAK;ILQNLTTR;QSNNLFEQPDLR;SLDPEQQR;QIELTDLIR;VGQAISAPSSFPTDAQLLVFALR;TIDVNAQLK;NASESFFPR;VEDALSQIHLR;AQELTAAGIR;FWLSSR;FAQLRYLWELLAR;WEQLLSNK;SAPSSFPTDAQLLVFALR;VVRETEYAWK;ASSKILQNLTTR;IHTTLR;TTLQRVLKQSNMTAMLAQEKSK;DKFCFVFGFECK;YLWELLAR;QQAMQDYRNK;YYPGYEQLAVVANNPNEQTAR	29	32.9944	885	chromosome
all0471	unknown protein	KDEDWQSIAR;AESFFK;PRQSVNVQKEGQSLAR;KVTQPGDK	4	19.5122	205	chromosome
all0473	hypothetical protein	FLPHEHFFKGKENCRGQKLKR	1	8.17121	257	chromosome
all0475	probable short-chain dehydrogenase	VTSVDPGMVETEFSEVR;QDLLGTPVR;YVVPGMVNR;GHVINLGSIAGHQTYPGGNVYCGTK;NQIVLITGASSGIGNACAR;AISEGLKQDLLGTPVR;SPHVNINEVILMPVDQASATLVHR;IFAGAGAK;DRPSVESAIASLPPAWSAIDILINNAGLSR;LHEGDLQDWEEMIDTNVK;GLDKLHEGDLQDWEEMIDTNVK;LQQLADELNQDFGVEIHLLQLDVR;VYQGVNPLTPEDVADVIFFCATRSPHVNINEVILMPVDQASATLVHRQT;KVYQGVNPLTPEDVADVIFFCATR;VYQGVNPLTPEDVADVIFFCATR;GLLYLTR	16	88.3268	257	chromosome
all0476	hypothetical protein	TTQNAPTELK;GDGMTMVTQR;LQYTTQLQSWK;SLLTQIDAAASK;GVLQFYTPTFTHGDGLNR;YLNPTSVDLQLLNSGGLFK;TLITSGNKPPQVDVK;APSTPGNR;QTLEQALVK;WISAVILR;QEILAER;LPQQVK;SEGNAIIAETVTNITGSASGNNNLALNATIR;ITSGNKPPQVDVK;SLLTQIDAAASKG;FYTPTFTHGDGLNR;SASGNNNLALNATIR;VDLQLLNSGGLFK;ISRQEILAER;VGQQYNFDAIVQEPLGEDLLLGTALEEAIQPAK;TLITSGNKPPQVDVKLPQQVK;SLLTQIDAAASKGDIK;QRITGGK;SLLTQIDAAASKGDIKG;ALEEAIQPAK;LQLLNSGGLFKVGR;LQYTTQLQSWKS;…	45	78.1022	274	chromosome
all0478	WD-40 repeat protein	HLSYLEAINNNILDK;LIVIHGPSGVGK;ELTAQLAESQK;RRSVEQQYGFRAFIGAGRLQPQR;YLQQQESSLQAQLDQLRRK;QGVLQLYIGLCYCR;REELTQLEIEQLR;QIRYQLNNFSPEYAK;ELPAALENSAHQYDAHR;ELIKECGPENER;SDGSLINTLSK;ALTEAVTHISGDVSIAPEILSTPTPPMDIGYAR;DELTSVTFSPDSQILAVGGGNGK;LGIGEPGLGTGER;LLASVSDDTTVK;DGSLSRNLPGDGDSFISVSFSPDGK;YQLNNFSPEYAK;HTNVVNSVNFSPDALLIASASQDKTVK;LLNTLSGHNDAVLGIAWTPDGQTLASVGADKNIK;ELTAQLAESQKQQR;VNGVAWSPDGQILASASIDGTVK;…	40	30.2108	1708	chromosome
all0479	unknown protein	DHQGAWFAVNPVIAETHK;LGLITDVFDNLETLDR;DLLGLLFDCLR;SLPEYLFIER;TQNILQSINLELLER;PMIPVR;ANAIDPHEWELIFQVVQQQR;ECVELVIQR;SLFVFEYR;SGEIFTQGLTLMR;ISPDAPTCQLFTGHLGCGK;KGLVVIVDNLDR;VAIRPLPSGR;VRGDIEYHTLLR;LWLKDTHQ;IHIKPNYFTK;LRDYLEPR;GLVVIVDNLDR;LEPRTQNILQSINLELLER;GDIEYHTLLR;LGGGVAPK;FYQACNPSR;YYIDFAAVR;GGKIIEALLRTITR;IIEALLR;QMILAR;VLPMIPVR;SFPDINPSDR;AIRPLPSGR	29	59.3679	443	chromosome
all0481	unknown protein	QSLLMQGEILVETRSHTAWGGAVSACMYLPLRR;GTFVDFTANLELK	2	24.5989	187	chromosome
all0492	hypothetical protein	EVGSGSTGATNVLR;LLAGTEPK;SIFLGFTGGK;LVTETEQSA	4	18.1416	226	chromosome
all0493	hypothetical protein	SELQAAEK;VVLVTSTSSQEGK;VSSDEDATLEPLR;IASSVAITPPR;AAEVIGGGGTAAPLATNISGIR;SQIYQTESQIALLR;TLIIETDLR;YYGSLSECIR;TRDEESEISVGVSNN;LVPEVENLYIIPSPGPVR;TTSAYNLGIASAR;ETLQQQLAQQIR;LGLDVGQSYVSSALSADPIIANLR;VKIPSR;LTDAQTAEAETVSSFSIAQVPVVGADAKPAK;QQLANQMVALQTQK;AQEVLLELMQAMVK;QASEELLQQR;SRLEQAVGLK;ETLQQQLAQQIRDEIR;QSAAILESSEMR;TGELESNVISLAYK;SQIYQTESQIALLRK;IERPAILAAENGSLLGAVTGSQNQQR;IASSVAITPPRR;TQSSLDPAR;EA…	49	64.7868	727	chromosome
all0495	unknown protein	ALEGDVSQNVPLQDNDVIVVGR;SFLNFFDTFSR;LGPGDAVSVIVQR;ITNFLSTITQPFFNVR;EIGTDDGYDR;LQDGDTLIIPR;IGDALQVAGGSTIAADLR;REIGTDDGYDR;STLATPQIR;YLLGPGDVINVTFQRPPGAYR;KALEGDVSQNVPLQDNDVIVVGR;LVDGSAISQTIDLYAALQNDGSIPSLR;ALQNDGSIPSLR;AGGSTIAADLRQVQVR;ALPNGSTFIDALGGINLDTANVR	15	42.1525	446	chromosome
all0496	unknown protein	SAEFTVTQPANSAENGK;GLNLPGWQTVNQIEQVIGQHK;WFLADQLAQLQK;IPVEAMFFR;WSLQIIK;NQPEVEWTDVSGWGK;NQALLLLLPQNGPK;QPPSIANLK;SIGETVQSTLMDGPFKN;SAEFTVTQPANSAENGKIPVEAMFFR;WDVAQSRSAEFTVTQPANSAENGK;WGKWDVAQSRSAEFTVTQPANSAENGK;ELREIR;WDVAQSR;WQWKQPPSIANLK;SIGETVQSTLMDGPFK	16	58.2645	242	chromosome
all0497	unknown protein	WQRLPNK	1	2.28758	306	chromosome
all0498	DegT/DnrJ/EryC1/StrS family	AVGDFPAKPASTTQESK;YVHVELGTNSR;VLIFEDAAQAHLAHR;VLQQGDFILGK;IPFVDLQLQHQPIENQIQQAIQK;NLGALGDGGILLTSDADIASK;AGSVGTAAAFSFYPSK;LDTLQAAVLLEK;LPHLPQWNSDR;QILSLPMYPGLNQSQIR;IDDSCPVER;PILVDCDPLTALIDLEAAAK;AIIPVHLYGQMVSPQQLIDFAQTHK;GDFPAKPASTTQESK;QMVSPQQLIDFAQTHK;IPFVDLQLQHQPIEN;LPHLPQWNSDRLTIAQTYDLELAPLASAGIIPMQNQSGTGHVYHLYVIK;FEDAAQAHLAHR;AATSGVGYGVGVASGTDAIALGLK;HLQPAFTDLGYKPGDFPQSEK;QHIQEQLTAVGIQTGIHYP…	27	82.2785	395	chromosome
all0513	hypothetical protein	HIQDELTR;GQLDDSRPSNGKPVTGADLR;HCPFVK;TISLSTFADK;AAIDAVLAGKPVIGEQKPSIGCNIK;IGQDYSTSDLGIVAISANDAK;AYTAACTPDFFVFDSDR;TISLSTFADKK;NYPDDAPESLK;PVIGEQKPSIGCNIK;ALTASTMVPIGTQAPDFHLPDVVSGK;AAIDAVLAGK;TMVPIGTQAPDFHLPDVVSGK;EQKPSIGCNIK;SLSTFADKK;ISLSTFADKK;ALLVMFICR;PDFHLPDVVSGK;VPIGTQAPDFHLPDVVSGK;AAIDAVLAGKPVIGEQKPSIG;YPDDAPESLK;ALAIELGWQFPFCYDETQETAK;AAIDAVLAGKPVIGEQK;STMVPIGTQAPDFHLPDVVSGK;PSNGKPVTGADL…	33	96.7914	187	chromosome
all0521	two-component response regulator, heterocyst pattern formation protein PatA	EASSQEISSSTEHNQIPVNNR;LLVEQCQQHGRVPEAFRR;FCYLNVRLLVEQCQQHGR;HLGNLSPQIATLPK;EINEQLR;FCYLNVR;YASQPNTVNHGYSQTSATSTDKK;LIYACYSER;LLVEQCQQHGR;IQPLSLLK;EASSQEISSSTEHNQIPVNNRR;MFEPLYR;VPEAFRR;QPLSLLK;NTPVIMVTEK;FTSPPHTQPKPEPR;KHSYFKNTPVIMVTEK;LPQINTNKSTEYSK;LPQINTNK;YASQPNTVNHGYSQTSATSTDK;VPEAFR;ASGHLTKPFNQGDLLK;STEHNQIPVNNR	23	46.1741	379	chromosome
all0538	probable methyltransferase	GWNGGWFHPR;ALPLLELIPLK;VLDLATGTGIMAIAAAEIVGSTGK;VIGVDFSSGMLAQAQEK;TDVINFFDSR;PLLELIPLK;ENPLLNLSLEQMEK;CHHLIQAAGFK;NGGWFHPR;RALPLLELIPLK;TSYDNDYTIR;YKTDVINFFDSR;TQQLGFYR;ACAENDILLININEPTGTIEK;LQAEYCR;TSYDNDYTIRR;ATEQGVWYENLTFFVSGQK;AIVYFQDIPAALGK;YTIRR;DLATGTGIMAIAAAEIVGSTGK;ENPLLNLSLEQMEKLQA	21	66.2963	270	chromosome
all0539	hypothetical protein	FLQRQRIYFTPLMYEVGEESAR;IYFTPLMYEVGEESAR;ANLQAEIR;VDYQEYAHAIR;QRIYFTPLMYEVGEESARANLQAEIR	5	19.3396	212	chromosome
all0542	two-component sensor histidine kinase	QLDSRLNR;ERNIAQEALR;QNQTLVQLAR;SFTDYISQQR;ESYPVYFQTLEEER;QYEGTGLGLALTR;DITASQANQEGMRITESVR;NIAQEALR;SIAVYDAINDKR;AQIVDANPALCQILGYQR	10	19.8953	573	chromosome
all0544	unknown protein	THTIIVGEAALPHSLK;FQYQITLEDNGK;INIDTSQLSQQK;MLIEWLNQAASL;TGGFAGISK;IDTSQLSQQK;PTVSYELNPTPSDR	7	69.4444	108	chromosome
all0562	hypothetical protein	SLIEDNPTNLNAAR;RHPDITR;FLPIVATESVHR;REELEEYSIAEK;GIETAELFFSLVHDLVDK;DQLDIPDDAVVYFCGQR;NFFEELAEEEGVDYSR;GISDEESIK;KLTIGYVSHCMR;NTEVMGHLSSLYQNAGQYK;SLTTPNEWHHR;WLVQHHDR;LQLQIIK;LGKDEALR;VGEQFAAR;VFANRQILR	16	25.3045	739	chromosome
all0563	general secretion pathway protein G	SQQAFFLEYQR;GVAIKPALK;NYVGTANR;FATDLSELQVGIR;MLKPELQAK;TPSENYSYDIQVNGSAPNAAQFRGVAIK;FLSHLSNR;SESHSTNPKLQEK;AIKPALK;VAIKPALK;FFLEYQR;FLEYQR;AFFLEYQR	13	45.4106	207	chromosome
all0565	unknown protein	EHIDQNADFVSQK;IYGNSISNIIEIAK;LLSEIGQK;SEYECLSWIK;YEIYSYK;YFYDHYPPDLLNNIAAPK;NNLIIVFHENDR;ADRYEIYSYK	8	58.2192	146	chromosome
all0567	hypothetical protein	GETIHSLR;KDEDPEALHQMR;TLGNYAYEAIQK;FDIALNLSKPASDK;IITDWPADKIEQQLTTK;SDIHNQLPTLANLLAENR;HNFHLTILHPSDESIVISQ;HSLEEWLEKPSYQPLASLPIK;YQWWQQWQPLQEQYLK;TQETLKDESYK;DEDPEALHQMR;FDIALNLSK;KDEDPEALHQMRVGMRR;WEKAVKKDEDPEALHQMR;HSLEEWLEK;QTLETLYQPHLPEK;HSLEEWLEKPSYQPLA;QTLETLYQPHLPEKEQK;AFDALTK;FDIALNLSKPASDKNIGK;VSVLDKTQETLKDESYK;TLATETTVK;YQMELFTELYGDSYAAYITK;YEAIQK;TLKWEK;IEQQLTTK;TLQKAFDALTK;AVKKDEDPEAL…	34	81.5152	330	chromosome
all0569	iron-sulfur cluster binding protein homolog	AIQMPVTYVLAK;EFNVAANIIR;LTFTRSR;CIVCEQCIPTCPVQAISTNL;AQVAPNQIGK;VTLTFPK	6	49.2537	134	chromosome
all0571	cyanophycinase	ILRDEALAICGAK;DTEIDAAIHKR;LHILPHGYK;EDASSSTALEAIAK;ATGIFFTGGDQAR;DTEIDAAIHK;FSEGIVVGGTSAGAAVMPDK;LEIVEMGPGLGFLPGVVIDQHFSER;QLVIIGGAEDKDGDSQILR;LITALIR;LGAENVR;MIVEGDSETNPR;DVGENYIR;IIDTETR;IVEGDSETNPR;LHILPHG;QPILTNGAAVDASVPVGSAIISA;ITSIIKDTEIDAAIHKR;IIDTETREDASSSTALEAIAK;FSEGIVVGGTSAGAAVMPDKMIVEGDSETNPR;LGAENVRIIDTETREDASSSTALEAIAK;QLVIIGGAEDK;DGDSQILR;EFVRR	24	67.9181	293	chromosome
all0574	phospho-2-dehydro-3-deoxyheptonate aldolase; AroF	GNAYGHVILR;NGTDGNIQVALNALHSAR;IILAAYEK;MTHNFLGINPEGQVSVFETK;GLINDPEMDDSFHVENGLLLAR;GGNQPNFDVASVK;LTNANIENYHVLLTPNAVK;YGVSVTDPCIGWEQTEK;TTESQTHR;IVIDCSHGNTNK;ILDFQDR;EKLPLTETAAEIVLQFR;FLGINPEGQVSVFETK;EMASGLSMPVGFK;LPLTETAAEIVLQFR;EMASGLSMPVGFKNGTDGNIQVALNALHSAR;IILAAYEKLN;QAQLPPR;ILDFQDRR;VYFEKPR;FIVVGPCSIHDPNAALEYAHK;KLTNANIENYHVLLTPNAVK;LKQAQLPPR;AYGHVILR;LTELGLPTATEALDPIV;CEIEKILDFQDR;LLLIMR;I…	33	73.6702	376	chromosome
all0575	unknown protein	TMPAADLEAIEQR;QAVGDNYELVESGEYQVR;EVWINPLESTEVIFIIR;DAEIWTAALAK;FKVEASLR;YPGFLGK;WETKEHWK	7	78.8462	104	chromosome
all0578	replicative DNA helicase; DnaB	HAIQYTTR;LLFDPQFTK;LLASEAQIESGYLR;ELSVPVIALSQLSR;TVSAVNIDALAGLVMEK;VFGVTQERPQSGLVHIADTLINNFQEIEER;GLAEVIVAK;SDLIIVAGRPSMGK;ELPIVLDQAEQK;DDYYNSDTPDR;QHLCLPRHIPSFDK;TAFCLNLANNIAATMK;SWYQVYLSATQRLTR;AGNEIVHLGYETEK;DIYQAALR;AEELSFQGDGSNR;LPVAVFSLEMSK;VSEVLITEAFYISAHR;AGNEIVHLGYETEKELPIVLDQAEQK;EVFGDAITPR;ELPIVLDQAEQKVFGVTQER;LVGGKKPRPIAYYATSSYRLAVDVQTLLLK;RPMLSDLRESGCLTGDSLVTLAPGGLQIPIR;IVVPAMQSVQLTT…	34	51.5358	879	chromosome
all0579	50S ribosomal protein L9	VQLVLTK;QQALEQK;NYLIPQSLATHATPGILK;GITIPDIGK;QVGENEAIFGTVTSQDVADAIQAATSQEVDR;QVGENEAIFGTVTSQDVADAIQAATSQEVDRR;LFSDVTAQIDIEVVAS;SGDLVDVAPGYAR;RVQLVLTK;RGITIPDIGK;LATHATPGILK;LIPQSLATHATPGILK;PQSLATHATPGILK;YLIPQSLATHATPGILK;THATPGILK;ATHATPGILK;QRQLELRQQALEQK;AIQAATSQEVDRR;AIQAATSQEVDR;SLATHATPGILK;QQALEQKESLEK;QRQLELR;QVGENEAIFGTVTSQDVADAIQAATSQEVDRRG;SGDLVDVAPGYARNYLIPQSLATHATPGILK;REQERQR;NYLIP…	34	87.5	152	chromosome
all0580	putative glyoxalase II	IPGQQVFLQPGDR;VAEVIFVPGHTR;NIAAVVDPAEAEPVLK;LAALSDNYIFLLHDSHK;SQGIATVPSLLGVEK;WEQPSLQLAVNSNDPVQTFAR;LTNPFLR;RIPGQQVFLQPGDR;NTELQKR;IPGQQVFLQPGDRVQFADR;LFEGTPAQMVESLTK	11	50.5837	257	chromosome
all0589	unknown protein	QTHTHKPASK;QLKSNSEIYLSMVQNGKER;IINSILPK;SELDFLSVNSLSEIIEAVK;LQNDLCWDQISVAR;SNLAHEFNSDQWIK;TIYFYAPK;SFDKQTHTHKPASKLVNCWNAGVVGILAPESAFVAIK;RSGFSCELIDYVPEGGILIADR;ERGSTVKNIAFMGSR	10	46.5672	335	chromosome
all0591	hypothetical protein	WQINSDENSQASSSLK;WQINSDENSQASSSLKK	2	13.8211	123	chromosome
all0592	hypothetical protein	VGQALSTRPDLIR;LENLIAIAR;LVDALVHLVNK;LWSLVK;FALIIR;LLNVLFK;KDFLEELIK;VPSIYWR;LFEEIDYLNEGR;DFLEELIK;VLTLEWINGFK;LWSLVKDDLQPNR;SDNNFDVLPTAR;YNPDAIAR;QLVLALTEDDRLHTEEVQR;SLVTQEGIALSLNR;LLSGEEVAVK;RLLTGESPELR;LTDTDSIR;LLTGESPELR;NVSDFNFK;LLTGESPELRR;GQYQPGQLKR;MGLQFLLSDEGQFLRR;VGQALSTRPDLIRK;IVDVGYPYVAR;RLLNVLFK;WDEWQNQVEQNKGKRATQLR;RYNPDAIARYYRFRPWLAWGRLFK;FQWQR;RQLVLALTEDDR;QLVLALTEDDR;GQYQPGQLK;FAH…	35	48.951	572	chromosome
all0594	aminopeptidase	SLADQTADGR;AQLASDPDPISR;ISPGQSPVNLER;GKPVTYYVEK;VTVTQTQVPADKDKDVFDLR;IPIGFGYNQTEAAAK;MIEFLSEK;TVETIDLLR;LLQSVLEER;NEPFWGVR;TVSLEYPIPELK;NIGTDNALR;LDQAFDGLVEGLADK;AELGEDLFWQAIQTFVR;DGDASYYVESAACLALGAIAAINFDDK;TSEAALDLILEYTK;IYAAAALAK;TVQVWTQGEDEDSR;SGAIGGLAELK;YGYAYAFPK;NLAFLFDQYVYR;FWFPCFDYPGQLSTSEIR;RFAEEELANVQK;LGVPQPLR;LTLDAVNLQIR;AGWNEVVR;FAEEELANVQK;NIGTDNALRK;VTVTQTQVPADK;EAIELYDR;SFELPGAR;…	79	73.6721	866	chromosome
all0596	unknown protein	LMNKHFADSQQSDHSHQAVISNTNK;LPTGTLLQVVGEK;HFADSQQSDHSHQAVISNTNKFEPFTR;ALCQALEATLSDR;AGPNLVMPDKTR;HFADSQQSDHSHQAVISNTNK	6	31.5068	219	chromosome
all0601	hypothetical protein	VFLSTHEYGFTTK;RPVIVFGIPYDGR;HFPLTNSIWEYR;RPTGEELAGMLDAFDELGPK;NVPLGSTEELLTQIQDVLAGK;TAPISPVTALLMATVEQPVVIHGGDR;IKRPTGEELAGMLDAFDELGPK;SCELQQTALWNGGFYLWR;VGSGNHTGESLNR;GLEGSCDLPR;AEELLNSGLVAAK;VEAATATK;TAIISLSSASPELER;HFPLTNSIWEYRDQLGK;VGSGNHTGESLNRVEAATATK;TQEVFAQTGIGFVYTPK;DRTAIISLSSASPELER;TAPISPVTALLMATVEQPVVIHGGDRLPTK;MMFLGEATPAQIGAFLIAHR;TAPISPVTALLMAT;PPLATMELIWCPYAGDAHVIAGYVHPPTEGMFQVALELR…	22	78.0899	356	chromosome
all0602	nitrogen assimilation transcriptional activator; NtcB	RDYPEVQLR;LTLGGER;LDPTLAVRPLANSALPENSGLTR;HFWQLVR;VPWSELVR;ENIPPIVER;YPQVVFK;FCRDYPEVQLR;DYPEVQLR;VVMVTTQDR;PLANSALPENSGLTR;LDPTLAVR;QGELIALLPSSALVEAR;DGLVDLAIVMNNR	14	35.5769	312	chromosome
all0603	putative transcriptional regulator	LTLSELR;IEHQDDIQISTLSR;ESLGQTQGDVAK;NMGVVQSALSK	4	43.5644	101	chromosome
all0604	hypothetical protein	LPFPYSSK;LPFPYSSKINSSR;ADTLYDEHLEELKTEGFL	3	26.0504	119	chromosome
all0605	unknown protein	AAAIEALSSFHDQR;ILGELQHPEAIMPLVELLK;VPPILLNALNDLSATVR;TPATAILLEILNSPHPATK;VHAIAALTK;SDLSSELNLVAQIQPK;TAIQGLSFR;MGGDDAAQHLYK;HTQTIAPLLSVVQDTQASIR;IQKPELK;RTAIQGLSFR;SLAYIR	12	37.4372	398	chromosome
all0606	cytochrome b6/f-complex iron-sulfur protein PetC	KFVCPCHGAEYGVDGK;FVCPCHGAEYGVDGK;GCTVAWQAQAK;TGQLLNENSPIGPVLVVGTSK;IEGDSVVVK;DPATKPLK;DANLIAVNPTCSHK;VQKDPATKPLK;DPATKPLKTYAAKIEGDSVVVK;GCTVAWQAQAKK;TGQLLNENSPIGPVLVVG;IAVNPTCSHK	12	63.9706	136	chromosome
all0615	hypothetical protein	AAEQMGQDQVVQLLR;NLEQVFNALGQQPR;IEQHLPQLIQEAQSAGGSK;VTCDAAAGLVSDGQK;LMLLASENQQILNLGLAGGQAK;LGQQPR	6	46.4481	183	chromosome
all0619	unknown protein	DIVLLR;ELPPFYNWLK	2	9.58084	167	chromosome
all0620	hypothetical protein	CLAATTEISEHTSTR	1	12.0968	124	chromosome
all0621	hypothetical protein	VNSTPLSEANWIAACETAGLKVEK;HQIGSMNLLNLWR	2	14.1762	261	chromosome
all0623	glycolate oxidase subunit, (Fe-S) protein	GFDASHPPDPK;VLTANGCEVVIPK;HLELQGK;EYGHILEDDAEYR;LFFSPVNEATVR;DKPLNLVYQDACHLLHGQK;QLIFSLFPNPDILR;ILLIPLFFYQK;QIPGVQIK;TFQDNLPTIIPAQGK;SGISQVIR;SQGCCAALPEHQGQTEQAK;VKDAQEFLATVGLTAK;MQVSENSTNNTASIK;VGMILGCVQR;ISVQPR;PLNLVYQDACHLLHGQK;DAQEFLATVGLTAKLSPLK;LAAMESILPK;EYGHILEDDAEYREK;VTNLLNTGAELIASPNPGCALQITK;DAQEFLATVGLTAK;MGVMHPMELLDYSIR;EPLDAALCCGSAGVYNMLQPEVAEELGK;SLFPNPDILR;AKNFAAKVK;CLSTCPSYR;MLQP…	28	66.2222	450	chromosome
all0624	glycolate oxidase subunit; GlcE	FQSISESVQEQSNR;LQEQIHSPVTESAITCK;DQLLGITFVR;LGLTGVVVSGADESHLWER;ADGQIAKAGGR;GSALTPTQADLISTQLVSSLELGQGLGLIAR;IKEQFDSK;DVDVVVSTER;IGLIHIGSGLGVLQVEDKNQVSPVR;IGVLPNAAVEILHQVK;LLEVGEK;SLCQSHQGFLTVLQAPVPVK;YGSVRDQLLGITFVR;IGLIHIGSGLGVLQVEDK;NQVSPVR;NILSPGR;QQIDVWGYTGNALPLMKR;VYPIQETSGTVVLTGAAEAISEAATTLR;QFLALDPSTPASATIGGIVATADTNSLR;ASIVGEENTVYQEK;NVAGYDLMK;QQIDVWGYTGNALPLMK;TTFASIVGEENTVYQEK;AAVEILHQVK…	30	73.3179	431	chromosome
all0625	hypothetical protein	QLANEAIQK;ALVIGCGLGDDAEALAK;ASLQLHVK;LTPHPYLQEWLTNHQPFPSGQK;LGFAVTAFDISPTAIAWCGQR;NIQALPLNIR;ETEAEPSGPPWPLSESELK;SLQLHVK;AEVITSIASVVAPDGTLLLINR;VRETEAEPSGPPWPLSESELK;IPSVFMLEQQK	11	59.7458	236	chromosome
all0626	H+/Ca2+ exchanger	HKEQTFQPIVAR;FLVLLLFIPVSLAAHYLEWGDLIVFITAGLAILPLAAWMGAATEEIAVVVGPTLGGLLNATFGNATELIIALVALNAGLVNVVK;EQTFQPIVAR;DKMDLSVSVAV	4	29.4766	363	chromosome
all0630	hypothetical protein	FLEAFHKANR	1	7.8125	128	chromosome
all0632	unknown protein	VGFEPSWNR;KIEGYFNGQK;IGYELFWDGVR;GLFNGENVNLPTMPNTR	4	15.6667	300	chromosome
all0634	hypothetical protein	LICEIAR;QEGIDFLTLLTNQAIAKGVTADFTQELGDPSR;QEGIDFLTLLTNQAIAK;GVTADFTQELGDPSR	4	22.5434	173	chromosome
all0635	phosphoenolpyruvate synthase	IGICGQAPSDYPDFAR;SVGEMIGQGKAR;SVGEMIGQGK;FLVEQGIDSISLNPDSVLK;SNEYANLLGGK;TLFFVDK;DGLTNELFIVQARPETVQSQKVNNVLR;ASAIVTNSGGRTCHAAIIAR;CFASIFTDR;ASAIVTNSGGR;TLLEIAAAEGK;DGLTNELFIVQARPETVQSQK;NASLGEMIQQLR;LSPSLIPNPQPLIPLITGR;NISVTPSER;DSELVAHLFDERDEAVKR;VPTGFATTAHAYR;EGFALECQAMK;ENPMIGWRGASR;EEMGLTNVILMVPFCRTPNEGRR;SVFALNDEDILQLAHWGCIIEEHYSQVR;EIFADLDVEDVQNLRQR;GFDHFNIALSVGVQK;EQALVLPLNQVGIADIPLVGGK;CR…	34	45.4324	821	chromosome
all0637	two-component hybrid sensor and regulator	TFVENHHVK;GIGQEVKQK;QIVEQTHGGK;GIGQEVK;SFTEIQADPNK;VSTHLQLSQLTQNLAAQVAQK;AAELEASQLQLIQNEK;ISIADNAKGIGQEVKQK;ISIADNAK;GTGLGLAIAR	10	21.4612	438	chromosome
all0638	two-component hybrid sensor and regulator	MPMSTLSFWQFFPSAKK;KPVQVNDLFTLLEK;IEARKLELASQAFHLPSFMQGVVEICHIR;PVCDSPSSLQTNPVR;LVEAADSGLAAIAQK;VEMLANTDLVRSVDWA;KIREQEQLR;SEFLANMSHELR	8	15.4878	820	chromosome
all0640	ABC transporter, ATP-binding protein	GQIVESGTHEELLALENR;IANAHQFISQLPEGYNTWVGER;LTEDIDR;QIGIVPQETIMFSGTVAQNIAFGQDIFDLEAVAAAAK;GKVEYSGVTFAYKPGETVLK;TVFIIAHR;DINLLAMPGEAIAFVGASGAGK;LDLSYFETAK;TTFVNLLPR;AFAAENYEVTR;IAFYLR;VEYSGVTFAYKPGETVLK;FYDPSAGQILIDGVDIR;VSDLSAILTEVFSGIR;GVNLSGGQR;LANPFGQGNVVAIAQ;SFQAKYSAERLK;LDLSYFETAKAGDLSYR;QVYGHLQKLDLSYFETAK;QVYGHLQK;GFFQSVQDIYMSK;IGEVVNK;ISQLPEGYNTWVGER	23	50.1832	546	chromosome
all0641	hypothetical protein	KGDSNAATDSPATEETVDVDAVSVK;IQSLYNWYR;GLLQNPK;SLYNWYR	4	41.4141	99	chromosome
all0646	hypothetical protein	SIAAGLHLSDDK;YRQDAER;SIAAGLHLSDDKFSK;DKESIFSAICQAVEQEPQR;MTQALAVMADMLTADR;ESIFSAICQAVEQEPQR;LQAVAQSLPVNDLVAWLSQANHLQQDADLQAQLQAIANNSNFK;MTQALAVMADMLTADRK;LFAIGLFTLLEQSNPDLVKDEK;LFAIGLFTLLEQSNPDLVK;TFYALHTRPINTIYR;FMEGYQPER;TVSDTKR;DLELYR;LHTRPINTIYR;PINTIYR;TFYALHTR;TRPINTIYR;QQQASTPVAPPNE;HLSDDKFSK;AAGLHLSDDK;AAGLHLSDDKFSK;LAVMADMLTADR;TFYALH;TLLEQSNPDLVKDEK;LEQSNPDLVKDEK;QLQAIANNSNFK;LHLSDDKFSK…	68	92.7039	233	chromosome
all0648	probable anti-sigma factor antagonist	ICNVHPEAK;LQECISK;LKLQECISK;LDITTAWQFR;DADKVNGSFR;SYTTQDGNTVIVLKPAGR;IQIEQNSYTTQDGNTVIVLKPAGR;TTQDGNTVIVLKPAGR;LSHHVVVNLGQVNFIDSSG;LSHHVVVNLGQVNFIDSSGLTSLVAGMRDADK;LVFEVTMMDTVFEIFETEEEALEGVPR	11	95.9016	122	chromosome
all0650	coproporphyrinogen III oxidase;HemF	GEAANYSNQVGEPASR;LDGGSEFHEDSWERPEGGGGR;HRDETR;GTIFGLQTNGR;WCDEYFYLK;TESILMSLPPLVR;AFLPAYVPIVER;GVGGLFFDYQDGQGVLYR;DWEDLFSFIQGSGK;QLQDEITQALTK;LACDEHHPEYYPVFK;PAYVPIVER;FLPAYVPIVER;AFLPAYVPIVERR;DGAIFEQAGVNFSEVWGSHLPPSILAQRPEAEGHGFYATGTSLVLHPR;GEAANYSNQVGEPASRDWEDLFSFIQGSGK;LACDEHHPEYYPVFKR;RWCDEYFYLK;GGSEFHEDSWERPEGGGGR;GVGGLFFDYQDGQGVLYRGPNPK;PNPKGEAANYSNQVGEPASR;WEYGYQPEPNSPEAELYDTFLKPQDWSNWTAN…	39	84.2271	317	chromosome
all0659	probable transcription regulator	ITVSGGMR;EVQPLTGYIR;KIETVPLKEVQPLTGYIR;LGITYEILNYEVDPDDLAAESTAQK;SYPTYVDETATLFEK;VGLPPEQVFK;KIETVPLK	7	48.7179	156	chromosome
all0661	adenylate cyclase	IKTIGDAYMVVGGLPNPR;IQDSVTKLTTALQETQMTAK;LGKIQPSGK;LTTALQETQMTAK	4	9.95763	472	chromosome
all0664	WD-40 repeat protein	ELEVKQQQR;LWNLDGKELR;WREQLRLAIR;DGELLKTLPR;TLTGHTSGINSVTFSPDGK;TLTGHKDTVWSVNFSPDGQLIATASEDKTVK;QLVVLREEKGEGFNSVAFSPDGTLMATGSWDNTAK;TQITETLQQSINFVREK;AQELNTNEIRFINK;EGKLLHTLEGHK;DAVWSLR;LASSRLVVTNR;EQLRLAIR;LWSIVGDK;TLTGHTSGINSVTFSPDGKLIASASWDNTVKIWNLDGK;ALIDAQEWQLQRAQELNTNEIR;LVVTNR;SVSFSPDGK	18	24.9465	934	chromosome
all0665	unknown protein	KNADRTRSRINQSINRR;TRSRINQSINR;ILAILGNSQGIDLQR;QTLYLAVQQAR;LHIPQVIIMREPVPNCVAQQFFQNFLEAFAIKR;GDTGIIYINDNPTNNSLTIGELEEALTAAIDR;SVEFLEIERQLRSQLNR	7	19.6541	636	chromosome
all0666	unknown protein	VLIQLHPSGETK;SQDSYIQLNPFQGEIGK;VLIQLHPSGETKFLQPNLK;PDINLALNIR;SLCEVISR;FLDAHTIPLPVLTTVNNEDNLIQLLPQNK;MNLQPR;IINLEMQLGNYPVVMLVNIK;LSQQVVGEFK;YDQLVSYR;ENLPEQLIK;MLVNIK;LSQWLR	13	40.8046	348	chromosome
all0667	unknown protein	DRRERKQMEVGK;QVASQLR;INLANQQVGYK;NQLVLDEHGVPHTTTYK;CPDPTISQLQEMLACLQEHNIIIK;KQMEVGKCPDPTISQLQEMLACLQEHNIIIK;RDRRERKQMEVGK;KQMEVGK;SLKEVQLLLDMTSWDQTRR;SYAPLAQK;LFTVEVLR;QLELLVK;QNPELR	13	24.948	481	chromosome
all0675	unknown protein	VFQGLGR;IIEAGKVMTTTK	2	13.8686	137	chromosome
all0684	unknown protein	LSTQVVVTENQR;SRPENFPSSVGLIGLR;KRDPQAEGIEQLESYLGR;DPQAEGIEQLESYLGR;WFNIAGPCNPEK;RDPQAEGIEQLESYLGR;HYTISATSR;YKDVTLGIELK;LPDLSLLIEQESYFVLHAPR;LIDEIDSLQDQTLISVLR;SRPENFPSSVGLIGLRDVR;RKNALPMEERLSTQVVVTENQRR;MHPQGGLTIANPIYR;YAAVMVSVEVGSA;LNTSSPFNIK;EILIAR;YAAVMVSVEVGSAFNHD;VVNGGGTLER;EHILQAK;VTSITLR;MDLCLR;EVVEKMVK;EYAIGSDR;QDTHLDSLAER;VASGGSDRLNTSSPFNIK;LGLDFGWLFVFDR;EILIARQDTHLDSLAER;LGLDFGWLFVFDRR;…	30	50.7752	516	chromosome
all0688	[NiFe] uptake hydrogenase small subunit (hupS)	IGDIALDELNRPQTFFNTFTQTGCTR;TQTIMGVPKELPPGVSNKNYAVLTMVAK;GPMTHSSCNR;NVHFAYK;KGGGFLGQDFRTK;IGDIALDELNR	6	26.25	320	chromosome
all0706	probable amidase	IPLTPFFGILGVATPENAR;ENARSSVPPGYYGGNIDNRELQAGSR;SSVPPGYYGGNIDNR;KLFEEAVSIKPFIR;LEAIAPSLPVGFNAIR;ITQVVNSPNK;YGGNIDNRELQAGSR;IQLTLR	8	26.5244	328	chromosome
all0707	two-component sensor histidine kinase	IHALSQEIQQRQR;KGNEFVVLNQK;LQNALESVQK;RKGNEFVVLNQK;SLRNFSRLDEATFK	5	10.515	466	chromosome
all0708	unknown protein	IQGDFYVIEESDEK;VELQDTIAR;MIQTSPLDHQVQSLELPIER;IQTSPLDHQVQSLELPIER;KCPFAEQVEGR;TGQQVNQIYHNGLQLSNLSR;EQVTAVLVDWKR;EQVTAVLVDWK;RIQGDFYVIEESDEK;ELAGTLQDVVGIEEAAGFLNVVGYR;CPFAEQVEGR;SLELPIER;VELQDTIARGGKECTVVIHLKPSESLDGFAGQEYFK	13	74.7312	186	chromosome
all0711	unknown protein	VEEGLQK;EYPHHQAR;HEQKPLLEK;AEEWLQSDIAQK;IVNNQCISWFNQK;TNVNIPSWIR;SWLQSFHAALNEAK;SLTQPLAEGLIENAVR;SLQEIPLDFGNNALGASLIDK;VIQEQLTANQDAFDK;LMMEEILNQPLSELGEK;DWQKNQIR;CIALGLAR;FEDSIEPALVNPELR;HIPELIK;GFESINEQIYFIPQVNK;AKEDYFSNEQLYSDSQSFAR;VIQEQLTANQDAFDKLISK;SEYQQLLQEAGIPLLNVVPESR;CELACRK;IQPDLAAETDPICR;QKLDQQGITPK;QFHIPR;LDQQGITPK;SSFVNDRKIDDICK;QKPNNDPK;TLADLETSMK;KIDDICKQVNPELEK;LDQQGITPKLVLMTGGASR…	34	57.1875	640	chromosome
all0712	unknown protein	NMEELPELLNFLQR;GDRLLRRGRVIEPAYSQAR;LAAFFLDVLR;VIEPAYSQAR;IYISELNITQVR;QSIPILGAVEIDQIETVEHK;ALNTIDLVVAR;KDERNMEELPELLNFLQR;AKDERNMEELPELLNFLQR;NDANLPEVK;AQIYQAK	11	35.786	299	chromosome
all0713	1,4-alpha-glucan branching enzyme; GlgB	NVSVLGDFNLWDGRK;TKEGEHER;KHQMR;NFAGHIYEK;LGAHFTEVGGVK;HSVVSFIR;FLTYR;DGHGLAFFDGTHLYEHADPR;ENLEAADFLR;IVWNQHHDPFEILGSHPIEQNGK;GFYTELFNSDAR;NVSVLGDFNLWDGR;GATGVWELFIPEIGVGEHYK;LTDFDLHLFAEGNHHR;EWGTLVFNYSR;TASIVSNLNSYNWSDEDWLEQR;EGFDWIDCSDNR;AYLPNASAAWVVLPEQR;LIPYVK;VSYDPYAFR;EGEWLPNQYGGR;SEPALYTLDFAR;GVYFAVWAPNAR;YHIDGIR;KFFTELNK;FFTELNK;EGEHER;SDPFGFQQEPRPK;QYGGSNMGNLGGK;KGATGVWELFIPEIGVGEHYK;SDPF…	87	78.4031	764	chromosome
all0714	hypothetical protein	QTIFLTR	1	6.08696	115	chromosome
all0721	unknown protein	HLGSIEETLK;RPATLIFVQEK;SHTLIELFK;LADFDCTTFAEFNQIVER;FADSDEVIDCLSK;EQLINSVPSLTK;TSFAPNPPLNEYELK;LPTYPNDHLQLR;VFSFGIEHEVAFLNR;SYSSPFYNGTLWEGLSVR;TKSHTLIELFK;LPAEVGR;WYIEGFER;ATVPDAELHK;LPAEVGRIEFK;TGKRPATLIFVQEK;PTYPNDHLQLR;EQLINSVPSLTKIAR;QLQADPDDQTANIYMVTYGPDLNISVADLPHER;DDPDVDLLAPLK;PATLIFVQEK	21	57.7957	372	chromosome
all0723	probable GTP-binding protein	EVDAIVHVVR;STLFNAVVANAK;GASQGEGLGNQFLSHIR;ATYELLGLR;AWTINAGMSAPQAAGVIHSDFER;GLGLLTNKPIIYAANVSEEELATGNEFVER;DAQFEVTVLEK;LNVLSQISGSAQIIPAR;VEFVDIAGLVK;EYIVQEGDVMLFR;AETVAYNDLVANGSLSAAK;QISLTEEEAEIIK;AEAANFPFCTIEPNVGVVAVPDER;AGIVGLPNVGK;LAAALNEGK;QVAAQENAQVVVVSAQVEAELVELPEEDK;TYFTSGPK;TSKDAQFEVTVLEKLAAALNEGK;AANVSEEELATGNEFVER;DAIVHVVR;CFENDDIIHVAGSVDPAR;IVHVVR;VDAIVHVVR;TSKDAQFEVTVLEK;VGVVAVPDER;QV…	41	89.5317	363	chromosome
all0726	unknown protein	NDEYIDR;WPTLGSGPTAWSGLVGEFYLPPLYYYLVFPFTALTADLSAQAMPNALLTFFSIPLLILTTYKLLENVEYDKR;SQLIAETPLYYVYR;DIADSLR;NLPEQSTLCHPNGNYR;IIAVATK;KTENFPQELAK;NDEYIDRYITKR	8	26.5267	524	chromosome
all0727	glucosamine-6-P isomerase	KYLQSLLEEK;SEADMAQDVAAIVR;VDHLSVQIYK;KAQIVKQMLQGSIR;TAAVLLATGNSQLK;YLQSLLEEK;TTCPASVLR;KTAAVLLATGNSQLK;AQIVKQMLQGSIR	9	27.907	258	chromosome
all0729	two-component hybrid sensor and regulator	TGEINIVIQIGNQLEVALQQAQLLTQTQR;AGFGIPIIAGK;NQVLYQGNLK;LNKYLGIKYLYQEDSSQTLK;SQQGTGLGLAISR;LNAFFSGAPVGMSILDNQLR;LIESAHR;DNQQNLTIINR;VIVEISDVYDELR;AIAQVIQR;KLIESAHRNSEER;QLEVALQQAQLLTQTQR;ESIERERAIAQVIQR;YLYQEDSSQTLK;DWQWQKMLGYTQEDIEDDER;CAAGGWKWVQSR;NQLKISSQQK;VICQTIGWDFGEAWTPNR;LLSSVGFVVQEAANGQEALAIWQQWHPQLILMDMR;NEQGQPLRMTGTTKDITERKILEKELELREAR;FGIPIIAGK;QHIQADESKLR;SEFLANMSHELR	23	18.541	1645	chromosome
all0736	hypothetical protein	LANDLLTFTAK;GFAIETLHLVNIDQVR;SEQMTLQVDAPK;LAVPGFSR;EIWGLPK;SVTVHQGNQQLCTLNYDQQSLAWR;IGGWISHIYVDNADSVAGGR;SLIPTGLNLFSVWPGK;VLGVGNGK;EFAEFTWQEK;PYPLAPWTLK;QKLAVPGFSR;VLGVGNGKC;GLGNSFLTVR;FEALVGFIGSSLDVPTTSPFSSMGLGNSFLTVR;SSMGLGNSFLTVR;SVTVHQGNQQLCTLN;NYDQQSLAWR	18	82.0276	217	chromosome
all0737	thioredoxin reductase	NNQTGEETNVHAK;TEAEQEAGFDVNATR;HAGGYALR;YVSPGCGPCHTLKPILNK;KLFHESDR;AHTIIIATGATAK;VNLLVR;LGLPSEHEFWSR;QAITAAGSGCAAALLAER;HGSPETSVEGVFAAGDVQDHEYR;IHFVEIDIDQDR;IHFVEIDIDQDRDIAENAGVTGTPTVQFFK;DIAENAGVTGTPTVQFFK;WLSANALIQEFHQEATINNELETQPVAQK;VVDEFDSK;LFHESDR;DKELVK;GLFYAIGHK;IHFVEIDIDQDRDIAENAGVTGTPTVQF;TEAEQEAGFDVN;TEAEQEAGFDVNA;GLPSEHEFWSR;RLGLPSEHEFWSR;SNPTVENLVIIGSGPAGYTAAIYAAR;GLFYAIGHKPNTSLFQGQL…	63	86.9565	483	chromosome
all0743	adenylate cyclase; CyaD	LQQGDTETTVTVNR;NGTQVNQSIVSHPR;KHAQLVK;FSSEHSILLK;WLLAEK;WIIEDLGSK;LKTEEVIR;AVVGDVGSSQR;AMLIRMEHLNANGFWQEPLQLRIAINSGK;AVVGDVGSSQRVEYTALGGTINLAAR;LPECNLYLPFAGVSR;SKTQQQYLLADASWISR;TQQQYLLADASWISR;DVFTIGR;YHSPAVVQQLISIGGLPDGR;QLQQQWIEANSDDGDISNK;QLQQQWIEANSDDGDISNKNK;QVNQSIVSHPR;YIGDCIMAFFGAPEPQADHADRATAAAKAMLIR;SAMAVPLWDENKVVGVLYADAHLSSYHWER;IAINSGKAVVGDVGSSQRVEYTALGGTINLAAR;YDFQKMGDYRFK;IVIQTADTHK…	25	52.381	546	chromosome
all0745	hypothetical protein	YELDPTPHTGEGYLHALAEYR;AEKNLKEQLSR;LNLIQWYPGHIAK;GEVPYCTNAQHGQGVVGVAK;AAQAAGVELNQR;ISDQLELLDAPGVIPVK;VDVVFEVR;AVVIGFPNVGK;RVVESAARPGVTR;IPLATHHPQIDEWVGNK;SLWIDYFQNR;VVESAARPGVTR;QLLTDYRK;NLKEQLSR;ISDQLELLDAPGVIP;TARQLLTDYRK;RDRGMLPRAVR;VELNQR;QLLTDYR;AAQAAGVELNQRR;GLLGTLPLELPPM;LDMIPPQVR;ARILVLNR;RDRGMLPR;DRGMLPR;HKGDVERTARQLLTDYRK;ILVLNR	27	72.6962	293	chromosome
all0746	hypothetical protein	TIYTLATQQQTLYSSIIMGFHYTNALITLATLNINQLMTFYTNFLEQQPITSIPNVYAEFHVAGMRLGIFK;EIYAYDPDGNR	2	51.5723	159	chromosome
all0747	carboxysome formation protein CcmA	ALSDGPQSLTPEHFDR;LMQELAVIGK;TSPYAFQGHGESALELLAK;INDELTSWGLTPEK;DVSGLGIITEVMDASELDIIAEVADVIQVGAR;VGSPEVEINR;NTLDLSVVPVLR;NMQNFSLLK;MIVVMK;FQGHGESALELLAK;KALSDGPQSLTPEHFDR;VGAQPKPVLLKR;NMQNFSLLKK;KVGAQPKPVLLK;VGAQPKPVLLK;ALSDGPQSLTPEHFDRLMQELAVIGK;VVIGLVGETADLDPLQIQEVSPWIEQVLR;NTLDLSVVPVLRK;VELPYK;VELPYKR;KVGAQPKPVLLKR;PYAFQGHGESALELLAK;GAQPKPVLLKR;LMQELAVIGKAVGRW;KALSDGPQSLTPEHFDRLMQELAVIGK;QGHGES…	33	61.0795	352	chromosome
all0748	hypothetical protein	APSKPQVQLK;TGSLLGLGEFGTNWGR;QDKKQLPYTKEEMAIPQVVSQRMIR;EEMAIPQVVSQRMIRR;VVSQRMIR;PQVQLK;EEMAIPQVVSQR;RQKPAK;MVEGWR;AIPQVVSQR;LPFEPK	11	44.8718	156	chromosome
all0753	hypothetical protein	RNIELMTCDQKVLNYPHIK	1	14.5038	131	chromosome
all0754	unknown protein	INNTVIR;SNQELEQQLLSLDLAER	2	18.8976	127	chromosome
all0759	WD-repeat containing protein	QNQALQEEEK;IVANISDDGTTK;QRLTEVER;LTEVER;HNDQINNIVFSPDGK;SSADLLR;LTGLVVQQQGK;LWNLEGQEIATFK;YYPDIGIK;VYNQIYR;LLNLQTGTITTLK;TVGTASWDTAK;GNIIGTFK;FLSASVEAELNQK;LWNLQGGK;LWNLQGGNIR;SVDENQIIELVK;TIATVSTLSNTAK;KADSDFYQALK;VCELLGK;SSDGTAKLWNLQGGNIR;HLGEVVFSPDGHTVATASVYR;YYPDIGIKNSVFSPNGK;RVQSLDSLLAR;TVGTASWDTAKLWNLQGGEIATLQYDSLVQNIVFSPDGK;EVVFSPDSNIIATSDDTAKLWNLQGQLIATLTNEGGVR;QQAQVVTDLER;QLVKNGNQLK;QLKQ…	52	46.0497	1329	chromosome
all0767	hypothetical protein	EVQLVNPPTLYDATR;EIQNLWPFRPPANTLIPVPR;TTVLIVDHTEDK;NGYSHIAVTPAR;LVSTEFEPQLVR;FALDAVGAKPSDVVK;TVYISGQFGSDLYGR;FALDAVGAK;FTSAVNSLR;TTVLIVDHTEDKLIPLGR;QLVNPPTLYDATR;KEVQLVNPPTLYDATR;LALNGMLFEIDAYAVIPENR;EVQLVNPPTLYDATRNG;AFQNLR;GVIATSQQK	16	82.1622	185	chromosome
all0768	hypothetical protein	FAAEGEK;ILDFSDNQDLTLLHR;APVSHVVGVVNEKPVFFVNEGSR;GNVDGWRILDFSDNQDLTLLHR;LEDTVLMVRGK;VTVGGIHGVATR;VVEEYIFHVQCSSK;LGAPWEK	8	32.5424	295	chromosome
all0769	acetyl-CoA synthetase	TDVGGVQLNLPDADAVR;VVLHEPNVTEDQLPK;VNSISDLFDMAEVLAK;IIGPNCLGVMSPR;EMALVIESQGEILAVGR;ITADILADNYGMQR;TLSEESVYFR;IPTYAYPDTAAR;AAASHTGALAGSDAVLDAAFRR;TSDILQAEK;YQSQGLGGELLQR;TDVGGVQLNLPDADAVRR;AAASHTGALAGSDAVLDAAFR;GIYETPVLPVETTSGLPDRNLVEK;TILTEYESK;SNPLDAIFAPQSVAIIGASEK;YTQALEIAAK;NGTPVTIRPIRPEDEPLLVQFHK;EVALTKPIIVIK;QILAAYGIPIVATCVAK;GIYETPVLPVETTSGLPDR;AGSEHFLGVTIQPMVK;LGFKLER;LVQIGRDEQIER;QRIPTYAY…	39	49.5633	916	chromosome
all0770	hypothetical protein	VQPLFAAGDIDSNVHTGDPRSLLALTK;IIQILDK	2	21.519	158	chromosome
all0772	hypothetical protein	FYLVDFTTTR;LIFLEGK;LANKFPELR;EKLPEILPISSQGIR;VLQEVSR;GTGLDLSSNMLR;LPEILPISSQGIR;GTGLDLSSNMLRQAR;DLSQPANILDLGCGTGR;LLEFVDLSQPANILDLGCGTGR	10	41.4634	205	chromosome
all0775	squalene-hopene-cyclase	AMIDPNTADVTAR;SLGYDTNDPIVER;ALIDSGIAPDHPAIVK;LLGVPATDPAMIQAR;VQPCVSPVWDTAWVIR;YHYYQQYFPLIALGR;QGKPGAWAFEFENR;LAESFNFIPFREEGIK;LPNEQLK;DSHNLER;DFILQR;VQVNSIAEAIAASQK;QILDYGDWNVK;AGEWLLQK;SGDWTDLFLTLDEGFK;TQDRVQVNSIAEAIAASQK;VIEMLGACNLSIDSHNLER;ALTYLLNEQEAEGCWFGR;HIQQGATWLVGCQNPDGGWGETCFSYNDPSLK;WGVNYIYGTSGVLSALALINPQK;SSTVPLLIVFDQKPVYQVNPTITLDELYAEGVENVR;GQGDSTPSQTAWALIGLIAAGEATGNFAHDAIER;AAEKWIIE…	36	66.562	637	chromosome
all0777	unknown protein	EYLQAVIQK;FEYLDSTTK;LLTATNLER;LPGPIILPLPSAEGIGR;SNSLTDALPFR;IHCVGAGI	6	38.1818	165	chromosome
all0778	similar to serine protease inhibitor	SQTTPQTFYTASGQQK;ANFSGIGDNLTISQVR;YYETPQFQSVSLPYGQDGK;MIVDRPFFYAIR;AFSQNLNAENWEKWMPQFRNR;TVIEVNEEGTEASAATSVGMVATSLR;TLELQGISLPELNSGYASLNK;AFSQNLNAENWEK;FQTDYDITLNDALK;LFSEIAK;WMPQFR;MIVDRPFF;MIVDRPFFY;MIVDRPFFYA;QDVSLRPDFVQTTR;SLWVNQDVSLRPDFVQTTR;WSNAFDK;SLGMAEAFSNK;TVIEVNEEGTEASAATSVGMVATSLREPQQPFK;VSLYIFLPTK;IVDANNKFGFK;DFYQAK;NILFMGAVVEPN;LLQNPGENVQLTIANSLWVNQDVSLRPDFVQTTR;VTNLDFQNVTAVNTINSWVQ…	47	94.385	374	chromosome
all0781	hypothetical protein	NQQFDVGENFR;VHDVVYAIAGNQGK;KLNNLDLYLVK;AINFSFGEPLNR;AVSLAAVFLR;VDVSNLAGVNQGVSGR;AVSIVAPGSNINLLNPDGK;NMGQPEECLSAQHIASQNGGDVR;AVSLAAVFLRNGPAK;NGPAKSNNGVDPHAYNVAGVMVSR;GQWQPTAPVPGIGWDYR;LYSSAVGSTK;TKKPNWSIDSR;IQDSGDGLR;QSQDWLASDAYQDPK;SVDYALTRPLKK;LVELNDTNKNQQFDVGENFR;RAVSIVAPGSNINLLNPDGK;AVLLNSAEK;LNNLDLYLVK;LVELNDTNKNQQFDVGENFRDR;VTGTSFAAPHLTATVALLQEFGDR;GGIPIPTDNFNGINVAFSSR;NQQFDVGENFRDR;SVDYALTR…	49	89.4515	474	chromosome
all0783	hypothetical protein	AKDPLEEGVK;NILALTGDPVK;ILDLAGVAPVNQLVAK;VHAVNITDGSR;IAAEQVQTAR;AVFDLEAVR;IEAGAQFFQSQLITDFEK;CVPGVNIPEHIIDR;KIEAGAQFFQSQLITDFEKLEK;MDDNHSYTALNYFSK;AAQAGEFLVTAEVAPPK;NILALTGDPVKAGDHPEAK;KIEAGAQFFQSQLITDFEK;KPILAGIFLLK;IALQADLMGAHALGIR;LITDFEKLEK;CVPGVNIPEHIIDRLAK;FMDKIASTHK;AAQAGEFLVTAEVAPPKGGNPTHMIEMAATLKGR;IALQADLMGAH;QLCHGVH	21	66.9903	309	chromosome
all0788	phosphoribosylglycinamide formyltransferase	GIHAVEQALEAQVK;TLRPDSTFSLVSPSINTYQFSHGAPVK;RIINIHPSLLPSFK;ILPQAIALATQTNR;IINIHPSLLPSFK;TVLLNHR;EYKNREILDQK;IQIQEHR	8	39.1667	240	chromosome
all0792	hypothetical protein	HTECDKYR;FHERPDILQLLTPPWQPVR;LFLGPVPLTWLAR;LFTDTQISGPFESWIHR;MLHFQHTSIINAPPEVVWK;LLTPPWQPVR;EGGLEVGAITEFK	7	60.5442	147	chromosome
all0794	hypothetical protein	LYGMVGLPGETPEDLDATVAMMR;AHTPFQWYGVNKQAEKR;LLFTPTTPETNAIPLIFAFPNEYTVGITSLGYQVVWATLAMR;LHNDEIIQAAINAK;LTLGCSTFVPKAHTPFQWYGVNKQAEKR;DFGDSLGSYKR;LTLGCSTFVPK;HLAEATSHFHK;TASLEGSLIPAIEK;QLKGQIPDLEFYVHSDWSTEQILPWSHLQGPLPQSTLLKHLAEATSHFHK;TNTVTEQLAK;AGGLTALK;AHTPFQWYGVNK;LGLLGASVTQHPEFETLLDYISQPK;ISQLLELTR;DFGDSLGSYK;GNTLSASTVVTEK;LQVTNR	18	46.5074	544	chromosome
all0796	unknown protein	TEDIDDEIKR;TEDIDDEIK;NHGHEDIINLAQQQHFR;EFQNRLEHFAVLK;ELQRTGNKWHIPTASSYWRKADEPEK;QQEYKSVELRTLR;ADEPEKSLKVTDLNLGK;ELQRTGNK;IALAHHKLEAEFYEK;KYGLVDPLLPIEPFYTIMLKLEKGER;SQYQIPKIR;VTDLNLGK;IIEGGNYLSDQDINFLK;NNQLNATIALVHKMQLEK;TLRNEFDSLK;EIEWLK;ELEWLK	17	32.3873	599	chromosome
all0797	chorismate synthase	HHGQCK;RRPGQSK;DTRPQDYDEMAQK;YRPSHADATYDAK;MIELIEQTGR;TLGTPISILVR;GLGEPVFDKLEADIAK;SGGIQGGIANGENIILR;IKDLEGVVDPNTVTLDQVESNIVR;QGDSIGGVVECVAR;DLEGVVDPNTVTLDQVESNIVR;VAAGAIAK;EGEETLLAAK;KEADTCEILSGVYEGK;CPDGELADR;QVANVEVIGYVK;GNTFGHLFR;GRHDPCVLPR;VAFKPTATIR;EISPEEIQLELDR;HDPCVLPR;QVANVEVIGYVKR;AVMSLPASK;NKDTRPQDYDEMAQK;GFEIGSGFAGTLLTGFEHNDEYYIDENGEIR;TFGHLFR;EADTCEILSGVYEGK;VAFKPTATIRK;TVTREGEETLLA…	47	89.5028	362	chromosome
all0800	molybdopterin precursor biosynthesis protein	LILPELTHLVSQVR;TLPGFGEIFR;YLSYQEIGSR;NQLIFSLPGSSNAVR;CAVVTVSDTR;SLPGSSNAVR	6	35.3293	167	chromosome
all0801	photosystem II protein W	FINGRPEGLEAVYVMK;SAQEWER;YAQENDLGFSK;TGDTGTATFIFTNPK;ILDQGTTEDITGMYLIDEEGEIITR;GLDEEVIPEVR;SAQEWERFIRFMER;FINGRPEGLEAVY;EVIPEVR;SRTGDTGTATFIFTNPK;YAQENDLGFSKS;GKFINGRPEGLEAVYVMK;FMERYAQENDLGFSK;PEGLEAVYVMK;IFTNPK	15	87.3874	111	chromosome
all0802	unknown protein	EDISEEEANR;ILSQQQNLSEDQVNR;KQVEETRK;ELTSGFDQDTIR;NSFPWHFNR;GTIVALLSQR;DTLVQLLNQR;TIDQLQDAIGDIIR;DFGNLLTEATQEFADISTR;KNPTEQVINLLQSATPEELKAEDLGER;VLLEDPQVGINLLQSR;LFDDPQAGLEALGDR;ILGDVDWQSLGDGDLLQNVNR;IQQEAQK;EDIAKEDVNR;NPYSDDDDESESLGK;DNFLNQAR;DKVQDIDVER;DSVLQAPQAVVDQAK;QTFIDLISDR;DSVLQAPQAVVDQAKAQYEK;IENYLR;VDISDIDVDRITNQLQQLR;ITNQLQQLRDKVQDIDVER;TDVEDYIR;KNGNGRNGMMQQAVK;YSDDDDESESLGK;PYSDDDDESES…	71	55.8965	1043	chromosome
all0808	ABC transporter, membrane spanning subunit, devC homolog	LPDTVIFDR;DTEILVIGINPDRPAVDFPEVNQKLSEIK;ANRQQVAAALK;LPDTVIFDRASR;ISTFSRRRLYQAMDVPGVKSAEAMYVSNMLWKNPQTR	5	22.9381	388	chromosome
all0809	ABC transporter, membrane fusion protein, devB homolog	AIAAMNQAK;AIAAMNQAKVHLQQAYVR;VVEVHIR;GVDVEAAKAEVNR;QNVVNTDPASNIDNR;LNLETAQK;GNIAAQLATVAR;TLQEAQADLQR;GLQIRR;LEAEGRGNIAAQLATVAR;TQAGAKGGEIAAQMATIAK;SISPQSILR	12	30.5419	406	chromosome
all0813	heterocyst-specific glycolipids-directing protein HglK	SAQLENANLR;ANLSNADLSATR;LQEANLYGAR;QDPADQFVQTPELGSVSAVVK;INSQQFLEFVK;TDWQSSDLSGADLER;NQFLATELDSVGSASPER;GTVLENASLTGADLGDAK;KSNNAPSK;LQINQQTINK;ETNPILIDTIQQALTSVGTAAIPELQNK;VLNEEGTPPGLATVVVR;ALHDWLAGTYVVDANRPVPSPDVALNGR;TLGLDLSR;SDINREPLNPALVVTER;QLAYICTQGGVHPR;PLALPADYGIR;ILNVYSGK;SVGDDGRWDTYDDAIADLSQAQMK;AIARPLALPADYGIR;GANVAGADFKDTILTPSR;NADLSLVDLR;SANLNQASFK;LIGANLSSAQLVGADLR;QLSPESGASIEDR;QAN…	54	68.9133	727	chromosome
all0823	two-component response regulator	EQPNLVFLDVMMPK;GMDVGADLYLTKPFRPK;NGEEALETIKK;LDVMMPK	4	33.6	125	chromosome
all0824	two-component hybrid sensor and regulator	LAEAENQR;TDFISTVSHELR;INANLNLDALVR;LQTDVFPVLSTEDR;EWIGTCTDIHDR;TPLTSVLGFASIIQEK;TISDVLQTQGYNVIEASDR;VLVVDQNASTLK;GTGLGLPICK;QLNHQLEAR;TILEQLEQTGCHQAYEK;LTSLINDVLDIAK;EAKDGMDAIHQIK;TILVVDDDANIR;SHPGEVFAADVALAK;YFSVCGVPVLK;IGQAVGTAIFK;YFWVWGAPVIEEDGDVR;QAQKERQQSEKILK;FRQVGDTLTDKPK;QQLENEGYNVR;QVGDTLTDKPK;VGDNLNIIVSEAER;APVIEEDGDVR;EAAACFGSALLIR;IGQAVGTAIFKR;LQTDVFPVLSTEDRK;GYTGEAWGIAVANR;SSVEDISNIR…	38	41.2176	1002	chromosome
all0825	two-component sensor histidine kinase	TTHNAQTTTNNPQITIR;LQQALHELQLAQTK;HTQLIR;DLLHLLHEYQK;TEALDDQWVVIR;ALLYEQSTQATAQAK;ELPLLLQNLVEQIK;KELPLLLQNLVEQIK;TVNIQDGIDGTLMILR;LLSIGEQTSQYR;TAFETIGEFGK;LIVDLK;AGPNYLEIEVVK;EQNRLIVDLK;AELINNLPADPR;IADNGSGINEDIMGR;HHGILK;IMGRIYDPFFTTKEVGK;QLSEQNPGVDTASSEQIYQIFQR;SQPGQGTEFWIQIPVNCSAMEIAK;FFQQNQPQPGK;IVEIVK;GIIGSIVQSGR;YQEIDLFEDISTQLTR;DRILGAIAIGTTK;SLKNFSRHDEAEMK;TELLLR	27	46.9985	683	chromosome
all0827	putative oxidoreductase	EVWPESYPLFVR;EAHIPTGAVGLITSPEQADQIIRSGVADIVLLGR;THLFEPLR;SGVADIVLLGR;FLDESHEGWRPVVSSSAIAFSK;ISPQDLGIWSDAHIEALAR;AVGGAGLVMTEAAAVEAR;EVVEAVR;EAHIPTGAVGLITSPEQADQIIR;QDDYGGSFENR;LSATDWVDKGWDIEQSIAISDK;NPYWPHLAAK;SLQAGFK;HWPVQYDR;VIEIHAAHGYLLHQFLSPLVNQR;LSATDWVDKGWDIEQSIAISDKLK;ESPVPEALSIEGIQQVIQAFVQATK;TVGLIHNFGAVAAIQLAHAGR;AVGGAGLVMTEAAAVEARGR;LSPMCQYSSTNGFANDWHLVHLGSRAVGGAGLVMTEAAAVEAR;LSATDWVDK	21	77.7465	355	chromosome
all0832	ABC transporter, ATP-binding protein	QQEGWTVLQVSHDIDMVSRHCDR;ILVLDEAFAGVDMQGAADFYAMLNELK;KILVLDEAFAGVDMQGAADFYAMLNELK;QQEGWTVLQVSHDIDMVSR;VGQIEIFGR;SFPISVEELVGLGWVAEAR	6	30.7393	257	chromosome
all0833	periplasmic solute binding protein for ABC transport system	NAQNPQLTQIDASK;QVAVVQVPEDQLSPTDVQK;ELDNLHNEFQQTLEK;ATYQANAEAYMK;VVATILPTYLFTK;SLNSLESGDTNPQYYFQAMK;AVAGEAADVSLLIPPNTEVHDYQATPSNVK;NGLGLEEFLDNTVKNAQNPQLTQIDASK;AIATANVLVK;VLNEISPVVK;LLTSLSK;DNLQTLEAGCK;DLNLTLR;QQVANIRDGLIAADPANK;DGLIAADPANK;TPNCTFITFHDAFPYLAQR;NGLGLEEFLDNTVK;TKVVATILPTYLFTK;ALFSEPGVDNK;TGAKDHDHDHEHSEGNPHVWLDPVLAK;QQVANIR;DHDHDHEHSEGNPHVWLDPVLAK	22	76.4012	339	chromosome
all0835	unknown protein	LSFASTPASAQAIIEDPIADFSSGEPAVFAGAAVYLTPGAYLSTIAAEVVAPKGTYFAGFNGAYTVTAFSYIDPITHAAYPALTLHTGGLSK;LFSGATNLILK;ASAQAIIEDPIADFSSGEPAVFAGAAVYLTPGAYLSTIAAEVVAPKGTYFAGFNGAYTVTAFSYIDPITHAAYPALTLHTGGLSKLPYDTGGSIR	3	71.9745	157	chromosome
all0839	hypothetical protein	WIEPTPALENSSVMPLLVK;LTAIVNALK;MFPVIYSDEFLDHK;GFHNNVLNLPVPPGSDMAVYQPLWEK;VREIATTGGGYLDGDTPVSPR;DYGLFTNYCLEITR;EIATTGGGYLDGDTPVSPR;GYDGNADDPLASVNLQPK;DYGLFTNYCLEITRK;CSLHQYPCYPGTGR;VHSPGYVNK;QYPCYPGTGR	12	47.3856	306	chromosome
all0844	peptidyl-tRNA hydrolase	AWNISLAENR;HNIGFAAVDALAR;SAIAHLSTQNFPR;SGQAIQAVTSWYK;FQGQYGEGTAPGGVK;KFQGQYGEGTAPGGVK;NAVNGDNSETVSHVLGK;LSGESVLVIYDDLDLPLGK;AWNISLAENRK;IGIGKPK;LLKPLTYMNR;LSGSAGGHNGMK;PLTYMNR;AAVDALAR;ISLAENR	15	64.0394	203	chromosome
all0848	putative alpha-mannosidase	RPTQPQNPQDK;EVSPGQEFVVALR;LFWLSPTSPPSPTSPTSLDYVLENEHLR;VIVDPDTGDLSSIYDK;FVVPQNLHDYPLAGLSLR;AAFPLNLTADFATYEIPCGAIR;LNILTAAIPEINPSNPESLITIR;WQTSPFFPDLEFITAEK;ESLQAIASHFTLPEPPK;FDYGAFWWR;SPDGSQVFSVMSAPIGEGIDPIK;LSLLWWADSAK;SPTWPDPEADTGIHEFTYTVYPHADSWESAHTVQK;QLGESEFCQDYILQVGSPQLK;YGYDSQPQLLR;EILSGAGNQLQAFK;VSFVNLPAENLVLMAIKPSEDDQQQLILR;SIQWLEQGAVQNR;QNLINHLSISDPK;TPTGSQSQTNLISDTIEQLR;DSGQYWDAWNIDPSY…	45	56.256	1047	chromosome
all0850	putative acyltransferase	IWKEEIAVIQAAK;LGNVEGQLHLPLKR;SNDQPEISTR;SLIHAIFR;LGNVEGQLHLPLK	5	14.3312	314	chromosome
all0852	hypothetical protein	SSLLEHPNGGIR;LTMPITIIER;VVLDLEEYFPK;SNLLAIYQR;SSLLEHPNGGIRLEQVGSQR;IADRQRQITAR;EINFQMVEGDFK;VECLANQSL	8	40.5941	202	chromosome
all0853	two-component sensor histidine kinase	ADVVGEWR;LESEQEPPR;LMQHQEETAQELAHK;LESEQEPPRVENINLNAK;LPGIPAER;NSLVVGCQHLPLPIK;ILHELLNNAYTYSER;GISEQEATYIFDR;ELNQLKDEFMSNISDR;AVLAISTR;WTPGTGLGLALVK;EINLINDLLTLQK;DTIVHLHASHQVDQLVDQVMIK;ENANQTDSFSGSFSLADCGLCQR;GLSIDLDIPDEPLK;YTDPLFR;NIDEISIIR;TNGVISLIK;YLEILENECAK;ILGFLVLQQGVAR;FLMELPVLQCAVEPR;QVQTLVDER;FQSHDWDDSAK;KQIPQAK;KENANQTDSFSGSFSLADCGLCQR;FLVLQQGVAR;LQTELESFDR;ADVVGEWRK;LQSSLELQAK;VENINL…	46	70.7715	674	chromosome
all0854	unknown protein	ASIAATAQQEER;TPTTDMEVTSIR;EIAGNQGYQALIR;DILWNYVQQK;LKEIAGNQGYQALIR;SGEWKPR;NGDMVPLSVESLVG;CVLTGQLIQAQQPMLLGLTR;MHTIAR	9	86.4865	111	chromosome
all0858	hypothetical protein	YPFMFR;VVNTPNVPYR;LLSALSHGAIFFSSTIVSIGIPIAILLLNEDPVVKENAKESLNFHINLYIYGIIFGLLIFIGIGIVLLIGLWAVSIIMPIIAIIK;VVNTPNVPYRYPFMFR	4	90.991	111	chromosome
all0859	apolipoprotein N-acyltransferase	SSDTALKVGIVQGNIPNK;SYTNSLFTVNSQGEITSRYDK;LSPLDEHQVHGSPNQIFDTPFGR;VGIVQGNIPNK;SYTNSLFTVNSQGEITSR;ATNTGYSAFVDPHGR;NLPTTPLVSAVR;GVVAWIGAFGDR;TLWISGYNTYETHAETIYR;AMPFQHHAQDIMR;TLWISGYNTYETHAETIYRR;LLPQGLSR	12	28.4	500	chromosome
all0860	DNA gyrase A subunit	ANGLIAISLEEGDQLR;DESDRDGMR;DLIANEK;GASDTPTAK;AGQGLMATK;VVLNNLYK;VEDSIIVGSR;IEGIADIR;SPLVNGHGNFGSVDNDPPAAMR;TVITHAEGEIDER;RLTALEADK;GVANIETIEHR;MAQDFSMR;IIPTDLR;MPVNTFEAQSR;IVIELK;IINLIR;ILYAMHELGLTHDRPFK;EAIIITELPYQTNK;GTPIVQLLPIPK;LEHEDLQTQIADLQDILAR;RTVITHAEGEIDER;YHPHGDTAVYDALVR;LATLGIVNSDNEIMMVTNR;IRLEHEDLQTQIADLQDILAR;ILEIIETEITQIK;ITSIVPVDEFTSEEYLVMLTK;IEGIADIRDESDR;TSFATPR;IAELVNDK;VVGEVLG…	105	69.1514	872	chromosome
all0861	hypothetical protein	VSGAGTVGVR;SQQQELDK;LHGGGNIPSDGTPHK;IYTTEPVAER;HLQAQVDALSLQAK;LKPWYIDAPTPQVWR;LNLGIDEGLK;ELVINSLPVTLETDSVR;ITIFHDDYPCNFNYVAMPR;FIEGLR;EKTEEPFAQSLSR;LTIPPQVK;LIITNLLNQETQLQLTEQLPVSR;DEMYVGITQLENVAPGQEFK;NSSDGVTLLPGK;DLVERQVDKKLIGNQRR;QIQQLETEK;QIQQLETEKR;TTVHSQIVAVTVYSDK;SQQQELDKQIQALR;LLGVNCDR;LNLGIDEGLKIER;LVSFAYLEANVK;VNPEETPSWR;SNPPTQLGEMGILEWK;TEEPFAQSLSR;EGSIVTFK;VSLSGTER;PSDGTPHK;QEVSYQFTVE…	34	71.3761	545	chromosome
all0862	transcriptional regulator, rbcR homolog	TYYEYLLDAAK;RLYLTEAGR;AVQNLLEEQGVSVK;SVGLPLFEQVGK;VKLELGSNEAIK;LSSEPFIMR;HTLLSDAAEFSILDVQHFPIKR;LYLTEAGR;SVGLPLFEQVGKR;QAIAGGLGISVLSR;KFVEQTEQLNIPVAVPEYSVVE;TYYEYLLDAAKK;QLSIVAR;RAVQNLLEEQGVSVK;LAVITTAK;ELFATCR;QIFETIAQFEMK;LSSEPFIMREPGSGTR;LELGSNEAIK;GLKQGQLR;HTLLSDAAEFSILDVQHFPIK;AAEELFLTQPTVSMQIK;LLGPFCQLYPGIDISLQVTNHER;TWYMVYPSGK	24	73.5294	306	chromosome
all0863	carbon dioxide concentrating mechanism protein CcmK	SAGVHLVGYEK;LPVNIR;LSQLMEEGTYSR;LSNQAIGLVETR;PFPNLDVVLPITNR;LAVESGVQTAEQFGQLVSSLVIPR;IGELNAVMVIPR;IGAGLCTAIIR;IGSGHCTAIVR;LSNQAIGLVETRGFPAMVGACDAMLK;SADVQLASYEK;GFPAMVGACDAMLK;GSVANVAVAVEAGMFEAER;PLDELEQTLPIASCWIEHQQPLR;EVLQLPDLAALPMKITE;EVLQLPDLAALPMK;WIEHQQPLR	17	72.6937	271	chromosome
all0864	carbon dioxide concentrating mechanism protein CcmN	LLVTLFPHR;QVAATQSPSTSK;IGINACIGAATTLFNSSIPPALVVPPGSILGDTTR	3	22.5806	248	chromosome
all0865	carbon dioxide concentrating mechanism protein CcmM	VLESIIQRPNGQVAPSSSPR;SLAEAQIHESAFVHPFSNIIGDVHIGANVIIAPGTSIR;TVVSASSASSGTATATATR;VSAETVDQIR;LSTEVVDQVR;APASNTNGNGSYHSNGNGNGYSNGATSGK;IGSEHVDQR;IGTEHVDER;LSIEHVDQR;LPDVQPQDR;STAAPPTPWSR;YLLEQGYK;TGSWTSCQPIEAR;TGSWSSTGAISATSER;VLETIIQRP;SYTSTTVIGLER;SSEVASNSLGAETIEQVR;STVFNAK;QLLAGGYK;LIGIDPK;RVLETIIQRP;DFAHHVIGINQALR;VLETIIQRPDGVVAGSTSFK;RVLETIIQRPDGVVAGSTSFK;ADEGTPFHIGENTNIQDGVVIHGLEQGR;QILGGGYK;L…	194	95.1351	555	chromosome
all0866	carbon dioxide concentrating mechanism protein CcmL	YEVAADNSVGAGFDEWVLISR;GTVVSTQK;QLLGNEQRPVDAAVVAIIDTIHVEDR;VSTQKDPSLR;GTVVSTQKDPSLR;VRGTVVSTQKDPSLR;LLLLQLVDEEGNLLQK;PVDAAVVAIIDTIHVEDR;LVDEEGNLLQK	9	77.2277	101	chromosome
all0867	carbon dioxide concentrating mechanism protein CcmK	ENVNAIRPFGR;YTEDVEQFR;GDVSEVQASVAAGVESVK;VTLVGYEKIGSGR;GDVSEVQASVAAGVESVKR;VNGGQVLSTHIIARPHENLEYVLPIR;YTEDVEQFRENVNAIRPFGR;VNGGQVLSTHIIAR;SIAVGMVETLGFPAVVEAADAMVK;MVETLGFPAVVEAADAMVK;ENVNAIR;RVNGGQVLSTHIIAR;VNGGQVLSTHIIARPHENLEYVLPIRYTEDVEQFR;ENVNAIRPF;YTEDVEQFRENVN;YTEDVEQFRENVNAIRPF;AIRPFGR;NAIRPFGR;LGFPAVVEAADAMVK;RVNGGQVLSTH;RVNGGQVLSTHIIARPHENLEYVLPIR;YTEDVEQFRENVNAIR;VTVIVRGDVSEVQASVAAGVESV…	50	98.2456	114	chromosome
all0868	carbon dioxide concentrating mechanism protein CcmK	GDVSEVQASVAAGIEAAR;YTEAVEQFR;YTEAVEQFRT;RVNGGEVVSTHIIAR;PIAVGMIETK;VNGGEVVSTHIIAR;PIAVGMIETKGFPAVVEAADAMVK;RVNGGEVVSTHIIARPHENLEYVLPIR;RGDVSEVQASVAAGIEAAR;VNGGEVVSTHIIARPHENLEYVLPIR;VNGGEVVSTHIIARPHENLEYVLPIRYTEAVEQFR;VAAGIEAAR;GDVSEVQASVAAGIEAARR;VTVIVRGDVSEVQASVAAGIEAAR;QASVAAGIEAAR;MPIAVGMIETK;SEVQASVAAGIEAAR;TKGFPAVVEAADAMVK;AVGMIETKGFPAVVEAADAMVK;VTLVGYEK;GFPAVVEAADAMVK;GFPAVVEAADAMVKAAR;PHE…	33	96.0784	102	chromosome
all0872	unknown protein	KRAMTDQHLDVR;LVQEIR;HWQDETWHEVLR;EYVRSVALQELAR;EDIETAAGK;QRGTIDENEYVR;QRTIEDNSGAVRQVAVQELAR;LITGMIEPR;AAVQELAR;QVAVQELAR;VFKDDYDTLSILK;GFKDDPDTISILK;VFKDDPDTLPIVK;EYNFQLNPR;QAALQELAR;AAVQELARGFK;NQELPRDRATLYEQASR;FINLFLAAKCLAEVRNR;RRENNECSNFIDFFHKSSGIVHHLNQHKLHEQLK;TIDYKDKQAMLRQVAYR;VLLHQWDVERALVEDYRLDPKTIDYKDKQAMLRQVAYRMQTSEK;QAMLRQVAYRMQTSEK;HWQDETWHEVLRLITGMIEPR;LRAIVDTHADVR;DDYDTLSILK;QNYQYIV…	38	34.1148	1237	chromosome
all0875	probable alpha-glucanotransferase	LVDECHQR;TTVELEDGTYQYK;KGDDGYFR;SLFDYHK;NNHALYTENIDFIHENPEAK;AHICGDTFDLENLK;EYPGDYSWGYNPR;DPDNNWGPEFNYEHYDENLETYPAR;EIFHDEAFR;KNNHALYTENIDFIHENPEAK;YFFATESSYGSTADLKK;YWVGEYHLDGIR;YFFATESSYGSTADLK;IIMDGIYNHSEASSPLTQIDHDYWYHHEPR;AHICGDTFDLENLKDVIDPK;IDWTLLGNDLNR;FIGDTVR;TAGAKPFYNVAEHIPETTSITNLDGPMDGCWHDSFYHTIK;LDYLCELGINAIELLPVK;QIANYDFMHWIAQEAK;KFIGDTVR;EIFHDEAFRR;QQDQSK;WNDEGSR;AKPIEFTLFAPYNK;PFY…	55	84.4203	552	chromosome
all0876	hypothetical protein	YNATTDKWDNNIVAPEWR;ATAANWLLSYLQQQVDQGK;IGTFTPR;DEYPEPPNFLESR;RATAANWLLSYLQQQVDQGK;GYKIGTFTPR;WDNNIVAPEWR	7	48.8	125	chromosome
all0878	probable acetyltransferase	TQWDAFFNLELSLGWDSERYIR;AHALGYHVGTLQASQMGVNVYR;GFATAITLAALEK;SSTDNLSIIPVRDQQSLR;HWVEIAAIAFQVPR;SSTDNLSIIPVR	6	32.7206	272	chromosome
all0879	alcohol dehydrogenase	TDLHIVDGELTHPK;KVFAFTRPGDTVGQEFAR;QDGEEFLTIAPQIPIR;LVPTALR;PNSEQVLIR;LTELPVPK;VDQFHLGQR;SVANLTR	8	26.8293	328	chromosome
all0886	serine/threonine kinase with two-component sensor domain	LSSTQSQLVQAEK;FIIPEK;LNNNIEPITVEYK;FSTLFLK;HAENIETITLKPLNTLDLNYLVADTLK;NAESILIR;ANQLESALQK;LPEVTQNVLK;HELAQLNLQAGTK;LAACINNHFNLSVLANIYEK;LDAKEIK;TQGNPFFSNQFLK;IKQWADYAPMNHQHKFYLVAAEQNRVLGK;LNNNIEPITVEYKFLHDR;QWADYAPMNHQHKFYLVAAEQNRVLGK;QVTELEPSAAQNR;TLSLTDDVVDFMS;LIDFGIASLLPR;AQLYGQLAEYSQNLELKVEQR;IADNGPGMSNAVLGK;TSDLINLPK;IGQLMLVNSTPEIR;EKANQLESALQK;SNLIFNPNDTIVKN;EKQPTITISTEVK;NAESILIRIADNGPGMS…	41	24.1081	1850	chromosome
all0888	ribose 5-phosphate isomerase	GGGAAHTR;QLGGKPELR;FDSIDDPVNLEK;AGPVITDQGNFVLDVR;SGSIVGLGTGSTTAYTIQYLGDR;SGELTDIVGIPTSFQSEVLSK;QYGVPLTTLDAVDHIDIAIDGADEVDPHK;LGSVFAVPVEVIPMAITPVTNAIK;VVDYLANQFIVVVDSGK;EKVVDYLANQFIVVVDSGK;DGQPLVR;GKPELR;EVDPHK;ILNNIPGVLENGIFVNCADIVLVGEVK;YTIQYLGDR;AITPVTNAIK;IPTSFQSEVLSK;AVPVEVIPMAITPVTNAIK;ADEVDPHK;GADEVDPHK;PTSFQSEVLSK;GIPTSFQSEVLSK;QGNFVLDVR;QFIVVVDSGK;KAGPVITDQGNFVLDVR;LKSGELTDIVGIPTSFQSEVLSK…	68	85.5932	236	chromosome
all0889	hypothetical protein	AVQLDPNLAEAYQNR;SAIADYTQALELQPESAR;HLGDYPSALADGNR;NRGDYQAAIADFQK;TLEINPHQVGAYYNR;LLELQPNFAAGYCDR;ISPDFAPAYCNR;GNAHYALGAYQK;GAVTDYNQALTINPQLSEAYYNR;GSLHYDQQNYR;FHPHWASAYLLR;GAIADYNQALQINPNIAEAYYGR;GNAHYALGAYQKAIADYNR;NADYFFNQGLSDNLSR;MNADYFFNQGLSDNLSR;RCLGDYR;AIAHEALR;TVVGGTKPTNR	18	38.6777	605	chromosome
all0891	hypothetical protein	TNEILEQR;AEETNNQEINTDDLPQEITESYGTGVK;TNEILEQRDDR	3	27.1429	140	chromosome
all0902	hypothetical protein	TNPQAVIGDSPTTSATQSK;KLNLDLEK;HPGEITLVYK;TFSGGIDLSEIENK;EHPDVIIDSVQVYQQQQQEQVNQIR;LNLDLEK;HLPLIPIHNEAMPAAK;FWEYHDALFSNQK;LEEQVLQILR;QLGEALYLDIAK;AVVVEFSDFQCPYCAK;LLADAAISK;QAFLQDLK;LAIAGTPFFIMNSK;KLNLDLEKFNSDR;LNLDLEKFNSDR;LLADAAISKDIQIAQK;DIQIAQK;AAWAATQQGK;PQAVIGDSPTTSATQSK;DIQIAQKLAIAGTPFF;ISPKLEEQVLQILR	22	80.6452	248	chromosome
all0903	putative thiosulfate sulfurtransferase	IIVYEDAFNK;NYFGSWNEWSR;APEDYAVAHIPEAVNIR;TVIIDTR;FLITPQELTSLLALK;LRPQAEMIVTTSQMLEALDNPAIIK;IMSNLGISGGER;DFSLPIDSK	8	37.0629	286	chromosome
all0906	hypothetical protein	PGTEVDVAAQVK;EAVLLVKPQFEVGK;ERTNLRQLQPK	3	15.2893	242	chromosome
all0907	ABC phosphate transport system ATP-binding protein	VLLMDEPCFGLDPIASMK;MNELESEVR;LEIDDIVESALKDADLWDEIK;QVSMVHPK;SALDLSGGQQQRLCIAR;IGQLVEFGLTK;VSDFTAFFK;VESLIQSLR;VEFFNQNIYER;VEGRVEFFNQNIYER;CLNRMNELESEVRVEGR;KMFNSPHDSR;SELTMVIVSHNLSQVSR;LEIDDIVESALK;STFLKCLNRMNELESEVR;SALDLSGGQQQR;IGPSGCGK;LSGGQQQR	18	61.6858	261	chromosome
all0908	ABC phosphate transport system ATP-binding protein	ISELEGPVK;SALGLSGGQQQR;IGQMVEFGVTTQIFSNPLDSRTR;NKVTAIIGPSGCGK;IGQMVEFGVTTQIFSNPLDSRTRDYVSGR;QIGMVFQRPNPFPMSIYENVAYGVR;GAALWQEVKDKLNK;IGQMVEFGVTTQIFSNPLDSR;IGMVFQR;IGPSGCGK;LSGGQQQR	11	39.6154	260	chromosome
all0909	ABC phosphate transport system permease protein	GIIGLKTEMFVK;SPLPPRR	2	6.50685	292	chromosome
all0910	ABC phosphate transport system permease protein	NLAPSNNENLGLTANDGTNFWLDK;ELRSASMALGGTR;ELRSASMALGGTRWETIFR	3	12.5364	343	chromosome
all0911	ABC phosphate transport system phosphate-binding periplasmic protein	ADNPGVNLPNQPIR;WTLPNVLR;VGANTAPK;TPGSIGYVEYAYATQNR;WINWVLK;ATLPAIFSGQITNWNDAK;RGEFVAPSLQSANAALSAVSFPDNFR;GEFVAPSLQSANAALSAVSFPDNFR;INYQAIGSGGGIR;ADSSGTTFIFTNHLSSISPYFK;VLQTVNSNVKP;GNPGVAALIAR;IPDAVANR;GRGNPGVAALIAR;SAQIQNR;EGQQFNDDLNYTR;QTLNGAGATFPAPLYER;KWINWVLKEGQQFNDDLNYTR;IRADNPGVNLPNQPIR;PGVAALIAR;VKNGVILVPTAGGAVSVVYNVPGVNNLR;TPIFTAIAQAQTLNGAGATFPAPLYERYAR;VPTAGGAVSVVYNVPGVNNLR;VFVGDPGQGYPIV…	24	80.6916	347	chromosome
all0914	probable glycosyl transferase	TWEMRNR;SVVENSDRWDETLPAAQDRDFFLSVVMNGAK;AEQQLLQKNQLSMKYR;KAEQQLLQKNQLSMK;AEQQLLQKNQLSMK;QYLMFLEESLVMFPEFK;KAEQQLLQK	7	21.365	337	chromosome
all0915	probable glycosyl transferase	NVGLEAALGR;LNPACSIIGLPIITYQLYNHGGQR;LLQSHGGAGAR;SLFQAHPQMFAK;EAFYNLFWSMQLDPLQIAPRVVTRVYQSR;EVLQKIGGWDEEMRSR;LPPPLRPR;GVHFFLEEIEPDQSYNTK;VHSELFLR;SLFQAHPQMFAKLVYEHANK;CYEIGLKR;QESFLR;HKSLFQAHPQMFAK;WVAFLDDDDR;LVYEHANK	15	56.4784	301	chromosome
all0916	ABC transporter ATP binding subunit	NSDTLRR;GEALGLVGSNGAGK;YEEDLCLSGTESALGK;KEFWALKDVSFQLR;ENGTAFILVSHNSHSILNVCDSSIYLSK;KSLLYGLQDITAELSGGNR	6	23.0047	426	chromosome
all0917	ABC transporter permease protein	HPIQLFK	1	2.4911	281	chromosome
all0918	unknown protein	TEIFQQIGLLDEALLNTK;VADVLPHLQR;WSDAWELASLKR;KVADVLPHLQR	4	17.0833	240	chromosome
all0919	probable glycosyltransferase	LNDELVEIYR;NHPQIPKNYFLR;DIGAIKGK;IHPDVENYHLLDITR;SLNFFQYGR;EAMIMGLPVIATTHGGIPELVEDGISGFLVPER;DGNQDAPVNTLK	7	23.0769	429	chromosome
all0921	hypothetical protein	VIGQDELPPNGR;ITDDGAIVCPFHR;NILLLNHNNQVFAVENSCPHLK;SAFDLTSGNPTEWTPFPPGIGK;GLSVFPTR;VIGQDELPPNGRK;VMGMISK;GKITDDGAIVCPFHR;EKGLSVFPTR;GNPTEWTPFPPGIGK;EKGLSVFPTRVEEGSIWVGV;NILLLNHNNQVFAVENSCPHLKLPLQK;KVVKVEQR;VEEGSIWVGV;NILLLNHNNQVF;NILLLNHNNQVFA;ITDDGAIVCPF;NILLLNHNNQVFAVENSCPH;NHNNQVFAVENSCPHLK;AVENSCPHLK;LLLNHNNQVFAVENSCPHLK	21	95.6897	116	chromosome
all0926	two-component hybrid sensor and regulator	DEADEIAGR;NTLEQDHER;GAVNTDSTVGK;ESEITISHR;LLAEADQTISHSSPVKPTVGK;APVTAGEIIQEAR;AFHQGNQTVISVGDDGAGIDPER;APLIESPK;EAAGKPPVGTITIR;DIPFDHHDQTTYTTNK;LGIMTLEQAR;LPLTLSICK;AAANAIANQENTYLTLAK;ESASDIDFVTEETER;TPPPVSVTPAPLGDEFSDLEK;ETSDNNDLFTTASVLDVQQSVEK;GGAAMLGLTSIQHTSHR;ELLSLTFNK;ILGYFIEEAR;HAGGAPWQQTPPIAIEVPAVK;DSTLNHLPIAMLTSR;DNTNQLPDSNDVIDDLLALK;IVITEIK;MILDHLNDPLTHMLNNAIAHGIETPEIR;DHLNTIEQGLLNLESTLND…	84	50.2269	1983	chromosome
all0927	methyl-accepting chemotaxis protein	ETVAETTR;KADEQEEAK;SITSDTVEQTETSR;GATNSETFAR;FRVETMETR;VIFTTTNEAQR;GFAIVADEVR;SLENIIQVANR;IVALISQIASR;LLDDVEGAAR;IDILVR;AVAQVMQSVELTAQETSQEAQR;GGEAVENTVAGILEIR;VSGALQNLVGVSR;LGGEQMAASIEEYLEK;VETMETR;ADEQEEAKENLQR;KADEQEEAKENLQR;LAESSQEISK;YTSWAMSLAAGMTGFAAAAFMGSVTIK;AASIEEYLEK;DLQAQFDAVR;VAETANNATERDEELFSITGSQEAVPIFSQADVPK;QAEELGVTLNSVQVMTDSIQR;EVTKGATNSETFAR;QEDTTDELEIDK;NQEDTTDELEIDK;SVQVMTDSIQ…	46	58.2653	980	chromosome
all0928	chemotaxis protein CheW	LLDQMAILR;FYIPSHQEFALPATGIR;ITPIPNASPLLLGTLNLR;VIWVADLGQFLGEATPLNTDR;GEWLLEPK;VSKPDFLNGGGQDHFRPELQVESPEGELHLR;IPDTMAPFLR;EVMELSPDR;FYIPSHQEF	9	69.8864	176	chromosome
all0929	two-component system, regulatory protein	TQNVPVVMCSSK;ASGLTVTHATDGLEALEAIKEEPPDLVVLDIVMPK;QGADAYIAKPFQPTELVGTVK;ASGLTVTHATDGLEALEAIK;PFQPTELVGTVK;EMITDLLK;STVLIVEDSLAQR;GEEFDR;RLKSDPK;MNGYEVCR	10	90.9091	121	chromosome
all0930	two-component system, regulatory protein	LVGETLFDLLSLHQGR;NIINPQIAENIIYR;SILQLIELGQR;SICETVESILQAR;FIDQIR;MAGATDYLIKPFNDDELLMLVEK;FIFCQDTAIAPR;EDAEGADYFR;VIYPYVQQGWLK;MQGSLHEIDIRSILQLIELGQRTGQLLIEAPSLYK;QSQVFRYIPMIMLSSK;IDGYLRYYR;QSQVFRYIPMIMLSSKDK;TGQLLIEAPSLYK;MQGSLHEIDIR;IELGQR	16	40.7767	412	chromosome
all0932	hypothetical protein	QTEQFCQEFQLPIWEDSTNQDLK;QILQEILADAPNFEHIEK;APLALQR;LTALITAPNR;PLLEITR;QELIPYLQANFNPQAELAIAQTAELLQADVEYLER;LLLDLQPK	7	31.5789	342	chromosome
all0934	site-specific DNA-methyltransferase	VVMICHRGK;IEHPPLNFPFSR;GLLSAPLLHR;YAVIENVR;ESITNLDQSDAEYIEFPEGR;QIGNAVPVGFGEAIGK;IEHPPLNFPFSRYKGNDDVSWEAK;MLKEGQYWKHLPDELQKEALGKSYYSGGGK;ERVVMICHRGKDK;AGIEILLACEVDK;VWVLEPEAVENYLNR;ERVVMICHR;AILAHMSGK	13	33.1237	477	chromosome
all0936	c-type cytochrome synthesis protein	LSLAETLDNISYR;AGELVSQPATPPVENNGFTR;TNGYRLMK;GLHSYGWFF;GNNIQLQGSSVGNGGYR;LESQNNGNSNTAVLNLATTPQTPTLTSTETLSPQR;ETWALITWLVFAAYLHAR	7	34.188	351	chromosome
all0937	unknown protein	FLVITDNIK;GVSWLNPRSQR;VASYQPLAQFYVNVPNVAR;ESQAIVNQNLLQLR;TTLATTGGFAENFPK;LWSDYVLTSQGNPLAPVTPEQLR;NQYQFQIQPATVAGK;AALVLMIQANDTSDGQSR;AGNMQNRVPAETIMMLSGGDLQR;TGENFSAALIDER;SLTNLDLERDLLK;RLPAQVLAQLQNNQGLAGTVTLEPEGIR;SIGVTTAVSDNR;KTDNSTAIPLRGY;SIFAQPK;GEFAVSLIQGTSKPGSQEDFR;VPAETIMMLSGGDLQR;YDIFLTLK;QLDEVMKNQYQFQIQPATVAGK;RLPAQVLAQ;SIFAQPKNPNQAKW;QLQNNQGLAGTVTLEPEGIR;NKTTLATTGGFAENFPKVASYQPLAQFYVNVPNV…	33	58.6919	581	chromosome
all0938	hypothetical protein (ycf21)	YLGPMQLSSR;LAYATSWWEASHVDEYLQNR;SLPIWASLAR	3	29.1971	137	chromosome
all0945	succinate dehydrogenase iron-sulfur protein subunit	KNCRNTICGSCAMR;IKQEILTQK;EVNPDFVGPHALAK;LDQTGNCIMCGACYSECNAR;KVLVELVK;GKFPLSFEPSAGTAQVR;FPLSFEPSAGTAQVR;QFGLQVVGNYLK;GLLSLAPLGLR;VLVELVK;SLIESIQK;IKWEQDGTLAFR;QQQNSAPIVQNYFIETDPGNTILDCLNR;MEVIFK;IKWEQDGTLAFRK;QVPEREFLQTPDER;ENVGSELAR;EFLQTPDER;SALACKENVGSELAR;DTDTAQRLESYNEGTK;LESYNEGTK;EGGWIDER;ISSSANQATNIPEITIAPLGNMPVIK;SLIESIQKANEE;NTICGSCAMR;WEQDGTLAFR;SAPIVQNYFIETDPGNTILDCLNR;DLVVDMNSFWNNLEAV…	31	88.2883	333	chromosome
all0948	heme O synthase	DIDYEMER;MIETNVSR;LLHNPEDRPTAR;MIETNVSRR	4	9.1195	318	chromosome
all0949	hypothetical protein	MNEFVLEQQNETATEQQKPK;NEFVLEQQNETATEQQKPK	2	6.00601	333	chromosome
all0954	similar to potassium channel protein	VQIKIQDGQFEIIGMGVWHSYWR;PGNFLDLFFFSVQTLASIGYGAMYPK;DRVQIK;HSYWR	4	16.8317	303	chromosome
all0955	hypothetical protein	AVIDFLK;LEPIGLVIEPDDLGR;AAFENEVK;VVLYEAEHTFMR;MRGNDNAR;ASACCYPTGIPSGK;TAIAEYDADSR;LANYLAGFGYVVAAPEIFHR;RTAIAEYDADSRAVIDFLK;GNDNARR;GEMLLVLGTLDPHIPESDR	11	46.748	246	chromosome
all0956	unknown protein	ADSFVFELR	1	8.18182	110	chromosome
all0958	unknown protein	NTRVALNWEIYSR;DGLLDDEILQK;WLLGYPLTAGMK	3	7.57895	475	chromosome
all0959	unknown protein	IQPLEINQLK;QIEISHIK;IVQDMELKSLMPLDICTLAEVLQLPLGTAEQEISVLASLSEHLLRNLSQK;MNLSLRQWLAER;NLSLRQWLAER;TFAAGQLAGIAYR;CVLLLDGLDELPASHQGNRAK	7	24.307	469	chromosome
all0961	molybdopterin-guanine dinucleotide biosynthesis protein A	MNNLTAIVLAGGQSSR;CLPQLLEFIHQGGR;GWEPLCGFYR;YEHLFLPGCK	4	24.1546	207	chromosome
all0966	hypothetical protein	IAEEER;EMVTSEQSVQIAELK;AQEDVSGAAFTHGNLVNPGHK;NSAQDYTVLDFLNAR;VGSMQNLVDNVLEPSIGNYFR;VGIVTTLDGIPITVGEIAGAVITGHDNFQNGQK;AMAEAEGIR;TYEVQQMAQTQR;HKYDANLEALTVR;KIAEEERKTYEVQQMAQTQR;IVDCDNFQDARKFLINGGEKGR;PQGEIAVIVAADGASNPPER;KGRQMGFLTAGTYR;YDANLEALTVR;ETALADIQR;FLINGGEK;GVWVEPLYPGKHPLNTR;IVDCDNFQDAR;GVWVEPLYPGK;KTYEVQQMAQTQR;INTALFK;ESVVVVPQGEIAVIVAADGASNPPER;QIAELK;QMGFLTAGTYR;TGEVAPLPTTTPPLSPNGNSQLVV…	33	49.2017	689	chromosome
all0967	hypothetical protein	FDHLLLNDSSSSITK;YWGQGAWTDYAR;LVAQMQPYYEAK;WLLVQEHTVETIDGQSLTDR;VPPDNKQPEAVENAIQEIK;QALLYNLLLQTSCFR;QAWWDMVNHGGGK;NDVLDGLKR;NSQGETISIIALIK;QPEAVENAIQEIK;SGIVGVCGTEYLELIAAAGVK;VMLDYSGNLLWGLRQMGR;MGEFIPELVSQGCNPR;NDVLDGLK;LEDVNAVFAIALHMHQPTIPAGDGGELISNLQYMFAHPHQGDNHNAGAFAYCYSR	15	48.2828	495	chromosome
all0968	3-ketoacyl-acyl carrier protein reductase; FabG	WVIPMTPQEVAK	1	4.09556	293	chromosome
all0969	hypothetical protein	ISLFYPPFGEFSLPVSSLETFAK;SYLQPPYAQSISQAPLNLSILQSLTAEQLMETR;VLLDELQR;WQIVNFTLNDPQR;LNFSEGVR;LGDIVQTDSR;ATPAQLAQLR;IDSDLQFYAQR;EFIDRPLDIK;IVDDLSQLTK;SALILSAAKPQGFSVINVLR;RFEQYFAGLASPPEPR;LNFQQIGAIGQSFGGYTVLSLGGAK;ANLLNSPEYR;LGDIVQTDSRR;WQIVNFTLNDPQRNRR;IKLPVMVVAGSQDIFAPPVPEQIRPFTWLPNPYK;FRWQIVNFTLNDPQR;AVIAINPISSSIFGESGISK;FDVTPTFISQITYSPIGEQVLQR;NGFYALR;ALSVAFLK;SALILSAAK;TAAYSYLR;FEQYFAGLASPPEPR;V…	29	67.5875	543	chromosome
all0976	hypothetical protein	QEANVAAEK;SEFTTDGLHLSPAGYVVWR;NWLNQGISGETSR;IFVQSILPHGAEEATWEGR;GVNDEVILDNQR;LNQQLQSIATK;LLAIPNSR;HQLNYQQWVDILK;HQLNYQQWVDILKQEANVAAEK;TALQVYQQGVDR;YLDLYPLFTNQK;QEANVAAEKRPQR;LLAIPNSRIQKLNQQL;VAPELGPR;IQKLNQQLQSIATK;LSILSSNAPLSVPVSQPQAVAPELGPR	16	65.0602	249	chromosome
all0978	two-component hybrid sensor and regulator	KYPLNLNDPR;NLGSEQSLADEAISTNAGNPEQQLILATVFHQDITNNQQLQLITSPETER;GAALTLRTGQSDLLIDISDELLVQSAR;VAINQALAQINGLTR;VLASSLDYQTTLER;LLHELETER;SPLNPILGWSR;SELIEHFAR;QVVEFSFPTPTGLR;YVAINQALAQINGLTR;DNEERLRLALTVAQAAQR;KYPLNLNDPRGAALTLR;QIEQALRDNEERLR;LEWAEEIR;QMPAGVMIADAASGKLVLTNEQAK;ERLLHELETER;YSVSLTSTAWR;QMPAGVMIADAASGKL;LQQVVWNLLSNAVK;ALETIER;IKDEFLAVLSHELR	21	22.344	1186	chromosome
all0979	unknown protein	TQQQQQPILK;IQKREAISHQALSTSSR;TQPMFVPR;REAISHQALSTSSR	4	15.9091	220	chromosome
all0980	D-alanyl-D-alanine ligase	SGEHEVSISSAR;AIASALSAGENASK;MAFEQAGLPQVK;SGAPLLESSNSSPAENNLVNSQQQTLER;QELEDALDNAANYDR;LVQLAIER;WLAGEAPQQVLK;SRQELEDALDNAANYDR;IIIEAGVAAR;VGLLFGGR;YEILPFYIHK;LCDEIEASLGYPCFVKPANLGSSVGISK;ADLLIPAIIPDDISR;QIQNMALQAFAAVDAAGLAR;AQIWSNPCVFPK;SRQELEDALDNAANYDRR;PANLGSSVGISK;EVECAVLGNDQPQASTVGEITFNSDFYDYETK;LCDEIEASLGYPCFVK;QELEDALDNAANYDRR;FVKPANLGSSVGISK;VGSGVLGSALGMDK;SMYPQLWAHSGIPFPELVDK;AIASALSAGENA…	43	81.5934	364	chromosome
all0982	thiamin biosynthesis protein ThiC	DRDDELSK;GQGNVTQMHYAR;ITGIVSR;VNANIGASPNSSNLQEEVDK;TAEFCSMCGPK;AKEYHDETLPADIYK;EHLGLPNAEDVR;EYHDETLPADIYK;VDADALTELEK;QFELSLDPER;YGADTVMDLSTGGGNLDEIR;VNANIGASPNSSNLQEEVDKLNLAVK;YDVSFSLGDSLRPGCTHDASDDAQLAELK;TAIINASPVPIGTVPVYQALESVHGTIENLTPDDFLHIIEK;MIIPANINHTNLEPMAIGIASK;IAAHAADIAR;QNPLYTHFGDIIEIFK;TLGQLTR;RENLPADLIR;QGVITEEMQYVAR;PMQTKVDADALTELEK;HAADIAR;GILIEHLPLVR;LIEHLPLVR;QNPLYTHFGDIIEIFKR;H…	61	83.8074	457	chromosome
all0983	putative metalloprotease	AEEADWLIGDALLMPK;NIIGNLFLSPSPGEK;TIYDAQNSEQLPGK;LDSTIHFGIK;IWYIALR;LNVSAQLR;NWAFQTLNVSAQLR;AEEADWLIGDALLMPKVKG;EPGTAYDDPILGKDPQP;VNNQKAEEADWLIGDALLMPK;WAFQTLNVSAQLR	11	28.0556	360	chromosome
all0984	hypothetical protein	EKFSSEELMVVKQGNR;TDVADPTQFDSSSEYYDPK;LSVMPVSDSVAQK;FSSEELMVVK;FSSEELMVVKQGNR;DNQTIWDGVR;SEPEVYGITHLQK	7	47.0199	151	chromosome
all0985	hypothetical protein	GETEQIGK;KGDHTSIIHGK;KHFPTER;GDHTSIIHGK;AVAMAYETR;HEETIATSSFAGK;YKHEETIATSSFAGK;LFEHTMLQK;IWITNEIIHNPSVNQR;GLPSYHIDVVER;EAQYVADYILHGGNREEFLQK;EAQYVADYILHGGNR;TLQHSENYNR;IVDTTCPWVSK;IVVGVTSGASTPDK;DLERVGIANQTTMLK;QLNGELVTTENWLPAGK;ACSAGFDPDRDLER;SINSIEHR;MQEMQVGFIPVEAGNK;ACSAGFDPDRDLERVGIANQTTMLK;KGFGHQAEVATQLQSEYQSSLIQEIRDR;EIIHNPSVNQR;PSYHIDVVER;ATQLQSEYQSSLIQEIR;DFSVVGNNDVVILPAFGASVQEMQLLSEKGCK…	49	93.0348	402	chromosome
all0988	N-acetyl-glucosamine-6-phosphate deacetylase	QIEVQGGTAR;VITLAPELDPTGEVIPYLR;GAHPAEYLLPLTIEEVQR;VLGDYAHIVK;SNYQLTITDYQLPTTIHKPTDIINAK;WHWDSHTK	6	22.807	399	chromosome
all0993	unknown protein	KEWYFR;DILDFLK;KTAQILK;KTAQILKDK;TIPASLSHNEGK;FPQIQAIFFWNPWVR;SGAAEALANLGEAAK;DIADILKDK;SGAAEALANLGEAAKPYLK;GQIILEGDSGLGK;VKVPGTGEISPVTAALPSIK;GAAVALGNLGEAAKPYLK;DIADILK;DAAEALGNLGEAAKPYVK;ICQFVESYFR;DAAVALGNLEEAAKPYVK;SGAAVALGNLEEAAKPYVK;SGAAVALGNLGEAAKPYLK;IVVYLPAQK;IQGADYEQACINYLK;DILDFLKDK;RDAAEALGNLGEAAKPYVK;LQEQQYNLIAAEYLK;FLTYFLGGGTEEVK;SGAAVALANLGEAAKPYLK;TYYLQPLEPNQIQEFLLSR;LVEYDLQK;SGAA…	47	46.3985	1069	chromosome
all0995	unknown protein	AAFATIQGK;DYQLATTLTELLIGLR;LPFLVTLSVEER;TLAEQLGER;AYQNITASLSAEDVK;QLTEQVDDTLLAVGSEAMGSSLTVYDYVKTAAK;SLAFVNTSLTAAQSNPDILPASFDVEEFVRDYQLATTLTELLIGLR	7	78.481	158	chromosome
all0997	unknown protein	SVFYSRKLGRSSMK	1	10.2941	136	chromosome
all1003	hypothetical protein	RPNNLGVR;SVIQSLPR;LGQSDLGVNRK;IISESPDYLYAEFQSALLGFVDDVEFYLDR;SPNCVSSQSTDTVHQIAPLNFISTPEEAINK;NANVIQVR;LAPCPNSPNCVSSQSTDTVHQIAPLNFISTPEEAINK;LGQSDLGVNR;IETIRAK	9	82.5758	132	chromosome
all1006	unknown protein	LPGWEELLR;RLPGWEELLR;EVILQTLPADPDNVLR;GYTLNLDYNISR;NNQPLPFWR;GVYQNGFINYGVESYNVPDEQR;VSSNLPMSLR;QQLNNDIFR;DNQVALR;RLPGWEELLRR;DYLAATEQK;NGQLRPLAVK;TLSPEAEFSK;QLVEGTNLYVILQEQQSFGR;NAVPMSLWVRDR	15	65.6904	239	chromosome
all1007	unknown protein	LLVISR;DEGIISASQYQQIADR;DAESWRDEGIISASQYQQIADR;FKNLEIAARDR;DAESWRDEGIISASQYQQIADRYK;NLEIAAR;MIFDNFQR;LFQPLAR;EPTLKNK;KPQQSKR	10	14.5833	480	chromosome
all1009	unknown protein	QTEDNPGER;SANDLQDNNR;VVHQDDADRPK;SSDAVTR;RSANDLQDNNR;TTGEWNR;TSLNSTIDSGR;TTSLNSTIDSGR;HQDDADRPK;QFGSVYPDTAKR;QTEDNPGERAKR;QFGSVYPDTAK;VLTTSLNSTIDSGR	13	58.4	125	chromosome
all1011	maltose transacetylase	DIPTNVVAVGNPCRIIR;MYNATTEEQPEQR;QILQELFAQVGEK;MLAGELYLADDPELAAESK;ELAAPIK;RMYNATTEEQPEQR	6	36.4583	192	chromosome
all1012	two-component response regulator	DVNDAINVAK;DADQAMFRAKQQGK;NSLQALGYNVLGITNSPEEAIKK;DLAEVVNLVDKDMDEVIDNLATQAMQTGEIVNLPENCTLISK;NAFYDGLTTLPNR;QYQIHEKLQEETEKK;ADIINSMGCGVIVTITNGQIQMMNPMAEK;DVNDAINVAKR	8	34.0278	432	chromosome
all1019	methionine aminopeptidase	NLHEEPSVFNYR;EISGLVKPGMTTADLDAYAEK;VNGFTVVEEFTGHGVGR;AGAYLLDLAGAIEDHVK;EIDIMR;TREMPNVKLR;NILTNLLSQTPKPSPAK;WTAVTVDNSLSAQFEHTVLVTETGYEILTDR;QRRGIEIKSPR;GYHGFTGSICSSINNEVVHGIPSHK;EISGLVKPGMTTADLDAYAEKR;GYHGFTGSICSSINNEVVHGIPSHKK;VAEEALYK;AGMTLAIEPILNAGSK;NILTNLLSQTPKPSPAKK;VDTGAYFQGFHGDSCITIAVGEVTPDAAK;IREMGATPSFK;IVATVLK;VAEEALYKGIEQVK;FEHTVLVTETGYEILTDR;IREMGATPSFKGYHGFTGSICSSINNEVVHGIPSHK;EMGATP…	25	89.8182	275	chromosome
all1020	hypothetical protein	HYFTAK;FEPNNLELVAGK;NTLVMTDLFPEIRK;YLLHLNNPSQLK;DFADGIWTQK;ESSDLLK;GAIHELELKPGAEAEWVLVAIKPGK;QPVSEITVSLGNSANELK;CPIPGHTEAGMTGEIVINP;GAIHELELKPGAEAEWVLVAIK;YCPCGLIIR	11	69.8413	189	chromosome
all1021	probable proteinase	YLPSLDITTDNIPQK;FTDYYLSAIR;KHPLHTFPTVESLR;VVISELQGYENSPEYR;IQADSLAEDFPVLIR;VGIFQPTISTSTK;TLIGNYNVSLADPEELTNK;TITDQAMQLGNDETTVGNYR;MELDDPGEVAR;TQENLAGDSSVTSSEVMK;SRPIQFGR;RTLIGNYNVSLADPEELTNK;ALIESGLASEVEASIGGLQQAGWYELLVTADPDQDIGK;MQNALIDADK;IFLQSVYPK;VLLVLEADR;EIFGGIPQR;NASTLAQVLDDR;KVGIFQPTISTSTK;TLADGLK;ADVEKFPVEK;TDVKAEELAR;AIASTQQVLEQIHQQGVTASEVETAKR;RQDVIAFSQK;AIASTQQVLEQIHQQGVTASEVETAK;TQAI…	58	71.1111	945	chromosome
all1022	hypothetical protein	VLQVTELSPLK;MHHASIR;ILLEPTQQQIGDR;IELIQIPEPK	4	28.8732	142	chromosome
all1023	hypothetical protein	FEIHEALDK;QHTHPDGIR;YQELMSGYLER;QTIPALTLTDTYLCPR;SGQPETSSAR;HGAFEANPK;NGELVHLQSGR;RYQELMSGYLER;YPYFR;LYGLPVEFSPDSTDDPCWEVINFDLDKEPGVPVR;WNNEWYR;GVPVRYPYFR;RWNNEWYR;FEIHEALDKLYTQGYR;LYTQGYR;LTDTYLCPR	16	76.4706	170	chromosome
all1027	ABC transporter, periplasmic sugar-binding protein	VPQEAR;VAQASAIAPQLTGDTGK;EALTQGHR;VAQASAIAPQLTGDTGKK;NVAVMNIVVPR;VVSAQQLQQAEILTPALK;AIYDNLQAAMLGEK;TPPDVVNLNPDFASQLAGR;SFGVPWYLTTR;FALFVTNDENQLAFAK;SSYLPNIWK;QAGISKPPATYAELAQAAQQIK;VNWVDVPWAAMENK;AAFQYWVDLYK;AVEDAAQEWNSR;DTKQPDAAVK;DIPADASTVEK;MIQLQK;NAWLDLDTK;HAIDLYQSGETAFLASGPEFLK;ILTAVSAK;GLLPKEALTQGHR;ALADSYFK;QAGISKPPATYAELAQAAQQIKD;PADASTVEK;ALADSYFKDIPADASTVEK;AANVLPSTTK;TVDKAVEDAAQEWNSR;Q…	41	71.2963	432	chromosome
all1032	putative acetyltransferase	LGFELQK;MYEYLEEQIPTQVEVQHNFR	2	18.6207	145	chromosome
all1033	unknown protein	EISELLGIPQSEVSHLMK;HAPDQAAEIVISL	2	28.7037	108	chromosome
all1034	hypothetical protein	GVGSGVYEIVK;TPLADVDLIK;DAVAREKQE	3	24.3902	123	chromosome
all1035	transcriptional regulator	GLNENVNMSK;RVPIFK;LTSVMHELQFPANHTIFR;ELRDDFIVR;QLAEVDQGK;VHIGDKQLAEVDQGK;VPIFKELR;VKVHIGDKQLAEVDQGK;YFGEMAVFDTQPR	9	50	146	chromosome
all1043	hypothetical protein	IQEHQLAEQER;FLTPVEIEQLR;YQDLMTR;LLFYQR;QKYQDLMTRLQER;QAPDTLVAFGRPK;EVALQQLEQER;IRFELTPQTLEIYRPDGQK;QAKEVALQQLEQERQK;SEDWLQEIPQIHGFISPHLK;YGVEEYYIYDPDDNELTGFLR;FELTPQTLEIYRPDGQK;LQERGINPEEI;WIVTIK;QAPDTLVAFGR;QWEEDNIPPQVVFEILSPGNK;SEDWLQEIPQIHGFISPH	17	68.6441	236	chromosome
all1046	ABC transporter, ATP-binding protein NatA	VIFDGEPIQQLQPHQIAQQGMVR;TTLFNLLSNFIRPDK;LSVLENMLLAAQK;LILLDEPAAGVNPR;QTGENFWQVQLQPQVVVK;LIDDICDR;AYEYAGGLSGGQR;QGSITGLIGPNGAGK;IEVAQGSITGLIGPNGAGK;QTGENFWQVQLQPQVVVKEEK;TFQVAR;VWVLAEGQNLADGTPAEIQTNSQVLEAYLGK;KAYEYAGGLSGGQR;ILTWNR;QLQEQAMFLLESVGLAK;ALMTNPK;KLLEMGR;LAASGLCK;QIAQQGMVR	19	80.3846	260	chromosome
all1047	ABC transporter, permease protein NatC	EDEEIPK;AIREDEEIPK;LQLTDATDK;IIPLDEAR;KEELTLGK;LQLTDATDKTSSK;LREDYLAIVTIGTGELIR;EYLIFLAISTATFALFSLGLNLQWGFTGLINFGHIAFMTLGAYTTVLLSLKGVPLFISAIVGAIFAALLGLVIGFATLR	8	36.0743	377	chromosome
all1051	glycerophosphoryl diester phosphodiesterase	FYQTGIDGLFSDNPDTAFAVR;LQFADR;IPGIRPQNTQYDR;NEDVFLPTNLQGNPQEEYKR;DLITPLGLAEIATYANGIGANK;PYDFVVNGDSR;EEYKR	7	23.9075	389	chromosome
all1053	glutamyl-tRNA (Gln) amidotransferase subunit A	AIAGYDHQDSTSLK;LLDAGAVVVGK;ELHEQLVK;VEIPDYVASLKPDLK;VPGGSSGGSAAAVAAEECVVALGSDTGGSIR;LHSFLHITAQQALEQAR;APEGDNLLSMYK;ILENFVPPYESTVTQK;YGVPSYYIIAPSEASANLAR;SAVEITQETLDHIQELEPK;ETFGEGLDSVVEQAVTK;IAAGEEIGLLAGIPIGVK;TNLDEFAMGSSTENSAYQVTANPWDLSR;NVDVLVSPTAPTTAFK;QPASFCGVVGLKPTYGLVSR;YGLVAYASSLDQIGPFGK;QDFENAFK;AIEQLQR;ATGFGAEVK;GIPTTCASR;LGAEVHVISCPNFR;FLHITAQQALEQAR;SVEDTAILLK;YIIAPSEASANLAR;LGAEVHVISC…	73	86.214	486	chromosome
all1058	hypothetical protein	ALTVAEWLR;GVSRRESLMRIIGDRPYSEVQIQEMMERK;PYSEVQIQEMMERKNR;GTVFTIGNGYLGTR;LADEEGIPFNREDNEALR;TLSGFGYR;LAQLTNYTTLLTANK;TDITYGSSLGPAIHGILASDLGK;SPSGSIIDIHFER;IGIGSASKNAHTVIEK;AFPLALPLVEK;ALTVAEWLRHNFPER;IIGDRPYSEVQIQEMMERKNRYYVELIEHITSK;KLDVSQGLLSRSLR;FMQALMVDLEDTR;LKFQLHWR;KICIFYDSSTGLIEQFEGFFQLQDINLEDYEPR	17	23.8981	1021	chromosome
all1059	sucrose synthase	IYSFWNFIRPESSEAR;LVNAYEPNILEIDLNSFYEASPSISDPRNIGQGLAFLNR;FFTMPHLYHVVDGIDLFNPK;EIEKLHNIINQYQLHGHIR;YFLRNEILHTFSQYCQQAQK;QDSQIFGYLDQPQK;IYSFWNFIR;SILEAMISGLPTFATK;IASQEVWR;PRAEQILAK;VIILTR;VLEQAR;LDVSDR	13	22.236	805	chromosome
all1061	probable formate dehydrogenase	LSYPLILR;GGFVNEAGEYLQR;SVEAIAAELQPGIK;QQTLILPVFNR;AQMFVTPLPQLSVPTK;VASYSSGRSSNEAAYLLQLFMR;QQTLILPVFNRFENPHK;GMPHRLCILMNYFDVK;MNELIKLR;QALSQVLGK;LHSETPINWR;QEFVIER;LQDTTYIR;SYGQHNTVVYR;FASPAFPIK;IATIDQTKQEFVIER;NADLISEIELITEIAHR;QEFFQEHSISELQNLTSQECDR;VIIINPQVEIGLVK;TLNETPGYHTR;DLIEAAETGK;RVPVCILAP;TTTESGNNFVR;SACLSCAWGTGGQK;KLQDTTYIR;VFGSGTSMVSLESLK;IDPQSGTPAYK;WEEVYQIATQAFNFPPAR;VVFAWAMGVTQQANGV…	39	58.8235	748	chromosome
all1062	peptide methionine sulfoxide reductase	SVIFFHNEQQAEAAQQSK;HKSEYYLATEEHQQYFEKQAKR;SEYYLATEEHQQYFEK;IGSTEAPMEK	4	30.6748	163	chromosome
all1065	unknown protein	YNTFLPVEYR;MNIGSSGEQQVSHTEK;VIVICPNCSQK;IDAWETK;SFLEQIGNGGGEVHGMEMLR;YEQELWSPQFGTITVCK;FNPPLSSHK;WLVEIAGEHWEQK	8	39.4636	261	chromosome
all1068	two-component hybrid sensor and regulator	QATQISHK;NLSTVYHK;FTGTDVLVDK;SQLQALNGSISVQTLPNQGTK;VHNLMR;IPVIILTSR;INYLASELLIHQK;LYDPLLHLVR;IIIPSAQQIQEFEGK;LSTEITETALDVVNEQIIDK;VSELSGR;HPEIQLVVSDLEMPR;MLPLENILSR;SGYQVIQAQNGAEALEQLQR;TADNILIIQALQTK;TLNDEQVQEIIEQLLQR;HQETLNQLR;QATQISHKKQSLAFSLIDNLVEAR;NWTDNPQLQKLLVFK;KDESKGYLSQINDSELLEFMFAPGFTTAEK;QRLNKHQETLNQLR;TKFILK;PTTAQSYLK;MLPLENILSRFPHMVKNLSTVYHK;QATQISHKK;QYPPITAQEKNWTDNPQLQK;VEVEGLER;S…	31	29.5763	1180	chromosome
all1069	methyl-accepting chemotaxis protein	ETVAQTSK;IAQMAEQEK;EEIGVSESAQEVK;TVWEDTHLQETQGGR;QSAAATIEIEK;AATVSPLENPNLANNVQK;TIIDDTYLQDTK;LQSEQMIR;IFQTTTQEIR;LQNFEFQTQLK;TVWEDTYIQETQGGR;QQLQDIITQMR;SQLDYLEQVQIK;AATVSPLENPNLANNVQKEEIGVSESAQEVK;ALIYQFTSPESGTVLAESR;QASDVETIFK;QVSDWDAVLR;QAVDIDDIFK;APITEDELGTIADAYNNTLQALR;FSPDWGGEFVAESVASGWTK;TLGWTPTMGEILPGITFGLDTNR;FNPNWGGEFVAESVANNWVK;TFAESQDIATVFQDLSGMAQDLLTTASK;TVESGDAAMNLTVQAIQAIR;FNPDWSGE…	51	57.441	1102	chromosome
all1070	purine-binding chemotaxis protein cheW	YLGILVR;MMAIVLEDDGKYLGILVR;QMMDIEFLDQNQMKAPSAELFSSSISDFLQGYFINNEEK;GEMLWLVDLEEMLGYPPLSNTSNFLAKMMAIVLEDDGK;DTAVISLQHITEVLQVSLVDICGVPQMPACVLGVYNWRGEMLWLVDLEEMLGYPPLSNTSNFLAK	5	73.494	166	chromosome
all1071	two-component response regulator	YLQQAGYSVISATSSEEAQEK;TWGNMLGAEAYLSKPINQEELTLTLK;SGFEICR;TSNIPVVFCSTK;SVISATSSEEAQEK;TWGNMLGAEAYLSK;MNTVLVIEDGLTDR	7	66.6667	120	chromosome
all1072	two-component response regulator	SKVPVIACVDDSPQVCK;LMAQHCPQIDVDK;SLLPYVLK;IVWATGGTHPFR;IQDAVQALPLLIQEK;QNVLPVSR;KYLPMQPISTAK;NQKVVLETPMSFTSADVSMKQMLESWK;VVGSTDFITKPVAADR;VPVIACVDDSPQVCKLLEDIITANGMK;MQLRSQDISMSYWDYR	11	39.5939	394	chromosome
all1075	parA family protein	ESHEQEAK;AQIPVDINVAK;VVEDFGVEQICK;YLIDDVINPDPNGK;VLINNILKPVR;AVDSFMPAVLNAPQSAGSK;QTVALGEQDFENVWNR;AFLQLTQELLQK;SALSASDFYLLPAKPEPLSVVGIQLLER;GYVIATANMK;INIKMLGIVFSMCNTNLLTGR;YLIDDVINPDPNGKLT;SALSASDFYLLPAKPEPLSVVG;TTLTVNLATCLAK;MLGIVFSMCNTNLLTGR;QTVALGEQDFENVWNRFER;AFLQLTQELLQKL;GEQDFENVWNRFER;LSLMSPLDFAK;MLGIVFSMCNTNLLTGRYYKQVMHR;LTINDIIQTNVCNLPGLNLLPGDIDLYDEFVVSEMLHR;DEYDFILLDCAPGYNLMTR;DEYDFILL…	29	86.7347	294	chromosome
all1076	hypothetical protein	AQGHEGGSR;ALAMQTGLHR;LQSPILTQHPEASK;QAEVILHGLR;IQPDSEIPASTQLFNQLR;VIPLDIYDYNK;YFINDVEAIAAPK;VLQQALDELLGQGYSLSQAR;QLEEDGFVESLAGSGIYVR;EIFLAEIDWR;DNCVGIVSLSSGIGR;VDNYIGANSINLLK;TTSATVVTSR;GDELLVMTTQPK;LAGSGIYVRAQGHEGGSR;VDNYIGANSINLLKR;LIKVDNYIGANSINLLKR;LIKVDNYIGANSINLLK;QAEVILHGLRGDELLVMTTQPK;RAEVIICDQACYATVQAAVQAASEDIIRPPK;VLVASPTQDMGVGELMAYELEEELEIPVQIVAIDELAAVLDKTTSATVVTSR;NLPKDNCVGIVSLSSGIGR;…	35	86.5854	328	chromosome
all1079	probable potassium channel protein	TLNQILGPIGSQQLR;ASTEEALQK;SQSGALVLAIR;GGADAVISPYITGGK;QLYMEEFLLDPALCPFVGQSLQKAKLR;ASTEEALQKLQR	6	23.6686	338	chromosome
all1082	hypothetical protein	FNQLQAIEGFNSFTK;FEVERDDHWER	2	21.3115	122	chromosome
all1084	unknown protein	ITINTNDSR;FTIQDHVR;QMLTLVKNLAQDGNLSR;NLAQDGNLSRNDIVTIFR;HDNPNTELWVALAEK;DAKDNGVVDVNELSDLR;DRQMLTLVKNLAQDGNLSR;VFTIAADWLSQNLK	8	14.73	611	chromosome
all1087	anti-sigma factor antagonist	LSGIINTANSQELR;LFLCSINEQVR;LSGIINTANSQELREEITHLLNSGTK;ILFELTGMDK;EEITHLLNSGTK;MNQQVQVIK;NQQVQVIK	7	43.4109	129	chromosome
all1088	two-component sensor histidine kinase	VLAFWK;SASNTITQPIIEIKTEVILPENTVK;SASNTITQPIIEIK;TEVILPENTVK;TQIQLIQAER;LNCISTPGQGTK;SAAEIERQLAEKALKQQNIHLEQTLK;QLAEKALK;PQIQVVK;IFDPFFTTK	10	20.2991	468	chromosome
all1089	hypothetical protein	GILVNTLVNSR;ETHIGNILPAEAVVTNVLEQVR;GTFAGSSWDQEAYSVK;FNQLGEMAAPELSIIDK;DWQSAYQALQELR;FDESLYR;TAKEYQKIANGANSSETLR;KLENEQFTVK;IANGANSSETLR;APEVITGNLTYEQILPSLDTGLYVSNLHYLNWSDRPTGR;ELDFTGIYAGGLVIR;LMTDQRSSFR;ENFQLGLVPR;AKVCQTGFVADGWIELTLMTDQRSSFR;DELPLLPVDPYLVLPSGNNTSR;LSSERSQFTRFNKAK	16	53.7946	448	chromosome
all1090	hypothetical protein	IVQTTASASTSEK;IPADWIGIR;MANLNLEPGNISFDEMISDIEHGVYMESNR;THLVLAPDQMMLQIHESVGHPLEIDR;VVGEYNSPFLEPLDALSPGEINDLLVR;QALAASQWGIYPFR;NYAGGSFVNTSDFGK;QIGEQAIELLTATECPSTR;MWSELTQAIASFK;DGLPQSNGK;QDHLWQR;MLQIHESVGHPLEIDR;GLGSLESQAR;FQFGCEYAK;ASSWNRPPIDR;SWSIDDRR;SNNGWQAHCYQGGIELLK;FLSIGTHYGAIAQDGAIVQQR;YKFQFGCEYAK;AKVPGVACAR;EGVLQRGLGSLESQAR;VVKETAANHYVRDGLPQSNGK;QDHLWQRVR;QSWFVSSNGSEVYQK;SWSIDDR;QIGEQAIELL…	28	64.0167	478	chromosome
all1091	unknown protein	LLPILGETNELIK	1	10.7438	121	chromosome
all1092	cysteinyl-tRNA synthetase; CysS	VDAEDSEPK;EQGLTMAEVSNR;ELEQMQAGASGR;EGNILVHEGTTK;AKEQGLTMAEVSNR;KQHPFDFALWK;KPLDFTEEAIATAENSWK;VTEHIPEIHQLIQILEEK;LDDETQTQAGLSDTDIEALIEQR;LGWGQESAIIPELATR;YIQNFTDIDDK;NELQAQGVTLIDSPQGTR;FIDAYFADIR;RQEPLETVEPGK;RLNVLDADEYPR;LNVLDADEYPR;LFVLQAHYR;NFSESDR;ELLDGVGSWKEDPVNPMAVR;SLGNFITIR;AAKPGEPAWDSPWGAGR;EGLLFGYQYGEK;EQGLTMAEVSNRFIDAYFADIR;LSGRELEQMQAGASGRVDAEDSEPK;QHPFDFALWK;GLTMAEVSNR;EDPVNPMAVR;QW…	57	84.7737	486	chromosome
all1100	iron(III) dicitrate-binding periplasmic protein	KDYELFSQIAPTITLDYVQSR;SQPITSECRVIK	2	9.96979	331	chromosome
all1101	ferrichrome iron receptor	AVPGVISQDAPVSAFESFNFR;SFTQVVGTSFDQR;NEGNAYIADIPNAQLR;QGDLSNSFELPSYFR;LGSFIDFVDNER;GPAGALFGSGSPGGTVNIVTK;SNVLSNDPDNPGFLIQTGEQR;LLFGFDLLR;QENPINGITEVTVTNQDANTIR;FSENWQFRNSLR;QPRIYQIDRSK;AAFQEYQNEAIFPLELLEDNR;IIGGYAYSDAK;NLNEPSFDKNDR;NGIRDETIGTAGSGVANIER;VTQDQEFEGNLLNNTPK;DTPFSIQVVPEEVIKDQQVQR;GFSSQSFLR;KLSTTLAFYQITR;IGLVYQPTK;FDIISQKQEDDNGETINFLQDEAFSPR;TNTPIRDTPFSIQVVPEEVIKDQQVQR;NVYVLNTNVVGDFK;FS…	40	53.7853	885	chromosome
all1103	transcriptional regulator	VLYEVGLLAKERR;VLYEVGLLAK;LIPEQIEALR	3	20.5357	112	chromosome
all1106	similar to neoxanthin cleavage enzyme	STTVLASPDSQTDPEADIPR;FGILPR;GEPMLMFESDRPSR;VIGELPPELSGMFVR;INENFLGQPTQYGYTSR;GSIPLFEGLIK;VHEEMLDDVASEFPR;TTTAVNPYLEGNFAPVHEEITTDTLK;YGSEAVFVPR;LHRWRFHLKTGKVHEEMLDDVASEFPRINENFLGQPTQYGYTSRLAK;WRFHLKTGKVHEEMLDDVASEFPRINENFLGQPTQYGYTSRLAK;QYHWFDGDGMLHGVR;YDLSNAK;AQDINSEPIAR;VLLPQR;VPYGFHGIWVTEEQLNFR;MVKDSLTFSSNTMTTTAVNPYLEGNFAPVHEEITTDTLK;TVPIDLPMGVMMHDFAITANYTIFMDLPLTFSVER;FMDLPLTFSVERMQRGEPMLMFESD…	22	61.4737	475	chromosome
all1110	chromate transport protein	LGAIAFGGPAAHIAMMDSEVVNR;TQEAEDFQQEQEAVSYHALTPK;ELAVVFLR	3	13.1841	402	chromosome
all1116	unknown protein	LKIENIQYTDEVR;EVIIGHATPKPEQIR;KDQSGIHFENFNNR;KTPENPFPFQK;GLLEVPIAPLDK;HIIFPWHQR;LFPESWVLR;DWEPNPDVEQLEICK;GNFTDYWLEQLLK;TPENPFPFQK;MNSNPLLTIVTPTR;AALYELSTAMNIFGALTWIPLWNLDR;IQGNVQFILVYPPEGTIR;SPYKGEVIQRFTGLLNVESEYVLALDDDDYVHPDILDLTFK;IQKDWEPNPDVEQLEICKK;SPYKGEVIQR;DQSGIHFENFNNR;IQKDWEPNPDVEQLEICK;NSNPLLTIVTPTR;FYEKEVIIGHATPKPEQIR;IENIQYTDEVR;MLGLFVQAK;HIIFPWHQRKDQSGIHFENFNNR;IQGNVQFILVYPPEGTIRNID…	26	73.8994	318	chromosome
all1118	adenylate cyclase; CyaA	QDANTDLQIAGQMQIEPK;AIACAIAMQRAMQQVNAK;SYQILLNYRGRIQQFTTVTLNQVQQK;AIACAIAMQR;IQQFTTVTLNQVQQKQIPADLMRGK;EPITIYEISGIGGAYNLSLPEDNDLMVKLQSPVPVEYQVLQGK;KVTLLFSDLR;IQQFTTVTLNQVQQKQIPADLMR;YLTDEVLANILETPSGLK;ENNQIGSNDLPLDGDGK;QTQWPMSDAAMASVLDTIK;GTINEFIGDGIFIMFGAPICR;AIGLDIYR	13	28.2993	735	chromosome
all1119	hypothetical protein	QGPPVSAGGSSR;VQLRRR;NPTYFVNWR;TGIISYTLPPNSPPLEIGK;IFYETTLK;LGLTLAQR;TADLVLLNDADKK;SITPLIPGNK;GWQISQAFKPPK;PTLFWSIPSSSAK;GWQISQAFKPPKR	11	43.5294	255	chromosome
all1122	hypothetical protein	SLTDAAINIGVK;ILVAVENSEIGQHIFEQGVNLAK;TICEIALSWPADLIMVGR;TLSSTIEPNSQ;TGFTQKMGDPGR;LEWLR	6	47.6471	170	chromosome
all1123	hypothetical protein	ELNHEQQLQLQR;GLGFEQQITLFR;LSSESQELLEGIK;RVDNQLSR;YVQSWQKLDVDEQLALFWFIYKEMGGAITPAAPGASTVSPAIAEGLFNQVK;KYVQSWQKLDVDEQLALFWFIYK;YVQSWQK	7	59.5092	163	chromosome
all1124	probable glutathione S-transferase	NLLFNQSANTIQR;LYAVLDKR;IEYAINR;QSQNLDSFPHLK;FIPQNIR;NQALDIEKSR;ISPNNR;YVNETGR;IPAIVDNEPADGGAAISVFESGAILLYLAEK;WFETIQIR;WFETIQIRPAVIR;NQALDIEK;QSQNLDSFPHLKR;AEAFKNQALDIEK;RWFETIQIRPAVIR;LADREFVAGEYSIADIAAYPWIVPYER;LYAVLDK;MIDLYYWTTPNGHK;AYEKAEAFKNQALDIEK;YAVLDKR;AYPWIVPYER;LADREFVAGEYSIADIA;LADREFVAGEYSIA;IVPYER	24	71.1207	232	chromosome
all1126	NADH dehydrogenase	TNVNVTLIDKR;ETDLEKRK;TLQEDFR;ILPHIAPELSQAATTSLR;IFGAFEAAEK;AIVEPDLSIK;VLLGEVNDIDPNLQQIIVGDK;VVPYDTLIVATGAK;EFGVVVQTK;TILWAAGVKASPMGK;TVEDAIEMR;ILLLQGGDR;TILWAAGVK	13	30.9211	456	chromosome
all1127	NADH dehydrogenase	IPYDTLIVATGAK;AKVDVTLIDKR;TLVTNIENDIVTLK;ILPPFAPELSQEAEISLK;QEGEYVAALVQK;TVLWAAGVK;IFTAFEAAEK;VEALDNNPPHK;GHSNIFVVGDLANFSHQNGKPLPGVAPVAK;VDVTLIDKR;QEGEYVAALVQKR;TLKEDFR;TVEDAIEMR	13	32.0088	453	chromosome
all1130	unknown protein	VFQPILPK;GIAGYFVDFR;YIPESDGTNPIYAIIETATPK;LGVVSAEAVTR;CGANCSDATLTWR;GIAGYFVDFRCGANCSDATLTWR;YEILLGFSPDCTGGTACR;NSLIKMANSAINP;QQGVQYSFGLK;AGDRNSLIKMANSAINP;MANSAINP;KYEILLGFSPDCTGGTACR;NTNNQPQLSAQR	13	64.5503	189	chromosome
all1132	excinuclease ABC subunit B; UvrB	KAELEETGK;LPSAADNRPLK;TLAAQLCNELR;IEILQDLR;VVEEHIDELPLEEIPNLIDKLEAQMK;VEFFGDEIDAIR;HFVTPEER;LNATDLK;NDVEMGR;KLEFEEAAK;SLIQTIGR;GQAILYADNMTDSMIKAIEETDR;VLIEHGFR;TAAINDEIDMLRHSATRSLFERR;GDVLEIGPAYEDR;GQAILYADNMTDSMIK;MAEDLTEYLQEHGVK;IVEQVIRPTGVIDPEISVRPTEGQIDDLLGEIK;GKLVEAQR;IGRPTLVLAHNK;DLASVQYSR;KAELEETGKLVEAQR;QAGEPPESLIDYFPK;YLHSEINSIQR;VRGDVLEIGPAYEDR;YQTLLGATGTGK;EVGYCNGVENYSR;LHGITPQPIVK;AAI…	57	76.8421	665	chromosome
all1140	similar to N-acetylmuramoyl-L-alanine amidase	SLVENSQLNTETK;DSLSQR;QNHAGGPVVR;ALGHEVIPCKPDR;SGSHLFVLR;IAKPVLDEIIK;FQGIVGLEK;FEDNLTLDVGNR;LPSTPVPSVPDEEQNIDTSILR;DMNLFDPEATANAIVK;VGVEVDGIYGAQTEAAIK;TGIVNEATWNAINLILAK;NTNMPAILVECCFIDAQK;QNGLLADGIIGPMSWQR;YGIDIGHNCPPDTGAR;LGYFNR;RIAKPVLDEIIK;PVLDEIIK;LLADGIIGPMSWQR;STPVPSVPDEEQNIDTSILR;GSHLFVLR;EATWNAINLILAK;VGVEVDGIYGAQTEAAIKR;MRYGIDIGHNCPPDTGAR;GLTGKLPSTPVPSVPDEEQNIDTSILR;GIRFEDNLTLDVGNR;KPVLD…	40	73.4824	313	chromosome
all1141	prephenate dehydrogenase	QALQGALEQYR;SQGHHVLGVSR;NLFANRPYVLTPEPTTPK;APIVEAISPQWENFVGGHPMAGTTDSGIESAQR;NLDELIALVK;GAIALVEEIVR;QALQGALEQYRR;NLASSGFR;TKLQTTQQARPNFVDEI;GLGLIGGSLGYDLR;QENWSALK;LQTTQQARPNFVDEI;VGGGNPELGVMMAQYNR;TAAEVVFICTPIGLIVPQVEQLINHLPQATVVTDVGSVKAPIVEAISPQWENFVGGHPMAGTTDSGIESAQR;DTSRVGGGNPELGVMMAQYNRQALQGALEQYR;QENWSALKTKLQTTQQAR;IYYCQPEQHDR;PYVLTPEPTTPK;VLTPEPTTPK;GNPELGVMMAQYNRQALQGALEQYR;LGVMMAQYNR	21	75.8007	281	chromosome
all1145	two-component sensor histidine kinase	EIAQTAQEK;ITAHEVALGIK;QTEEELRK;EIAQTAQEKAQKLEAALWELQQTQAQLIQTEK;TELTTDNQVIIRIADNGMGMAEKVLNR;KQTEEELR;YFNFTVTLETENNLYQVIKNSHK;DNQVIIR;VLNRLFDPFFTTKPIGK;FKIGLIAEEAKPHLTNSVQTDPRVGNKEWAK;HLNAAFAR;LFDPFFTTK	12	24.025	641	chromosome
all1151	hypothetical protein	LQNWLSDLSANFGGGINNFMQNNFPLR;SAPYQPLLLK;LLQQDSLQNLTQFGR;PYQPLLLK	4	21.6667	240	chromosome
all1154	unknown protein	QMKNAVR;QSSEFAIAQTK;ISEYQRQMKNAVR;QAHSEANSPESIPIVPILPR;NAVRQANTVAR	5	13.8211	369	chromosome
all1161	probable hydrolase	GNHPPISWQDNLYTGVAGLINYIKPSWR;HITADSSLETAQHLK;EALPAYLQTSTSATHALNSALR;YLIQQHTPTAYNYIAR;SLSVFTNHLSK;VTGLILVATAARPR;WLANNSQVMSNQ;TIAPDLR;GNFTMQDHLTDLEALLDRFQIEK;PSWRWNIENFGKR;WNIENFGK;LADLEQIHCPSLLLAGAQDR	12	64.3636	275	chromosome
all1162	hypothetical protein	GNVHTVVEVR;EIAEGQLITFPNPR;LYINSYR;YISHEESANQILDDFVAACDPLEANVK;YDINITLPEFTCK;SNSSPETVSQPSQEVK;RYDINITLPEFTCK;IYITYVPDER;ADFTPR;CPFSGYPDFATIYITYVPDER	10	84.5588	136	chromosome
all1163	hypothetical protein	FMDQWQKDLMEMVETVADEVER	1	14.2857	154	chromosome
all1164	hypothetical protein	GEMTTDEAR;QAQQPPATDEAPEKPPSSEPR;QQVLDLQEELKR;FVEDMMK;RIEILEEDEEPTVR;IEILEEDEEPTVR;RFVEDMMK;EASTEKVDELR;LADEMVAK;PGFGDIVQK;AFYLGVGLASYAGEK;PPATDEAPEKPPSSEPR;LADEMVAKGEMTTDEARR;EASTEKVDELRQQVLDLQEELKR;QQVLDLQEELK;QAQQPPATDEAP;YLGVGLASYAGEK	17	84.9206	126	chromosome
all1168	unknown protein	LAFPQETLAGVGVVK	1	3.34076	449	chromosome
all1169	cysteine synthase	NTTATDVTQALGNVPIVK;YSYFESIFKPQSGNHSK;YLETVYDSEWLER;IIGVDVVGSVIMGTSAKPYK;NTTATDVTQALGNVPIVKLR;LRNISPVCAIAECFLK;NAVYLVTCAEEEGLLVPGGTIIESSSGNFGVGLAMVGAVR;AYGAELVDVPLHEADESGSMQK;AEEEGLLVPGGTIIESSSGNFGVGLAMVGAVR;LESCNPGGSIK;EGLLLGASTGAIVAGGLHLAR;REGLLLGASTGAIVAGGLHLAR;HGFTLK;MLKAYGAELVDVPLHEADESGSMQK	14	51.5068	365	chromosome
all1172	hypothetical protein	NTINHLIHDR;AGDGVQINGEEQLK;SQTGWLDSYHTFSFSSFYDPNR;TEPLHLLQIWILPDEK;SKNTINHLIHDR;DSLGTGSVIRPGDVQIMSAGK;DMEILTYVLSGAVEHK;GIQHSEFNHSR;PGDVQIMSAGK;SFSSFYDPNR	10	47.0588	238	chromosome
all1173	DNA-binding protein, starvation-inducible	EENGAIAK;KIQQPAAVR;IQQPAAVR;HIREAIAKTDDLGDADTADLYTEISR;VQIVAILNQTLAATLDLK;TDDLGDADTADLYTEISR;NSILPEFPFDILDSQEYVAALADR;VTALGGYAVGTAR;IDIPAEK;SDNTLSSR;QAHWNVK;LYPTRIDIPAEK;LWFLDAHLQAATVKEENGAIAK;LWFLDAHLQAATVK;IDIPAEKR	15	74.4681	188	chromosome
all1175	hypothetical protein	HTSNAIVLHSR;YQALHDLLTGLPNR;LLFNELLAK;VTYINPAASVK;HGDVINFGSHQAQAKYYAISNISEK;YALEKQELK;SVSRQHAILLR;SVLENLQQMGVDIAIDDFGTGHSSLSRLQLLPLHNLK;ALAVVGEAAQADR;LASFPELIPNPIIETDLEGR;QMAVNLSPKQFR;QQVEEK;IVLHSR;ALTTDSKVAHIVK;NNYQFYTTSLSGK;HILVVQDLQGQR;VNILTGQITGMEALLR;ATEILQGEK;HGDVINFGSHQAQAK;TIPLQEATYSIGR;LTAEGVEKQEELDFLK;VTLPETDQCSFR;IDGSFIK;VINDTLGHTLGDR;EVTVGHAVYEQSVHNLPESDLIR;YYAISNISEK;QHAILLR;WQNQLYQST…	35	43.75	880	chromosome
all1176	hypothetical protein	QAQMLGDLR;KINVKK;LSTGQAQAALTAWQDAESAYAVAGDEVGKLGSQINQSQAMR;NESQSTPVELMVLSACQTAKGDNR;QSLNPIFSNEER;LLLNENFTDTNLK;LAGVAVRSGAR;NKPSEALLSEIKWQLEKLPPSR;KQGNSAILAVALNTLGNLK;VDAQLNQLSLYLETR;LPPSRLSVYAAINFVNNFTK;RQLADALK;QSLNPIFSNEERLNVSR;ELVDILLESPQPSQR;QAIESTPFSVLHLATHGQFSSQSDDTFILSWNEK;LMTAALSESR;EFLQAR	17	30.4147	868	chromosome
all1177	two-component hybrid sensor and regulator	QIFEQFFTTKPSGK;QIIEEKHNGR;PDIEVIK;INNISDSLR;QIIEEK	5	9.09091	440	chromosome
all1178	two-component hybrid sensor and regulator	VPIFVSSASVFESDK;LELHNTDFDFSYFLTGVVEMCR;SLQIGGTEFLPKPLELDK;DILSDSISSELIR;MAGVVVHANLVSQILSAALDGR;IRALIK;SLQIGGTEFLPK;IAADVANQAKSEFLASMSHELR;GTDVGGYQILLNYRGFQDNFDTVK;SLPQISK;IIGIQDK;QLSDSFQIK;IAADVANQAK;QIRALIK;QSQLEKANQQLQDYSRTLEEK;GIALEELDPTGTSLR;AIGLDIYR	17	22.7766	922	chromosome
all1179	hypothetical protein	RVESHR;ENKYLFPR;RVESHRNFNNQPTVQLASK;NFNNQPTVQLASK;LANMGIWYDSLATLAELK;SVDLSALAEVPLTN	6	24.6862	239	chromosome
all1186	hypothetical protein	LEDIQITGNRR;SPGVGSFRR;SFHAQLALDNGR;LEDIQITGNR;IQVVEGR;QPLAQSPSQEFAIGLTASRR	6	12.1649	485	chromosome
all1188	putative oxidoreductase	YKEDVVVGLENAPR;SRPFGEPQESDFALVESPIPQPGEGEVLSR;AGETVVISAASGAVGAVAGQIAK;VVGIVGSDEKR;GFLVSDYQYR;SHHLEFQAGDFVLSNHGWQTYAVAK;RTQEVSSALK;TIYLSLDPYMR;DVAGWLQSGQLK;AFIGLLR;ADAVNQQIVLK;DYIVNELGFDVGINRR;RTQEVSSALKEAAPDGIDVYFDNTAGEILEAVLQQINLGAR;EAAPDGIDVYFDNTAGEILEAVLQQINLGAR;LDPNQAPL;VVGIVGSDEK;FPDFVR	17	62.9213	356	chromosome
all1189	hypothetical protein	SPIASTPAEQKVEMDMGFK	1	5.41311	351	chromosome
all1191	two-component sensor histidine kinase	LDNLLSEILLYAK;PHGTGLGLAIAER;HPEYGQPPEGYR;LAIALLSSLNYRTGELSGYLFNIACGVSQLLNVDWSVVTLCQQGFEKVLASSINIGVGEHVYSLHGSLTNTVIETGNSLVVEDTSK;QQCQFNHILEAEVEKRTAELK;NPLTTMIMGLK;YSQKTILSSAAQER;TILSSAAQER	8	39.0805	435	chromosome
all1193	hypothetical protein	FNGVRIRDQSGK;DNLSITFDEPVTSGASVEVELTGVRR;VGLTGQIPVGTAR;DNLSITFDEPVTSGASVEVELTGVR	4	30.5389	167	chromosome
all1205	hypothetical protein	AIGQFFFR;QVAQPKTVRK;ELANYPQVLK;LLESQEIEHNSQTIG;NIPVLAENCR;VYAIDLIGFGGSAK;KRETLPWSR;PQPDTEMAYTLETWGEQVADFCREIVGEPAFLVGNSIGCIVVMQAAVSNPEISLSVALLNCSLR;FGAPVLQR;QVAQPKTVR	10	48.0519	308	chromosome
all1210	hypothetical protein	NIPQLIANKNYALARQQWLATR;ISPSQTQLWQQWTTFRTQQVDSFVAQVSQMLR;RLQNIGVEYCVIPLASVSNAADWGDRR;QQITNKSTSDFHNQAELLQNALNQLATAPSASKLVTAR;LAPAEIR;VQKIQQHWEIWAR;KITGGASNCSTSVATVSEEQKR;NIPQLIANKNYALAR;LQNIGVEYCVIPLASVSNAADWGDR;REWQLVLQDEKQQITNK;ISPSQTQLWQQWTTFR;YGERQLDSR;IFDRLAQAGINTIFFETINAGYTIYPSK;SPDNTQHWAGITK;VDGLQLDYIR;QLDSRSNHR;TLSHSWVNNGGIFGNVHGGVLIPNSGASQTVAVWSSR	17	30.1325	906	chromosome
all1211	hypothetical protein	HLEQTLR;AAQILDQLR;LSPLYVSVHATEPEVR;ILPIAGVEELIK;DVPTVASVAVVPVGLTR;KLTWVVGNAVEK;FRPEEDELIPVTR;FRPEEDELIPVTREKAQEVIAQVR;THHIEIEK;EQDLGGGILLPNVMLKHGELVFLDDMSVEEVAR;LTWVVGNAVEK;DLASFHDRDVPTVASVAVVPVGLTR;SLNAVEGLEINMR;AFQPILK;SLTQEFR;EKAQEVIAQVR;DLIDYK;SSLYLKDDDYR;DLASFHDR;SLTQEFRR;EQDLGGGILLPNVMLK;CPFCFIDQQPPGKR;QFAETAAELLPAK;EKAQEVIAQVRSLTQEFR;AQEVIAQVR;EWQRIEQMRLSPLYVSVHATEPEVRIR;KLTWVVGNAVEKAFQPIL…	30	51.3453	446	chromosome
all1214	probable undecaprenol kinase	TFIPDYDSSPIR;SGSTLTSGLFMGLQR;SLGAIAVASIVMSLLLGVGEK;DYADYDLR;AIALKDYADYDLR	5	19.0625	320	chromosome
all1219	hypothetical protein	VWSDFWEYLWIFAWSYLGAVVAWR;KAASNPEYLQLGK;NEQHQWIVLNKAYCR;RTAAELFRSNNELKLK;IVLIGSTAPSLQDFVFIPYSGRWMGAAK;PVAGIELQAYFISQLISAALDGR;KIMEEELK;TIPNLIGTQLLSNNKSYK;KADAAMYR;VSMLDVLDDK;ADAAMYRAKHLGK;RTAAELFRSNNELK;EDHLRYLAYHDALTGLPNR;LQANQPR;AIGLDIYR	15	27.5441	737	chromosome
all1220	hypothetical protein	VECAEDSPK;LTGGSPACVAQAGAK;EAYQIISDNIK;ITGYTGPSNFK;EYVAYWCPHCHDQK;TNPNPEFGWEINSTSGEAEIALAQHLVK;IQGFPTWIINGQTYSGVQNLSELAK;TGGSPACVAQAGAK;WCPHCHDQK;YWCPHCHDQK;EAYQIISDNIKVECAEDSPK;STPWIHK;GQPELCR;EAYQIISDNIKVECAEDSPKG;SGVQNLSELAK;EYVAYWCPH;TNPNPEFGW	17	38.8379	327	chromosome
all1221	biogenesis of thylakoid protein A	VSQFVEAAHR;TPIIGVVHLLPLPTSPR;ELGSDVQILADVLVK;VNVLTGVMATDQGLIEGEAHELLR;IQNLVTLPVGLNVLR;IEQPIDPIR;HARPLSSPNLTVAVK;PLSSPNLTVAVK;SAMAIASCVR;SVSSITIHS;TRTPIIGVVHLLPLPTSPR;NQVDPAVVSAMTVVVQR;AVIDRAEQEATALASGGVNGIIVENFFDAPFTK;HGRIEQPIDPIR;ASGGVNGIIVENFFDAPFTK;GGVNGIIVENFFDAPFTK;AVIDRAEQEATALAS;AVIDRAEQEATAL;VNVLTGVMATDQGLIEGEAHELLRYRR;AEQEATALASGGVNGIIVENFFDAPFTK;TPIIGVVH	21	64.539	282	chromosome
all1225	hypothetical protein	LNDEEVQELEK;YSADSDEVPTGAR;QIETEGIVATAR;IAAVGVSNYSASQMR;FSGQSVSDALTDSLK;FGPLPWR;IAPVISLLR;FSGQSVSDALTDSLKR;TPAQVALNWLIAQGNVIPIAGVK;QNAGALGWR;CIGTWAWGDK;GVPLAVNQVR;NDEEVQELEK;DEEVQELEK;QPVQIATK;QAHQILAAR;AQGLLTGKYSADSDEVPTGAR;PVISLLR;LNDEEVQELEKVSRPWK;LAVNQVR;AYSPLAQGLLTGK;SPLAQGLLTGK;YSLVSR	23	56.1905	315	chromosome
all1226	unknown protein	TEGGGSSTVTSSTAPNQR;NGDALTDVK;WNALSFPTTYPK;NSQSAIWLDGIGYTR;LDGLFR;IEAWQTANGVGQLR;QKLEQAVVQVTEK;WRRQGGKLQLAQKGK;VTSSPSDSK;GGGAGGRTEGGGSSTVTSSTAPNQRGR;QITYEDGSEER;GLSFAGGIEAHKR;VQGLTLQITYEDGSEERR;SLSGTGTVAIGGSQSVSAWR;GKWNALSFPTTYPK;LPDNFKLDGLFR;ILITDPK;TLAQIDR;FWADGR;FGFNSR;VVPSPTNTFR;ELDRYPTQK;VQGLTLQITYEDGSEER;LQLAQK;SLSGTGTVAIGGSQSV;YRVQGLTLQITYEDGSEERR;VVPSPTNTFRVTSSPSDSKTLAQIDR;QGGKLQLAQKGK;VPQ…	40	79.3956	364	chromosome
all1227	hypothetical protein	GQLSLVETVQQGLDLIDQATEK;AVAEGADTIDINMGCPVNK;TGELLPAPTPIQR;GFVGAAELR;VTLSPNLQAR;DHLQALWEYKGDR;AVAEGADTIDINMGCPVNKITKNGGGSSLLR;NGGGSSLLR;LTHGYELVEEGSNFQVA;SRVLQLPLSGVTDMVFR;RMEDAGAQMITVHGR;RMEDAGAQMITVHGRTR;MEDAGAQMITVHGR;EITILDFAK;AVNVPVTVK;IGSFVVK;CLEETGADGVMCSR;TRAQGYNGNAR;QLPKIMEVDPK;DHLQALWEYK;IGWNDR;WEWIAR;YAPDSMMYTEMVNATGLHYVK	23	68.8571	350	chromosome
all1228	hypothetical protein	RIEAMGGIK;IEAMGGIK;FHADVETMR;WMTPEVFHR;LADYSFDWVLPGHGR;HQLTAFR;FAEHFQCQR;ILHTDEISAGTR;RLADYSFDWVLPGHGR;FLFTGDHLAWSENR;LAALQALLSCPTSSIGTVEKPK;SYGAASYLIQHSQGNILVDSPR;RPQNTNGDFYVDTTCIDCDTCR;FTPPLVK;YMYLTHQDDVADHQK;DVCWYSWAEQIK;LSCPTSSIGTVEKPK	17	62.0805	298	chromosome
all1235	probable amidase	LLEQLGHHIEQK;TATSELGSFPYTEPTGFVPAR;TELLTTTPELPQFFGVPISIK;TGTVADYIQAVYK;EVSPLELVEIYLQR;LAGISTNGPIAR;MNETDLAFTPALELAQLIR;QAGFTILGK;YRPAFAVFS;GPAACCGVVGIKPAR;IQLLNPELGSYFTVTAELAIADAK;TELLTTTPELPQFFGVPISIKDLNAVAGVPCTYGNPALLNNIPQFDDGVVTR;IKQAGFTILGK;NGLPISVQLIGR;DRLAGISTNGPIAR;MQIVAR;GPAACCGVVGIK	17	47.5375	467	chromosome
all1237	hypothetical protein	ALLDLHTAEPENR;YYDTEKEDLR;RQPGELGATIETALGK;SYMDNATPSANGVAIANLVR;FWLEK;GLDLALGGIYDHVAGGFHR;LSLLTDDLHYLDLAEQGLK;HAENPIDWWPWCDEALATAK;YNRPGFLQILEALR;AANFILENQFVDGR;GEAAVLAQSEDYALFIK;AANFILENQFVDGRFHR;GEATQEAEESELLK;AAGVFQQPLAGELAAK;NEYGNSFPMIPYAELALR;YTVDPTWTVPHFEK;ALIVESLLTSAVLK;SVMSSAPQACPSLFTALDWYR;YDGQQVSTQR;FNFASR;GEATQEAEESELLKR;GWETNTSVITR;CLPSAASVEMLLQQVQQSQNR;KHAENPIDWWPWCDEALATAK;YGSAADTLET…	63	63.9416	685	chromosome
all1239	hypothetical protein	ASVQIEGITR;ATGMAAAETVEAAEDQAR;LISQVQANPISHESTYTSIQNEDFGK;ALTVLGITDTPQASIAPSPK;TLLTEDELHSFLK;SYSPQENVTSISGGTGK;TATSNGSK;TEKPLPDFNQK;KAEPVDLSDVIAK;TDVELQR;KKAEPVDLSDVIAK;LGWTPEQGREYLIK;SYSPQENVTSISGGTGKK;NSWSVTNNNDQSK;HLESQPDPIAGF;NSWSVTNNNDQSKDALNNTSVK;LGWTPEQGR;TATSNGSKTEKPLPDFNQK;DALNNTSVK;ASVQIEGITRATGMAAAETVEAAEDQAR;TDTPQASIAPSPK;LTEDELHSFLK;PISHESTYTSIQNEDFGK;LPDINYYEPELEPPIEDLSPLTAQQPEIPTITE…	29	86.6426	277	chromosome
all1248	pyridoxamine 5-phosphate oxidase	VIPSEIEFWQGR;LLYTLLNDHSWEIHR;VSESESDYYFYSR;EVLEQRMQEFQHKYENQEIPR;MQEFQHKYENQEIPR;VSESESDYYFYSRPANSR;KGQELAENPQAALVFWWAELER;YENQEIPRPAHWGGLR;DYTLEGLSEIEVDPNPFIQFK;LGAWVSNQSEIIASR;DFDEQGFVFFTNYNSR;MVLLKDFDEQGFVFFTNYNSR;KGQELAENPQAALVF;GQELAENPQAALVFWWAELER;AMTIATSTPDGQPSAR	15	78.972	214	chromosome
all1251	hypothetical protein	GIEELLGK;FNSWDFITQPDAVLTRGIEELLGK;VLQVLSINMR;RVSLGFVMQRNNPIGSR	4	23.8318	214	chromosome
all1252	unknown protein	LIQVVNAGNSLIEQNK;VFQNISQAIATAGK;LAEESPTGK;ALGAAKLAEESPTGK;TEIDTALTK;VANTTGKEADTLVK;EFQTGFIKVFQNISQAIATAGK;GQQVITSLQLSK	8	51.462	171	chromosome
all1253	unknown protein	VTLNFVGELSGNAEFENR;RINTLAATK;GSGNITSGIDTLAK;FNSSLGTLQK;STTSVFTDTQFLQNFTGTGNIDFLFSAVANSIVR;INTLAATK;ASLSYTTSTNFQTTDIVDSIIGVQK;TLGAATTLAGIIATAGSASAASLSYTTSTNFQTTDIVDSIIGVQK;FVGELSGNAEFENR;TTSTNFQTTDIVDSIIGVQK	10	54.6218	238	chromosome
all1256	unknown protein	GLKVYGWLYTNNFGYNYALR;DYYRMVQEIVRRR;MVQEIVR;PGAIDQIMDR;DYYRMVQEIVR;LSALKGNQDARK;DYYRMVQEIVRR;LYPCDMKPGAIDQIMDRMVNR;LYPQEGEPMWQGR;VEQVQR	10	17	500	chromosome
all1258	photosystem II 11 kD protein PsbZ	INDFSAR;TALNSLAGHYSSYPNRPVPQK;VNSVSGLNSFTTMR;QALEITEDSPDKTALQAEAR;QDTLAVVNTLR;LEQEFK;SRLEQEFK;QVESALKR;TALQAEAR;QVESALK;QKINDFSAR;QALEITEDSPDK;SYPNRPVPQK;LAGHYSSYPNRPVPQK;LNSLAGHYSSYPNRPVPQK;HYSSYPNRPVPQK;SLAGHYSSYPNRPVPQK;TALNSLAGHYSSYPNRPVP;QVESALKRG;LNSFTTMR;SPDKTALQAEAR;GLNSFTTMR;LEQEFKQVESALKR;SRLEQEFKQVESALK;LEQEFKQVESALK;SRLEQEFKQVESALKR;QDTLAVVNTLRQALEITEDSPDKTALQAEAR;LKSRLEQEFK;TALNSLAGH…	38	72.1805	133	chromosome
all1265	hypothetical protein	RQMTPAEK;QMTPAEKILWQHLR;LVIEVDGK;ILWQHLR;EFRRQMTPAEK	5	19.5489	133	chromosome
all1267	aconitate hydratase	VLEGAGEVK;GHPVAYVGDVVGTGSSR;MLLPDTVGTGGDSHTR;TEMPGCSLCMGNQAR;VSPGVDPAAYVK;VEQAFELTDATAER;ACGLPGVRPGTSCEPIMTTVGSQDTTGPMTR;YHQHVAER;KNIFSGR;FKGELQPGITLR;LWIAPPTR;IPLLIGR;QPGSLETIAQLK;EPIAAYAAAALSK;KGHPVAYVGDVVGTGSSR;AGFLTAVAK;THHELPDFFSSR;NPPKGEDDTLLHLLR;IMEIEGLPDLK;AGVALRPGDGIIHSWLNR;MDEHQLKEEGVYSIFGAAGAR;EEGVYSIFGAAGAR;GEDDTLLHLLR;VPGETNTDDLSPATHATTRPDIPLHALAMLESR;LALGLEPSTLFIRPQPPADTGK;LSVETVAEY…	144	84.1324	876	chromosome
all1268	unknown protein	MLMGVGFK;NSSEYELAGGVR;MLDDYNAAIAIVDSSK;YGKNSSEYELAGGVRDSER;TLNQVSDK	5	38.9313	131	chromosome
all1269	tryptophanyl-tRNA synthetase; TrpS	VPVGEDQK;AETVANQTLADVK;EKAETVANQTLADVK;QHLELTR;VLSGVQPTGNLHLGNYLGAIR;LPEPLIR;KKEEVAAECQDMGWGQFKPLFTETAINALKPIQEK;INLLDPPDQIANK;YQEITADKGYLESVLR;GYLESVLR;DKPVMK;PLFTETAINALKPIQEK;NLHLGNYLGAIR;FNHQFAK;VMSLTDGTR;FTETAINALKPIQEK;GLTFDDPERPECNNLLTLY;LPEPLIRK;DKPVMKLPEPLIR;GLTFDDPERPECNNLLTLYMLLSGK;YQEITADK;SDPSELSR;VMSLTDGTRK;SDPSELSRINLLDPPDQIANK;VPVGEDQKQHLELTR;LGNYLGAIR;DKPVMKLPEPLIRK;CNNLLTLYMLLSG…	32	56.1194	335	chromosome
all1272	probable glycogen phosphorylase	LNCPFFNTAR;IKDIDVSAGADIEVNQTVAVK;VQFVIAGK;HPHLSSPYEPR;YHTLTSDNYAPAK;KVQFVIAGK;AYFPASDR;EQHLEK;VTAYHMNEGHAAFSALER;TFNVSPSLPPR;KVPVEEVPIAAITNGVHAR;EVVPLFYDHR;DVDGLPRPWVAK;MATFSNGVAQLHGVVSR;VPVEEVPIAAITNGVHAR;LLIQEEGLSYAEAK;QIVFVPNYDIHISR;NPDGSELQIAVDYPGR;YLGPNWSSAPPDNQLWER;LTDHWFNIK;EQFLGLGR;QMFQGLWK;MDAIPDEELWR;RLDPDLWESSHHNPVLMLGTISQGR;LMVAGCDIWLNTPR;LDPDLWESSHHNPVLMLGTISQGR;YPINDFYNMTLHLER;ATLWM…	152	88.1733	854	chromosome
all1273	unknown protein	QESLNYKSYTTNNSRDKKSNIK;LAYQIAAEMTFAAAVALTMPK	2	40.1869	107	chromosome
all1279	two-component hybrid sensor and regulator	SLFISTVSHEFR;TIASQLNQLGYVVTGTASSGK;NPLSVIQTAIELIELHGQNLTETKK;VVYLDEYTSLITK;VPIGDSASPIMGLPNKINGVVIVFWDLSERR;RQTELLEQALQK;YSPQNETIR;QTELLEQALQK;FDLTCDQTK;LECNLVLLNLK;YSPQNETIRFDLTCDQTK;ITQPLGYIVKPFTSK;ASNSQSIQGTGLGLVIVK;ISIEMGLMK;GEIDGITTASYIR;GVAIFQIQDEGIGIPIADQSHLFESFYR;NPLSVIQTAIELIELHGQNLTETK;ILVVEDEVIVAR;GEIAFSSQEGMGTTFTITLPLNYQ;DLRISIEMGLMK;DLRISIEMGLMKHRLERDIRENRDR;QTELLEQALQKER;LLMEDVLFMGK;…	27	61.6466	498	chromosome
all1280	two-component sensor histidine kinase	VESISMIHK;PRNLSLK;QISHESSLYVHLLFTNNPR;YGQVLDTSWINIK;VVVYQFAPDMSGK;VGITELEIPR;SALAEKEVLLK;LLEQFQVKANLVVPILLEVSEGNTVPQLWGLLIAHQCSTPRDWEAHELDLLDQLSVPIAIAIQQSSILQQAQNELAER;YGQVLDTSWINIKLADGR;QTERALKGQVER;QVIRQLELHRK;QQILEALSQHGSLQNYDIQFK;NLSLKEQR;AIANIYTAELTDCHLR;IALGADIQDNCFQSGAGADYRQGHKR;KQTERALK;LARQVIRQLELHR;TILEAIPVPLVISR	18	28.9054	941	chromosome
all1281	two-component response regulator	LSGWEVFQQVQAHPELR;KEEVTEK;MQAEIEGLKK;MQAEIEGLK;NGNTAATATITHGAVATVAAPTVATTTK;KIPLVIMSGR;IPLVIMSGR;ILVIDDTTVVR;VATAGIDADAAAEIQALNDK;QLAQVVTFIK;ITEPFEYFEFLGKPFDQK;LSLIMLDFLLPK;DGLEGINLIR;KQLAQVVTFIK;ITEPFEYFEFLGK;MLDFLLPK;QEPVGAVAAK;IMLDFLLPK;PVGAVAAK;FLGKPFDQK;LDFLLPK;FQQVQAHPELR;VATAGIDADAAAEIQALNDKVAK;DGLEGINLIRQEK;LSGWEVFQQVQAHPELRK;QEPVGAVAAKNGNTAATATITHGAVATVAAPTVATTTK;QLINAIK;QLINAIKSAMTK	28	84.9765	213	chromosome
all1284	ABC transporter, permease protein	AVADDLDLAK;NQNYNLPITPALDIFGVK;NGIILIWGGR	3	13.1944	288	chromosome
all1287	hypothetical protein	VTTIQDNITQPVLLLAPDGVPLR;ALYFMEK;AENFLR	3	30	120	chromosome
all1288	hypothetical protein	HDGDSGQSLR;IREINTK;LAALKTGQIYTR;SLPTLFNVSFPEFSSQPLSPSK;AIAQGQGK;QMVRRLRQSHPR;TGQIYTRHDGDSGQSLRDATQK;KGTSDEVILR	8	22.4543	383	chromosome
all1290	PvuII DNA methyltransferase	DAVNIVWWLSKTPNPK	1	8	200	chromosome
all1291	cyanate lyase; CynS	QASASEEEAK;HLTEYPVK;GLSFADLEATLGR;LLVEALGLDSSYIK;GLGPVVPTDPLIYR;FYEIMQVYGFPIK;FGDGIMSAIDFTLDVEK;DKGLSFADLEATLGR;SIPEITQTLLQAK;EADPKGDR;VYGFPIK;AIDFTLDVEK;QASASEEEAKLLVEALGLDSSYIK;FYEIMQVYGFPIKEVIQEK;FGDGIMSAIDFTLDVEKEADPKGDR;DEVCIAALFYR;PEITQTLLQAK;GLSFADLEATL;EVIQEK	19	88.3562	146	chromosome
all1292	hypothetical protein	LNNNVENR;LIQFAPEPPPPVCFEQVGK;DIDGLLELLEQR;MMFGSTKPESGDSK;DAVEKLNNNVENR;FVYCPK;MFGSTKPESGDSK	7	45.0704	142	chromosome
all1294	similar to ABC transporter	LNAYSYLQELELAYIEEHSTGAFMSILSDDVNQLER	1	32.7273	110	chromosome
all1303	Na+/H+ antiporter	LAVGVGMIPR;QSEEIKELEK;VLSELGQLK;QSEEIKELEKADLLG;IGGELSR;VDLSVLNPVVPGNR;YFNQSFVAIANK;TATSIGITSK	8	16.383	470	chromosome
all1304	sulfate permease family protein	LSELQSQDVK;TISDTDDAIVLSDEEK;FVPAHYMFVDR;GGVLGMVQNLPILMTK;GLLDQANGR;SLTNTINFNNLR;FGIMRFVPAHYMFVDR;TISDTDDAIVLSDEEKGLLDQANGR;QVLIVGAAGK;QGVAIVK;IGEIPMGLPQLR;FVPAHYMFVDRVEALK;ILLFYLSGPMIFGVSKAIAR;VGIDILDWSFLK;DASEQGRQVLIVGAAGK;ELIGQGIANFVSGLCGGLPGAGATMGTVVNIQTGAR;TAVSGITR;SNGTGATGVNALTNQGNDPDSYAYPN;YMFVDR;MSLTNTINFNNLR;TINFNNLR;PAHYMFVDR	22	38.918	573	chromosome
all1316	unknown protein	LIRDDLTIPDGFDR;VFVLEASAK;ASAIISSADRPLVLCTNLDR;YLFIDTNK;ALSMSYLVDSDTK;YSVEQVSDK;TLIQSIEQVISK;ASAIISSADR	8	16.2524	523	chromosome
all1317	hypothetical protein	REQIQALEESLKR;NEFLDQYQLR;RSLELEAR;AEQWRQSLTIQNQDLAR;QEADYLWTIIPEEAFILLGKGNTISDNLLVLVELSPTGEIEK;EQIQALEESLKR;QSLTIQNQDLARR;REQIQALEESLK;SLELEAR;AEQWRQSLTIQNQDLARRSLELEAR;MLYLAQVHK;QSLTIQNQDLAR;LEESLK	13	67.3469	147	chromosome
all1318	valyl-tRNA synthetase; ValS	AETEAQSLK;DESPSVEASR;DALAEAEK;NLSGTVQQAPEAAEK;DGTLNANGGEFAGQDR;KKDESPSVEASR;APADVVQAAR;AESGGTIVNQLR;IIANLQTDSESER;QTTHYIDNYGLGEAAK;VETLTIAAGQQPSTVTK;FTLDEGLSK;LETDGFLVK;GEYLVNWCPATQSAVSDVEVESK;QILMAGQSYIK;SLAFLDEK;EVEGNLWHFR;LGVSVDWSR;HNLPFINILNK;DWLVNLR;GKVPVEPLLSTQWFVK;YPLTDGSGYVEVATTRPETMLGDTAVAVNPNDDRYK;SANNGIDPLLLIDK;YGTDALR;FFAPPTEK;NTLWLPGTDHASIAVHTILEK;VPVEPLLSTQWFVK;AAQQTLAYVLEGILK;TLTLP…	131	72.0907	1014	chromosome
all1319	hypothetical protein	TLVEQLMYEVK;NIPDSFIQTMLDYTVK;YAILGTGALGGYYGAK;AGSDVHFLLK;DGDFTLPQVNAYNDVAK;VNQDGLLVESK;LLPPIVK;TDELMADTYTR;YAILGTGALGGYYGAKLQK;LVWNIPYNGLSVVLNAR	10	37.3041	319	chromosome
all1321	hypothetical protein	MDVNMMNIR;ADARGESLVIVLGYPQFYSR;ISEFYIPELSLIYEINHIVVWHILFSYIELVGEENLQVLGLAPMAVHPEFQR;KGIGSALVKTGLEK;YQGKVIYPPAFSKV;QFYSR	6	63.0058	173	chromosome
all1322	unknown protein	ATQVKPDDAVVWLNR;LETDFVNQLSELQLDAQR;DITLENIIK;TDNLAQITTEIANFQSK;LESLVGEFAHR;HQEAFAAFDK;LTQSDSDTKK;LTQSDSDTK;RKDVILQELAENQPPVVVEAQPIHK;NSVFEDFSHFQAELQGDLQQQK;DVILQELAENQPPVVVEAQPIHK;DSLDNNLNKLHTDAQIR;QDAENLIQDAKSINR;NQFFVSLLLK;IQQDNAVAWFK;LQLDAQR;AVLGNIDTAGVDFNNYLINL;LIIVKQDAENLIQDAK;QDAENLIQDAK;LGRDDEAITSFNQALEIKPEYASAYYNK;YKEDAATDIDFDEIAGDEKFK;IESLLEVQLTELQK;AQIQADFEQAFSR;SYEEAITCYEQAVK;IKIEQENLS…	46	64.9171	724	chromosome
all1323	DNA primase	NLEFSLSHHR;QSQGQR;RYQVPVQTLEPEQR;YQVPVQTLEPEQRQELQR;IYLHCPEQRR;TKKEIMRTTQVVQAAIACMERVLTEK;QSQGQRAMQYLLSDR;TTQVVQAAIACMERVLTEK;LHPDTIDEVKHR;YLNSPETELFNK;KEIMRTTQVVQAAIACMER;QMYYCFGCQAGGNSIKFLMELGK;QLVLNFDADKAGTNAAER;LQELDRQR;KEIMRTTQVVQAAIACMERVLTEK;RYRHFLELWQETDPETEPEK;SFADVVLDLARRYQVPVQTLEPEQR;QATDFQQVTQQFVKLLK;LQELDR;TLTDEQPKYLNSPETELFNK;NIVNSDTR;NLEFSLSHHRFLWQQILECTGEQVDLVSR;AIGEIADLAYK;AMQYLL…	29	46.875	640	chromosome
all1325	DNA processing protein	AILVMEAPIK;IIAGLSR;PLVGIVGTR;QPSEYGIR	4	9.13978	372	chromosome
all1326	hypothetical protein	SVFAYLK;TTSTISAPEVYQGQFGEFTINQR;VIQAIPPDIGDK;NGVIIYR	4	22.4771	218	chromosome
all1327	hypothetical protein	GVIAQINPK;AIAVEFADGFLVGPDNGIFSGVLSQSPAMAVVELTNSQYWR;TPEPSKTFHGR	3	22.9323	266	chromosome
all1338	hypothetical protein	SASEEEDREPIAR;VEDKPTPVIR;ETAETTSTLAER;YDVSNSTISR;VELPEPITKPEPSR;KLTNSDKQEILK;QAKPEFFAEEEEKPTPVIR;DFGDLGQIPSLETQQR;FGDAAVQVLPLSVASLPK;STLPEDEYEFLVSLK;RFGDAAVQVLPLSVASLPK;STLPEDEYEFLVSLKR;SSELITRPLK;TLPIFDNHR;TCYLVIDR;RSASEEEDREPIAR;SSELITRPLKDFGDLGQIPSLETQQR;PAPLPEEEKPTPVIR;PEFFAEEEEKPTPVIR;PAPLPEENPQPLLAEEEKPTPVIR;AQVSYDQIPFVGQPEEAPVISTQK;SASEEEDREPIA;SEEEDREPIAR;VGQPEEAPVISTQK;LPEPITKPEPSR;PIFDN…	64	68.3215	423	chromosome
all1339	unknown protein	MIAAAAFSLYIADMWFKYAQGPNYQSGEILEVFWVFSGVLFGMGAALEYDASLSR;VPGADGVESR;RINLEK;AEWYVLGTNIFEALAYLNAGILCLR	4	33.6842	285	chromosome
all1340	unknown protein	RQDVEISSIQHPK;LISVFK;KDQQVPILHYQGQTFR;FSVWGK;ACVLLEEPDR;ENHVTSFLQELHK;LQDMPEGER;QYFGNANFAGQIADK;SLFISWLNQSSLSK;NANFAGQIADK;ELTDHR;QQQFPETSSIEAVK;ACVLLEEPDRFSVWGK;VRLDQLGNDTGGHNK;QAALFEK;TNPLESAK;QAALFEKDIAEVMR;DQQVPILHYQGQTFR;QYFGNANFAGQIADKLQDMPEGER;QDVEISSIQHPK;AGQEEEARALWR;DIAEVMR	22	78.0822	219	chromosome
all1342	unknown protein	IQGGGLFLSR;FLAPGAFSTFWQGR;NNLIQGSK;EVIFTAPNVSNATNKPNK;QAIAAVGNILDTKR;RVIQVGVFSDR;YRVVVEATNDREQELVK;ISAPQINTTGISGNYLSATSGNSVR;VSNTSILPVPAGDIPLGNTR;NGANGITIGGNSPAQVR;GQGNSQLPALVSADAPLTVPR;VALNAQDAPVANNAPPTPISSR;SFGGQNVAIVGANQAGLTGVTITNPNPR;VIQVGVFSDR;ENLFEETGFGINVAQNAVPMLVSNQIQNNR;TLPSIPNER;NYFYR;EDGVVAIAQAMPDLGNATEAGGNEFR;QAIAAVGNILDTK;TMSQVNVLLVNPSAGDDTAGNGNESTPLR;EVIFTAPNVSNATNK;PGVSIQGNTSNK;TIV…	30	56.3607	621	chromosome
all1345	probable glycosyl transferase	WRSLFK;VFDQAQKFPVYRWPNPK;IRDTTASPNILVISR;FGLGSNSQSLDELDKLGDR;RVHFAGYVDNRELAGYYAACDIFAMLTLSNTPASR;FPVYRWPNPK;CLQDTEQVIVLAASCRGDK;QLCQNQQLREQLGHQGKELAK;FGLGSNSQSLDELDK;QLCQNQQLR	10	32.1951	410	chromosome
all1351	unknown protein	VESSTNGKK;VESSTNGK;AEAPPATEK;APAPAEPEK;SPAPTPAK;KAPAPAEPEK;KAPAPAEPEKAPVAK;APAPAEPEKAPVAK;TTKPSETTFAPK;YLAPSASGANGR;RRPGANMSSYLDMASQVK;RPGANMSSYLDMASQVK;AVPAASNGTK;KGGSYYLELK;GGSYYLELK;GGSYYLELKEDTTDEK;KGGSYYLELKEDTTDEK;YLAPSASGANGRR;APVAKTTKPSETTFAPK;LKEDTTDEK;EDTTDEK;KEDTTDEK;ELKEDTTDEK;YLELKEDTTDEK;LELKEDTTDEK;PSETTFAPK;IIAGILSFLTGLIGGK;APAEPEK;EAPPATEK;APPATEK;PAPAEPEK;LAPSASGANGR;APAEPEKAPVA…	80	95.302	149	chromosome
all1353	putative hydrolase	IEDKDLDIYR;ALLNTIR;NLQLPVAMTEIESGFK;TILEDLLPFVR;SDLLPVLLLHGIPSQSYSWR;FVETAPNAELIK;AIAPDWIGSGFSAKPEK;YPEQIANIAILNTPISTAAK;ITVNTLEWFYR;NILPALAAQGTR;LNNVGHYPQEHYDK;YRIEDKDLDIYR;QMGLPFIGDMMTQDPLLIDR;ESEPVGR;TLEWFYR;IGDMMTQDPLLIDR;PDWIGSGFSAKPEK;HYPQEHYDK;IKQMGLPFIGDMMTQDPLLIDR;LNNVGHYPQEHYDKTILEDLLPFVR;DLDIYR;YRIEDKDLDIYRKPFLK;IAILNTPISTAAK;SDLLPVLLLHGIPSQSY;AIAPDWIGSGF;NLQLPVA;FSLVVQGFLGSVG;AIAPDWIG…	30	70.5674	282	chromosome
all1354	hypothetical protein	YETLIPELEAITGR;LESWENLAAIR;TWSGLRPRPEGR;PAPVIDQLPGFSNVLLATGHYR;QQAIAFCPELATAEIIR;QLDPTALTLALVEAAQHK;NGVLLAPATAK;ITVFDK;LEIWDTK;QIIGAVYSPQDR;LEIWDTKK;QTSIQR;HICPQVDHR;PVLGQALQVR;LGQALQVR	15	43.3333	360	chromosome
all1355	hypothetical protein	DRADELK;VGNFIHGPITEAR;IQGYAPDIQAVR;DFLNHLVK;IDQAASAGNSPLALNNYQAAVADIDK;LNMTYITPNLLPK;QINKDFLNHLVK;FIQLLPDTSSQSEEG;ADELKNLIQKK;FIHGPITEAR;GNFIHGPITEAR;LNHLVK;YAPDIQAVR;NFIHGPITEAR;SPLALNNYQAAVADIDK;QKETNQFQCMARQR;APDIQAVR;ALNNYQAAVADIDK;IDQAASAGNSPLAL;FLNHLVK;IDQAASAGNSPLALNNY;KEWIK	22	73.0539	167	chromosome
all1357	coproporphyrinogen III oxidase (hemF)	HSDNSLQESANHTVLLTSPTNTIPK;HREEQR;EDAVHFHQTLK;ASFHQDHWER;GIGGIFFDYQDASGK;GTVFGLQTK;SQQFMQNLQDEICTALEQLDGK;RWCDEYFYLRHR;NPYVPTVHLNYR;YVEFNLVYDR;NFQLYR;PTVHLNYR;NPYVPTVHLN;QRNFQLYR;NPYVPTVHL;GRYVEFNLVYDR;PYVPTVHLNYR;YVPTVHLNYR;NPYVPTVH	19	40.3458	347	chromosome
all1359	tRNA (5-methylaminomethyl-2-thiouridylate)-methyltransferase	VLGGGIIEQFSK;LVFDEPQFSITPGQAAVWYDGNK;YDEATGR;ATQEECTVNR;IATGHYAR;IATEHGLK;FGPMVQYASEK;SAPEPVTVIPLENSR;KGLGIAAPEPLYVVELDAVHNK;GLGIAAPEPLYVVELDAVHNK;AFLDKYIAPK;VNWVSIAEPSTPIR;IRYDEATGR;VLGQHDGVHHYTIGQR;KGDIVDTAGK;FGPMVQYASEKLGCDR;HEVVDMR;ATGHYAR;GAGITPLPCSQCNK	19	55.1136	352	chromosome
all1361	similar to cytochrome P450	DTVIEGK;SLQSLPSPPK;ETSSLPMIDFGSGPHR;HFDWELVNGR;EIVDQAWQGQDNINTESFK;RYLEEFLTPR;YLEEFLTPR;VISSLVLGIPVDR;EQSTDFPQVSPLFR;SSLEQLQQNLLIYPSDK;HWLLGNLPQVLAAVK;EVEVDPLFVELTMR;LYSIASGSTSLEAQR;DPEVYANPEEFLPER;ITTNEGPPLEVLK;VWNPEFSSSSLAK;ISWSMLAAGR;KVWNPEFSSSSLAK;IINQACVQVIDTLK;IAAKEPK;WMKYLPTKNSQDYWASR;VIEDTIVNGMR;SSLEQLQQNLLIYPSDKMPVR;KITTNEGPPLEVLK;NSQDYWASR;NSQDYWASRR;VDLALQMR;VISSLVLGIPVDRK;AREIVDQAWQGQ…	52	71.9536	517	chromosome
all1363	hypothetical protein	ELIIDEATAAVECKPEELAQAK;VIYSLLR;TQDPGLAQELYFR;LLNELFEGWMQEQQR;NIQASELIPLLANYQLLPQLLR;EQSFAEVAQK;LESYFFQLK;TEVLQIGNR;YKQATWGAK;LESYFFQLKAK;NYQLLPQLLR;ITEWYVIVR;FIPAQLDEPMK;LVQQGLSAEQLDNIIVR;QLSQETDIQAWLVQQGLSAEQLDNIIVR;YSQGPESQTGGLVGPVEQSSLHPAMVQLLSSCQPGQISPPTR;QATWGAK;QVNIIPSA	18	89.2562	242	chromosome
all1365	cytochrome CytM	SKYGLIHQVISGDTPPMPK;YGLIHQVISGDTPPMPK;VGPSLQAVSK	3	23.3871	124	chromosome
all1367	hypothetical protein	QIKTLPGQETR;IANNEQQWR;EAVFNIWQGEIEGYR;ACAIIQENWQR;TLPGQETRPTTGR;NLSGQQFDR	6	32.6087	184	chromosome
all1368	amidotransferase	AATVTHGTQTVTAAIAHENLMAVQFHPEK;SSNIGLQILSNFVSQVR;ADAVILPGVGAFDPAVQSLR;FVWEPGITIPHMGWNQLELTQPK;SYYVDPFEPQVR;FVWEPGITIPH;SRDLEQPIK;PVVAVIDYEMGNLHSVCK;AGATPIITHCHQELTK;DLEQPIK;SRDLEQPIKDTIASGK;DLEQPIKDTIASGK;VIDYEMGNLHSVCK;MGWNQLELTQPK;AATVTHGTQTVTA;PGVGAFDPAVQSLR;LPGVGAFDPAVQSLR	17	71.564	211	chromosome
all1371	polyphosphate glucokinase	LHKPVR;TLSVDIGGSGVK;VSVGFPGVVR;VINDADMQGFGAIK;VNFQLPLNVK;ALVLDITGNPVTER;LVPNMEMGHHPFR;LIPNISGLLGGIALWR;LFNYDYLYIGGGEAVR;KGETYEEQLGR;AIASLQR;VEDNGSIR;MVEDNGSIR;EMGHHPFR;GHHPFR;LYIGGGEAVR;YLYIGGGEAVR;YDYLYIGGGEAVR;LIPNISGLLGGIALWRDEK;AGVTETAVNLDSDWIGFDLETALSQR;GETYEEQLGR;ARVDTPQPATPEVVINAIMVLAAAQGEFHR;VDTPQPATPEVVINAIMVLAAAQGEFHR;ARVDTPQPATPEVVIN;FDLETALSQR;VLDITGNPVTER;PNMEMGHHPFR	27	82.4268	239	chromosome
all1380	unknown protein	FTEGVDIESQQAAINQAGYEVAK;GIAQLSAIK;TLAYAPNAGWLR;DYFIEYPQQIPVGTK;NVENVEPQMLIER;QSGYYAAHYK;ASVFYNR;NVENVEPQMLIERQLR	8	47.9167	192	chromosome
all1388	two-component hybrid sensor and regulator	HLTTSLIAK;GFQLGAVDYITKPFQHEEVLVR;PAIEIVK;LANLHEAIDNTLLILGHR;ANSERPAIEIVK;NQNYYEISENTGVIR;ATVSNQNYFSDNLPIK;VGTDRVQEIVSSLNK;GFQLGAVDYITKPFQHEEVLVRIEHQLKLR	9	26.6821	431	chromosome
all1389	two-component hybrid sensor and regulator	IFLPFEQVGEK;ENIESR;QNAFLEVQTGVDQIEAWLSVR;QQGIELMAIDGK;EFFLFQMSIADGSYYTTKSGRANNNVK;QIPQFK;SLAVGGDDFLSKPIQANELLR;HLNLVWIYQ;QQGIELMAIDGKQK;ENIESRLQFLDLIALIVGGLTITMITVLWR;NMALADIR;PLASHDSISLK;QTEGTGLGLAITR;SEFLANMSHELR	14	22.5647	811	chromosome
all1391	unknown protein	FLYFR	1	3.47222	144	chromosome
all1395	unknown protein	LIPNEYIWQIIDQFMK;QLILEAAIQQYEK;YLIPENGNTPEEAK;LSELADKYNVK;AAGIEFIPDK;LPETALQEFTEWCVVEQSR;SDLELHK;AKPDPIK;LSELADKYNVKF;AAGIEFIPDKTKLEK;AAGIEFIPDKTK	11	73.5714	140	chromosome
all1411	unknown protein	VNEVDSQLMAVQQQINR;ANAIAHLEYLR;VAAFEMDLKNDAQR	3	34.1463	123	chromosome
all1413	hypothetical protein	MDQDPLWQR;IAGAIALAMIIASWGTTQWQRRSLR;QIIETPQVLGIDNFGDR;QDLQRARRERQTQFIIDQAK;QTQFIIDQAK;QDLQRAR;HLQEVKR;QITTQLNQQQHR;NGLQSNVSAPPAAK;VSTFSGVTK;LITIPNSEIK	11	22.9478	536	chromosome
all1415	unknown protein	YFKFFLNLPK	1	4.11523	243	chromosome
all1416	3-isopropylmalate dehydratase, small subunit	EHAPQALSK;LPYVSWGK;GAHPFDQPQYQDANILIVNR;STFITGAWDACGQLVANTEQVR;AITFDGLR;AIPLVGNDIDTDR;EGAFIDDR;QLQELVAANPQANVSINLETLQV;PLVGNDIDTDR;AIPLVGNDIDTDRIIPAR;PLVGNDIDTDRIIPAR;EGAFIDDRTALK;QLQELVAANPQANVSINLETLQVQVGDFIAPISIGEGTR;VSINLETLQVQVGDFIAPISIGEGTR;GAHPFDQPQYQDAN;VTADEAIVK;NFGCGSSR	17	75.7426	202	chromosome
all1417	3-isopropylmalate dehydratase, large chain	KIEVNGALNPGVYAK;AAEAEGLDK;KAAEAEGLDK;MTVCNMAIEGGAR;FVAEEAYR;IEVNGALNPGVYAK;CGYVNPDQVTYDYLQGR;DVILHIIR;AVTWWESIK;IFEAAGFEWR;TLLMSPAMVATAAIQGEVADVR;GGVGYAYEYAGTTFEQMNMEER;DVLASQTLSLSK;VLFPER;LTDLQEAAK;EPGCSMCLAMNPDKLEGR;AFVVPGSER;TVATVDHIVPTENQAR;IDVCFIGSCTNGR;YMDLYPGQPIK;AYEYAGTTFEQMNMEER;QGIGVNQLIPQPEELLEEDR;AEGLDKIFEAAGFEWR;CLAMNPDKLEGR;AIQGEVADVR;TVATVDHIVPTENQARPFVDR;AAEAEGLDKIFEAAGFEWR;QISASS…	41	60.8137	467	chromosome
all1418	probable short-chain dehydrogenase	DETQGNMSVDECVR;HAMQGFFDTLR;LILPGFVDR;EHIMTLK;VIAVHTDVTQAEACQQLIER;ALGADGKPLGK;TIVLTGASAGIGR;QIIWAMER;ASQGQLVAISSICGK;IVAATIR;SQQDANLVLAAR;IELHSTGVDVLVVSPGFVATDIR;NQEALEQTMTACTNYPGK;MLAISLSQQDANLVLAAR;REHIMTLKGK	15	63.8989	277	chromosome
all1420	probable short chain dehydrogenase	TTVVTLHPGTTDTR;HLLPFFR;TVDQLLAVIAHLR;LGSIGDNQLGGWYGYR;ASQGIGLGFVK;ASKAALNMFMRTVAVEYGR;QLNSENLLR;HNEPSVFASISAK;TVAVEYGR;QKDSAFELITLENAYSQR;LHLVINCVGILHEGDFQPEK;SLRQLNSENLLR;LFSIER;LSRPFQKNVAAEK;AALNMFMRTVAVEYGR;IYATYR	16	65.625	256	chromosome
all1424	unknown protein	VLQKLVPMGKLINQMVSSAK;VCPPESEGVPFEMR	2	27.4194	124	chromosome
all1425	unknown protein	QPCFNFEQEKFYQTVCNRRSVR;LNLDNPIHSFIWLTSAVTFEKVYNNVAYKLR;NIQLIFDFDK;QQQFKQPCFNFEQEK;AGDFSEHTGYLCVNQALAR	5	20.3271	428	chromosome
all1426	unknown protein	INIDNQNDNGATVLMYAASAGK;SHFNLSQTTQEWLIGK;ATREGVDAVVK	3	28	175	chromosome
all1427	hypothetical protein	GSASVAEAVR;LLSTTNLWCAPVIK;HSADAYGIVTVADIAGK;QIMTQDVATIRGSASVAEAVR;QIMTQDVATIR;GISANYGSDSK;ELFADKPELVTV;ALIVEPR;VYEIMSKPCITVDPDLDVEYVAR;GELLGVISITDIVSK	10	60.9137	197	chromosome
all1430	heterocyst ferredoxin; FdxH	THQEPYLA;VVEGEVDQSDQIFLDDEQMGK;GFALLCVTYPR;SNCTIK;SCSSCVGK;LLCVTYPR	6	54.5455	99	chromosome
all1431	HesB protein	SAPLLEGIVIDFVEGLVESGFK;FTNPNATSTCGCGK;TVTLTEK;SAPLLEGIVIDF;SQPQPDDLVTQQGSVLVYVDAKSAPLLEGIVIDFVEGLVESGFK;VIDFVEGLVESGFK	6	52.8455	123	chromosome
all1432	HesA protein	DLLNSACVR;LDDMNR;ETLQAINPDIQIETIHDYITSENVDSLVQSADMALDCAHNFTER;LILVRGGDLRLDDMNRQVLMTDDWVGKPR;QVLMTDDWVGKPR;SCPVCGNDAPWR;QVLMTDDWVGK;RGFSVLGAVSGTLACLTALEAIKLITGFSQPL	8	50	252	chromosome
all1433	nitrogen fixation protein NifW	LVDAEEYFK;FFELDYDAK;KFSQLISEIDTNYPDISAEEK;SLEEFKK;IVNVNR;FSQLISEIDTNYPDISAEEK	6	49.5238	105	chromosome
all1435	hypothetical protein	LAEEGDR;EISVQGEVDPVTISR;IMSFFK;FGFDSLEK;SWADDLLLK;LAEEGDRYVER;ALVLQIR;PENNLNGTAESVVSTSPFLK;MTPENNLNGTAESVVSTSPFLK;IMSFFKAIAAR;GQDAYGVYR	11	58.2278	158	chromosome
all1436	nitrogen fixation protein NifX	IHINSHFGSAK;IAFTTSDR;KGVTPVK;SEEESISELLNK;LAALADCAIVYVVAIGGTAAAK;ARSEEESISELLNK;EIDVYEINAEGYQFLETLNFEGELKEDGNEDK;NFADEIEDEATV;GNPPPWLR;PPPWLR	10	83.2117	137	chromosome
all1437	nitrogenase olybdenum-iron protein NifN	DRHPEISHLPIVFAPTPDFK;GALQDGFAAAVESIVQEIPQPGTTR;SPLLEQLPIK;QSQALGASLAFLGLK;LGIPIYDR;SSPEIIGLCSTGLTETR;ISLALEPDLLWSMVK;AIVTLPNK;LSIPHYR;ALEPDLLWSMVK;SEQVTILAGSAFTPGDLQEIK;SVAVNPLK;FLQSMGTQIHAAVTTTR;NFDENFVTGHG;VKNFDENFVTGHG;SSPEIIGLCSTGLTETRGDDIER;EIVTAFGLVPIFVPDIGASLDGHLDEEYSSVTTSGTTVKQLQEVGCSAFTIALGESMR;QRRQLQDAMLDTHFYFGAKR;QLQEVGCSAFTIALGESMR;EAIPLATTAMTEVTTILGGEDNIEQAILTLVEK	20	67.7928	444	chromosome
all1438	nitrogen Fe/Mo cofactor biosynthesis E	NIAAKLGDPDLQAR;IPFLDINQER;IGTPVIPVIAPGFIGSK;ELYEALYSPIWEQIR;SWSIISAAK;LGDPDLQAR;INELLNESGCEHNQHK;DLGIEVVATSTR;LLGADGIMLEK;LYSPIWEQIR;VVLYTGGVK;ITGDARFEEIR;GSLSSGPQLYK;RVVLYTGGVK;DTQADMLIAGGR;NQYTALK;ELLQLVK;AILEIHKR;RNIAAKLGDPDLQAR;DTQADMLIAGGRNQYTALKAR;LLGADGIMLEKGNAKELLQLVK;KMEENYGIPYIEESFYGIDDMNR;ELLQLVKDTQADMLIAGGR;CLRNIAAKLGDPDLQAR	24	42.0833	480	chromosome
all1439	hypothetical protein	LNPLYDEFVGLR;GWVDNFPVK;KPGAFDVLRPLR;KPGAFDVLR;PGAFDVLR	5	30.5556	108	chromosome
all1440	nitrogenase molybdenum-iron protein beta chain	SLLFTEPVDFFIGNSYGK;LEDAADSINAK;EALTVNPAK;VSEWTK;NFEGAHPPEEVER;TVDHVDLFK;QETQVLRPFGVK;AIPEELEIER;EMEAILAASPFGK;GILSNLTEGK;DLWHFR;IGYPLFDR;KEMEAILAASPFGK;TDISFDLIR;LVDAITDSYAWIHGK;NAGSIPQDFPVPFAHTPSFVGSHITGYDNMMK;INFIPGFDTYVGNNR;GTDEFLTAVSELTGK;ATVALQAYTTPK;STNITGK;QPEYTELFENK;SWDYR;TVDHVDLFKQPEYTELFENK;EKNFAR;KNFEGAHPPEEVER;QPEYTELFENKR;DTSIPMVR;GILSNLTEGKK;TQWKQETQVLRPFGVK;FAIYGDPDLIISITSFLLEMGAE…	122	88.4766	512	chromosome
all1445	hypothetical protein	EYLLIEQDEPFVER	1	13.2075	106	chromosome
all1455	nitrogenase iron protein NifH	MTVNEYAPDSNQGQEYR;KIINNDK;HSEIIGKPAEATK;LNTQMIHFVPR;IMIVGCDPK;YAHSGGVR;EDELIMNLAER;KVDREDELIMNLAER;VDREDELIMNLAER;GAVEDLELHEVMLTGFR;LTIPTPMEMDELEALLIEYGLLDDDTK;IINNDK;RMTVNEYAPDSNQGQEYR;IINNDKLTIPTPMEMDELEALLIEYGLLDDDTK;TDENIR;HSEIIGK;MTDENIR;LTIPTPMEMDELEALLIEYGLLDDDTKHSEIIGK;RMTVNEYAPDSNQGQEYRALAK;IHFVPR;MIHFVPR;TQMIHFVPR;NTQMIHFVPR;GAVEDLELHEVMLTGFRG;EYAPDSNQGQEYR;TVNEYAPDSNQGQEYR;IGKPAEATK;SN…	95	86.1017	295	chromosome
all1456	nitrogen fixation protein NifU	AATNLNNK;VEVESDK;VVLQGACGSCSSSTATLK;DIADYLGGLPEAK;IVIENDLTDAEQVTNYIK;VATGEVGSIACGDALR;FQTFGCTSAIASSSALTEMIK;GGSKPTNIPNSGQK;VEVESDKIVDSR;NQGVIEENGEPGVK;VLELFYDPK;RPLTNVQK;VLDEEVRPVLIADGGDVELYDVDGDIVK;IDDIIK;IDDIIKDVK;VIEENGEPGVK;RIVIENDLTDAEQVTNYIK;VSNKDIADYLGGLPEAK;GLTLDEALK;DRINPSLVVEAV;INPSLVVEAV;GIPLAAHDEDDEGALVCTCFGVSENK;MHCSVMGQEALEAAIYNYR;VLDEEVRPVLIA;DIADYLGGLPE	25	86.3333	300	chromosome
all1457	nitrogenase cofactor synthesis protein NifS	YTTEAQIDR;HIITTQVEHPAVLNVCK;FRPLLIGGHQER;GAIFHVDAVQAVGK;VDPDVVEAIMPYLTDYYGNPSSMHTFGGQLGK;LPNTTNIGFK;KETRLR;NDEAGWLQAQEQTLAHR;AALLAQPEKR;IPDCEVNGDITQR;VIEVMPEIVER;AAELELIHIETAIK;SVIYLDNNATTK;AGTENVPGIVGLGK;DRLEQTLLAK;YGICASSGSACTSGSLEPSHVLR;AAELELIHIETAIKK;RAGTENVPGIVGLGK;TSTIDMLTISGHK;ALSPFKNDEAGWLQAQEQTLAHR;YIEGEAILLSLNK;LEQTLLAK;LRDRLEQTLLAK;GAIFHVDAVQAVGKIPLNMK;ALLAQPEKR;VDPDVVEAIMPYLTDYYGNPSS…	33	72.5	400	chromosome
all1463	unknown protein	TVRELEEGK;TLPIDSSLAQRLIQQEELKEQAR;EQARQAAIKCQSDIK;SMYITYLEENGVPENLMVSTAK;LIQQEELKEQAR;KGCNADIVKTTNK;QAAIKCQSDIK;SDALIITVSEGSR;FLYRNETDK;ELEEGKSLVWKDDK;SMHHSRATQRKHYDK	11	20.3642	604	chromosome
all1464	unknown protein	LTLLDQPALQCHADMLDADWRIALYWIVK;KQWDSDLIIPTSTELAQLYEPWAELLNQVLK;REIISQLR;TSQESFVVNHKIVYR;KTSQESFVVNHK;VALSMEK	6	30.2326	301	chromosome
all1465	unknown protein	VTALLMER;IGEGVFGLR;GDIKIGEGVFGLR;HNHLQK;SGLALAGANTWLAGGTLPLAAGKGFVFAQDIANLDLWANELTVLSACDTARGDIK;RKALTASALAAQNQAFYNGR;LIQAFRLQASDYTLPTLAWGKAPK;QLQSRHNHLQK;YPQLQEK;ALTASALAAQNQAFYNGR;PNAVQMIDLGVADTIDR	11	22.8442	661	chromosome
all1466	kinesin light chain	LYDVQGR;YLEALAMR	2	3.34076	449	chromosome
all1467	unknown protein	DIAAFGEAELEELTPLDK;ARNLTQTDFAIEVGLGYTTVNNFLNGKPIYR;SVQVGSHIR;TTLPQEGSPITSFPIEGNPGK	4	31.9838	247	chromosome
all1471	unknown protein	FFTYIEQLVEHGK;NLQRPR;TTTYYESINEVCNQYLK;LITYLDAK;TVDDDDDTDISPGISTEVVVR;RIEPGKEGISTELSK;ANINYFITDEHLQIAHK;IEPGKEGISTELSK;KTTTYYESINEVCNQYLKSYEK;KPSRFFTYIEQLVEHGKTIGHSKK;IPDSPKPIK;NSQPEAPKPVEPPKPWER;FLNNEQK	13	61.3445	238	chromosome
all1472	unknown protein	QPNEYPEER;GPRPYDFVYFPTTPPTQNQPPGHHK;NLKPEELGALLIALGQDK;PKQPNEYPEERLPAKEK;QPNEYPEERLPAKEK;TMVQGNDNELLIQGSSLKGCIR;LSEILNSSTNR;IQQAHESLIAQTQLQK;NDEFSTQLNFK;TMVQGNDNELLIQGSSLK;YTSLSLPSSQLLTDESLQAFIQSK;GLDNGIPVQVAFR;SVYEAITNSR;LSEILNSSTNRIPYESY;PRPDENQAYYNNDGK;NYPLVLK;NQLCPASIVFGASGEK;PYDFVYFPTTPPTQNQPPGHHK;FYYNMK	19	61.8234	351	chromosome
all1473	unknown protein	DLNSEDIK;ASILQTQDGENNFR;FPKDLNSEDIKNIAQR;NIAQRYFR;FPKDLNSEDIK;WAHRVGGFWRLGAEDSEYTSLEADVRDR;YEVLILSSQDKASILQTQDGENNFR;YEVLILSSQDK;AGHWEIIEQNLLLHSPTETR	9	52.5714	175	chromosome
all1474	hypothetical protein	WDGENGVR;FGVELR;TVGHPEYEKPSNTELVWANNPLDTDKYDYLYENPQAEQGVK;FRIEDAYPDTSVPLKIEER;IEDAYPDTSVPLKIEER;SIIYLPGSSLK;GDNANPYNFPTNDTEKQEVK;NVVLTAMDFK;IYLLGAGK;IYKESSFTDQIFGNIAIASR;VFGSVAHGPFDYQVCTAGAFK;FLRGDNANPYNFPTNDTEKQEVK;ESSFTDQIFGNIAIASR;AVAAWSHLLQNGGAVCAS;EGADPTKPQMEFVETFHNGK;TVGHPEYEKPSNTELVWANNPLDTDKYDYLYENPQAEQGVKK;IEDAYPDTSVPLK;DLNAGWFGIGFAK	18	64.9852	337	chromosome
all1475	hypothetical protein	GIHHDFAANPAQETEWSIPPDEMASVK;QAWADAFINHLASELQK;DGVAIDRDTETAGDGK;STEPIGSDLPVIK;RDKNYKPQTDPKKVQDYLK;KVQDYLK;WVDVRDENYKRDK;RDKNYKPQTDPK;QAWADAFINHL;LIIEDMK;DKNYKPQTDPK;DLTVSKPDDNWFGQYQER;DAFGRPLIPGSSLK;SLINNSSNSTSSDIDSQSLK;IKNLTPQEK;SRLESFLR;WVDVRDENYKR;NRLEIIGILETVTALR;SLINNSSNSTSSDIDSQSLKQA;NYKPQTDPK;DGVAIDR;MFEIFK;VQDYLK;PLIPGSSLK	24	64.9351	308	chromosome
all1476	unknown protein	FKPVWLELTR;IINDIDTLLQEK;NLEESQYR;WGVGENSIAQR;NLMHVADTTESIAVIK;NFLRYQLGRDK;QIEDDLVIAIETILK;IETILK;IINDIDTLLQEKAK;NFLRYQLGR;YLGYGSR	11	60.9272	151	chromosome
all1477	unknown protein	WQDWSEAFGDGLRPAK;LTNFINNNSEVFR;TTVISPEMLQQFADVEDPSLK;ALEQGVDPR;HQVVDNNIK;IELTIK;QLWEDALSSLELR;EIPVADDISSR;ALSPLAIGK;VETYNSLYSK;GSVYLFSTENR;NQEWDNYVYR;QKPGGSINEAER;YIPGSVLR;QLWEDALSSLELRGVGDR;LLTRVGINR;GYINVSNDELATK;VLPATAVSSK;TCEGFGQVEICNEFHQIFR	19	49.3088	434	chromosome
all1478	hypothetical protein	LYLLETSPANAQLEFK;IYQVSGYK;INAIIDTALCVGAGGSSGSLADK;FRSGSPDLAK;IYALGGSK;QLLIPGSQIK;TAEENKLYLLETSPANAQLEFK;SGSPDLAKPLIFAALR;INAIIDTALCVGAGGSSGSLADKPIVR;RIYALGGSK;VIVDDFICTTPVDELAEVFRPGVTINR;GYHCVVSQIFGDPILPSR;IYLQPR;PLIFAALR;VIVDDFICTTPVDELAEVFR;MIDLSTLSQR;LAEVFR;INRRR	18	62.3016	252	chromosome
all1479	unknown protein	DFREQGLTK;INLDDIPGFFGEGGR;ALTNDGNLAPWISDR;FGLLQDPIENTLWLEK;QYYQITQGEPVTEAFSLR;EELWSPGYFPSWVTR;HNLNQDELSILHQIER;LANAIEK;IGLVYGGATK;SQLYQIR;RDRQQRR;DRQQRRRWYKNFRFR;WLDENGFSDLR;QSNPNPNPIIQAYFNQSNESDLNK;LQQGQAELQR;QDPIENTLWLEK;QSGKEELWSPGYFPSWVTR;LANQFTHR;NAVYIALEK;TNLPGTPSFSDALAR;LNKPYEPEKVHR;KPNYETLWR;DYPDLWDEK;SHRIGKWLDENGFSDLR;IKQYVFEAAK;FLEQSESDRQYYQITQGEPVTEAFSLR;TIGEEFEREILK;QSNPNPNPIIQAYFNQSN…	59	61.5482	788	chromosome
all1483	hypothetical protein	IQTEAR;EIINNR;PGAVEVENTK;RTNHENIHVRGYK;RTNHENIHVR;ELAPIGHR;WLEISKNEVAWR;LLGHWGSSPGLSFIYVHLNR;QDKSAPLSTEELYQINAYWR;TNHENIHVRGYKEK;ISANPVANGGILR;ILEQWMK;LGSAAVYVR;KEIINNRNYAHK;WPMIVLR;FINPIR;MKKEIINNRNYAHKHGIDQPEILNWK;NNAVEVSKPGAVEVENTK;INAYWR;DGAVLPILHLNGYK	20	22.401	808	chromosome
all1484	unknown protein	NTPCLQIVSPDPHPWGQEWVISLVVDRGIKDLVESPPLSVSLK	1	28.8591	149	chromosome
all1487	hypothetical protein	IAQIQRLRQDLGLNLVGAAMVIDMATEIAQLR;QDLGLNLVGAAMVIDMATEIAQLR;AQLKVYQSHPSKQW;AIARIAQIQRLR	4	48.5437	103	chromosome
all1488	chaperone protein DnaJ	YHPDLNPGDKDAEAK;TATPEEIK	2	7.30159	315	chromosome
all1489	unknown protein	WQLDTDKLR;VITQRPGFDWDAR;MYGTPESNQGELLR;NGMLIPLEGEVGWEHPEGTRLYFKGR	4	21.7544	285	chromosome
all1495	virulence associated protein C	FLNGDPDVVSR;TAVIYAQTR;RTAVIYAQTR;YLEFMEVCTVVPVEK	4	27.907	129	chromosome
all1503	hypothetical protein	DDVSQAK;VVLELQK;ISHEISLSVPV	3	13.9665	179	chromosome
all1504	unknown protein	QLEEAK;KQEFDDYRAKLKTQFEEK;ESEVKSHVEEWKTSR;LKTQFEEKESEVKSHVEEWKTSR	4	27.6596	141	chromosome
all1508	hypothetical protein	TLSQNLNQIPR;ATLTQVESISQPR	2	13.4078	179	chromosome
all1511	unknown protein	QLSISLDGVGSMTIAGSVDVLELDLSGVGSFQGENFQTK	1	31.2	125	chromosome
all1515	probable cation-transporting ATPase	QGELDAR	1	3.44828	203	chromosome
all1517	nitrogen fixation protein NifB	VLVIAGK;FRVELK;EQGAFLHNIMPLISAPEHGTHFGLTGQR;LLQAGIQTVEAYDVIEK;GGGLVNQHFGHAK;ILVAIATK;TFELIADK;KVDHYCQGGYGEEATFDNIVK;LCLSTNGLMLPEYVDR;SGGCGCDTSTTVEMDEK;QEVHEGIEK;SVQDQCSGNMK;FLEMAPEYDFDKR;IPQMTVLGIAGPGDPLANPEK;KYDCANESRPGVVSELLTPEEAAHK;DKFLEMAPEYDFDKR;EFQVYEVDGSEVSFVSHR;PVTGSSVTESTPTK;TPPVTGSSVTESTPTK;MTPPVTGSSVTESTPTK;PGVVSELLTPEEAAHK;VNSVMIPGINDQHLVEVNK;DKFLEMAPEYDFDK;FLEMAPEYDFDK;QMEGLQALR;HNIM…	41	75.1579	475	chromosome
all1522	3-methyl-2-oxobutanoate hydroxymethyltransferase	TTLPITLEEMLHHAK;PVTTQQLIQWK;LEGGYPAMVDTINR;VYTNLR;LVQAGIPVMGHVGLTPQSVHQLGLR;ILKETGAQAVK;AVQDYAAEVR;QLIQWK;VNIPTIGIGAGSHCDGQVLVTSDVLGLSER;ILVGDSMAVMLGYK;SIVALTAWDYTIAQILDGAGVDLILVGDSMAVMLGYK;LVQAGIPVMGH	12	61.8677	257	chromosome
all1523	unknown protein	VVEIDYR;AATNAPSPTTPDIKPSELKPAYPASAPPPR;LNPNTGAVLDEVAGLPSSR;LWVGTYEGLK;VSNLLGDFAGNLWVGSWR;AKPHLAFSR;VDPLPDER;VLSLMPDVANK;GYLWVGTDNGLALVSPDQGLIMTTVKNLPGVSGNTLTLDADGQLWTGTLDGVVR;VSLPNVAIGALAQDK;VLSLLTDKR;VDPLPDERDMQER;DGSVWVGTHNGLLR;TNEISAQNLFLPSKR;INTASALIMKR;LWVGTYEGLKR;NTGAVLDEVAGLPSSR;TNEISAQNLFLPSK;VLSLLTDK;INTASALIMK;NLPGVSGNTLTLDADGQLWTGTLDGVVR;LWIGTSEGLAWLMPK;ERDMQERVVEIDYR	23	65.0259	386	chromosome
all1530	unknown protein	QEINITK;QEINITKQGMNCNNALSYGFTMTR;EHYIDNDSIR	3	28.5714	119	chromosome
all1541	peroxiredoxin 2 family protein/glutaredoxin	AALQENGIEYEEITLGK;HINPQAAKPK;VPQVTFR;LVSLFTK;YSMLVK;QNNEWVNVTTDDLFAGK;MFIEPDVPGDPFEVSDAQTMLK;AVTGATTVPQVFIDGVLIGGSEALTDYLSTIK;TVAVFSLPGAFTPTCSSTHLPGYNELAK;VGCPFCAR;AVTGATTVPQVFIDGVLIGGSEALTDYLSTIKQEK;HINPQAAK;SLPGAFTPTCSSTHLPGYNELAK;PQVTFR;VFSLPGAFTPTCSSTHLPGYNELAK;EVSDAQTMLKHINPQAAKPK;AALQENGIEYEEITLGKG;SSTHLPGYNELAK;LTDYLSTIK;EGQRVPQVTFR;TQEAENITLIPDGNGEFTEGMGMLVDKTDLGFGKR;TQEAENITLIPDGNGEFTEGM…	51	92.8287	251	chromosome
all1542	unknown protein	AYSDHQAALTK;QEVGDIKPLIVR;MLDGELVSGEELEQLK;SLLSSVEK;VRQEVGDIKPLIVR;TGVSSLAR;SEAVEELTTVPEVENLPEAVDDPQDIDNILNSLK;PQDIDNILNSLK;QEVGDIK;YSDHQAALTK;IKPNGVK;QLLDQVLK;QLLDQVLKER;AYSDHQAALTKAQPAR;LVRAYSDHQAALTKAQPAR;SDHQAALTK;GDIKPLIVR	17	94.3089	123	chromosome
all1547	ABC transporter, ATP-binding protein	HFCGGTILEELR;IGHPELGTER;NLVYHPTACPTAILK;LALAVQLIR;SVNLELPTQK;LGLIIGPSGSGK;QALGEVGLEHLSLSAAPYALSGGQQR;QPNLLLLDEPTAGLDWSMR;RLALAVQLIR;QLVNLLAK	10	54.4643	224	chromosome
all1549	(p)ppGpp 3-pyrophosphohydrolase	GRPQTYPVNVQIEALDR;IAEYGIAAHWK;KMSDILNIR;DLGGSPAMIAAGFLHDVVEDTDVTIEEIEER;EFNEIYDLAALR;NLEPEAFR;LVPVSWNPGAENR;ETGGSNSLITTSDEK;RRSAQETR;REENVAR;NLEPEAFRQMQK;PQLEQVFIQIK;DRPQLEQVFIQIK;TGLDSLLK;NSHPSLDWLNFVR;IIVETNEECYR;YKETGGSNSLITTSDEKFTWLR;TLQYMSEDSR;SQQPVVDTPILLPK;AFDFAYQLHHGQYR;IKWELEDLAFK;YQSLHTGVIGLTGRPLEVQIR;SGELYISHPIAVAGLLR;LHNGDIVEIITQK;HLYSIYQK;APTPITR;CLDISGRPK;LSDQGINVR;YKETGGSNSLITTSDEK…	48	59.2543	751	chromosome
all1553	NADH dehydrogenase	VIVEPDLTIR;IFGAFEAAESETDPEK;ILPHIAPELSQVAAESLQK;LGAIIQTK;VTNIENDIVTFK;AQQVILDDK;NFHLFQPLLYQVATGTLSPGDISSPLR;SIDTSETK;EAFVEPK;ASPMGQVLAER;IFGAFEAAESETDPEKR;NTQVLLGEVK;NIFVVGDLGNFSHQNGKPLPGVAPVATQQGEYVAK;VSVTLIDKR;NVSVTLIDKR;TANVSVTLIDKR;PLPGVAPVATQQGEYVAK;LLVVFQWAWNYITRNRRSR;IAPELSQVAAESLQK;AFEAAESETDPEK;IFGAFEAAESETDPEKRR;SKNTQVLLGEVK;AQQVILDDKVVPYDTLIVATGANHSYFGK;TRVTNIENDIVTFK;RIFGAFEAAESETDPEK…	35	75.3986	439	chromosome
all1557	unknown protein	AYEAKPNDMSNEVIGEVR;KLGIFWGK;VSNPFWLIR;YGEDCVIIAPENVR;QLLLQQVSQPAEAWR;HEGLDYLK;ILAEQFR;YAEIAFEEKR;RVSNPFWLIR;DSGFIEQAQTISSLLLER;YEAKPNDMSNEVIGEVRQVVR;VSNPFWLIREVLRYGEDCVIIAPENVR;LKQKLLTLCQLYDIETR;ETITLSIPSGTK	14	50.6993	286	chromosome
all1573	unknown protein	AFSNFANQVEEIIQR;WLDQMLWMER;DVEVYATQVVQEK;FTNLIDSLNLSELQTQFLFSR;ANKDDYQEFLK;FTNLIDSLNLSELQTQFLFSRWLDQMLWMERQAGK;KQQDNGNDDKQDNVKENEESKV;WLDQMLWMERQAGKSRNRYYR;WLDQMLWMERQAGK;YYRLR	10	54.1237	194	chromosome
all1574	unknown protein	WGDESPWIVK;SQINGQFPLIGVAPTAK;VILPNQTTILADDATPLEPHHSHFVLIPGSK;IQSLFVEVLAPIAQSLGAYVVDGGTDAGVMRLMGDARSQINGQFPLIGVAPTAK;LNLSSNQAAAVTVSETAELPEALEQLGLSNSR	5	51.8367	245	chromosome
all1587	hypothetical protein	EDVDKLDK;SSSAYSAAQEQIK;SPQVGDTQAFGVPAPGSANTVR;AEQIALLDDVNSLQAAIAEAGQIR;WQTIWNQAQGIYTEAEEELR;WQSQVETIEDRPYLDR;GDLSAAINAAQTIASSGR;LPSAPNCPAMFWPLASASVR;EVAAAGTSQALAEAIR;FLEDWSR;IANQVSNNSILR;VVDNLLEAIK;QTVDDLLQAIALVK;IPQDLK;ALSGEAQTAIDDWRSQIR;DVLELADESFQAGNLEQAIATAK;SQIRARDNWNRAR;IQDQPYLDQAR;IHCAQLAASK;SEGSSDMSKAIETARLIPR;QQRWQSAFMVASQLLRVDNK;EDVDKLDKAQR;WQLEIEDVAR;VQRIQDQPYLDQAR;QIPESTGLQAEVED;QLPQD…	49	78.0702	684	chromosome
all1588	33kD chaperonin, heat shock protein HSP33	LTEEAR;VGALSGFTPLLQAGK;LDVGGAVGNGYLYVVR;TLPEIFHDLLGDMGLTIFPESQILR;DEALVAK;LSYVATAALGR;GKLDVGGAVGNGYLYVVR;AVGVITTR;GYVGNPHIELPPNAK;FHCGCSFDR;VKGDGPLAGILVDAGLDGTVR;LGRTMAAGLLMASGMK;GDGPLAGILVDAGLDGTVR;TMAAGLLMASGMK;MLGEAELQDMIVK;DDGAEATCDFCGR;GRTMAAGLLMASGMK	17	57.8073	301	chromosome
all1590	hypothetical protein	IVSGSVSNQVVEEANCSVLVVKPK;LSNIYQTDLIIIGSR;NVLVALDGSEIAPR;TELELVTGNPAEEIIR;QLQYYQDNLSVK;VKNVLVALDGSEIAPR;LDGSEIAPR;VVEVLDELVLSPDGTVVLCHVFPTADSEMELPADLPHPESTTGSYFQIEK;TELELV	9	94.3262	141	chromosome
all1591	histidinol dehydrogenase; HisD	IITQQADVK;AVLHYTDEFDNQILK;HAGAIFLGYSTPEAVGDYLAGPNHTLPTSGAAR;DPWAVLPNIR;AINPAVLVAAQEVGVQEIYR;HSSIIQYSQTALNK;THDEQVLHK;SWVHFGDDDIVLGK;QGDKAVLHYTDEFDNQILK;RIDTEK;VAGAIDALATAEGLPSHADSVK;VDVITGPGNIYVTLAK;NVQVAVER;AVLHYTDEFDNQILKAEELR;VGGAQAIAALAYGTETIPK;IVIATPPGAQK;YASALSVETFLK;SWVHFGDDDIVLGKR;AGLYVPGGR;VTGSELDAAYQQVSQELLEAIQLASR;STPEAVGDYLAGPNHTLPTSGAAR;QIEAFHR;QLVDHPR;IITQQADVKAELQRICDR;ATAEGLPSHADS…	25	66.0508	433	chromosome
all1597	omega-3 fatty acid desaturase	KSEEPIWK;ATEAIKPVMGEYYR;EMPLGQKIGR;VYYTSNNQVVNK;AAIPAECFQPNVSK;NTGNIDNDESWYPVTQSQYK;GEDWTFLK;SCVSCHFVPDTGGK;GAISSIDR;SPNKEGSHFLPSSSLFK;EGSHFLPSSSLFK	11	34.8189	359	chromosome
all1598	phosphatidylcholine desaturase; DesA	LSNPELR;FSWSLMK;TTSIIKNQEIK;LAYSSIQENWGDYLHDELR;LITDECQLYQTDVGYQPFK;TLPKECFQQNR;LITDECQLYQTDVGYQPFKDYYAGR;LDEDNAWHPIRPEVFASWGK;DIIKTLPKECFQQNR;LDEDNAWHPIR;ECFQQNR	11	29.7143	350	chromosome
all1599	delta-9 desaturase; DesC	FTKDIAEDPVYQFLQK;IHHLHSDTDPDPHDSNK;GFWWSHIGWLIYHSPSHADVPR;DIAEDPVYQFLQK;SFQTPK	5	22.4265	272	chromosome
all1601	hypothetical protein	HEDGSIEK;RNHPEK;TPEEILAAR;QEAVQQGISAYDK;LYVLGTPCVDNVTR;VNKPTLSPNLSILEQVEK;EMLDLVQNQLDTQPVMSEGNR;FSIDSHFTR;VPFFGLK;EACAFITQQIDTLEEQAHQR;SPETVVHYEFMQDFR;NLDNPDELYFGVHQDMIAAK;LAAHVPEFAK;IMGVVIDK;FQPMPVIAR;IHFKHEDGSIEK;HEDGSIEKVPFFGLK;IHFKHEDGSIEKVPFFGLK;LLVIGVGCQIQALR;NYLFVK;IVGQYKLPE;AVEKKLGLEK;VTLPMWVAKIMGVVIDK;GVTLPMWVAKIMGVVIDK;NDTGKEMLDLVQNQLDTQPVMSEGNRQEAVQQGISAYDK;ITQQIDTLEEQAHQR;KQQPIAGAQWTG…	33	80.1008	397	chromosome
all1606	hypothetical protein	SAQIEAEWLK;RWQEIATVIR;YFWIK;ILTSADAALQQK;WQEIATVIR;VIGTEDLVYSTETDLLDQEVER;APNPTIMQAVEK;QQQPLSVYLEEFPWR;NFRDVLRNK;FNGQPSVSPEGQIVYYFPELQVR;KQQQPLSVYLEEFPWR;INYASQFAQEK;NFRDVLR;SAQIEAEWLKR;DRLSRAR;LQEWWQK;SVYLEEFPWR	17	33.6427	431	chromosome
all1608	transposase	IINDNQVIVLEDLNVSGMVK;IINDNQVIVLEDLNVSGMVKNSRLSR	2	10.7438	242	chromosome
all1610	hypothetical protein	YKLLGAQKSWEGSLTMALASYLVCSLILLGVLGNVWQTWLVSLAVAFVATSLEAFSLLGVDNLTVPLGSAAIAFALIQFWPLH	1	46.3687	179	chromosome
all1616	hypothetical protein	QQEQVKEEEEPPTEK;LLPISVTHPPIGQFTPQTSDR;MLALSSTSVTASIEVSVSQQEDYLGQPFSLNPDISTK;WVDDSYLLPAAKGLMSTSVPNTYAKLAK;QYPADWLHLAVIEALYQGR;NQNQTLQLMSFK;GQEIYHFNMEFER;STSVPNTYAK	8	63.8767	227	chromosome
all1617	unknown protein	NSKGEVLR;TFRPDQNVQR;HNLLVK;AIASPYIVSPEVDTPSFTDLTGHWAEPFIR;GLVEFPAAIIDIPIQSANIR;EVFPLVIPEGVTVVGNEASK;LVSVGNQLNPTQVK;IVQLSAGTYNTANK;LTGGSPNVLTVYR;SDFWAASAITK;RPATDFADVPK;VNNTPITTVYVNPATGNDANTGSR;PAILDNVFLK;NPLGIAISDFAAPLLVNNK;AAQMGFISGFPDGTFRPMQNLSK;GVTVTNPIAK;IVSPEVDTPSFTDLTGHWAEPFIR;NNIPEYARKAVVTATQQK;NARPVLR;AQYAAVIAK;TFQLPANNQPPK;NTASGLFMAR;ITVNYPDPK;LEPLRDITR;VQAIVSIVNGLK;GLASMGITSGFADGSYQPNKP…	59	81.1239	694	chromosome
all1618	hypothetical protein	EHNLISGNIYSR;KDNQDNWSLEILSQGDELK;SPINLFTVEEYLELEK;GTSCSVFMADIK;NLFYYPDVTVTCDSQDKDR	5	41.2698	189	chromosome
all1625	serine/threonine kinase with two-component sensor domain	VDDLEHR;DIKPANILINPHTK;LPSETQQILK;QPAALELSGMAAQNR;FYLSDDQQNLNNQNIK;TAVINEVHKPITR;LLNSMTEATK;VVGNSLGAIENYDR;ANTYFQEEALANQLAAK;LYQQAQTYAQQLEQSQLHIVQSEK;GEWLLR;LLISMGPPTYR;ALHENEWIIFNR;HWSHPLSVATEDYLSSYR;YPNLLSPIFQK;TEAISNQVSIR;VLTSEYPSFNELLQFR;ETEVANLLAAFER;DLMGQLLSESDTQLEQWR;SFSELIDLPMMSQPEQK;TVNTITLAPLALSDTNQLVSDTLHCPTER;FNPESIPQVISDIVMK;MASLGNLVAGVAHEVNNPIGFLNGSISNAK;NIPFSAFVQALR;LLMEDENYLLLLGAY…	83	54.0571	1787	chromosome
all1626	unknown protein	ATSNSANGYVVVK;SNNITNMDAVVNPNQDWR;GTVQSIDNFSNFER;ALSNSQSGYVVVR;ASFDEGVFTVDQTGQVK;IDFLYDGGMYSQGEVGIFSLK;TIYNEGVFQVGETGK;AGSDAFIQEALR;FTDLNQELSWEK;GAILGFDDVPLNR;IAQYPTSSNNILFSFGSVDSATGK;NWLNTGVGQELSDYANRPLFETGTFIVNGTGQVK;YQPGSLAFIK;ALSNSQMGYILAR;MPWEANFNFGPYLGVK;ALSNSTQGR;VSPQIADITGK;LPLFSIPEANPSVAGGQMVDIDGNGTFAFEDIPIAASNSDRDYNDVVFQIK;DMVVQVLGATANAPSLK;DQQEGARFTEKMPWEANFNFGPYLGVK;TTAIGQEVLK;QLLDYANR…	24	42.3901	887	chromosome
all1636	regulatory protein	EIQDEDSR;LPPELLPEALAVAR;ADVLSNLADKLPELLPEAVAAAR;ADILSSLADKLPPELLSEALAVAR;LPPELLSEALAVAR;LPPELLPEAVAAAR;EIQDEEFR;EIEDEKYR;EIQNGYNR;LHDLFHDLAR;EIQDDGHNR;AQVLGSLADKLPELLPEALATAR;LSQTANFVTDVFR;EIQDEEYR;MMAATLWKMDIYDAAKTLEYLENK;KIQDEEYR;LPPELLPEALVAAR;YEACARLSQTANFVTDVFR;AVLSPGVPLKDGTPTYR;ANLLTQLANHLPSK;AEEITDETILKR;AQVLGSLADKLPPELLPEALVAAR;ILSSLAVK;EIEFESSR;TLEYLENK;AYVLISLADK;LPPELLPK;LPELLPEALAATRE…	53	38.378	1381	chromosome
all1638	molybdopterin converting factor, subunit 2	IGRLQVGQISVLVAIGCPHR;YAIDTLK;IEDSFAITFAPLSLEEIHALADDSANGAVVVMSGMVRNQTDGK;HNAPIWK	4	46.6667	165	chromosome
all1639	two-component hybrid sensor and regulator	IRTLQK;DEISLVLTDMVMPSMDGLTTIR;DAMPKGGTLKITAENFSIDENYAK;ETFPKSIDLVAHISQNLWTVSGDATQLHQVLMNLCVNAR;SHGGFINVYTEEGEGSQFKVYLPAQDTK;LLPILITNAK;IQQIIK;IFEPFFTTK	8	40.9222	347	chromosome
all1640	two-component response regulator	SVNKQRCWILPMMPFLYK;QRCWILPMMPFLYK;CWILPMMPFLYK;NQLNAPLLER;GLELLR	5	22.3684	152	chromosome
all1641	unknown protein	ILRQIGLR	1	2.06186	388	chromosome
all1642	hypothetical protein	VGAAGGIGTPEAALAAFMMGASYIVTGSINHSCIEAGTSDHTK;TYGGIEEIPPEIR;SLVERGYITPLQAALAEK;KNLDQVWDETVAYFSQR;GSYLELPENR;AGFLASFGSAGLVPQR;QTLETQIFR;NLDQVWDETVAYFSQR;NYYLR	9	23.2682	563	chromosome
all1643	hypothetical protein	IADTLSPSSVAIQQSCQK;YQQNSINPSLR;CFGERYQQNSINPSLR;SFRNPRFGQAINHEITWK;INPSLR;VDLDLSPLYLPQETPTQITTLKETVPTSVASLPCLFNEDDILEFIEGK;LAIVGLDCFLNQHLNSEIFSALIYDGKTIK;DIALCLVEA;CFGERYQQNSINPSLRLPPAK;GQVTPQTGTLMYQMEVLELGLSPQPYAVANVDVIFGGK;SNFTSEDILALTLGDLVKCFGER;NSITELNHQPVLFNEEQLKQFAK;NLDGQGKILK;WITETLQTQDHLAMCVNR;LPNGEFQLVSRVLEVEGKR;QKLYQINPNKPHYR;NPRFGQAINHEITWK	17	17.7389	1601	chromosome
all1644	hypothetical protein	TEQDFQTVYNVK;VQNLYKK;LNQLFLNNTVASK;QGGGEAEYLSIDVTDTSALK;ICQSREIYQTLADIK;VPQLIIMSQGISVLPK;IMQHLIEQQEK;RIMQHLIEQQEKPTPIK;LNQLFLNNTVASKNTVCM;ITGIIHGAGNLADK;FILLGR	11	21.3675	585	chromosome
all1645	hypothetical protein	TLNLEWPAVFCR;SSLTQAANQGR	2	9.09091	253	chromosome
all1646	heterocyst glycolipid synthase; HglE	QQSQQLQR;SIYAPRVEGQVR;RLADAER;SITPLTAR;IIEKMQAAFVPWTENSFPGMLPNVVAGRITNR;CDMMLTGGFDTDNSILNYMCFSK;MQAAFVPWTENSFPGMLPNVVAGR;AGVSSFGFGGTDYHVVLEEYTPTLPQGGDR;ITNRLDLGGTNCVVDAACASSLSALK;QGVIQLR;VGFVATSLEEAQK;GIGTASDGRYK;QGVIQLRVMGLSLEDLDASPR;QQIALGSVKSQIGHTK;KDYLNPFDATSDGMMVGEGLGMLVIK;DSDVQLR;VVALFPGQGSQYLNMGR;AENLQQYWDNILAR;LQYPVWEKVLKNSGLSAEQTEK;QLIAGMTK;EMLQVHEQYVKTQSQSFQAFLQLLQQQEVLIPQGSTSAIAEQTVVVP…	28	34.0459	1263	chromosome
all1647	peptide synthetase	FLWLDSLPK;FLWLDSLPKNHNGK;ALVTQLTSDSPDSSPSLLPLLPLGPAQRWLVKYFEPPYQWLGYTR;VLDGGMQPVQPGNMGELWLGGVQLALGYLKDPEK;LVACISGNKIK;LPEYLYPDSNLTPIR;LTTQIPIGK;LSNQVATYLR	8	13.9818	987	chromosome
all1648	similar to polyketide synthase	QNLAAFNQK;VIDSLMK;PLQVSHAFHSPMMEPMLGEFKQVAAK;YILSAETTAK;EARTKIESLER;PWQPTEQPR;DDPDVPNKMYAR;QMGVIFRDSFVLENGRIPDHSLSLIQGALK;VQIEGDFNLEIAQQSWQALIDRHPMLR;IESLER;ALAAYNNSQR;TLQEMVVVLSAESLAISA;LAIIAQSTAQAR;DGITTVPPQR;MYARYGGFINNVDQFDPQFFGITPR	15	13.3585	1587	chromosome
all1649	similar to polyketide synthase	QGLLNQSEEKQQK;LTPEFVQNLCYSASVR;SAVVVNSPEDLPSCLQALATADITTQTKQSK;MEQEIAELQALLS;ITQDLSNARYRIEWQLSPLTVDNK;QSLGLPGLSINWGPWAEGGMATQGYEVGLKR;YQQIPPSLHFHQPNPYIPFDQLPLR;QGLLNQSEEK;GRVAFLEALLTQESK	9	10.7006	1570	chromosome
all1651	transcriptional regulator	RFSQYHK;SVTEIAMAVGFTDAYYFSRR;RFSQYHKLSPR;SVTEIAMAVGFTDAYYFSR	4	10.8303	277	chromosome
all1660	unknown protein	QALTVASVQVCELQR;MLADLR;AYIAECLEACVTVEMLADLR	3	35	100	chromosome
all1663	UDP-N-acetylmuramoylalanyl-D-glutamate--2, 6-diaminopimelate ligase	NPPHDEAVVISSNNMTK;GHEDYQILGTEK;MICVFGCGGDR;TNSHACGAGDLFIGMPGTR;TAILQAQPGDGVLLAGK;ALLFSPEYLK;TTTTHLIEFFLTK;ILDDILAGIPDTVQPTVIGDR;VQINPDQDISVIVDYAHTPDSLENLLK;IVAELADLAFVTSDNPR;WPGFEQTATHTTPFAVELQQQLAQAVNAGCEFGVMEVSSHALAQGR;ELLATVDSVENLPPVLADAEVK;AIINADDTYGQR;VDGGEFWPSAIASGAIAAIVSPQAVEK;AARPFIPGR;LSTALMGTLYTR;ACAAIAAAFYGYPGQK;TEDPDRILDDILAGIPDTVQPTVIGDR;VLGCPFEVGVFSNLTQDHLDYHSDMEDYFAAK;LVGVTGTNGK;IA…	53	80.4435	496	chromosome
all1670	transcriptional regulator	QKPKPR;TGTDHIER;AGLTQLELSR;LVGVTESTIQNWESGR;ALNCQVEDLIEYK;ALNCQVEDLIEYKDETTETSVNKPTSLSDIHHLLGTEEATFANNSEAGFSQQPK;VTESTIQNWESGR;GTDHIER;EKAGLTQLELSR;ALNCQVEDLIEYKDETTETSVNKPTSLS;FCKALNCQVEDLIEYK;DETTETSVNKPTSLSDIHHLLGTEEATFANNSEAGFSQQPK;GVTESTIQNWESGR;LTQLELSR	14	86.087	115	chromosome
all1673	similar to heme binding protein CemA	AEELAAEFR;AGIEYPSSNVTLEK;AIEDEHFNGNK;TTSSQPPENPSLTDALR;FIDEVISK;GKADTTGILPR;KAGIEYPSSNVTLEK;IYTPTSPPQLIK;SLEEAYK;IKFENLISNAPPLSAEAIETQIK;TNDINKNNLVER;EKAEELAAEFR;ISPSAVATYR;SILSTIGR;YIITDYEIVAPSGVSESQVR;LQIELDPNAEQDVINNFR;IYPILLSAYR;NSIFSEK;NNLVER;LTEFRFSR;ALIVSPIFNHFK;IKFENLISNAPPLSAEAIETQIKEK;NNLVERIYTPTSPPQLIK;TEQSKKSR;ADTTGILPR	25	48.8223	467	chromosome
all1678	sodium/solute symporter	KDTNEITIDR;LTPPPPAEIQAMVEDLR;YTVPDFVGDR;YNLITTLHNQTITEVQQLDWANKWEK;FYTVPSVR;SPSIEEDVQPIGH;KDTNEITIDRDIIVLSTPEIAK;GVGIVFSR;LTGNPIPQLAFTFSDVATK;ILDSSASEK;DIIVLSTPEIAK;DTNEITIDR;YNLITTLHNQTITEVQQLDWANK;FEDKNNDGRLQLTPKK;LQLTPK	15	29.5775	497	chromosome
all1681	aspartate carbamoyltransferase	VLHPGPVNR;IAIVGDILHSR;LSADTLNFAASTSSMTK;MALLYLIGSGK;KVPALQGQVVANLFFEPSTR;SSFELAAK;TAASFQEVLSR;KIAIVGDILHSR;LQLCQPNVK;EYHQLFGITR;SNIWSLIASGAQVHLAAPPTLLPK;AKLQLCQPNVK;TYLAMGTDIMVIR;SSFELAAKR;HKEAGVPNAIAQEMDR;MALLYLIGSGKT;MTANLLPSLR;GETILDTAK;EAGVPNAIAQEMDR;HHVLSLADFTAAEYDIVLK;VPALQGQVVANLFFEPSTR;LELLQGKK;AIVGDILHSR;IVGDILHSR;RLSADTLNFAASTSSMTK;LHPGPVNR;NLLPSLR;SLIDPANPR;LELLQGK	29	65.4655	333	chromosome
all1682	probable Mg2+ transport protein	GLGIGEVTPK;IMLTQDVRIALMDVADLNQLK;QATATILGYPEGTAGR;LREGLTVGEALSK;RYDLIAIPVVDREER;YDLIAIPVVDREER;AELFDELPAGVIK;LAGVSGDEAALSSPLLTIR;LQPVDVGEYITQLPEK;QLLFTFPDVLIR;RQDEDKETIYYAYVTDDNRK;IALMDVADLNQLK;YDLIAIPVVDR;QLLFTFPDVLIRDIASDR	14	34.6237	465	chromosome
all1683	phosphoserine aminotransferase	VLGGEAQHGVIVLSPR;LIEGIFK;DVVDELKLPDVR;IIDAAFASLSAEDQGK;HPGWSVSNLENACLGR;QSNWADFLAEKPETR;IDVLTYSWQK;LETYEPAWPIPK;SEANLAAIAQWVK;APYGGLPNLDEVDFSHDVVFLWNGTTSGVR;SCTSICLK;QILGLPADYR;LSEVIER;QQVAYDIAPYR;VPNGDWIKDDR;SEHLTLPTNKPQVTHFSSGPCAK;PLDILAWESFGQEWVK;LGIVPASDTGAVEMALWSLLGQR;GWSVSNLENACLGR;GGEAQHGVIVLSPR;LGGEAQHGVIVLSPR;LIEGIFKG;DELKLPDVR;QHGVIVLSPR;GEAQHGVIVLSPR;WESFGQEWVK;MDIPWEK;SKQILGLPADYR;GKL…	42	73.7245	392	chromosome
all1684	hypothetical protein	WHNSNK;QRINFGTKVNQK;NQIKDILHKQTSK;KADPNAHPPR;NKDLWLKPSSMMRWHNSNK;RFFKVQWK;SWRTRRKADPNAHPPR;QLAKVKNQIK	8	18.6398	397	chromosome
all1686	putative purple acid phosphatase precursor	TDNGDPQVR;IELNAIATNNR;VNAVFERPYQDLLK;FVSVADTGTGAR;AIDGTTYLTCGAGAGNRPVGR;VVFGHHPIYSSGVYGSNQAFIK;TFTPLFQK;QNPYDLVVLAGDNIYNNGEIEK;FQACLGNHDIR;ALDTNSNADWQNQLTWLEK;ELSSSNAPWK;YGVQLYINGHEHSYER;DRVQFFALDTNSNADWQNQLTWLEK;YPGFNMNGRRYYTFR;YPGFNMNGR;AIDGTTYLTCGAGAGNR;VNAVFER;YGVQLYINGHEHSYERTRAIDGTTYLTCGAGAGNR;PYQDLLK;GQYAVAR;RYYTFR;YYTFR	22	67.6568	303	chromosome
all1688	two-component sensor histidine kinase	IAENTIESLLEK;TVLNIAEFSLVK;ATDIIPSVLDYQEQTCFSR;KQISQER;LLNQVTTQIR;RYEGTGLGLALTK;LRDLFGDDSYTHQHLER;FEGSGVNTQNTRSPR;IEQILWNLLTNAIK;ALSEQVNLK;ETQKPEIYSTSSIPQAAQPTLTLTELNTR;LQDWQNYGGCIVYEAR;FQQLDTPYR;DALLAAEAASR;FTPEGGNVTLR;DRFTADAAR;MLSSPDLSFSR;LTFNSEAIASFLAK;LLNQVTTQIRK;LDLQIDPR;FQQLDTPYRR;FEGSGVNTQNTR;WPLGELSQR;DLFGDDSYTHQHLER;QLVELHR;QGFTLVIDD;VLVPMEWHGQR;NLLISIAEQLAIAIHQSELMRSLQDSAQR;WPLGELSQRQR;…	33	51.4793	676	chromosome
all1691	cell wall-binding protein Fur	AELNER;ELELGEGHK;LEADGEGISLSTIYR;ETILHIFQELPQGEHLSAEDLYHR;TVYTNTSLK;PQGEHLSAEDLYHR;ETILHIFQELPQGEHLSAEDLYHRLEADGEGISLSTIYR;CNSTIEFK;EGFHLLDCQMTIHAVCPK;IFQELPQGEHLSAEDLYHR;HYEINQPYPH	11	65.5629	151	chromosome
all1692	RNA polymerase sigma-subunit; SigC	DEEVSEAQK;LLGRDEEVSEAQK;LPVHITEK;LASELGHRPSLER;ERDVILMR;DLQHLLADLTSR;TPTLEDLAIELDMTPTQVR;GLELLDLVQEGTLGLER;FGLADGHPYSLAEIGR;MTVEELEK;PATFGASANRR;PATFGASANR;PATSFYADAAYNTQK;MQSQGLQSK;QGDEVATPYLHLIEVQER;GINLCDLKPILSEGK;DKDTELGELLETDGVTPEEMLMR;IVLANAVK;ESLQRDLQHLLADLTSR;LYLQEIGR;LVVSVAK	21	56.0096	416	chromosome
all1693	glycerol-3-phosphate dehydrogenase	LLQGEVTPQQALDELMLR;VYTNPDPVGVELGGTLK;NYQVGYQLAGGETLAQILAK;RGSETLSAVLQGADIVLSAISMK;QQNIVIPITEQVYR;LPGTAEGVNTCQVLVQLAR;EIDQSLPAATVVASR;NVIAIASGVCDGLHLGTNAK;EVASQIQSLTPSPETIFVTATK;IGNCWGAK;TETFYGLSGLGDLLATCNSPLSR;GSETLSAVLQGADIVLSAISMK;GLTEMVR;SGLGDLLATCNSPLSR;QLAGGETLAQILAK	15	67.101	307	chromosome
all1694	lipoic acid synthetase	IILQASPEVLNHNTETIPR;SGIMVGLGETNAEVR;ALDPTEPTR;LNHVVITSVNRDDLPDGGASQFVK;QIAPWLYTK;AVDCDILTIGQYLQPSQK;TLELLQR;SRQIAPWLYTKSGIMVGLGETNAEVR;QLMERYPRNK;PQGNYDRTLELLQR;VRPQGNYDR	11	41.9244	291	chromosome
all1695	probable peptide synthetase	KLMAINAGR;LVLMPINIPSLQEIGMAIK;ETLVALYLER;NLPMAFR;WIESPDQQQQPKQSVPALQPISHQNNLPLSLYQER;DSIPIGR;ITYQELENKSNQFAYYLR;LFAQIEKTLGK;PIYNLPMAFR;KKNLQPR;KNLQPR;DMVIGSAVANR;ITVNDLIK;KLMAINAGRQGEKPRPESLIVSFNHQGNK;QPFDLTQEPPIR;DMVIGSAVANRNHTEIESVIGCFSNIMPLR;TIEQLIQDFQVLLQK;MEIQQLVNAEAR	18	15.3899	1449	chromosome
all1696	similar to fibrinogen-binding protein	VQFIQPSGFDGISPK;TLTSDLLFAPYTNSAQSGKVLDPVTGQYHVGLLIGDFNR;TFTQNGITVTAR;FWDGNQGNEPTQK;NANGIQDAGETGIGDATVK;FDFDGNSPLDGTDGNTR;AYLQYVLK;TLTSDLLFAPYTNSAQSGK;YLDVLK;TPDFWANTEWQK;KGDGAIHQMTGSSVTSPGFNDTWWSYGISSASSLPNAYK;EGINWLQALTPDENGDKK;DNYVLFQFSEAVVLDK;RYDLGR	14	10.9555	1999	chromosome
all1697	probable ribonuclease D	VYLLDVLDQPDLVADFVDK;NITCTLEIAK;VFHNANFDVK;KIPYYLLPVQNYQLQSLAK;LLNSEYEYLQEQLKK;AMQTQNISETSTYK;IMVNTNIEKVFHNANFDVKLLGNK;IMVNTNIEK;LLCNFNNIDK	9	36.755	302	chromosome
all1699	hypothetical protein	AATVSPAPAPPAPPAPTPESTPK;SILDTKPGDLK;LQLLALK;RYPQAISAFDQAIQK;LNPNQSEYGVLLAQAK;YPQAISAFDQAIQK;ATEAKPLFDSALALAPAQYK;ATEAKPLFDSALALAPAQYKDEINK;LKQQGK;QGNVQSVIEPLEK;EPENQTALK;LADEVR;PLFDSALALAPAQYKDEINK;AMLLKQQGK;PPAPTPESTPK;QQIGDKEGAATAYR;TVSPAPAPPAPPAPTPESTPK;YPQAISAFDQAIQKDTK;GYELVLQREPENQTALK;DTKDFRPVLAK;AATVSPAPAPPAPPAPTPESTPKQ;DFRPVLAK;RYPQAISAFDQAIQKDTK;ALQGMVVLLLDQQRPEAAVGLL;PLFDSALALAPAQYK;EP…	28	66.8942	293	chromosome
all1701	hypothetical protein	AQGQVTDCYPR;GGGHVIEDLIAGKPIHVR;DTINQFYLFNPR;TATVLTVEELK;LANQTPIGPAATLALIGDAK;NLYQNFIVGVNGGDRPLHTYLGPLQPR;VRPTFGLVSYAQLK;ASFETTITR;RVRPTFGLVSYAQLK;VLEVGVSK;IFLGGGIGYVAWEGTQHFPLQK;KTATVLTVEELK;GCYFKSYGPSLMLGVGIPLPVLNEEVVEHCAVQDQDLVAPIVDFSIPRR;VAQEVDVVTTGTFEPMESTGAILNLGHTDPPIKIR;SFLPQDR;QWIEAGSFTLTEPVAPIPK;AAPLASMFLAR;GGGHVIEDLIAGK;YLFNPR	19	70.437	389	chromosome
all1702	anti-sigma B factor	IQLGESVDWSR;LALVEAYSNVVR;EQPNLPILLR;QEGGYGWLIMNR;VEYQLQVDGANCLKLEATIPELANN;LMDKVEYQLQVDGANCLK;LEATIPELANN;VEYQLQVDGANCLK	8	52.1127	142	chromosome
all1703	two-component response regulator	RTHELR;LMVVDDEPDNLDLLYR;ESLFNAVTTAIR;NLVEQATDTYR;ILLTGFTDVEDLVEAINSGQVFK;EVGGDFFEIFVHPTK;EHPWQDEDIQLITGVAEQAALAVSQAK;QQQISAELEVARQIQNNLLR;TVGGVQLASHSMLNQDGLWQLLQQEPQPLSLNHLLSR;YITKPWNPER;GDVWLAVGDVSGK;LKNLVEQATDTYR;QQQISAELEVAR;GIPLGILPK;DFQVYK;FPDTIR;ELVYANAGHIYPLVWSNQIAPEKPNYLTVR;YITKPWNPERLKNLVEQATDTYR;EHPWQDEDIQLITGVAEQAALAVSQAKLYQR;KALEILAQEGEMAVIISDQRMPEMNGTEFLSLTVEK;QIQNNLLR;RDFQVYKANHAR;D…	27	56.7325	557	chromosome
all1704	two-component response regulator	SISNGADLPTK;IVLQQAQQQSPKPVTTITEAK;VTYNGNAWIDPAIAR;IALIEDHDLTR;FDNLLEAVR;EEIEVVGEAANATEGLNMLK;NSFANSETEDNLETIDSYTLTER;KVQPDIAIVDIGLPDKDGIELTK;VQPDIAIVDIGLPDKDGIELTK;IVLQQAQQQSPK;ALIEDHDLTR;QQAQQQSPKPVTTITEAK;QAQQQSPKPVTTITEAK;DIRFDNLLEAVR;NSFANSETEDNLETIDSYTLTERELEVLQLIVEGCSNAVIAER;TALLQKEEIEVVGEAANATEGLNMLKK;ELEVLQLIVEGCSNAVIAER;DNKEAVLAAFAAGADSYCMK;VLILTLR;DIRFDNLLEAVRVTYNGNAWIDPAIAR;EAVLAAFAAGA…	27	89.5397	239	chromosome
all1707	hypothetical protein	EISQCLQLLLAREEEPIVREAALDSWQALEQSQPLQSSPMPTLIPLSTK;EISQCLQLLLAR;IITTQQIDSGLQR;DWQLR	4	26.1719	256	chromosome
all1710	unknown protein	INQVLNRSLFLSNRTSGLEQVSGK;AEVSNNSFGRLTSVNVPFSSQQTPNR;KDLELFILNALSNSATKYPWIIDPR;NRVSNFSYGLLIQHNTPGSNNFWESR;ERLSRQEGFANLDSKSTPGQR;KDQLYWILPGNR;QTIRLTQR;AFDIAFDRIELSQDGQIK;VGNREQFGNFDLFNILLNR;DQLYWILPGNR;FDGLKR;FYFSR	12	21.0177	904	chromosome
all1716	two-component hybrid sensor and regulator	TPDSPIR;DEFLSILSHELR;NPLNSMLGWANLLR;QRQQMNDEQEINR;NIQIETK;PSFNLLKMAKEELR;INEDVLNNQEMQKEADR;IDAIPFQLTAGGER;AIGVILSGGDSDGAR;LGQELATTK;SAQAQNHLISDLLDVSR;EYLQSIIEEQQATNQDLR;THQLEEVTVNQGLEAIER;TQEVQDNDGHWYDLR;AATGVDFTYYK;AAGGITFAQCEESAK;TNVFPIITK;IAEELANISSHPYVNHPTPSK;GQTSSYLQPAPGRPSFNLLK;ADFLPYVFER;QTTLKR;IELREGEQVRQVR;GIELREGEQVRQVR;QNLISDPPFSR;FRQADGTRTR;PSEVADVSPERLQR;QVRIDAIPFQLTAGGER;GVSMTVDSFLI…	42	35.0338	1333	chromosome
all1717	DNA ligase	QKAGEQLFANPR;GSIEHWVSR;QVAPTEAEYVAELK;LCQSLAEVADYYK;GEAFLPLEVFK;QSDIEGIYGIGAEIAQSVYQWFR;ELQQLEIQHPELVTPDSPTQR;GLVHSVADLYDLTTER;HNIPLYSLENAFNVEELQAWDQR;IGDTVIVR;INANQSLIER;KAGEIIPEVVR;LFALER;LVYQLVDK;LNFDGIEK;VLYGLGIR;IAQLDIR;HVGSVNAQLLSEK;LANTEEIPVMNNGILK;LIEAIAQSK;AGEQLFANPR;GDGVTGEDITQNVR;IGERPATQFLSVR;ETGEAVTR;LNLPYMTDGVVLK;INANQSLIERLQAAGLK;PATQFLSVR;VENIAVNVGR;LIEAIAQSKNQPWSR;PVQLAGTTVSR;LQE…	53	74.4461	677	chromosome
all1719	hypothetical protein	EIRESSQVSQAVFARILNISTSTVQK	1	24.7619	105	chromosome
all1723	probable aldolase	YFGHIR;VSDLVLVNR;LLDPLTQDACAFYEDHALLDDYTGVVLETSEGK;SCQAQLLAEAAGQPK;DPEFTDHFWVNPLGK;AGWFSFQPLYDR;IIGHETAR;LTHSQVGEPK;LAETLGNNK;EEPELFD;LLDPLTQDACAFYEDHALLDDYTGVVLETSEGKR;PLPPVFNSIEEER;SVFSRPLPPVFNSIEEER;FGFSEGIAGHITAR;PLPPVFNSIEEERLHR;GVVLETSEGKR;DGDVVKGDALINQAAFAIHSQIHEARPDVVAAAHAHSIYGK;SVFSRPLPPVFNSIEEERLHR;VAREEPELFD;AWSSLGR;NHGILTVGHTVDEAAFWYISLER;ARDPEFTDHFWVNPLGK;YEDHALLDDYTGVVLETSEGKR;DGDVV…	31	97.2332	253	chromosome
all1724	unknown protein	LEPVNPGNYSFAFR;WVYNSAGQLLSNFR;VNDTQQVSR;TRLEPVNPGNYSFAFR;LTTIANFPGADFASGIVPK;LKDINNFFFEIQPPNGYSLLSNYK;LEQSTDVQGR;LEPGQETSFR;VTYQAQGGPR;IAQVVQSVSGDKLEQIAPQVR;YVTQEPYTYNTQVNGK;STQYTWIFDDNVSVK;NPFGVFTNTNPIR;LLSLAGSQIQVK;IAQVVQSVSGDK;LEQIAPQVR;YHHWEQAK	17	42.1842	467	chromosome
all1725	unknown protein	TEQEIFPK	1	5.88235	136	chromosome
all1729	unknown protein	LSVAIAYYAIR;KFAQDVSDEEFTTR;SSEGQNLTSIVDNVNNQEWSALSEVEQAK;AQVFYDK	4	28.5047	214	chromosome
all1730	similar to HetF protein	TLLTGGQVAGYGQGYAPCTVK;LEIRDPDLIALPWEIMQR;DEIADHESHSFIQAFAEALR;APYPSGYVLR;TTSEVEALPYLR;TLIQPTPQELIQELETK;WIFEGPILGSLER;KPIDEAVAEAR;EPGQPAVSLSPDVLFSR;PSLNLAIAR;YNQPAWTLPVLYLHPDFDGELIK;ALPWEIMQR;VLLVLGHDQNLQLQTEAAILEK;SRKPIDEAVAEAR;TKDNDIVIPELSVSKR;TKDNDIVIPELSVSK;DSFAIWVVK;GQPAVSLSPDVLFSR;QELLTLYK;DNDIVIPELSVSK;LMQYLGMNLWR;NNFTGNQAR;HAEILCR	23	48.5714	525	chromosome
all1731	hypothetical protein	DISPPAANTPNNPGADESNNR;SPYANPTVTPTGTLPSATQSPK;FAVTVLQPNQDSPCDSISLPR;LPPESFLEVIDKK;FNPQPAPGIYEVYLR;SEGVVSSLLNPYLLR;SPLFADNLAQQVHLCSEFTDAWR;YLWVVGDSLSIGSTGEILADR;LPPESFLEVIDK;SVNNLAPGWIIK;QVQQLTNVPPDHIEPSLLIADLER;AVVPDSTHIK;YTEPQITLK;GLQPTLLEAKPEQK;MENDAATLYCPNELCQAANPLTHK;SQTPTIQIATK;TNSEITFNQQK;VVPSNLPNR;EAVQQGGSGSLVQALGMSPSSSLHPTAQR;TELAQLKR;LCNPQPASTNNLATEPLPPSDQPIKTELAQLKR;SSEVLVAVLDR;TELAQLK;A…	53	70.3166	758	chromosome
all1732	hypothetical protein	IFAAEIDR;GEISYNLSAR;IGSDLEHYLR;VTNYSLGLPQVAVEDK;KFDELVEASSGADLTDYNLR;FDELVEASSGADLTDYNLR;KFDELVEASSGADLTDYNLRR;MENATLLK;PDNEFNWNEDALQK;RKFDELVEASSGADLTDYNLR;GSDLEHYLR;SDLEHYLR;RIFAAEIDR;IGSDLEHYLRSLLQK;SLLQKGEISYNLSAR;RIGSDLEHYLR;FDELVEASSGADLTDYNLRR;DGELVPSNQVLTLDIDPDNEFNWNEDALQK;DGELVPSNQVLTLDIDP;SLGLPQVAVEDK	20	93.2203	118	chromosome
all1736	two-component response regulator	NAISQSPAPFK;TGTNSRTELVR;SAQLLLVDDEPGLR;EQSVLNLVAEGLMNK;IQGYQAGVDAYLPKPFDPDELVAIVENLLIR;EAVKDYLQESGFSVQVASNAR;FQSLPVVFLTAK;TTEEGETPDIAELANQIAQIK;FALEHGLAK;NSKPQK;PFDPDELVAIVENLLIR;RLETSVR;IQGYQAGVDAYLPK;VDDEPGLR;LVDDEPGLR;DYLQESGFSVQVASNAR;ALEHGLAK;EGWDLMQQSTPDLVISDVMMPQVDGYQFLKQLREDPR;IDLTPR;EGWDLMQQSTPDLVISDVMMPQVDGYQFLK;IQGYQAGVDAYLPKPFDPD;ALLTQR	22	89.6104	231	chromosome
all1737	probable glycosyl transferase	YLHELHGVNLMPDISLK;SNIGSLEFAPDAIVQHR;SAANSPINIRPLSENK;VEYLLVDNNSSDR;SAANSPINIR;YGRSNRYLHELHGVNLMPDISLK	6	21.4286	322	chromosome
all1738	carboxyl-terminal protease	AGDEILAIDGKPTQQMK;AVVIGGQTFGK;EEAYVAIR;LELTDAQER;EFSAHAAEQMAR;AKIEVPTVVYNLK;VDSYVLDLR;FNQQDWLAVR;MWLDDGGIVR;GNPGGLLQASIEIAR;ALVQSVHELPDGSGLAVTIAHYYTPNGTDINHK;LTVLEAIENSPALK;LPLAVLVDGNSASASEILTGALK;QFEVLTSQTSGEVSGIGIR;RLTVLEAIENSPALK;AVVDQVWQLVNNEYVDGK;LIGTQNDPQYAR;QGFNEDTK;MELNETTK;GKEGTAITLR;IEVPTVVYNLK;EGTAITLR;LPLAVLVDGNSASASEILTGALKDNKR;LREFSAHAAEQMAR;DYSSKEEAYVAIR;RAVVIGGQTFGK;AGDEILAIDGKPTQ…	59	85.618	445	chromosome
all1741	probable proteinase	TSDPELDK;DHVSHQER;YLLSPQDLAGLEILPDLVK;LEFVNETPEQVTK;SLGCELVVLAR;VGSEHVLQADAGCR;LQNQLGVTR;ITKPGENWILQQVR;SGVTSLKIEGR;IRHEEVTIK;AANADGYLIR;LGNTPFR;GKEAVLSFGQGNVNFR;GEITGSQLWR;TLTNHLSGAVMVPVSELNR;LKAPEYVANVTR;DELGNIVQVESAISLVAAHTKPLDTER;GLYTGWFQGINNQELVHAR;RGVYLGEVSR;AAIENGADAIYFGLDR;IQQQIAQR;NTVFNGTAQTGAEYVQR;EAVLSFGQGNVNFR;TSDPELDKQLR;GPLSVAALR;SHVSFQDLLPPLSPPSPISPSLIVLVRNLKQLQAALK;GVYLGEVSR;EVVTQ…	39	54.104	865	chromosome
all1743	protochlorophyllide oxido-reductase; Por	SSAVDKR;KFEPVK;AEQAAQEVGIPK;LVGLESQKPVALNS;VCNVLTMR;NHYPLFQK;LMLEDLQK;LWDLSEK;LVILGTVTHNPDELGGK;QSGAYWSWGNR;YITGGYVSQELAGER;GWHVVMACR;STVIVTGASSGVGLYAAK;IFPLFQK;SPEGYELTMTTNHLGHFLLCK;IPPRPDLGNLEGFAQGFKPPISMIDGK;YHESTGITFTSLYPGCVAETPLFR;SLDALLCNAAIYMPLIK;DSYSIIHIDLGSLDSVR;QFVNDFR;DDEKAER;VADVIAAPEYK;AYKDSKVCNVLTMRELHRR;EPLRSPEGYELTMTTNHLGHFLLCKLMLEDLQK;DGKSFVQK;TVTHNPDELGGK;SPEGYELTMTTNHLGH;IPPRPD…	86	93.3131	329	chromosome
all1745	glutathione transferase	KLVSAQEAVAK;LVSAQEAVAK;VPVIVDNGLR;YPTPSLIPSEPGAIATVR;LLAWAER;ESWQQTTPDFASIAAAIPNIK;FYYNPISVNAR;VIESLAILDYLETK;PLVELDTDAK;VWVALLEK;QIPFEPLLLNLNGDQFQEEFTAINPLQR;RVWVALLEK;VIESLAILDYLETKYPTPSLIPSEPGAIATVR;LLAWAERLEER;ILQFYETLLGEQIYFAGK;MVEMITISELQPATVILTR;PLVELDTDAKK	17	82.1918	219	chromosome
all1748	putative lipoprotein	KLEPSNASIYGDNTKK;IAVSQIAVPVPQQIPVNSR;NLTQYIQK;VVATTSVLCDLTR;IKTELTQLDNWIK;IKNLTQYIQK;NAIKMLEVINSNLR;VMESIATEAEVK;LINTTKNSAPK;APQLYQATAEDK;VMESIATEAEVKLSER;TELTQLDNWIK;MLEVINSNLR;TIVEGLGGTYLIFQPK;SNVPTIFADMTDTLK;KLEPSNASIYGDNTK;VNNPYVWHNPK	17	50.9202	326	chromosome
all1750	similar to WD-repeat containing protein	EVSQILTGVADGFSALAWHPQGK;IWQGQELIATLENAPAWVDK;YVQIWDADTR;VLTNHVGVINAIAFAPK;LAWSHASNQLAFSLGR;IDGQYLAIGGNK;FLAVGGQDGR;LGAPILASASVEGIVAWEK;GELLIWSK;EVVTTLNFADSSALSIDWR;LIAAGGEK;LIAAGGEKGELLIWSK;FLASGNMDR;QLAWSEATTK;LGAPILASASVEGIVAWEKLEDENLGWEAR;LEDENLGWEAR;SVTVLEWNNPDPWVMR;AKEVSQILTGVADGFSALAWHPQGK;LAWSHASNQLAF;EVVTTLNFADSSALSIDWRIDGQYLAIGGNK;MNLTSSK	21	61.4731	353	chromosome
all1751	hypothetical protein	NLDEAQLK;LWKPNEK;GILNIAGEDNR;TDLVTPSELDELEKR;KNELVFIGR;TTLLNHILTYEHGK;NSELAMDALLGVK;TQGTDIFR;RKNELVFIGR;LNAWISELLR;FVFQGVHMIFDGRPDR;NELVFIGR;TQGTDIFRMK;TDLVTPSELDELEK;AFDLDR;TTLLNHILTYEHGKK;IISNLMK;LLNHILTYEHGK;MMADVITDSVPVTVLTGYLGAGK;ADVITDSVPVTVLTGYLGAGK;LNHILTYEHGK;HILTYEHGK;TLLNHILTYEHGK;GVHMIFDGRPDR;FVFQGVHM;IFDGRPDR;MKGILNIAGEDNR;HIWQHWDADEAQEQIAFADVILLNK;NLDEAQLKQDFLACFA;NELVFIGRNLDEAQLK;A…	43	76.4706	323	chromosome
all1754	hypothetical protein	NHLTLEQAQAR;HWVESLIHPYVR;IIGLTGGIATGK;EILLPDGSLNRPK;AAIADVVLDNSSSLDALLK;EKAAIADVVLDNSSSLDALLK;DAVSLGSPILDAIAR;LGEMIFQNQDQR;LMERNHLTLEQAQAR;EILLPDGSLNR	10	51.0204	196	chromosome
all1755	unknown protein	RNENGDVVYR;RPDLLLDGGTAR;NYLYAAVQDTGYGR;NKNYLYAAVQDTGYGRVLVYKNNR;LNNGTLR;YAAYNIPTTLK	6	48.4848	132	chromosome
all1756	hypothetical protein	EHLAGTPATENAPLQIDDLLGEWQGEAITIYPDWR;LLLNLGEWQGSFTR;NGQLDQLTLIR;QVQVLLLPNGASATSPLK;SPDTISTNLK;LIQTLNFAGR;FSPQGQLLNDIPTVVSLAGLNNNQTVR;LQLDENGR;LVQLFDK;VLEYSSLAR;LVQLFDKNGQLDQLTLIR;SYSDKGEWVSLTLVTEQR;GSIILFDQDPEK;QEDTEKVLEYSSLAR;AITSTATIK;QIIRQEDTEK;SVLFFENGAFSQGSIQLAPFSEFGAELGLIHENRRLR;LNFAGR	18	86.0806	273	chromosome
all1758	hypothetical protein	IQDLLSSLGFALR;GWLYVLSR;VQQFIGADR;GVPAGLIMTMMR;VTDADGSALFLYKPNGQVR;GEVLHGNSPAGILQNLNR;DPEYSWTETR;LVADQTAVAIENDELAVELR;VGGDYYDFIPTNQSQIHTYTK;YLGPDVQIFGTAILVK;LEQLHWQDSR;FITLFYSEYNPHKR;ILSYSNAAHNPPLWWHAATK;QCPHIPGVSLAAR;LAVELR;ERLDQELEIGAEIQRR	16	47.3002	463	chromosome
all1759	cell division protein FtsY	QTNDSSDSPSEK;SGVEVISNPGK;LREEITPPEEAIAYLK;EEITPPEEAIAYLK;NTDPAAVVFDAIAAAQAR;NTELLLVDTAGR;ISHLAQQSGYR;AAAVEQVKVWGK;AAAVEQVK;RSGVEVISNPGK;RPEDISIEEITWLK;IESLLVLDSTLGQNGLR;NLMDELSK;CLIGAADTFR;NILNQLK;RNILNQLK;GEVANQEEQEVTSTR;FIGAGEGIEDLRPFS;DSLNIWLITGVNGAGK;QAEVFSQAAQLSGVVLTK;KLREEITPPEEAIAYLK;ASFAPEKDSLNIWLITGVNGAGK;RPEDISIEEITWLKK;GGVALAVVQQLGLPIR;QILRDMLDAPLK;LIANAIEVPELEVVSPVAANATSETVPEIAGISFDEG…	40	78.5714	546	chromosome
all1760	transcription termination factor; NusB	KLTEEHLPK;AEVQDTLDNAAAELQR;SVIDEQITSALVDWQVTR;ELALLSLSQLPLNPK;FINGVLR;IINEER;KPQQIAR;RYSGDEGHR;LAQIDRDILR;LTEEHLPK;TLRAEVQDTLDNAAAELQR;LVLATVR;RFINGVLR;MMFFNLPNSVAINEAVELAKR;FINGVLRR;LLTSQTR;SVAINEAVELAK	17	63.981	211	chromosome
all1761	hypothetical protein	SLQEMK;STNNESSTILKK;DLKNDLIAGLLVVIPLATTIWLTITIANWVIDFLTQVPKQLNPFDGLHPIVVNILNFAVGLAVPLLSILIIGLMAR;VILIEYPR;QLLETLLKDSNGK;FRRVILIEYPRRGIWAIAFVTGVISSEIQSQMPR	6	56.4	250	chromosome
all1762	putative glycosyltransferase	HAFESHGR;VWFTDYGHTER;YLPIPSLEPEIVPSSDSNQEAAK;WVYILEADER;YLPIPSLEPEIVPSSDSNQEAAKEELGSRD;LPARPLLR;TWMLESLPPK;VMFMNQWIRHSTQYPRYQMR;VMFMNQWIR;LFQHGK;HSTQYPRYQMRLFQHGK;EVCEGATSFLK;YSTDEAKETLYQLENGK;TVEIANRYPIR;YSTDEAKETLYQLENGKVDWR;ETLYQLENGK;ETLYQLENGKVDWR;GLSRWIEK;YLPIPSLEPEIVPSSDSNQEAAKEELGSR;ETYPHYTCSK;MTPELFAECEQAITTSEYIGYYVAER;PARPLLR;FTDYGHTER;VMFMNQWIRHSTQYPRYQMRLFQHGK;YQMRLFQHGK;TVEIANR;HKWVY…	28	65.1007	298	chromosome
all1763	hypothetical protein	NQLSQFQAQANTEQGK;YQQALNNPQLPTAQK;QASVQTVNQINQEADQAENQLK;AQLEQLR;ASGAFQGGGR;AQFTELLR;ANPQELDQFIAQQTDPQGLANQR;LWQINLATALVDR;GIVPLVGLGALFTGYWMDSASDGGSK;QRKEDAAK;AQFTELLRDDQK;FKANPQELDQFIAQQTDPQGLANQR;DDQKYQQALNNPQLPTAQK;QINQEADQAENQLK;QLSQFQAQANTEQGK;LNNPQLPTAQK;IAQQTDPQGLANQR;TVNQINQEADQAENQLK;ALNNPQLPTAQK;NQLSQFQAQANTEQGKAQLEQLR;AQFTELLRDDQKYQQALNNPQLPTAQK;QASVQTVNQINQEADQAENQLKNQLSQFQAQANTEQGK;FA…	50	63.2143	280	chromosome
all1764	hypothetical protein	SSETLQQHLIIFTR;LIPALGTIGAAK;SLYDSFQGQAK;FAGGDLQLMQDWLGAELVYHSQGDGDLGSR;QMTEYALFQVK	5	36.1111	216	chromosome
all1765	hypothetical protein	QAQSQASK;LDGESTLQQSNNVR;QPPLGRITLSSK	3	18.3784	185	chromosome
all1766	probable glycosyl transferase	IFSFENAGGNVSR;ACKQVLEKAYQAR;FIWQYFLYDSSR;EALIALGGFDESLK;VSSNSLSSNLVR;QVLEKAYQAR;GLNLAVGK	7	21.6216	333	chromosome
all1767	probable glycosyl transferase	LLAQTGTENLR;LETSYLVNVAR;TPEVVSDYQK;YFLETQQGLAYGR;FVAFLDDDNLAAPDWVLQSYNFGEEHPR;GCGLCIFQLR;LPPGAALVIR;FTQCQLKYFLETQQGLAYGR;WEVIVIDNNSSDR;ESVPQQLVFK;LPQVLDR;AYIFDAENLK;AGWEIWYNPK;GCGLCIFQLRLINAK;TPEVVSDYQKKFTQCQLKYFLETQQGLAYGR;FTQCQLK	16	46.5672	335	chromosome
all1768	probable glycosyl transferase	GNKPLFYEPR;LPELLER;KIILQLLK;MTANLDLTIAIPTYNGANR;EAWLESVPEQPILTGR;EYLIPFFR;AGAYGSQIHPDWEVEPPENFK;IILQLLK;SIIPFLAITER;REAWLESVPEQPILTGR;LLPPSAGLVVR;LIGFLDDDNYPIPTWVAAACAFAQK;PPSAGLVVR;KGVEVASGK;YYFEAK	15	47.205	322	chromosome
all1769	unknown protein	IVIHPDSEAASTIVDTPSK;WQVLGEDLDIR;ANDAVLASIQEAQR;YSVSFK;TILGATMTEK;QFGIYTQSDSGFSLVELIAVVMMVGILAAIALPGWSAFVNR;YSVSFKVESQIPK;VESQIPK;IVIHPDSEAASTIVDTPSKK;IVVANNNVK;LLTNLTSK;KNSIIKSLCLPNR;IVVANNNVKR	13	60.6061	231	chromosome
all1770	unknown protein	ITCPTGSTLVAPDTTNFNTR;VPVLVFWK;DLQQAIYIYDSAGIDAIR;VNTTAQVFLR;VSSEQEIQAAVDYIAR;AYFPNASIR;NELPSSTSTDRVPVLVFWK;YISNDYCPSK;FLLQNQLK;GFALFSLDGAGTIHEK;ALKFLLQNQLK;ELIEDIITVTAGEK	12	42.0588	340	chromosome
all1771	unknown protein	IADVAGTPPITGRPEDYLVNDLTK;RVELATQAAK;ITVPGSSANDGYR;TASTGQSNKK;ADVDFTK;TGAIAAPSQTIEVAASSTSDPRR;TGAIAAPSQTIEVAASSTSDPR;TQNSFTGNLGDR	8	41.5966	238	chromosome
all1772	unknown protein	AADDTNAIDADQR;WDDGDGDR;LRPSATEPSK;QIQATDITTGSR;LTQSSNELR;KAADDTNAIDADQR;NPPVTGGQYTR;NACPTQAIGQSTWR;VNEAALNAAAPAIDR;NLDTGAITTPLK;GSQGFSALELQQDR;GAFVGPNADDTQTISNYK;KPLEIR;ILLCAK;LPQCTTGDQWR;LIENWNTAATETALK;DYGLNVTYEVR;DDALLDLSAAADPNAPTESER;DLGSTDRDGDWELAAAQVPNSPEEPVGGLR;RPNAIMLINGQK;QLELYFR;GTVPYYLPPLR;RVPYAEVAFDGDALGDYK;YDFVFQHNRPFGTPEVPDNDFVK;IFTNSNLLAGLPTGGDGIR;TIGTTTPAQEYLLPNSGIIYATR;AVVGNNLPQL…	97	67.2667	1500	chromosome
all1774	exodeoxyribonuclease VII large subunit	LLAEGLFDPQR;HLQQEAQKLNWQRQR;GGGAVEELACFNDER;VVPSLAELSNQHR;SGLFFTLQDPDGSAAIK;IIALHQVLLHTQTSAENQLQTLR;SLPIHPQTIAVVTSPTAAAWGDIQK;AVAECSIPVVTGIGHQR;LLLEHDEQLR;QVWVVGEVSSTNHHR;AEVLILSR;QHLELLR;QRLLQLTMGRSQQAKQHLELLR;LDRHLQQEAQKLNWQRQRLLQLTMGR;QENGAIAR;LLAEGLFDPQRK;YPGLHVLFSPATVQGEQAPESIVK;CVVWSSQVPK;LLQLTMGR;LISLDPK;LNWQR	21	58.7379	412	chromosome
all1776	hypothetical protein	TFRPSNQISR;HIYAGNNIGQLDGK;VLSAGTNFATVQPGTYAVCAVDR;TDQTNQSYPVLLK;WWTEINSK;KAYETGFLSGFPDK;APEPFYDPLQFAIAEAHKR;APEPFYDPLQFAIAEAHK;LPEIYQDGANIPAYGR;AGLSVAQQQAELVAILTR;RPYINFTDVPTSNWAANAIK;GAWITTVWNSDWPSK;FGISPFGIYRPGQPPGITGLDAYSVLYADAK;SLNFTTAATR;SAGGQLSLNDWR;IKPDLLEK;RQNVDQMVLR;ELQVNNRR;FSDIPNHWAR;PFIEALAAR;NLEVHAWFNPYR;KWLEQGWVDYLAPQLYWR;FGISPFGIYR;GDILVSLVNGLEIATK;WFNPYR;QLWMDPGIKIVQDR;RHIYAGNNIGQ…	61	83.2586	669	chromosome
all1780	precorrin-6x reductase	VGGFGGAPGLADYLR;LLILGGTGDAAELSAK;NILIQHNI	3	15.9184	245	chromosome
all1781	hypothetical protein	LLNQLQQLAQEWELR;LLNQLQQLAQEWELRDK;ADGLLPWSERPEPLK;HTLFVCK	4	30	130	chromosome
all1782	hypothetical protein	IAQQALGNAGR;VISDGYDQTK;ETALELAEHGQHQAAEK;AKETALELAEHGQHQAAEK;FAKPGETDIFVAPR;VLLLTDGHANMGIQDPK;VSQNEAGQPVITLGELYEGEDK;ANILLR;NLNLSLVIDR;TSYEFDQPILPAGFSLK;YIVEGLELSSNGSFYR;EEGMLYVVEEVK;LHYSADVVQNDIIQSVSGTTDVITK;VGTVEESALASSSHIILDLSR;VVSDGYEPDWNMR;AGGITNLSGGWLK;APATAADLPTTDTIDHGVLIQCVK;HQLDPQK;DQGLNENFEIAEEIDQLEYFAGR;SYIASGEIKR;AAESVVDQLEPK;DLVQYLR;ILTATSTQK;VTLELADGITLVDTLSLAK;PGETDIFVAPR;SGSMAGAAL…	44	73.6585	615	chromosome
all1783	hypothetical protein	GYVAPGTTGR;KSCNMSIPIKVPQGFQISLYDADYR;GLVYHVK;AEYFFAGQR;VPQGFQISLYDADYR;AEYFFAGQRGPVFSRTFR;TFRGETDYNVR;LRAEYFFAGQR;VNAAMTASGQGMATVDSFDLAHR	9	46.2687	201	chromosome
all1784	ribokinase	VNQVDVERLSR;AAGVLLQK;LGAKGVVCATNK;LPGAGETLLGEDFFK;GANQAVALAR;VNQVDVER;LGAQTSLPDK;LGAQTSLPDKLTFEAFLK;LGVPTQMVGR;KAAGVLLQK;LPGAGETLLGEDFFKVPGGK;ILPTATALLLQLEIPVPAVIAAAQAARSNNITVILDPAPAPSDLPTELYSFVDIITPNEVEAGQLVGFPVDGEDAAR;LTFEAFLK;GAGETLLGEDFFK	14	54.3974	307	chromosome
all1787	hypothetical protein	IEAIARPR;HFFEEERPEK;MMNHPIELQTVQK;AGIPWLK;SPWLPQK;LSNELQR;AGIPWLKR;LSYICTTLAGR;RIEAIARPR;VTIGIAIALMAISMMIPIPGTNTLPAMGIFVTGFGLLEDDGAISLGGLVLCIMGAILTTSILMALAWGGSSLLDIIK;LSNELQRHFFEEERPEK;VTLADILLLAGER;RIEAIAR	13	74.3961	207	chromosome
all1797	unknown protein	PQLPVSFVTVIHQIDGWVVRIK;NPVSSQEDGDFRAFLNELGISYEPPMR;AFLNELGISYEPPMR	3	29.878	164	chromosome
all1800	hypothetical protein	VSAALTEEIVGHALQLDSTETAALK;FDLDPDNSIVELIVPDEFHGR;YGLNLLAVSQDGK;TLTKPSILDRFDLDPDNSIVELIVPDEFHGR;TIAELQLR;FQINPNPGK;FQINPNPGKR;EAGVPHVVAK;RVGADHVVFPEYEAGCALAR;GTAMVVIGCDRDINRLPI;VGADHVVFPEYEAGCALAR;YGLNLLAVSQDGKFQINPNPGK;DINRLPI;LATDIDEKR;EFDTVIVAIGNYVQESVITTLNVK;VSAALTEEIVGHAL;VSAALTEEIVGH;ALQLDSTETAALK;HGRTIAELQLRNR;RLERGTAMVVIGCDRDINR;TLTKPSILDR;GTAMVVIGCDR;TIAELQLRNR;PSILDR;LLAVSQDGK	25	91.0526	190	chromosome
all1802	probable Na+-transporting ATP synthase	TAGFNTIDIGK;IHYPEENLLVG;IAIQQALDRPGMSGSTQVIRSIIATTLIFEITGVFLLLPAFVPDYGWNQGLWLAIFHSVNAWNNAGFSLFK;VLTSCTK;IAIQQALDRPGMSGSTQVIR;PGMSGSTQVIR	6	22.5225	444	chromosome
all1804	two-component hybrid sensor and regulator	TCNLIPIIETAIENINLAAQAK;MKDEFLAILSHELR;SVGINAYYSYPLIAQGR;SHGGLGLGLAIVR;AIQEGFQLHLPKPIEPTELATVVASLIK;PLLFIEPETAR;ICEYLFGWELGIDK;QAEELLR;HSIALENVQQSTDPK;GICPELAQEIEFLR;LPLLSENK;AADELAGGEFPR;LLGTLSFGSR;LLEYVAPLFDEDGNTR;QTEQLTEANR;NITPPEYIYLDEQGIAEAQVNPK;ALSLGYQR;VELINSLQR;FGEAVCGTTAQER;VEVRLTK;INPAFAK;CFQKLAQQIGLDVYLNYLVEDNPQSMR;LQQVIWNLLTNAIK;LQQVIWNLLTNAIKFTPSGGK;LNWKNITPPEYIYLDEQGIAEAQVNPK;QAEELLR…	36	35.742	1287	chromosome
all1806	hypothetical protein	LLPDDFAVIHQYLQR;DDGRPVGLQQATLR;SLYAELSQITDLSK;SVMGNKARSALSIK	4	21.8391	261	chromosome
all1807	hypothetical protein	REGLGLQLR;LAFGELVNQPESISSGER;EGLGLQLR;FYALTSLISR;AVIYYDLR;AGNFGSPSPTQPLSVGNVVSAGLR;SWELTQGHVWR;QPLSVGNVVSAGLR;EGLGLQLRDR;EGLGLQLRDREI;DYFLLALK;SVGNVVSAGLR;NVVSAGLR;YYDLR	14	32.3944	284	chromosome
all1811	glycerol kinase	VHATDHSNASR;CTYGTGSFLVAHTGSNIVR;IFEPGEGSQNATANFAIWQK;TAPLCHQLQEK;TMLMNLK;GYAQEIYSR;ETCLLWDK;AFIFNNAGK;ILALDLGTTGNR;IVAQAYK;SQHQLISTIAWTQADK	11	25.8	500	chromosome
all1812	hypothetical protein	LWGADLSQANLANANLTR;YFPAANLIR;YAAGERYFPAANLIRAK;LYGADLTGAYYDETTK;LNQANLR;MQFMDAEAIKR;ANLCGVK	7	60.8	125	chromosome
all1813	hypothetical protein	LMEKQRSCPQTLPK;ALQALWYDK;SCPQTLPK	3	21.4953	107	chromosome
all1814	unknown protein	LPKPPETWATDNGENFTLSADGTEAVTK;FNFTPTIR;IQIQDVK;VPLEEGSK;GNREVKGR;AEFGVAVR;DGVIENFWTIAPGDPPGK;NNAMTLSQSTPK;QPINISK;AQPINISK;TQLPKDGVIENFWTIAPGDPPGK;GQVTWR	12	61.3757	189	chromosome
all1816	hypothetical protein	ADAAIVLGAAVWGEEPSPVFR;NLGIDAYPSPTPTTR;AINLYK;SFNSQMEFLIRETYFYFIYLVFK;SFNSQMEFLIR;FLIISDPLHLK;TTYQNLK;INHAINLYK	8	40	215	chromosome
all1820	hypothetical protein	LPLQPQEQQISQK;LEQTITAEFNK;YSAIQDQAIAFGQELTNLR;LYQQALNIYK;YIPLAALYDGK;GVNTEPQPSQK;LYNWLIKPIENDLK;LLGDTLSVQNQPQLAIAFYK;QLNSLRDNLR;QNRPSEAQQVLDLLK;QTPANAR;QANAQAIIYAPDSK;TLLADIGAVYFR;SLELAEESANIYSK;ALEYYQPALAIIK;LLYDYLGQNSQALQQVASR;AGEANSLVNIGYVYFR;IQEANDFIGNRR;VEVDNLAK;QSVNLTESIR;LNNKPQASLPTLAAAFTK;TPAVVALVQQLSANSGQENLSLR;AAIINNLASTNFSLGQYKK;ANVGDGFGKDSFQFQGR;IQEANDFIGNR;ALEYFQSSLDIR;AAIINNLASTNFSL…	43	47.8692	1009	chromosome
all1823	sugar ABC transportor, ATP-binding protein	LVEPLGR;SLSLDHLLDR;TIAGLENATSGNLFIGDR;EPQVFLLDEPLSNLDAQLR;VNLGIRPEHISINSDAINDQSSGLLVDVK;LVNNIPAR;IQQIGEPQGIYAR;QLLAIPAFLR;IVVLSGGR;EPQVFLLDEPLSNLDAQLRDDTR;LQLRSAQRVNLGIR;SLDHLLDR;LHPGDRLS;AELKQLHQQLGITTIYVTHDQVEAMTLADK;IVQERVVDVAR;QLHQQLGITTIYVTHDQVEAMTLADK;LLDEPLSNLDAQLR;QRVALGR;QLSGGQQQR;LSGGQQQR	20	53.8251	366	chromosome
all1826	hypothetical protein (ycf53)	VLASLFAHPAWSK;NWDNFWPK;YPNSFTWDLTAPR;DIWLSLGK;GHLPLSNQLR;FGFSVQR;ENPATWIDGK;TDPMIVSGTANDIDSLR;NWDNFWPKIGWKSGNNWTR;FTWDLTAPR;PNSFTWDLTAPRGHLPLSNQLRGVR;AYQVLYESDAPQAQEFLQNNFPEGIVTLK;RRENPATWIDGK;ASLFAHPAWSK;SSCGINYNPLQQLLAQQDFQAADLLTIETMCEIAGPMAVK;NWDNFWPKIGWK;SGNNWTR;SFTWDLTAPR	18	71.8487	238	chromosome
all1829	unknown protein	AFGTYAIQAQNNHTQK;DLTEILENLDGNILVQEHLEQSDYK;ITLPRPLETELVSSSIGVTHTER;FSLRAFGTYAIQAQNNHTQK;PLETELVSSSIGVTHTER;VCGYWDEQDKYYEK;NHQVWR	7	67.1756	131	chromosome
all1831	putative sugar hydrolase	HFPGHGDTSK;LLAVTPEYSVQALDK;FGNHLIMGISGTSLSDEDKR;LLAVTPEYSVQALDKDTLVR;ALGELKPIGVIFFAK;ELGFQGVVVSDDLDMK;FPQALLLR;SLGINLSWSPVADIYSHPQNPIIGSR;IAEDFTDCLTDGSLAESVVESAK;AFGNTPDTAAAGAR;AFNAGCDLFIVSR;DSHVELPILNLTPEELQNR;NFLDGVPYAVWLETFQELHSQIQEYAER;ELIPFK;IDPDLPATLSR;EYYLGLTEAGIVGCAK;ALIEEGIPLIMTAH;TPLPITR;DSMFFTLDHEGGR;IDPDLPATLSRPILK;HFPGHGDTSKDSHVELPILNLTPEELQNR;ATAIELK;NIHASSIER;AVSDMFMQSGTVAR;HAELAIA…	26	89.589	365	chromosome
all1835	unknown protein	SYIGVAGNIGISGDDSSLSDGNFAAISK;IITPVPGTVATTSATLAPEYVEPSAQPSAIPSSTSTIAQSDIDPGRPTR;IGLTNAISVR;IGISGDDSSLSDGNFAAISK	4	31.8681	273	chromosome
all1837	hypothetical protein	FTDKPSIVLAR;LLDFSIVESIVK;WHAATWEK;MEAIYK;MLVLPNSAPK;PSCAIYR	6	24.5455	220	chromosome
all1838	hypothetical protein	LELVPYPNNQALER;LEHDNGSEDLSYQTAIR;LMDELR;IYEIMQSELASPAAVLTYVNTPELGEEHK;RALIDK	5	36.7876	193	chromosome
all1841	hypothetical protein	YHEDGWYEVHR;YHEDGWYEVHRIQRRKK;LKDWLR	3	17.8295	129	chromosome
all1842	NADH dehydrogenase	TGVYPLVR;CALILDEVDPVIR;LLDNFGVTLTLDELTGYFILTNALVTIAVILYCWQSDK	3	12.4211	475	chromosome
all1843	hypothetical protein	DNPTLESNEIEK;DNPTLESNEIEKNNTP;EGLFTPILASEQK	3	26.1261	111	chromosome
all1844	hypothetical protein	FLVTNNAGQLVGAIALDDLR;QGINVNSITLFIFGGLASLEK;VTGNPYKGVTFASR	3	14.1388	389	chromosome
all1846	two-component hybrid sensor and regulator	TQAIQHQAAQLAAINAELR;VLIVDDETDTR;NANSQVQLIEDILDVSR;MKDEFLAVLSHELR;FPLIQENR;LQQIVWNLLTNAIK;LEGINGELSDDLTHAQIQVIDTGVGIASEFLPK;LNLSPVNLITVVEAALEAVRPLADTK;IPAIALTAYSREEDR;LSGDAANSSPLAGLK;SHNGLGLGLAIVR;WLESVHSEDQER;HLVELHNGTILAESPGVGK;YQAICGLDATESLDKR;FQTVDGSLR;AIASWSTYIYQGGDYSDEFR;EEDRQQIIEAGFQHHLSKPIDPNK;IPAIALTAYSR;ATSGEEALR;DVQMPGMDGFETATLIR;LGANLVR;YTNPRYQAICGLDATESLDK;VNILLVDDK;SLSTCSPIGIFETDTAGC…	29	56.3235	680	chromosome
all1847	similar to protein-glutamate methylesterase	HKNSDGTLRGMIQESALLPVR;GMIQESALLPVR	2	11.0526	190	chromosome
all1848	similar to methyltransferase	LEGVDNISALQEQLLHDR;LLLEGVYQYYGHDFR;FTPYEQYYEEIAK;FTPYEQYYEEIAKGEK;QSFSEYYTAAYDHAIFR;MMQEYTQLYLKAGGK;NQVVPILR;ENIIFAQHNLATDSSFNEFNVIFCR;SGIFPLK	9	43.8406	276	chromosome
all1849	unknown protein	EEVPEK;EEVPEKR;TREEVPEK;FGFNADHVPDLIR;MATDAELNNADQDSVEVWSPVHAIR;FALEELINYYK;VPPFIVGDWDDVQVELGLK;TREEVPEKR;GFAPLVSK;DIPNYVQK;MRDIPNYVQK;IAEKHPDLR;LLTYGDCSK;FALEELINYYKQELGQPR;AASIYPSPVDK;IAEKHPDLRDR;RVPPFIVGDWDDVQVELGLK;LGDSSHDAYQLADAATALTK;CVAVLTQR;AEKHPDLR;RFALEELINYYKQELGQPR;QELGQPR;LEDFANNDPEFNAF;MRDIPNYVQKFGF;QLADAATALTK	25	64.7059	272	chromosome
all1861	hypothetical protein	VVDCIPNGTQINSTGNVNGFAR;GQAVSAVQR;TNGSCLNVR;VDGVVGPETR;GNQNQPPTGGPVTLGFGSR;AIGVEPTGYYGAVTAR;EFQANNGLR;ALGVEPTGYYGTVTVR;WVSGMSGGRPGNPGPGVGGTVTLR;TSPSINAK;VREFQANNGLR;PGNPGPGVGGTVTLR;YYGTVTVR;MSGGRPGNPGPGVGGTVTLR;WVSGMSGGRPGNPGPGVGGTVTLRLGSRGQAVSAV;PGPGVGGTVTLR;NVRTSPSINAKVVDCIPNGTQINSTGNVNGFAR;VREFQANNGLRVDGVVGPETR;ADGIVGPQTR;ALGVEPTGYYGTVTVRR;EFQANNGLRVDGVVGPETR;GSAVSEVQR;RALGVEPTGYYGTVTVR;RAIGVEP…	33	66.5428	269	chromosome
all1862	similar to peptidase	QNPNQPVK;QNPNQPVKIPAWSIGK;QNPNQPVKIPAWSIGKNR;YQHEGIDIAAPSGTPIFAAATGK;VGWDEWGLGNAIEIK;ISSQPVASNTAK	6	20.4204	333	chromosome
all1863	carboxyphosphonoenolpyruvate phosphonomutase	GPLGLEEAIAR;AIASAFPHTPLVANIVEGGK;TPPLSASELQDLGFK;QLLANPEIIVIPGIYDCLSAK;DAVQLGVAGVLLEDQEWPKK;DAVQLGVAGVLLEDQEWPK;GHAYIEAGADILFVEAPQSVAELK;VIPTSEHAGK;GDSGLVIIAR;IAQSVSVPLIADLDTGYGNALNVMR;PTSEHAGK;TIKDAVQLGVAGVLLEDQEWPKK;TIKDAVQLGVAGVLLEDQEWPK;ASTLGLPDYGFLTATEALYSVGR;TIKDAVQLGVAGVL;GLPDYGFLTATEALYSVGR;AGADILFVEAPQSVAELK;GVLLEDQEWPK;EALYSVGR;RVIPTSEH;RVIPTSEHAGK	21	63.7631	287	chromosome
all1864	similar to NADH dehydrogenase	IILVQDEAQK;QLVDLTVAAPSSFNIQDWR;LPLSSNVSVDR;NAIPQFQAGLGDK;TDPIAPELLK;STITQIQPLDVPSAIVQR;QFQAGLGDKRR;NAIPQFQAGLGDKR;TFKTDPIAPELLK;AALCAASWNQK;LNPGRLPLSSNVSVDR;EVIGATDNSDLAIAVLVPVGYAAEPR;LNPGRLPLSSNVSVDRIDNPYVG;LPLSSNVSVDRIDNPYVG;LATGAWNEGTVNYFK;GAWNEGTVNYFK;AADSSVGEGDLTPVFETALATGAWNEGTVNYFK;QPLDVPSAIVQR;MNGWIEDQVK	19	71.4859	249	chromosome
all1865	similar to xenobiotic reductase	LVTDTVHQQGGR;ISHPDLQPDGGLPVAPSAIAPK;DSHPLETFGYVAQALNR;ALDTSEIPAIVEQYR;LEVNAPLNQADPTTFYGGGEK;AGEGNVPHQLNAIYYGQR;IFLQLWHVGR;TDEYGGAIENR;GYTDYPFLAVANK;STNINLFSSYQLGELELPNR;HGGTVVPTSHLR;FSSYQLGELELPNR;ASAGLIIAEATQVTPQGQGYPHTPGIHSPEQVAGWK;QRGNNLYK;IVMAPLTRQRAGEGNVPHQLNAIYYGQR;EKGDTVIANK;IVMAPLTR;GEVLTYEGK;DRFTGTLIVNGGYTR;LSPSGTFNDIRDSHPLETFGYVAQALNR;FNLSYLHIFEAIDADIR;FTGTLIVNGGYTR;LSPSGTFNDIR;LLLEVTEA…	44	94.7761	402	chromosome
all1866	thioredoxin	MVAPVVDEVASEYEGLVK;SIPTLMVFK;QEVLDSNVPVLVDFWAPWCGPCR;QVNTVVGAVSK;LNTDQNPTVASHYGIR;TLTQHIQEA;SSITNVTEATFK;IRSIPTLMVFKGGR;QEVLDSNVPVLVDFWAPW;FWAPWCGPCR;WAPWCGPCR;DFWAPWCGPCR;PVLVDFWAPWCGPCR;APWCGPCR;VDFWAPWCGPCR;WCGPCR	16	91.8182	110	chromosome
all1871	hypothetical protein	KHNQTELINSINQK;NSDGSFDLIADLWGVAK;ITDAEILK;HNQTELINSINQK;KHNQTELINSINQKYAVNK;VLDGEYDLGWSR;ASLRDLGISVK;DLGISVK;TKITDAEILK;LRSDIVAVLDGEYDLGWSR;SDIVAVLDGEYDLGWSR;ASLRDLGISVKTEADVR;GLQNANVK	13	77.5862	116	chromosome
all1872	hypothetical protein	REDITR;SFAGSGGSGDSDGGTSSR;VLTHHLDQSR;ARPAAASVAEYQR;RREDITR;KSPVFVMATANR;LPGEFLR;DLHPFIDAPATTR;FDLEQLAK;GMLILGVPGCGK;AEQAISTIAQVLRPQR;LTEEEVDIVLSEK;SPVFVMATANR;NVGQHNTVSPEAAIDWIIR;QKEPGIFILK;NIILMSPMQQVPIELEK;TAESISPAILFIDELDK;EVVVLDFQLPDMSELNK;EFTQLDIIAALK;IFGSFLTWMQEK;ATLPLSR;AALGLTKDEAEK;TMQEQVTALR;SNAFTER;VYDGSMVGR;PAAASVAEYQR;FDEIFFVDLPTPEER;GRFDEIFFVDLPTPEER;LWGLPLLR;ATLPLSRTMQEQVTALRDWARQR;…	75	90.4573	503	chromosome
all1873	hypothetical protein	VYSCPNCESSVVLR;LSPELHK;SAIDSEPMSELAER;LKIRSAIDSEPMSELAER;ALDFYLTNSDLVDELEAAAYGR;VTLYLSPELHK	6	56.5217	115	chromosome
all1875	unknown protein	LEIEDGK;RRDELER;HLDQHYTAK;WQDPLILAR;WLQSQTLAIR;GLQLPGDLPR;AFLDYLK;FIVRPLVAEWYQR;QLTTDSQPAQTDTEQLDWLK;LIASWNNPAVR;QEGPDLIEDGK;LNPDNPSEAER;RDELER;VIYFHHPPYVTEATK;IDVTGDEQPK;ELIVGGENPR;NIDQTRLEIEDGKTGDGEFSFLVVGDSGSGK;YSGIDFFALDSNTFNDPEPLPATR;PNFIQPYR;SRLDIDVGFR;LEIEDGKTGDGEFSFLVVGDSGSGK;VRWQDPLILAR;LDDLHSNVSQIEEIIVDIDK;QRQEGPDLIEDGK;TGDGEFSFLVVGDSGSGK;SHLFVGR;QRQEGPDLIEDGKLMAR;NGQGSQKHRPYSCLRIDVTGDE…	38	63.9442	502	chromosome
all1876	hypothetical protein	ITADPPQK;VVIDGEVVGK;SACLIFNPVAGQGDPEVDLAAIR;GTANAFAVALGIPDTIDAACR;IFVPSAPEEELVEK;LAQEAVER;LEGLPNLTIELK;ITADPPQKVVIDGEVVGK;AGAIAATYHLFQSASSGNAAERDDIGYVR;ELESFDVEIETEDK;TILQGVTR;AGAIAATYHLFQSASSGNAAER;AILEPEMDLDIYLTTEEIGADKLAQEAVER;GVETIIASGGDGTLSAAAVAVAGTDIPLGIISRGTANAFAVALGIPDTIDAACR;GVETIIASGGDGTLSAAAVAVAGTDIPLGIISR;RFGIMAYIMAGFQELR;CLPAALK;TNASAVTVANAAPPTSVLAQGPAGIIYDDGLLDLTIVAPNSK	18	82.6625	323	chromosome
all1880	hypothetical protein	LFLIKPIDTEATR;SRNPLLAEAFEFMAR;YNNRVIQETNNTSAR;AFIDFLER;AFPLILNTNHPLFFWR;VIQETNNTSAR;ASFYESIGIHPR;NPLLAEAFEFMAR;VNSLTTPEPQTLKPGVK;IPPATAIFWNMLR;LIKPIDTEATR;FLIKPIDTEATR;TNHPLFFWR;APVQETLLTPR;AIVEELR;HHFVRDEEFK;SMSDLNLSLDLNYLTK;APVQETLLTPRFYTTDFDAVANLDISANETEIR;IKSRNPLLAEAFEFMARDEAR;NPLLAEAFEFMARDEAR;QSWDHITGEK;TLLTPR;HAGFLNK;ETLLTPR	24	55.3073	358	chromosome
all1881	unknown protein	TNIFNPAFNITGVAFGIHASYR;DHVQDQGK;NKLQFWK	3	17.2897	214	chromosome
all1882	unknown protein	AVNEAIAFLK;SYVPIIENYK;GVTGHDGSDGSTPFTR;FQGNRVR;DHTKDQGPK;ISSNTYLVTQEGVK;TNIFNGAFK;DQGPKGVTGHDGSDGSTPFTR	8	32.1888	233	chromosome
all1884	probable short-chain dehydrogenase	FIQEGHTIIGCAR;GVVHIIR;AWAELILK;WAIEGLTR;LILITGVSR;STSPLVAPYCASK;GLGYALTER;FGSPHNFVAVDVADEAQVK;AVPFILQLKPTDNGVPLTVPS;YFIPAMVQK;SQVTVEK	11	54.185	227	chromosome
all1886	unknown protein	QHSNLRYSIARQQR;NFEWLVINDGANPDTR;DVIRNGNVVRQGK;DIITSIR;AQISLSPK;LEQLVDSYSTK	6	26.1364	264	chromosome
all1887	hypothetical protein	SHLYAGDGFK;EGNFGAYIDR;YTQENKPTSVVYWRIFR;LTSLDVFR;GIWTFDLSNIR;YTQENKPTSVVYWR;IMGVLQR	7	16.8	375	chromosome
all1888	unknown protein	AENDPDEQVR;ATMDDDLDVR;ECAITDDDSDVR;TNADDDFVR;DRAENDPDEQVR;TILQQLTTADNSSIVR;TAIQELVK;REDVITDIHRFTNEYPNVQVIVTSR;RLRETDQIEAEIAAEELQK;DRNSLYEQASR;RRDGNECHNFLEFLDK;EIAAAWQDSTETK;TFLQQLATVNDDSDVR;LAQTYKDDLETK;TIIQQLVTTDNDPDVRR;TAVQELVK;WHELTFSDEADKLR;ETDQIEAEIAAEELQK;LQEIWYQLVAS;DDPNTKTILQQLTTADNSSIVR;NIIHNAVTAPFQREPLQK;TNADDDFVRIIAVQK;EVHQVLPRVHELPK;AEVMAFAEFLQLMQQDLEYGELSK;TALQELVK;RIAIQELVK;KTALQELV…	50	43.0732	1256	chromosome
all1889	hypothetical protein	KPHLEVHK;QAQQQAQLAQQR;RYPTPEEQIK;RKPHLEVHK;ADELPDSDETPVDNELQELIPGLLKAILLLLWAERMDWFFGVDMGVYFHPDQPPIVPDGFLSLGVER;YPTPEEQIK;RRKPHLEVHK;GNYCGVTR;EWMYWYDEAGK;ALGIDPDNLI;YELQEGNPIWLPEIGLGIGCER	11	62.7615	239	chromosome
all1893	thioredoxin	IEGVLQTPDLVR;YTELATQYQIAALPTLVLFK;MGTILQQVNNQLK;MMGTILQQVNNQLK;QGKPVDR;QGKPVDRIEGVLQTPDLVR;IEGVLQTPDLVRR;IDTEKYTELATQYQIAALPTLVLFK;QGKPVDRIEGVLQTPDLVRR;TILQQVNNQLK;GTILQQVNNQLK;ILQQVNNQLK	12	56.1905	105	chromosome
all1895	probable glycosyl transferase	HNFHPSK;IYNSLR;VGWADQPNAR;NPLSTPGKDHLHHR;SIGIADPSGSGWLAVVFTFMLAWLVTWR;LLDWGFSQR;NPLSTPGK	7	20.5556	360	chromosome
all1897	heme oxygenase	EQIQLSPAGEAYVQR;HSQHPIVSK;AHTMAENVGFVK;YLGDLSGGQILK;EISATEPELLIAHSYTR;MFQELEGNLIK;QTLDELAIDEATGDR;IVDEANAAFGMNMK;KAHTMAENVGFVK;KQTLEQDLSYYYGANWR;AIGMMLFNTLTR;INFSQLNR;QTLEQDLSYYYGANWR;SAMEEEMEK;MEEEMEK;AMEEEMEK;KLVANFYYVYSAMEEEMEK;EQIQLSPAGEAYVQRIR;IREISATEPELLIAHSYTR;INFSQLNRK;YRQTLDELAIDEATGDR;TRGATELATAE;SAMEEEMEKHSQHPIVSK;YRQTLDELAIDEATGDRIVDEANAAFGMNMK;NLNDGQGTAFYEFADISDEK;IREISATEPELLIAH;EI…	35	84.0336	238	chromosome
all1902	unknown protein	QIWVIKALGITGTGGVLTLM;RQGYLWDGLLNR;VYEIEYILTNTYSFK;QGYLWDGLLNR	4	28.1437	167	chromosome
all1904	adenylate cyclase; CyaB2	SDPIASEK;LQVIEHYHK;LNIPFDLYDHPDSATAK;LISEAIAIK;TYTMLALPLLSEQGR;IDNQGFTSADEQLFQEFAPSIR;NEPVSIYELIGLR;AAMLHLLR;LKPYSPPDALLAER;AEFANVLAVDKHDK;DRHELWTK;LEDTLK;STLWLIDR;GTISTFLAPLTQDTFK;YMTQELAEELLK;LQEFNQKRYAANK;AAAAMMKAVKSLSQSSLDLEDTLK;QVVNIPFDFYHDPR;AVDKHDKAAMLHLLR;QFSLAR;LLGLESEDRLEGK;SLSQSSLDLEDTLKR;GFAGIVAASGQK;NFGETGDLILGTQNQEQNLPETSAPVGTLAR;ELDFIR;LVAVVQLLNK;TGELLGADR;EVSILFSDIR;IPADKGIAGEVATF…	48	60.9302	860	chromosome
all1908	unknown protein	WIIYR;KVNIANLADGNYQFCSQPDPQDWRDGAGVCANFHK	2	21.0526	190	chromosome
all1914	similar to two-component sensor histidine kinase	LESLGTLAGGIAHDLNNILTPILAASQLLK;NPFQELEHHDEFLGFRKVWQR;QLEEQFFRTQR;EQILQRTCVDER;TIVQLK;HLPILNDR;LYGWSQQEAIGR;QLEEQFFR;KQAEASLRESEELYR;KVWQRDIVEVQQPK;LRQQAEQK;KQTFPK;SGKEIIVESR;QALQQSEQLYR;ISEVMTQPVITMK;PIRMIGTTR;TGKPCSNVVMGVYKPDGQISWISINSQPLCR;GQVYYDKPGKPIR;FPEDKGGTPTAGGTSSQHLLEIVENNAR;IFEPFFTTK;QVLSFAR	21	23.6866	1123	chromosome
all1916	sugar transport system, sugar-binding protein	YEVISDQYMDVIKTR;LSGWGGSPVEQK;AFGGEVINQNGYATFASEAGLRGFQLVIDQYQKDK;QAMLRAQNQANKQIR;AQNQANKQIR;YGFGEAPELAR;QVLQDFEAQHPHIK;TYSQQLTGK;SPLVAGVDDATPWQVGK	9	30.622	418	chromosome
all1919	serine/threonine kinase	QTHTGLVSEGYAPIEQYLTQAPR;NLALIAQK;TINERLRQHPDFAK;NSDSSVVVPTVEVK;NYEQPGLSPNTSSTPSLVEK;QNSQNYSASETTPVSPSR;GGFGITFK;YTLIQEVGR;QNSSTDSQIPAPSQK;QGTQEVVLIDFGIAR;DREQMPAPRELQPHLSAAVNQAVMR;LRQHPDFAKFERQFQDEARR;PMVPVGGK;FERQFQDEARR;FPENTQINN;PMVPVGGKPQVDSSQER;PLFEER;PANTTDTSPPSSTQNSTTPVEPPANSIVVPVQPAEPK;PDNIILR	19	46.8864	546	chromosome
all1932	unknown protein	SLLCRPEASVQTIFGVQLSDLSPVSLSQV;VPADGLR;TSFNCEEYRDFFQNPGESK;LTPEIFGK;NFNLLITFPEER;SIAIEESLR	6	21.5385	390	chromosome
all1939	processing proteinase	ITEYATINAIAR;NDDPDGIASR;RNDDPDGIASR;IQAQPVTAEELAR;ALQAEIK;EDLVQFHQK;LFNEVR;NPQFTKPTLPK;VGLASFTGGVMR;HYTELQFAPLPEVK;FDYPGMFMAGGQTR;ELPLIGGTALVR;VSPANTGGVFFVNQPQLTQSSILVGHLGGK;YEYYGYPADFLFR;FDNPDYAALDVLNGVLNGFGGR;YFHPNNMILGIVGDFDAK;FVLQNGLVVYLMEDR;ESTLNSFVFNFQDPSQTLSR;AVAATTIADVQR;SPVFAQAK;LGNWAR;QHSPDDLNQILEQR;ALQAEIKR;WEPADK;SDATVQFVK;RIQAQPVTAEELAR;KLIYGK;QGLAYSVYGYWSPR;KMRSLIQAKLGNWAR;SSILVGHLG…	71	83.3984	512	chromosome
all1940	protease	ANGKQDDVVR;LEQLDTQIR;IGTENYQAEKPLLER;LQATFK;EKDVILEER;FIDAAYK;RPVIGYDQDIR;LKTEPVSAVELER;FLDPVIR;VPTSIQPYLDR;YFYSFPSNK;VENSPIGMMVER;HQAPVVSFLTYADVGGVDEPDGK;SLDSNMGMAQQLLEYEVK;FIVLER;TGVAHFLEHLAFK;LELWMSLESDR;QDDVVR;TEPVSAVELER;QLDDIVAVTPADIQR;AAPKPQSK;LAQTYFGR;QNELGQIVEQSGGVGLNANTSTEATR;ATFTPENR;RLAQTYFGR;VALNAQGFSGFPGDK;DVILEER;EVESQAGK;EVTLELASQPWYLEGYHR;PAMTHPDNAAYDIIASLLSSGR;IATEPKQTQTR;QTQTRE…	104	88.0682	528	chromosome
all1943	unknown protein	LQVATLQR;WIALADLAR;LQNCGIQTTAGLVK;LQVHPQYVNK	4	27.5168	149	chromosome
all1947	ABC transporter, ATP-binding protein	GAIVASGSTDELSQDVIQR;MGGDLSGGQQQQLAIAR;KAEIPEEIFSLFPVLK;MGIGYVPQGR;ENLLLGLEAR;NVDLTVPNGQMICLIGRNGVGK;NVDLTVPNGQMICLI;SGTINLAGNLINSK;MLNISNLNVYYGESHILR;TIMGLLKPRSGTINLAGNLINSKSPDQR;SPDQRAKMGIGYVPQGR;NVDLTVPNGQMICLIGR;QADYYYAMQK	13	65.5172	232	chromosome
all1948	ABC transporter, ATP-binding protein	SQSTEENSIK;VYLNLTPR;GLLETIGLTPK;NVFSTLFGR;TTFLDVITGK;ADIPASLLSHGEK;ALNQLNFSMDVGELR;ILETENVTVSFDGFK;ENLEITSNR;KVTVLHEGSVLCEGNFEEVQNDPR;CEGNFEEVQNDPR;VVIGPNGAGK;EHQIAR;VTVLHEGSVLCEGNFEEVQNDPR;VQPTIGR	15	59.7561	246	chromosome
all1949	ABC transporter, permease protein	SQNIPFLKRPQQISTYPSLEEDPEVQHER;RPQQISTYPSLEEDPEVQHER;SQNIPFLK;LLIAIRDDESR;LSLGHGIFFGLGGYAIAMYLK;FSGYDPTDFK;WLTSGR	7	20.6989	372	chromosome
all1950	ABC transporter, permease protein	SMSACLGIPTEK	1	3.10881	386	chromosome
all1951	ABC transporter, substrate-binding protein	SVVDAEK;VTVNTNHHISK;AAAYGQTIDAPEGK;GAGLTPDKHPSMSVSIAEEEVK;KNVKPVFESK;NVKPVFESK;FVEAFK;GFACDWSDPGKGEK;TVGEDYLPLGNTEVTPIISK;DHMLWYPVQYEGQECSK;GHYAAWNYFQTVDTPANKK;GHYAAWNYFQTVDTPANK;NIFYTGAAPNQQIEPSVDWLLK;QIEAIVEDGASNWDTFR;VTNDPMEAAYIAVYLWK;VAVVFGCWTSASR;QALPNGGVIYNTLNGDSNVAFFK;EFFLVGSDYVFPR;AQLEALGGK;GKEFFLVGSDYVFPR;DDGLFDIIYATPAPVEPVPWNQFVK;TANTIIK;KFVEAFKK;IGILHSLSGTMSISEK;FVEAFKK;KFVEAFK;EINAAGG…	96	92.9224	438	chromosome
all1958	unknown protein	LIINFTK;KNQNIK;QPELNTASPIENFTTIER;SSQNLPDINSSSSVLK;VPAQVNQIQVLEIAAAYGRPNK;CELQLINTLNDDQR;KSEVCLLYSESNQATANLLK;LIMYGNFAGLR;SALLTNLAAEAK;SSSNPISNKQPELNTASPIENFTTIER;IQCSENSFSK;LIQDQVLK;SSQNLPDINSSSSVLKNPESPLK;NPESPLKSDDSLLK;FHNIVISN;SDDSLLK;DGLEFTLQK;SSQNLPDINSSSSVLKNPESPLKSDDSLLK;NQNIKCELQLINTLNDDQR;SALLTNLAAEAKKNGK;SEVCLLYSESNQATANLLK;VPAQVNQIQVLEIAAAYGR	22	51.7906	363	chromosome
all1964	two-component system response regulator	VIELSQK;SSSQTYEATPGR;VQGLDAGADDYLVKPFELR;DTLDDRVQGLDAGADDYLVKPFELR;VLTREGYTVEAAYEGK;ITPVLFLTAK;ELPLIHTVYGK;TGLEICQELR;ELLARVR	9	41.5254	236	chromosome
all1969	unknown protein	VPHYLR;LRSGDETAQYITNR;EIAQNLDVIALCR;QTGTLYGLPSEVYEQAGIEKEIAQNLDVIALCR	4	13.1188	404	chromosome
all1970	unknown protein	LTIDNNGR;DGQEFDKQISKEYQHK;DEYYIVHAEGYKYKHESSK;DSTLIR;LSGYDIDSTLIRLTIDNNGR;QWEFQLPNLLSAFK;YNNLQNRPDWK;QISKEYQHKR;DTHDIVYQSLR;PDWKKDEYYIVHAEGYK;DVFLLNEDEDFPDYIK	11	38.79	281	chromosome
all1973	unknown protein	KSDSNSLLLAR;LDFRLQTQAGR;ACVIRSGQREQEIR;FNEISQIKPWIFLHLSCQR;VHVPYRQLNNGLVACASTLTHGFEYFDR	5	29.7491	279	chromosome
all1974	unknown protein	LAGLEEFESPETPEAHSQANARLIK;IALLDR;ISDLEQDAAWIDER;ILLLVNSYDQARWVAK;GFNILNGNGK;LQNLDEMARKAIANAR;EFIDRLEQLK;AIANARQIAPFSAR;YFDALLNEEDPLR;CPSQQVYHDMPNARVWITTPGAMAMAGLPR;NGVFDDIGVKTEQFSTTNRVMPPLTQR;VQQVELDVAYQFEAK;NAQIQHLPWFATSR;SLIGSNGTGHLGQELKELR;FLPQFNQKNQPLRISGSAER;LGLDDEPVTAPWAVLSGMPLR;SFQEFLNNKPLKPGTEPCYSLQKMPASDVYDGLRLR;KAIANARQIAPFSAR;NGVFDDIGVK;LEQLKDEGLER;KNQPLR;FTQQQVR;LQNLDEMARK;ILVAPMSAMGR…	31	32.4235	1209	chromosome
all1975	unknown protein	TLNGLLVLLEK;IGLAEFVR;LTPLFSEGDLR;FPQQLCAIHLYPGIDR;GIKPSVCNDHR;DGKYPYPELLRHGLNK;CGPLFKK;LAEFVR;EFVRR	9	21.3158	380	chromosome
all1980	unknown protein	YNAVMGQMLDMFPR;GAIQTQSNGK;SYFYVWLNVK;WFEIADIEEK;LTWWSK;VFNNSPFLSK;NLDFLQSHR;FLPQFTQVVDK;QFLIDHYSFNR;GAIQTQSNGKNLDFLQSHR;LLPSGLSNK;NINQLLELGFIK;FALLKPNFR;QEINQGQENTRN;AVREKQYYNNSSEYKR;NYIQYK;SYFYVWLNVKHIHGK;DLLAWLDIHR;YNAVMGQMLDMFPRGAIQTQSNGK;SDCTVLSVVR;HIVLMDNGSK;QVTIVECHLSFAEYK;MLNNLVQHLQYR	23	61.4731	353	chromosome
all1981	hypothetical protein	DLMLSHGWSWFNYR;FAPTAIDLPEGR;TGDIQSLK;FLLIANDLTHK;SSCSANQTSTIVK;IWQSTHIGGHRFAPTAIDLPEGR;DILVCTHGSYDK;QEGLSRGYFK;IWQSTHIGGHR	9	28	325	chromosome
all1983	competence protein ComE	AVDLPYDIR;VPQPTATDISK;LYVTVPILK;IVRSQVMGLDIPEGPLVSAMVLGSK;NNNDAWLEVLQR;EGTFAGLMGR;VTVLEAGAEPVVVVQDR;FVSSDSNNQEQLVIVR;ATGLHPGQEIAVTGVLYKPK;GQFWLQVSQLDEVR;ENSLADQAIPQILQK;GTVTLINSGDEGTGR;AASNPGAFDFKK;NFYAYATNK;SANDVVSNSLLLTPLPR;NNNDAWLEVLQRLAIK;AASNPGAFDFK;ENSLADQAIPQ	18	26.9424	798	chromosome
all1984	unknown protein	WLEETDKDGAMKNRIAHR;NRIAHR;WLEETDKDGAMKNR	3	11.1801	161	chromosome
all1985	glycyl-tRNA synthetase alpha chain	RPTDGR;ALGIRPEDHDIR;GLVLPSLDYVMK;LAMYLQEVEAITK;ALGPEPWAVAYIEPCR;YGENPNR;KVANLYVEQR;VANLYVEQR;GCLIAQPYDIEK;PSPDNIQDIYLDSLR;TLHQFWAER;LGFPLLK;FQHYYQYQVL;IKPSPDNIQDIYLDSLR;VLIKPSPDNIQDIYLDSLR;CSHTFNLLDAR;NLYEQEASQLTER;EKLGFPLLK;NPHTFLR;FQHYYQYQVLIKPSPDNIQDIYLDSLR;GVISVTER;FQHYYQYQVLIK;MNFQSVIATLHQFWAER;GAGTKNPHTFLR;PVSIEITYGLER;YGENPNRFQHYYQYQVLIKPSPDNIQDIYLDSLR;GIRPEDHDIR;LGIRPEDHDIR;AVAYIEPCR;ALGP…	31	67.0068	294	chromosome
all1987	unknown protein	YDFVNR;LLDNWIAYPATENEVGR;RDGYNVR;VFNYQK	4	21.3018	169	chromosome
all1988	hypothetical protein	EPEAAIASIHQALK;VNILEK;IAQAGAEVLGTDNAATMIEK;FVAEFGGKGNIQNIIEALYNALETLGIYNPQALNPWYFPSIGEYVNILEK;EVEATLQNK	5	35.7692	260	chromosome
all1989	single-strand-DNA-specific exonuclease; RecJ	YLAQLGIQR;LQTDFQQPPAAR;LLIQNCWFENAWHR;LIALRPNPNSELK;PTILLSTEGLGNEEDSSPSPIPNLQLLARGSARSVNSVDLYQLVK;LKESHGLNESGIANLAK;NGDRPTDISFGLGPR;SVNSVDLYQLVK;LIEALYK;GIYAAQLLWQR;ESHGLNESGIANLAK;YLPNEHQLFHLSGVGVAYK;TQHSTQILDWR;GSARSVNSVDLYQLVK;IQGDASFCVELLTSRDINRCHQLAEVTELANTR;DELPIGR;LLELCQR;LLEPCGMGNPVPK;EESQLAAFINFK;CHQLAEVTELANTR;LQLLAR	21	31.4506	779	chromosome
all1990	N-terminal acetyltransferase	FMLVDTDPTNTPAVK;ELGIDDIAPVYHLGEELFTSDLYPYLYR;ATFDENDIIYVR;MIEDGARFMLVDTD;LIDYEHQK;HPYYGR;KADGGANEVVINPLINETQINDEQSPI	7	48.3568	213	chromosome
all1991	hypothetical protein	FQHTHLEHLNSPSDPDHTDK;LSQGQLNLLETCPR;KLAQNWQTR;LSQGQLNLLETCPRKFQHTHLEHLNSPSDPDHTDK;LAQNWQTR;LNSSESNSLEITAPAINK;ACDYCQFAK;RQIFR	8	26.2069	290	chromosome
all1995	hypothetical protein	VAVQEER;ALNAPLDVLVVR;GGVPVGFEVAR;LADYANR	4	16.7421	221	chromosome
all1996	hypothetical protein	LAGNEPNNAAAQLPK	1	11.1111	135	chromosome
all2000	hypothetical protein	GELETPITEEGR	1	6.09137	197	chromosome
all2002	unknown protein	TNVDHGSIVIK;FLFPLGLSILAVR;INFNTPSSPISTK;LHGITPQKPSTEAGE;LHGITPQK;QAETMEHIANALDAQAHINEVR;QATDGVVDIR;NGTLDDVLATLK;MLTNSHGNLTK;YSEKNGTLDDVLATLK;NLGIIFGEITQGSTEAATTVSTAVVDLNKR;NLGIIFGEITQGSTEAATTVSTAVVDLNK;IISDTPGR;QKINFNTPSSPISTK	14	77.4359	195	chromosome
all2003	unknown protein	AELAEDK;GAFAELGETWEDIVAEAK;ITDLVEEAGAPGLIAGIGAVLLAPVLIPVVAGIGKPIAK;VAGIGKPIAK;AELAEDKETPAFEAANTIDSSSDNGV;GSLVAYEK;ITDLVEEAGAPGLIA;ETPAFEAANTIDSSSDNGV	8	91	100	chromosome
all2004	cation transporting ATPase	AEIDGETIYVGSER;QEGVDMEVLNGNGHKATSVIYVASNGKLQGK;IGENIR;AVDGIVK;QGQSVFASTLVR;KIPHVTYSVVHAIQGR;TGTLTQGEVAVIGVDSYNPEVAHDR;VSIPTTVLAALSYAAR;IKPAAASLVVNYK;LQTLLEADPLVTTVK;SLPVQESYVTLEEK;ATSVIYVASNGK;YAEAQQVAIPSR;QGILIR;YSDILRPESR;ALEQLAEIDTIVFDK;LTHPVAEAIVR;SRLDCLIVAASDPGIVLLNPK;VALTSAQVQSSK;LTGESVPILK;ALLDEQKLTGESVPILK;ATSVIYVASNGKLQGK;ILAIAAAAEQR;VYILAER;TVAFVGDGINDSPALAYADVSVSFAHGSEIAR;TAMTVAAELGIAP…	33	55.5123	771	chromosome
all2005	unknown protein	LEALLQSDPVVISER;EHLADLIQAADMTDDTDLTPESPVIEPVTSSPPPQSVTHSQPTEPPIK;FHVPQVATDPAYVQR;EAASVVITYKPGK;QRLEALLQSDPVVISERINR;VAHSVVHAIPGR	6	70.6667	150	chromosome
all2006	unknown protein	VELSPHLTLSSDLTSNQRQSDEVK;QSDEVKVNTNSSR;VELSPHLTLSSDLTSNQR;LSTSSPTLAAEAVSQPTETK;LVIDYLEPQITGSDAVK;SAQVTYSIVHEIHGR;ATDGSFSANVK;VELSPHLTLSSDLTSNQRQSDEVKVNTNSSR;INCDAASLAIAYQGGK;FHIPQIASDR;IKATDGSFSANVK;TDPLVSNVR;YMITADATR	13	36.6492	382	chromosome
all2007	polypeptide deformylase	QTLTDFVAR;QKAAWVENIHDATIQQLIDDLIATVAK;VLFIDR	3	23.4637	179	chromosome
all2008	serine proteinase	NGQTTQVNVSPAPLPAR;INITADR;VSQELITQGK;VDHPYLGVQMATLTPQVK;IVENSQIGQPLQIQIER;VPNEFNDPFFR;VDYLQTDAAINPGNSGGPLLNAR;IVPGSPAANAGLRPGDIIQSINNQSVTTVEQVQK;SGSDIGASDK;FFGDGVPAQPR;AQGLGFAIPINTVQK;NGQTTQVNVSPAPLPARR;RVDYLQTDAAINPGNSGGPLLNAR;VPNEFNDPFFRR;SGSDIGASDKRVDYLQTDAAINPGNSGGPLLNAR;GSGSGFIISSSGQILTNAHVVDGADEVTVTLK;RFFGDGVPAQPR;IVENSQIGQPLQIQIERNGQTTQVNVSPAPLPAR;GSGSGFIISSSGQILTNAHVVDGADEVTVTLKDGR;SGSDIG…	35	69.7115	416	chromosome
all2011	ABC transporter, permease protein	MLYDAQNFLEFAPYMVVFPGTAIFLTVLSINYIGDGLR;MLYDAQNFLEFAPYMVVFPGTAIFLTVLSINYIGDGLRDALDPR	2	14.0575	313	chromosome
all2012	ABC transporter, permease protein	ISALKR;SLGLDQPIHIR	2	5.07463	335	chromosome
all2013	probable methyltransferase	ILDLGCGTGELSLK;LFPGEVFANTADFDTGIR;EEWVSEQGSNFTEVR;CPDAQVIALDYSPR;LQLFQR;VGDSSPQGYSNPDQLATLDTHLQMLTK;FAQNKIVASGYK;YYGLAVFGGWVK;SKLFPGEVFANTADFDTGIR;CLPLTSR;RILDLGCGTGELSLK;SGFTTVAVPWK;YDEMLEVICR;QLLPRYDEMLEVICRCLPLTSR;TADFDTGIR;IAASLTPNGCFWNADPILPESPTLAEIYQAAR	16	77.8243	239	chromosome
all2017	hypothetical protein	INQHQHLKNLRNK;INQHQHLK;NLIVDIR;NLRNKLLK;TLLSPSEEGNTFAR;ITYEQVSGR;TSNTLLQR	7	38.0282	142	chromosome
all2020	ABC transporter ATP-binding protein	VTAEALGELSSTLNSQDGDFFLEGTPLLVAAGAVGR;VVQQGTFQELANTEGIFAQLMAR;VKEPLEAIVR;DGNLTLDNVSISAEPGEFIALVGSSGSGK;IYVLQAGRVVQQGTFQELANTEGIFAQLMAR;RQLGVVLQNGQLNSASIFENIAGDAQITLDEAWEAARMSGFAEDVTAMPMQMHTVVSEGGGNLSGGQR;VVVNEGVAATLAPVAYMFYRSLPDK;ILLFDEATSALDNRTQAIVSESLDK;YLCSISQGEALFGTVYQQR;ILLFDEATSALDNR	10	25.5252	952	chromosome
all2021	ABC transporter ATP-binding protein	DCDQIIVLERGK;LQGYVELK;ALVNNPSILVMDEATSALDAETEKIIDQNLR;QRIDANQRLIQEYGK;FAGEISNR;VMDGHLSIGMLIAFQGLMSGFQQPVNNLVNFGTTLQELEGNLIR;IDANQRLIQEYGK;RLEIAR	8	17.4157	712	chromosome
all2022	unknown protein	EGAISGDEALK;LTQLESQDKAVGSLQGR;GNTSVDQQR;ILEITLTPGQVVNAGTR;IQPGMSIQITPQTVK;GQVLATIDQAELRK;AEQEYLQNLEK;QLDSQQASVAQQDLENVTARNKEIQEVK;KIQPGMSIQITPQTVK;TKGNTSVDQQRQGLQQR;ENLTLVADLQSQLK;GQVLATIDQAELR;SAGQIMALNVK;KGQVLATIDQAELR;QLQQQR	15	35.8242	455	chromosome
all2023	hypothetical protein	PCATESLLFLEGLAYWVYK;TSTKISIAAPRASVQNLDQVPIPDYDDYFQTLHASTLSPYIQPGLLIETSR;PTILYPNIQFAEEIGLDVYAMISENFIETFLGEWTFSGVLFPEFNPNHSEYFDLISPCFKSYENYLPDRNLK;CIQPGIESMHNSILKLMNK;LWQSLYYK;LWVNQWNR	6	26.1834	676	chromosome
all2025	similar to MrsD protein	GMLQQAIAIAQQLEQQAIR;ELIDGFRQMYQFLQQRK;RGMLQQAIAIAQQLEQQAIR;QMYQFLQQR;QINANQNNAKLEK;WYQFIAK;NRPFGENIDTSLNNHSK;QLSHPELLETANNR;QMDDADLAKQISLIR;QINANQNNAKLEKWYQFIAK;WKHINTDSMVIVREYTK;AGMQVATFVIPENSNNK;AVIVIKFASGFK;EAITLEQR;FINQLQSNCSKQQYTDFVNK;LSSSFIFNDR	16	17.0776	1095	chromosome
all2026	similar to nitrile hydratase	EIEAQIIVQAWKDETYR	1	14.6552	116	chromosome
all2027	similar to nitrile hydratase	QELLNNPK;KDVEAQIIVQAWKDEAYRQELLNNPK;QELLNNPKK	3	24.3243	111	chromosome
all2029	heme biosynthesis protein	LSAPEFPSIYEHIR;GNNPYCHHRALELAK;MKEAGIAK;ALELAKR	4	9.04762	420	chromosome
all2030	unknown protein	ITTDPTFR	1	6.83761	117	chromosome
all2031	unknown protein	LQQDVGFASRFYR;NLAQSQHLR;EIAAGTTLIQPGK;VIASLLSQR;SLVMSIPVGELAAK;VIASLLSQRSQAMVSQLGYGRR;LQQDVGFASR;ELTKSDIDWMVAIGHQREIAAGTTLIQPGK;VYSRGQSLR	9	26.6484	364	chromosome
all2032	unknown protein	NNIFDELIADYR;LFNSMRNNIFDELIADYRGIIAATGYYQANWFLR;GFNNWDRIR;LEHECTHYLTYRLFNSMRNNIFDELIADYR;GFNNWDRIRQYR;LEHECTHYLTYRLFNSMR;LTDTNMQILMLITLTYLTLEELATQEAHFFIQNTLDR;FPQYR	8	25.641	390	chromosome
all2033	cell division inhibitor; MinD	FQELIR;EEKIQLTLNDYLWQR;ALPSLNFSDLK;ILLVLNK;IQLTLNDYLWQR;YSQHTITQIIQEITEQIAGLVVSH;LNDGFQELIR	7	25.5725	262	chromosome
all2034	unknown protein	RSHNSK;LRDQRLKMQVQELRIEIDQTK;HQDITTHETEKEYYQRLQTQVQSLK;EYYQRLQTQVQSLK;LDQLIIDYHR;VFSEMAEEVRLRDQR;TTQPGHATYHLPK;EDDIGQLVRVFSEMAEEVRLR;DQRLKMQVQELR;HVVDFLSATTPENHK;PIHALTAAAQALEDDK;RSHNSKNQPLTD	12	28.6026	458	chromosome
all2035	transcriptional regulator	KMQRQVATSQ;FIESNYDQSIGLR	2	8.18505	281	chromosome
all2037	probable galactosyltransferase	TPLNLINAAR;IHFEGFQPEPQR;VNQQTLAVYAEVK;AGVLVPPK;LLSQPHLLK;AQATGLSNTRIHFEGFQPEPQR;DPSPLVIPEAR;VVPNGTLGSVR;EAGCAIVATSVDGIPEALDNGK;EFQPDIVHAHMMTGVVLGR;AQATGLSNTR	11	34.153	366	chromosome
all2038	unknown protein	NKNFRSLK;GDIWQAAEAGYIK;TSWIGNTFGGK;DGSWLWR;QLAQQITDVANPSAIAFDPQGR;LLGLQFIDNADADPDSDGR;LLGLQFIDNADADPDSDGRDVFTK;QNNLWVVQK;DVNGDGSIQNNEYK;DKELYVSDPANDR;IPMPAPFK;TLGEEDGSVWGWEIDSK;LHTTPTSAFVR;FDGEIAVPCGIFGK;ADDLHGWGR;PKQVGTLGDK;LRVYNTDTMQELRSFSVPNPGAIAVDR;YLYVAMR;KRNLRWR;NEHFVMDYSK;SGNIYVSNHGFNSTGADLRKFSSSGK;QQVLIYNIANKPK;VYNTDTMQELR;LLYLSSEMMAER;DKELYVSDPANDRLR;RYDLSGK;SIDVAGDR;SGNIYVSNHGFNSTGADLRK…	64	70.6595	743	chromosome
all2039	unknown protein	DSQQYWEFNLSPSR;IISPEQLIDVAITTVIK;ITYWALVHPGK;EADFHIR;DSFIIRL;SHQIFSLQPFPSEESLVDLK;NWNIYR;HNNQLTINYQVVGELAPVEIPSSVDIPTR;DSFIIR;NWNIYRFHGYR;SLQPFPSEESLVDLK;DGKITYWALVHPGKEADFHIR;IAGNISR	13	70.3911	179	chromosome
[truncated: 4,677 more rows]

## Sheet: Table S1C
Table S1C. List of proteins containing unique peptides and shared peptides.
Protein accession	Unique peptide						Protein accession	Shared peptide
all0001	AAGGEDNYRK						all0040,all4861	LAYVLK
[truncated: 94,263 more rows]

## Sheet: Table S1D
Table S1D. Subcellular localization of identified and unidentified proteins according to Cello analysis.
[truncated: 5,520 more rows]

[truncated: 1 more sheets: Table S1E]
