# Supplementary material for: Proteogenomic Analysis Provides Novel Insight into Genome Annotation and Nitrogen Metabolism in Nostoc sp. PCC 7120
Source: Microbiol Spectr. 2021 Sep 15;9(2):e00490-21. doi: 10.1128/Spectrum.00490-21 (PMC8557916; doi:10.1128/Spectrum.00490-21)
Supplement: SUPPLEMENTAL FILE 2 — Supplemental material. Download SPECTRUM00490-21_Supp_2_seq13.xlsx, XLSX file, 0.1 MB [file spectrum00490-21_supp_2_seq13.xlsx]

## Sheet: Table S2A
Table S2A. List of identified shared proteins and their peptides.
Protein accession	Cyanobase description	Peptides	Peptide counts	Sequence coverage (%)	Protein length (aa)
all0015	transposase	WVVERTFGWLNQYR;DYERLPEMSEAAIYAVMTRIMLR;LPEMSEAAIYAVMTRIMLR;EERPELLEK	4	31.5068	146
all0016	transposase	STQPTAIAADSQSVK;EVCNAIYYHLK;DQVRQKMGKSTQPTAIAADSQSVK;RGIWEQMNHTLRDQVRQKMGK;RGIWEQMNHTLR	5	37.0079	127
all0306	transposase	ATLYMGAVVAMR;FANTELEIFNLVEQLK;QLGELISR;ATLDVYIRPIGK;ALADIEAHIEYLDER;TLDVYIR;LVGVAPINHDSGQHK;RRQLVEMQTAEKNRR;RRQLVEMQTAEK;QGRNFAKATGK;AHVRATLYMGAVVAMRHNPVIK;MLVILNAMVRDNLPWR;ATLYMGAVVAMRHNPVIK;MLVILNAMVR;QLNQEIEQLTQNNQ;QLVEMQTAEKNR;RMINGGR	17	47.1875	320
all0315	transposase	TTQYVAIDEAIR;FYDNCK;ALNSSACQASIER;FWMDNR;NKAIRFWMDNR;IDEAIR	6	31.1111	135
all0362	transposase	KFVEQELLPKLWK;VTVVGAITNK;GIIEMIESVGAR;GAVVVMDNLKAHKMK	4	30.6748	163
all0686	unknown protein	EVVEKMVK;EHILQAK;VVNGGGTLER;EYAIGSDR;QDTHLDSLAER;MHPQGGLTIANPIYR;VTSITLR;VASGGSDRLNTSSPFNIK;LNTSSPFNIK;LGLDFGWLFVFDR;EILIARQDTHLDSLAER;LGLDFGWLFVFDRR;KNALPMEER;EILIAR;MDLCLR;YAAVMVSVEVGSA;YAAVMVSVEVGSAFNHD	17	29.1221	467
all0687C	[NiFe] uptake hydrogenase large subunit, Cend fragment (hupL3')	NLGQIVETIQSIPR;TNWLEPVWLGCSLER;GSLCHWIDIEGGK;LEVGPLAR;VEGDLDVR;ESDLGFYWR;GPIEEALIGTPIEDSRDPVEVGHVAR;YQKPTIEGR;FYDEAVR;MGGASIHLRQLAR;VVNAWTHAELFR;DPQAGLIVTPR;TLDISPVGR;VEIEDGR;FEIILR;ESDLGFYWRMGLDIGLDRYGAGVGK;NAYSWSTAVLHQDFGR;MGLDIGLDRYGAGVGK;QLVAGGQHGESWQHYDGFILDAFQK;GKDPQAGLIVTPR;FYDEAVRR;ENTTHAWYDEGNADVHPFDR;DSEGVRGPIEEALIGTPIEDSRDPVEVGHVAR;NYQVIAATTWNVGPR;EFVLNDPWYIKPK;FSAYTGK;GFEIILR;YVSWGYLP…	31	60.8286	531
all0687N	[NiFe] uptake hydrogenase large subunit, Nend fragment (hupL5')	NLGQIVETIQSIPR;VVNAWTHAELFR;DPQAGLIVTPR;GSLCHWIDIEGGK;TNWLEPVWLGCSLER;TLDISPVGR;LEVGPLAR;VEIEDGR;VEGDLDVR;ESDLGFYWR;FEIILR;GPIEEALIGTPIEDSRDPVEVGHVAR;ESDLGFYWRMGLDIGLDRYGAGVGK;FYDEAVR;NAYSWSTAVLHQDFGR;MGLDIGLDRYGAGVGK;QLVAGGQHGESWQHYDGFILDAFQK;GKDPQAGLIVTPR;FYDEAVRR;ENTTHAWYDEGNADVHPFDR;DSEGVRGPIEEALIGTPIEDSRDPVEVGHVAR;NYQVIAATTWNVGPR;EFVLNDPWYIKPK;FSAYTGK;GFEIILR;YVSWGYLPHEDKYQKPTIEGR;MGLDIGLDR;…	31	60.8286	531
all0732	transposase	ATLDVYIRPIGK;ALADIEAHIEYLDER;TLDVYIR;ATLYMGAVVAMR;LVGVAPINHDSGQHK;QLGELISR;RRQLVEMQTAEKNRR;RRQLVEMQTAEK;QGRNFAKATGK;AHVRATLYMGAVVAMRHNPVIK;FANTELEIFNLVEQLK;MLVILNAMVRDNLPWR;RMINGGR;QLNQEIEQLTQNNQ;QLVEMQTAEKNR;ATLYMGAVVAMRHNPVIK;MLVILNAMVR	17	47.1875	320
all0935	hypothetical protein	DLITAIK	1	6.79612	103
all1099	transposase	RMINGGR;FANTELEIFNLVEQLK;MLVILNAMVR;QLGELISR;ALADIEAHIEYLDER;RRQLVEMQTAEKNRR;ATLYMGAVVAMRHNPVIK;ATLDVYIRPIGK;QLNQEIEQLTQNNQ;QLVEMQTAEKNR;TLDVYIR;ATLYMGAVVAMR;LVGVAPINHDSGQHK;RRQLVEMQTAEK;QGRNFAKATGK;AHVRATLYMGAVVAMRHNPVIK;MLVILNAMVRDNLPWR	17	47.1875	320
all1454C	nitrogenase molybdenum-iron protein alpha chain, Cend fragment (nifD3')	YTPVMNAVLDK;LIEELDVLFPLNR;IQENAEK;HLNVHEENK;DIVFGGDK;EKHLNVHEENK;HLNVHEENKSDCGVK;DIVFGGDKK;AKKPDLIASGIK;KPDLIASGIK;GVSQSLGHHIANDAIR;VVGTGYEFAHNDDYKR;QIGKPVVPLR;LVLIHCYR;VVGTGYEFAHNDDYK;HVVPAFEDLGIK;MLLEEMGLR;VVAQWSGDGTLNELIQGPAAK;GVVWGPIK;LEGNTVMLYVGGLRPR;DMIHISHGPVGCGYWSWSGR;NLVDENKELIQEVLK;GVSIQSECPIGLIGDDIEAVAK;DWIFPEYDK;DMDLALNSPTWSLIGAPWK;LDFEPSPYDVALIGDYNIGGDAWASR;SLEEQYGMPWMEFNFFGPTK;ENRLD…	132	90.5433	497
all1454N	nitrogenase molybdenum-iron protein alpha chain, Nend fragment (nifD5')	TTHYIDNATIIYDDVTAYEFEEFVK;VVAQWSGDGTLNELIQGPAAK;YTPVMNAVLDK;DMDLALNSPTWSLIGAPWK;LIEELDVLFPLNR;IQENAEK;NLVDENK;HLNVHEENK;DIVFGGDK;EKHLNVHEENK;HLNVHEENKSDCGVK;DIVFGGDKK;AKKPDLIASGIK;KPDLIASGIK;GVSQSLGHHIANDAIR;VVGTGYEFAHNDDYKR;QIGKPVVPLR;LVLIHCYR;VVGTGYEFAHNDDYK;HVVPAFEDLGIK;MLLEEMGLR;GVVWGPIK;LEGNTVMLYVGGLRPR;DMIHISHGPVGCGYWSWSGR;DWIFPEYDK;NLVDENKELIQEVLK;GVSIQSECPIGLIGDDIEAVAK;LDFEPSPYDVALIGDYNIG…	132	90.5433	497
all1516C	ferrodoxin-like protein, Cend fragment (fdxN3')	HQGEILGV;LCSSVCPTGAIK	2	17.2414	116
all1516N	ferrodoxin-like protein, Nend fragment (fdxN5')	HQGEILGV;LCSSVCPTGAIK	2	17.2414	116
all1971	transposase	LLIFWDGASYHRSKEIR;FAPNCPVQNPIEDIWLQAKTWVR	2	23.5294	170
all1972	transposase	KKRLKHCWQITEKKSK;KSYLNAK;SQHLQATTLAGEVSQQYLK;ADENAVAEK;QAYEETGIDGLR;LVYQGYLYDEIQK;QSYYDLFSEAGISWK;QSYYDLFSEAGISWKK;QAYEETGIDGLRLNYK;HCWQITEK;ADENAVAEKKKRLKHCWQITEK;TTKVNPKADENAVAEKK;QLQEVLSWLQTK	13	60.8466	189
all1986	transposase	QLGELISR;QLNQEIEQLTQNNQ;ATLDVYIRPIGK;ALADIEAHIEYLDER;RRQLVEMQTAEKNRR;ATLYMGAVVAMRHNPVIK;QLVEMQTAEKNR;FANTELEIFNLVEQLK;ATLYMGAVVAMR;RMINGGR;MLVILNAMVR;MLVILNAMVRDNLPWR;RRQLVEMQTAEK;TLDVYIR;LVGVAPINHDSGQHK;QGRNFAKATGK;AHVRATLYMGAVVAMRHNPVIK	17	47.1875	320
all2065	transposase	QLGELISR;FANTELEIFNLVEQLK;MLVILNAMVR;ALADIEAHIEYLDER;RRQLVEMQTAEKNRR;ATLYMGAVVAMRHNPVIK;ATLDVYIRPIGK;MLVILNAMVRDNLPWR;RMINGGR;QLNQEIEQLTQNNQ;QLVEMQTAEKNR;RRQLVEMQTAEK;ATLYMGAVVAMR;TLDVYIR;LVGVAPINHDSGQHK;QGRNFAKATGK;AHVRATLYMGAVVAMRHNPVIK	17	47.1875	320
all2066	transposase	LLIFWDGASYHRSKEIR;FAPNCPVQNPIEDIWLQAKTWVR	2	23.5294	170
all2067	transposase	KSYLNAK;QSYYDLFSEAGISWKK;HCWQITEK;SQHLQATTLAGEVSQQYLK;TTKVNPKADENAVAEKK;ADENAVAEKKKRLKHCWQITEK;KKRLKHCWQITEKKSK;QLQEVLSWLQTK;ADENAVAEK;QAYEETGIDGLR;LVYQGYLYDEIQK;QSYYDLFSEAGISWK;QAYEETGIDGLRLNYK	13	60.8466	189
all2145	transposase	DNQVVESIQDK;ARPIEVK;FAVESIR	3	7.91139	316
all2664	transposase	MEITQIYPIK;IRARDMWHLTSR;QTYYGFHGHLIVSGTGVISGFTLTPANGSERDALWDLITR;DMWHLTSRLNR;YFHRHWLGLFPQLK	5	26.5993	297
all2693	transposase	STQPTAIAADSQSVK;DQVRQKMGKSTQPTAIAADSQSVK;RGIWEQMNHTLR;EVCNAIYYHLK;RGIWEQMNHTLRDQVRQKMGK	5	37.0079	127
all3572	photosystem II protein D1	EWELSYR;ETTENESQNYGYK;FGQEEETYNIVAAHGYFGR;LIFQYASFNNSR;VINTWADIINR;ANLGMEVMHER;NLNGFNFNQSIIDSQGR;SAMHGSLVTSSLVR;LGMEVMHER;HGSLVTSSLVR;AFNLNGFNFNQSIIDSQGR;EPVAGSLIYGNNIISGAVVPSSN;GFNFNQSIIDSQGR;GMEVMHER;WADIINR;NLGMEVMHER;FGQEEETYNIVAAHGYF;FGQEEETYNIVAAHGY;FGQEEETYNIVAAH;NAHNFPLDLA;KSANVWEQFCEWITSTNNR;TATLQQR;EPVAGSLIYGN;FNQSIIDSQGR;IIDSQGR;MEVMHER;NTWADIINR;NFNQSIIDSQGR;TWADIINR;IDSQGRVINTWADIINR…	39	45.8333	360
all3624	transposase	QTYYGFHGHLIVSGTGVISGFTLTPANGSERDALWDLITR;DMWHLTSRLNR;YFHRHWLGLFPQLK;MEITQIYPIK;IRARDMWHLTSR	5	26.5993	297
all3682	transposase	QLGELISR;MLVILNAMVRDNLPWR;RMINGGR;QLNQEIEQLTQNNQ;ATLDVYIRPIGK;ALADIEAHIEYLDER;ATLYMGAVVAMR;FANTELEIFNLVEQLK;TLDVYIR;LVGVAPINHDSGQHK;RRQLVEMQTAEKNRR;RRQLVEMQTAEK;QGRNFAKATGK;AHVRATLYMGAVVAMRHNPVIK;ATLYMGAVVAMRHNPVIK;MLVILNAMVR;QLVEMQTAEKNR	17	47.1875	320
all3734	transposase	FANTELEIFNLVEQLK;QLGELISR;QLNQEIEQLTQNNQ;ATLDVYIRPIGK;ALADIEAHIEYLDER;TLDVYIR;ATLYMGAVVAMR;LVGVAPINHDSGQHK;RRQLVEMQTAEKNRR;RRQLVEMQTAEK;QGRNFAKATGK;AHVRATLYMGAVVAMRHNPVIK;MLVILNAMVR;ATLYMGAVVAMRHNPVIK;RMINGGR;MLVILNAMVRDNLPWR;QLVEMQTAEKNR	17	47.1875	320
all3986	transposase	DLHFYQLK;KEQTHGSVEYK;FVRNACLR;NMVRNR;NACLRYWMDNQNIGR;NILELGLR;REPTLKTIGLDVGLNHFLTDSEGNTVENPR;QASAERAWSAIARFFDNCKQNKTGK;CVVQSSDLVAYEDLQVR;LARCVVQSSDLVAYEDLQVRNMVRNR;QASAERAWSAIARFFDNCKQNK;RVRVVRRADGYYAQFCIDQER;QASAERAWSAIAR	13	36.5672	402
all4399	transposase	DYERLPEMSEAAIYAVMTRIMLR;WVVERTFGWLNQYR;LPEMSEAAIYAVMTRIMLR;EERPELLEK	4	31.5068	146
all4400	transposase	STQPTAIAADSQSVK;RGIWEQMNHTLRDQVRQKMGK;RGIWEQMNHTLR;EVCNAIYYHLK;DQVRQKMGKSTQPTAIAADSQSVK	5	37.0079	127
all4756	transposase	ATLDVYIRPIGK;ALADIEAHIEYLDER;TLDVYIR;ATLYMGAVVAMR;LVGVAPINHDSGQHK;QLGELISR;RRQLVEMQTAEKNRR;RRQLVEMQTAEK;QGRNFAKATGK;AHVRATLYMGAVVAMRHNPVIK;FANTELEIFNLVEQLK;MLVILNAMVRDNLPWR;QLVEMQTAEKNR;RMINGGR;MLVILNAMVR;QLNQEIEQLTQNNQ;ATLYMGAVVAMRHNPVIK	17	47.1875	320
all4816	transposase	LPEMSEAAIYAVMTRIMLR;EERPELLEK;DYERLPEMSEAAIYAVMTRIMLR;WVVERTFGWLNQYR	4	31.5068	146
all4817	transposase	STQPTAIAADSQSVK;EVCNAIYYHLK;RGIWEQMNHTLR;DQVRQKMGKSTQPTAIAADSQSVK;RGIWEQMNHTLRDQVRQKMGK	5	37.0079	127
all4867	transposase	LLIFWDGASYHRSKEIR;FAPNCPVQNPIEDIWLQAKTWVR	2	23.5294	170
all4868	transposase	HCWQITEK;ADENAVAEKKKRLKHCWQITEK;KSYLNAK;SQHLQATTLAGEVSQQYLK;KKRLKHCWQITEKKSK;QSYYDLFSEAGISWKK;ADENAVAEK;QAYEETGIDGLR;LVYQGYLYDEIQK;QSYYDLFSEAGISWK;QAYEETGIDGLRLNYK;TTKVNPKADENAVAEKK;QLQEVLSWLQTK	13	60.8466	189
all4872	putative cytidine and deoxycytidylate deaminase	HALELAK	1	4.7619	147
all7004	transposase	NILNNK;EASGLKLQENLTLIEQSLERMEK;GLSATASLFSPVR;SQLQKHHKAR	4	21.0526	247
all7005	transposase	SVPQIHTHLELK;AIVANQGR;IAHGLCHYHYLK;AVGLALPK;RCQNKSCMRYKKAYR;RCQNKSCMRYK;EAIKPIYEADR;IRRCQNKSCMRYK	8	29.1845	233
all7099	unknown protein	KAHTLQVHHWNR;KAHTLQVHHWNRDPSDNR	2	17.6471	102
all7105	transposase	NILNNK;EASGLKLQENLTLIEQSLERMEK;GLSATASLFSPVR;SQLQKHHKAR	4	21.0526	247
all7106	transposase	AIVANQGR;SVPQIHTHLELK;AVGLALPK;IRRCQNKSCMRYK;IAHGLCHYHYLK;RCQNKSCMRYKKAYR;RCQNKSCMRYK;EAIKPIYEADR	8	29.1845	233
all7111	transposase	EASGLKLQENLTLIEQSLERMEK;NILNNK;GLSATASLFSPVR;SQLQKHHKAR	4	21.0526	247
all7112	transposase	AIVANQGR;SVPQIHTHLELK;IAHGLCHYHYLK;RCQNKSCMRYKKAYR;RCQNKSCMRYK;EAIKPIYEADR;IRRCQNKSCMRYK;AVGLALPK	8	29.1845	233
all7117	unknown protein	KAHTLQVHHWNR;KAHTLQVHHWNRDPSDNR	2	17.6471	102
all7123	unknown protein	VLQQLR	1	2.24719	267
all7177	transposase	NILNNK;EASGLKLQENLTLIEQSLERMEK;GLSATASLFSPVR;SQLQKHHKAR	4	21.0526	247
all7178	transposase	AVGLALPK;AIVANQGR;IRRCQNKSCMRYK;IAHGLCHYHYLK;RCQNKSCMRYKKAYR;RCQNKSCMRYK;SVPQIHTHLELK;EAIKPIYEADR	8	29.1845	233
all7265	unknown protein	ATVPVIFR	1	6.34921	126
all7268	transposase	NILNNK;AVGLALPK;AIVANQGR;EAIKPIYEADRNAKKELKKKVR;IAHGLCHYHYLK;RCQNKSCMRYKKAYR;RCQNKSCMRYK;SVPQIHTHLELK;EASGLKLQENLTLIEQSLERMEK;GLSATASLFSPVR;SQLQKHHKAR;EAIKPIYEADR;IRRCQNKSCMRYK	13	26.3581	497
all7290	unknown protein	FTLGQR	1	5.76923	104
all7302	transposase	EASGLKLQENLTLIEQSLERMEK;GLSATASLFSPVR;SQLQKHHKAR;NILNNK	4	21.0526	247
all7303	transposase	AIVANQGR;IAHGLCHYHYLK;RCQNKSCMRYKKAYR;RCQNKSCMRYK;SVPQIHTHLELK;IRRCQNKSCMRYK;EAIKPIYEADR;AVGLALPK	8	29.1845	233
all7360	hypothetical protein	LMDTSIR	1	5.22388	134
all7364	unknown protein	ATVPVIFR	1	6.34921	126
all7375	transposase	EASGLKLQENLTLIEQSLERMEK;NILNNK;GLSATASLFSPVR;SQLQKHHKAR	4	21.0526	247
all7376	transposase	IAHGLCHYHYLK;SVPQIHTHLELK;AVGLALPK;AIVANQGR;EAIKPIYEADR;RCQNKSCMRYKKAYR;RCQNKSCMRYK;IRRCQNKSCMRYK	8	29.1845	233
all8010	transposase	DLHFYQLK;CVVQSSDLVAYEDLQVR;LARCVVQSSDLVAYEDLQVRNMVRNR;QASAERAWSAIARFFDNCKQNK;RVRVVRRADGYYAQFCIDQER;FVRNACLR;NMVRNR;NACLRYWMDNQNIGR;NILELGLR;REPTLKTIGLDVGLNHFLTDSEGNTVENPR;QASAERAWSAIARFFDNCKQNKTGK;KEQTHGSVEYK;QASAERAWSAIAR	13	36.5672	402
all8069	transposase	GLGIGGQTLVER;GLGIGGQTLVERELGWNRR;CFGWLEQHWNGSLLDTVETVLNFAQTLTFKGKNPVVTLVEK;VAVKIGEFDR;KGMQELESGK;KTKPIK;PFIDGFER;LTTSAMEEIETQINR;LLEDIK;QLIEQFGYSDKELPSSETIR;SIIQLTENLK	11	35.8025	405
alr0249	transposase	ATLYMGAVVAMR;FANTELEIFNLVEQLK;MLVILNAMVR;ALADIEAHIEYLDER;ATLDVYIRPIGK;TLDVYIR;LVGVAPINHDSGQHK;QLGELISR;RRQLVEMQTAEKNRR;RRQLVEMQTAEK;QGRNFAKATGK;AHVRATLYMGAVVAMRHNPVIK;MLVILNAMVRDNLPWR;QLVEMQTAEKNR;ATLYMGAVVAMRHNPVIK;QLNQEIEQLTQNNQ;RMINGGR	17	47.1875	320
alr0552	transposase	QSYYDLFSEAGISWKK;HCWQITEK;SQHLQATTLAGEVSQQYLK;QLQEVLSWLQTK;TTKVNPKADENAVAEKK;ADENAVAEKKKRLKHCWQITEK;KSYLNAK;KKRLKHCWQITEKKSK;QAYEETGIDGLR;ADENAVAEK;LVYQGYLYDEIQK;QSYYDLFSEAGISWK;QAYEETGIDGLRLNYK	13	60.8466	189
alr0553	transposase	FAPNCPVQNPIEDIWLQAKTWVR;LLIFWDGASYHRSKEIR	2	23.5294	170
alr0999	transposase	MEITQIYPIK;IRARDMWHLTSR;DMWHLTSRLNR;YFHRHWLGLFPQLK;QTYYGFHGHLIVSGTGVISGFTLTPANGSERDALWDLITR	5	26.5993	297
alr1097	multidrug-efflux transporter	LLFAFK;QPEKATLRDPR	2	4.52128	376
alr1212	transposase	ALADIEAHIEYLDER;RRQLVEMQTAEKNRR;ATLYMGAVVAMRHNPVIK;ATLDVYIRPIGK;FANTELEIFNLVEQLK;RRQLVEMQTAEK;QLGELISR;MLVILNAMVRDNLPWR;QLNQEIEQLTQNNQ;RMINGGR;ATLYMGAVVAMR;TLDVYIR;LVGVAPINHDSGQHK;QGRNFAKATGK;AHVRATLYMGAVVAMRHNPVIK;MLVILNAMVR;QLVEMQTAEKNR	17	47.1875	320
alr1569	transposase	DMWHLTSRLNR;YFHRHWLGLFPQLK;MEITQIYPIK;IRARDMWHLTSR;QTYYGFHGHLIVSGTGVISGFTLTPANGSERDALWDLITR	5	26.5993	297
alr1609	transposase	AVQEVSPTLAK;TTSGTVEGINNK;TRRIEEIGEVMK;IEEIGEVMK;KAAMSLEDK;SLVEELMPNANITADR;FPVEQILNLPETK	7	17.9803	406
alr1727	transposase	LLIFWDGASYHRSKEIR;FAPNCPVQNPIEDIWLQAKTWVR	2	23.5294	170
alr1853	transposase	KKRLKHCWQITEKKSK;SQHLQATTLAGEVSQQYLK;ADENAVAEK;QAYEETGIDGLR;LVYQGYLYDEIQK;QSYYDLFSEAGISWK;QSYYDLFSEAGISWKK;QAYEETGIDGLRLNYK;KSYLNAK;HCWQITEK;QLQEVLSWLQTK;TTKVNPKADENAVAEKK;ADENAVAEKKKRLKHCWQITEK	13	60.8466	189
alr1854	transposase	LLIFWDGASYHRSKEIR;FAPNCPVQNPIEDIWLQAKTWVR	2	23.5294	170
alr1859	transposase	VTVVGAITNK;GIIEMIESVGAR;GAVVVMDNLKAHKMK;KFVEQELLPKLWK	4	30.6748	163
alr2683	transposase	QTYYGFHGHLIVSGTGVISGFTLTPANGSERDALWDLITR;MEITQIYPIK;IRARDMWHLTSR;DMWHLTSRLNR;YFHRHWLGLFPQLK	5	26.5993	297
alr2694	transposase	DMWHLTSRLNR;YFHRHWLGLFPQLK;QTYYGFHGHLIVSGTGVISGFTLTPANGSERDALWDLITR;MEITQIYPIK;IRARDMWHLTSR	5	26.5993	297
alr2773	transposase	HCWQITEK;SQHLQATTLAGEVSQQYLK;QLQEVLSWLQTK;ADENAVAEKKKRLKHCWQITEK;KKRLKHCWQITEKKSK;KSYLNAK;ADENAVAEK;QAYEETGIDGLR;LVYQGYLYDEIQK;QSYYDLFSEAGISWK;QSYYDLFSEAGISWKK;QAYEETGIDGLRLNYK;TTKVNPKADENAVAEKK	13	60.8466	189
alr2774	transposase	FAPNCPVQNPIEDIWLQAKTWVR;LLIFWDGASYHRSKEIR	2	23.5294	170
alr3384	transposase	MEITQIYPIK;IRARDMWHLTSR;QTYYGFHGHLIVSGTGVISGFTLTPANGSERDALWDLITR;DMWHLTSRLNR;YFHRHWLGLFPQLK	5	26.5993	297
alr3474	unknown protein	LANDVVSQAER;SETSASQLSAPTEEDKENDKS;DEEKPINR;MDDPIK;EQLTKPISSENLVEAQKPEVK;DAEYFIR;FLYSTETHTK;SETSASQLSAPTEEDK;TAFLIAK;YIDSSIK	10	29.697	330
alr3571	transposase	QLGELISR;QLVEMQTAEKNR;FANTELEIFNLVEQLK;ALADIEAHIEYLDER;ATLDVYIRPIGK;TLDVYIR;ATLYMGAVVAMR;LVGVAPINHDSGQHK;RRQLVEMQTAEKNRR;RRQLVEMQTAEK;QGRNFAKATGK;AHVRATLYMGAVVAMRHNPVIK;RMINGGR;MLVILNAMVR;QLNQEIEQLTQNNQ;ATLYMGAVVAMRHNPVIK;MLVILNAMVRDNLPWR	17	47.1875	320
alr3610	transposase	STQPTAIAADSQSVK;EVCNAIYYHLK;RGIWEQMNHTLRDQVRQKMGK;RGIWEQMNHTLR;DQVRQKMGKSTQPTAIAADSQSVK	5	37.0079	127
alr3611	transposase	WVVERTFGWLNQYR;LPEMSEAAIYAVMTRIMLR;EERPELLEK;DYERLPEMSEAAIYAVMTRIMLR	4	31.5068	146
alr3619	unknown protein	LANDVVSQAER;SETSASQLSAPTEEDKENDKS;MDDPIK;TAFLIAK;DAEYFIR;FLYSTETHTK;YIDSSIK;EQLTKPISSENLVEAQKPEVK;DEEKPINR;SETSASQLSAPTEEDK	10	29.697	330
alr3620	type I restriction modification enzyme M subunit	LPNGVFNPYTGIK;FEEFAPEQEWWDNREENEFAWK;TNLLFFTK;DLQSAGNAGEYYTPR;NWAADSEGITGDGLLDFVDNALFK;LLQDCNLHTIVR;QHFQSADVPEILQR;GAIVLPDGTLFGEGVK;VSIADLK;VFDAREEEYELLEDNYK;KQFSEIYEK;LNEVDFNKK;DLQSAGNAGEYYTPRAVTK;SPIPEGLR;VFEDAYNYMK;ILKDLQSAGNAGEYYTPR;EGGRGAIVLPDGTLFGEGVK;NGTLIRQVINKLNEVDFNK;GEPTETIWYYEHPYPAGYK;TKPIRFEEFAPEQEWWDNREENEFAWK;LMAELGEVR;ANNYNLDIK;FEEFAPEQEWWDNR;VSIADLKANNYNLDIK;TRIKEKLLQDCNLHTIVR;PL…	26	54.5455	484
alr3636	transposase	RRQLVEMQTAEK;ATLDVYIRPIGK;ALADIEAHIEYLDER;QLGELISR;MLVILNAMVRDNLPWR;ATLYMGAVVAMR;FANTELEIFNLVEQLK;MLVILNAMVR;QLVEMQTAEKNR;TLDVYIR;LVGVAPINHDSGQHK;RRQLVEMQTAEKNRR;QGRNFAKATGK;AHVRATLYMGAVVAMRHNPVIK;QLNQEIEQLTQNNQ;ATLYMGAVVAMRHNPVIK;RMINGGR	17	47.1875	320
alr3727	photosystem II protein D1	ETTENESQNYGYK;FGQEEETYNIVAAHGYFGR;FGQEEETYNIVAAH;FGQEEETYNIVAAHGY;TYNIVAAHGYFGR;LIFQYASF;LIFQYASFNNSR;EWELSYR;VINTWADIINR;ANLGMEVMHER;EPVAGSLIYGNNIISGAVVPSSN;NLNGFNFNQSIIDSQGR;EPVAGSLIYGN;TATLQQR;SAMHGSLVTSSLVR;LGMEVMHER;HGSLVTSSLVR;AFNLNGFNFNQSIIDSQGR;GFNFNQSIIDSQGR;GMEVMHER;WADIINR;NLGMEVMHER;KSANVWEQFCEWITSTNNR;MEVMHER;IDSQGRVINTWADIINR;GRVINTWADIINR;FGQEEETYNIVAAHGYF;NAHNFPLDLA;FNQSIIDSQGR;II…	40	45.8333	360
alr4104	transposase	LARCVVQSSDLVAYEDLQVRNMVRNR;QASAERAWSAIARFFDNCKQNK;RVRVVRRADGYYAQFCIDQER;FVRNACLR;NMVRNR;NACLRYWMDNQNIGR;NILELGLR;REPTLKTIGLDVGLNHFLTDSEGNTVENPR;QASAERAWSAIARFFDNCKQNKTGK;DLHFYQLK;KEQTHGSVEYK;CVVQSSDLVAYEDLQVR;QASAERAWSAIAR	13	36.5672	402
alr4290	photosystem II protein D2	AAEDPEFETFYTK;AYDFVSQELR;FVFPEEVLPR;AFNPTQSEETYSMVTANR;PQDQPHEK;APQDQPHEK;MAPQDQPHEK;AWMAPQDQPHEK;NILLNEGIR;FPEEVLPR;PEEVLPR;GWFDVLDDWLK;SLLLLWGPEAQGDLTR;GWFDVLDDWLKR;QFEIAR;AWMAPQDQPHEKFVFPEEVLPR;WGPEAQGDLTR;LWGPEAQGDLTR;APSRGWFDVLDDWLKR;FWSQIFGIAFSNK;FWSQIFGIAFSNKR;FDVLDDWLKR;AAEDPEFETFYTKNILLNEGIR;GHSLLLLWGPEAQGDLTR;TVENTLFEDGEGANTFR;GATVENTLFEDGEGANTFR;TLFEDGEGANTFR;LFEDGEGANTFR;FVFPEEVLPRG;E…	49	53.8462	351
alr4438	transposase	RGIWEQMNHTLR;STQPTAIAADSQSVK;EVCNAIYYHLK;DQVRQKMGKSTQPTAIAADSQSVK;RGIWEQMNHTLRDQVRQKMGK	5	37.0079	127
alr4439	transposase	LPEMSEAAIYAVMTRIMLR;EERPELLEK;DYERLPEMSEAAIYAVMTRIMLR;WVVERTFGWLNQYR	4	31.5068	146
alr4548	photosystem II protein D2	AAEDPEFETFYTK;AYDFVSQELR;FVFPEEVLPR;AFNPTQSEETYSMVTANR;AWMAPQDQPHEK;QFEIAR;NILLNEGIR;GWFDVLDDWLK;GWFDVLDDWLKR;APSRGWFDVLDDWLKR;AWMAPQDQPHEKFVFPEEVLPR;FWSQIFGIAFSNK;FWSQIFGIAFSNKR;FDVLDDWLKR;AAEDPEFETFYTKNILLNEGIR;GHSLLLLWGPEAQGDLTR;TVENTLFEDGEGANTFR;SLLLLWGPEAQGDLTR;GATVENTLFEDGEGANTFR;TLFEDGEGANTFR;LFEDGEGANTFR;FVFPEEVLPRG;ENTLFEDGEGANTFR;APQDQPHEK;FPEEVLPR;PQDQPHEK;WMAPQDQPHEK;AAEDPEFETFYTKN;YD…	49	53.8462	351
alr4592	photosystem II protein D1	ETTENESQNYGYK;KSANVWEQFCEWITSTNNR;EWELSYR;TATLQQR;ANLGMEVMHER;VINTWADIINR;FGQEEETYNIVAAHGYFGR;LIFQYASFNNSR;HGSLVTSSLVR;FNQSIIDSQGR;IIDSQGR;NLNGFNFNQSIIDSQGR;LGMEVMHER;GMEVMHER;NLGMEVMHER;MEVMHER;NTWADIINR;GFNFNQSIIDSQGR;NFNQSIIDSQGR;FGQEEETYNIVAAHGY;NAHNFPLDLA;EPVAGSLIYGNNIISGAVVPSSN;EPVAGSLIYGN;AFNLNGFNFNQSIIDSQGR;TWADIINR;IDSQGRVINTWADIINR;SIIDSQGR;GRVINTWADIINR;FGQEEETYNIVAAH;IVAAHGYFGR;TYNIVA…	39	45.8333	360
alr5157	transposase	STQPTAIAADSQSVK;RGIWEQMNHTLRDQVRQKMGK;RGIWEQMNHTLR;DQVRQKMGKSTQPTAIAADSQSVK;EVCNAIYYHLK	5	37.0079	127
alr5158	transposase	WVVERTFGWLNQYR;LPEMSEAAIYAVMTRIMLR;EERPELLEK;DYERLPEMSEAAIYAVMTRIMLR	4	31.5068	146
alr7007	hypothetical protein	DLFTPILNEVEEMQSILVATLNK	1	19.8276	116
alr7139	unknown protein	FTLGQR	1	5.55556	108
alr7228	transposase	FVRNACLR;NMVRNR;NACLRYWMDNQNIGR;NILELGLR;REPTLKTIGLDVGLNHFLTDSEGNTVENPR;QASAERAWSAIARFFDNCKQNKTGK;CVVQSSDLVAYEDLQVR;DLHFYQLK;KEQTHGSVEYK;QASAERAWSAIAR;LARCVVQSSDLVAYEDLQVRNMVRNR;QASAERAWSAIARFFDNCKQNK;RVRVVRRADGYYAQFCIDQER	13	36.5672	402
alr7231	transposase	QASAERAWSAIAR;DLHFYQLK;CVVQSSDLVAYEDLQVR;FVRNACLR;NMVRNR;NACLRYWMDNQNIGR;NILELGLR;REPTLKTIGLDVGLNHFLTDSEGNTVENPR;QASAERAWSAIARFFDNCKQNKTGK;LARCVVQSSDLVAYEDLQVRNMVRNR;QASAERAWSAIARFFDNCKQNK;RVRVVRRADGYYAQFCIDQER;KEQTHGSVEYK	13	36.5672	402
alr7305	transposase	RQFKCHKCKKVFSEQLDFVDKSKGYTK;VFSEQLDFVDK;KVFSEQLDFVDK;LKSVQEVSPNLAK;MHSLKEQFRDIFETTK;FPVEQILNLPDMK;PIEIVQSRR;FHVMKQVNDELDTMRKAEKKAAISLDNK;ILEALNKSK;LATDIVQQVLNSNIR;RIEDIR;SIHQNHWR	12	35.2217	406
alr7323	transposase	AIVANQGR;IRRCQNKSCMRYK;NILNNK;AVGLALPK;EAIKPIYEADRNAKKELKKKVR;EASGLKLQENLTLIEQSLERMEK;GLSATASLFSPVR;SQLQKHHKAR;SVPQIHTHLELK;IAHGLCHYHYLK;RCQNKSCMRYKKAYR;RCQNKSCMRYK;EAIKPIYEADR	13	26.3581	497
alr7325	transposase	NKAIRFWMDNR;TIGLDVGLKEFYTDSNGHTEPNPK;TSGWSLSETR;TTQYVAIDEAIR;ALNSSACQASIER;FYRTGEK;KNNRSVEYKTSGWSLSETRKQITFTDKKGIGK;FYDNCK;FWMDNR;LGRVHLKISRQREEHAK;NHCLAKSINDAGWYQFR;NLVKNHCLAKSINDAGWYQFR;NHCLAKSINDAGWYQFRK;IDEAIR	14	35.732	403
alr7333	putative nuclease	FRVNQPDPHGFDR	1	7.42857	175
alr7349	transposase	FPVEQILNLPDMK;QFKCHKCKKVFSEQLDCVDK;SIHQNHWR	3	33.0645	124
alr7350	transposase	RIEDIR;FHVMKQVNDELDTMRKAEKKAAISLDNK;ILEALNKSK;LATDIVQQVLNSNIR;FPVEQILNLPDMK;SIHQNHWR;LKSVQEVSPNLAK;MHSLKEQFRDIFETTK;QFKCHKCKKVFSEQLDCVDK;PIEIVQSRR	10	33.4975	406
alr7562	transposase	QLIEQFGYSDKELPSSETIR;SIIQLTENLK;GLGIGGQTLVER;GLGIGGQTLVERELGWNRR;CFGWLEQHWNGSLLDTVETVLNFAQTLTFKGKNPVVTLVEK;VAVKIGEFDR;KGMQELESGK;KTKPIK;PFIDGFER;LTTSAMEEIETQINR;LLEDIK	11	35.8025	405
alr8011	sugar-non-specific nuclease NucA homolog	LTPDNYLMVK	1	5.29101	189
alr8014	hypothetical protein	LMDTSIR	1	5.22388	134
alr8017	hypothetical protein	DLFTPILNEVEEMQSILVATLNK	1	19.8276	116
alr8502	transposase	GLSATASLFSPVR;SQLQKHHKAR	2	12.234	188
alr8510	transposase	AIVANQGR;EASGLKLQENLTLIEQSLERMEK;GLSATASLFSPVR;SQLQKHHKAR;SVPQIHTHLELK;IAHGLCHYHYLK;EAIKPIYEADR;IRRCQNKSCMRYK;EAIKPIYEADRNAKKELKKKVR;AVGLALPK;NILNNK;RCQNKSCMRYKKAYR;RCQNKSCMRYK	13	26.3581	497
alr8531	two-component response regulator	LLAQGLVFQDIAK;QIQVLR	2	8.52018	223
asl1650	similar to polyketide synthase	ALILLGR	1	8.23529	85
asl3190	similar to photosystem I subunit IX (psaJ)	PDLLFHPLP	1	18	50
asl7359	unknown protein	SDAWAGKPK	1	13.6364	66
asl7365	unknown protein	QEVEHGDNIGK;ANQFYENGIR;MQAIFWTVEEVAQR;IFWTVEEVAQR;QEVEHGDNIGKMIVIDAETGEYGIDEIGIEPGFKLK;ANQFYENGIRQEVEHGDNIGK	6	66.6667	90
asr1102	hypothetical protein	QPEKATLRDPR	1	17.1875	64
asr1335	unknown protein	YNFIR	1	9.09091	55
asr3043	CAB/ELIP/HLIP superfamily of proteins	LAMIGFLAYLLWDLAGYSVLR	1	31.3433	67
asr3081	unknown protein	FLLMVGVTSIEVK	1	18.8406	69
asr7006	transposase	AGVTMSVSNGPVEGHINR;MLKRQMYGR;IDLLER	3	40.2439	82

## Sheet: Table S2B
Table S2B. Sequence identity analysis of 81 shared proteins.
Protein-accession	Sequence identity	Shared	Description-Cyanobase
all0362	1	yes	transposase
alr1859		yes	transposase
all2664	1	yes	transposase
alr2694		yes	transposase
all1972	1	yes	transposase
all2067		yes	transposase
all4868		yes	transposase
alr0552		yes	transposase
alr1853		yes	transposase
alr2773		yes	transposase
all1971	1	yes	transposase
all2066		yes	transposase
all4867		yes	transposase
alr0553		yes	transposase
alr1727		yes	transposase
alr1854		yes	transposase
alr2774		yes	transposase
all3624	1	yes	transposase
alr1569		yes	transposase
alr2683		yes	transposase
alr3384		yes	transposase
alr3474	1	yes	unknown protein
alr3619		yes	unknown protein
all0306	1	yes	transposase
all0732		yes	transposase
all1099		yes	transposase
all1986		yes	transposase
all2065		yes	transposase
all3682		yes	transposase
all3734		yes	transposase
all4756		yes	transposase
alr0249		yes	transposase
alr1212		yes	transposase
alr3571		yes	transposase
alr3636		yes	transposase
alr4290	1	yes	photosystem II protein D2
alr4548		yes	photosystem II protein D2
all3572	1	yes	photosystem II protein D1
alr3727		yes	photosystem II protein D1
alr4592		yes	photosystem II protein D1
all0016	1	yes	transposase
all2693		yes	transposase
all4400		yes	transposase
all4817		yes	transposase
alr3610		yes	transposase
alr4438		yes	transposase
alr5157		yes	transposase
all0015	1	yes	transposase
all4399		yes	transposase
all4816		yes	transposase
alr3611		yes	transposase
alr4439		yes	transposase
alr5158		yes	transposase
all7004	1	yes	transposase
all7105		yes	transposase
all7111		yes	transposase
all7177		yes	transposase
all7302		yes	transposase
all7005	1	yes	transposase
all7112		yes	transposase
all7178		yes	transposase
all7303		yes	transposase
all7376		yes	transposase
all7268	1	yes	transposase
alr7323		yes	transposase
alr8510		yes	transposase
all3986	1	yes	transposase
alr4104		yes	transposase
alr7228		yes	transposase
alr7231		yes	transposase
all8010		yes	transposase
alr7562	1	yes	transposase
all8069		yes	transposase
alr7007	1	yes	hypothetical protein
alr8017		yes	hypothetical protein
all0687C	1	yes	[NiFe] uptake hydrogenase large subunit, Cend fragment (hupL3')
all0687N		yes	[NiFe] uptake hydrogenase large subunit, Nend fragment (hupL5')
all1454C	1	yes	nitrogenase molybdenum-iron protein alpha chain, Cend fragment (nifD3')
all1454N		yes	nitrogenase molybdenum-iron protein alpha chain, Nend fragment (nifD5')
all1516C	1	yes	ferrodoxin-like protein, Cend fragment (fdxN3')
all1516N		yes	ferrodoxin-like protein, Nend fragment (fdxN5')

## Sheet: Table S2C
Table S2C. Functional annotations of the unidentified proteins.
Protein accession	Prefeered_name	Cyanobase description	Description update	COG catalog	GO	KEGG	KEGG Pathway	Pfam Domain	EC number
all0011	atp1	ATP synthase subunit 1; Atp1	ATP synthase subunit 1; Atp1	S	GO:0016021,GO:0006811,GO:0005886,GO:0045263	K02116 ATP synthase protein I	#N/A	AtpR	#N/A
all0015	#N/A	transposase	transposase	L	GO:0006313;GO:0003677;GO:0004803	K07492 putative transposase	#N/A	DDE_Tnp_1_2	#N/A
all0016	#N/A	transposase	transposase	L	#N/A	K07492 putative transposase	#N/A	DUF4096	#N/A
all0028	#N/A	unknown protein	putative protein	#N/A	#N/A	#N/A	#N/A	#N/A	#N/A
all0085	mreD	unknown protein	rod shape-determining protein MreD	M	GO:0016021,GO:0008360	ko:K03571	#N/A	MreD	#N/A
all0253	#N/A	similar to cytochrome b6	similar to cytochrome b6	C	GO:0016021,GO:0022904,GO:0009055	ko:K02635	ko00195,ko01100,map00195,map01100	Cytochrome_B	#N/A
all0306	#N/A	transposase	transposase	L	GO:0004803,GO:0006313,GO:0003677	K07486 transposase	#N/A	Transposase_20	#N/A
all0314	#N/A	transposase	transposase	L	#N/A	K07496 putative transposase	#N/A	OrfB_Zn_ribbon	#N/A
all0315	#N/A	transposase	transposase	L	#N/A	K07496 putative transposase	#N/A	#N/A	#N/A
all0332	#N/A	unknown protein	calcium- and calmodulin-responsive adenylate cyclase activity	Q	GO:0007154,GO:0016787,GO:0005509,GO:0016021,GO:0005615	ko:K01286,ko:K01406,ko:K01729,ko:K09005	ko00051,ko01503,map00051,map01503	#N/A	EC:3.4.16.4,3.4.24.40,4.2.2.3
all0350	#N/A	hypothetical protein	Antibiotic biosynthesis monooxygenase	S	GO:0004497,GO:0016021	K09932 uncharacterized protein	#N/A	#N/A	#N/A
all0362	#N/A	transposase	transposase	L	GO:0003677	K07494 putative transposase	#N/A	DDE_3	#N/A
all0363	#N/A	transposase	transposase	L	GO:0016021,GO:0003677	K07499 putative transposase	#N/A	HTH_Tnp_IS630	#N/A
all0380	#N/A	unknown protein	putative membrane associated protein	#N/A	GO:0016021	#N/A	#N/A	#N/A	#N/A
all0391	#N/A	hypothetical protein	Major Facilitator Superfamily	EGP	GO:0016021,GO:0022857	#N/A	#N/A	MFS_1	#N/A
all0407	#N/A	unknown protein	monooxygenase activity	S	GO:0016021,GO:0004252	#N/A	#N/A	#N/A	#N/A
all0470	#N/A	unknown protein	COG0433 Predicted ATPase	S	GO:0016021	ko:K06915	#N/A	#N/A	#N/A
all0631	#N/A	hypothetical protein	PFAM KGK domain	S	#N/A	#N/A	#N/A	KGK	#N/A
all0686	#N/A	unknown protein	KAP family P-loop domain	S	GO:0005524	#N/A	#N/A	#N/A	#N/A
all0703	#N/A	hypothetical protein	membrane transporter protein	S	GO:0016021,GO:0005886	K07090 uncharacterized protein	#N/A	TauE	#N/A
all0732	#N/A	transposase	transposase	L	GO:0004803,GO:0006313,GO:0003677	K07486 transposase	#N/A	Transposase_20	#N/A
all0771	hppD	4-hydroxyphenylpyruvate dioxygenase	4-hydroxyphenylpyruvate dioxygenase	C	GO:0009072,GO:0018577,GO:0046872,GO:0003868	K00457 4-hydroxyphenylpyruvate dioxygenase [EC:1.13.11.27]	ana01100 Metabolic pathways;ana00130 Ubiquinone and other terpenoid-quinone biosynthesis;ana00350 Tyrosine metabolism;ana00360 Phenylalanine metabolism	Glyoxalase_4	EC:1.13.11.27,1.13.11.46
all0807	hrtA	ABC transporter, ATP-binding subunit, devA homolog	ABC transporter, ATP-binding subunit, devA homolog	V	GO:0005524,GO:0016887	K02003 putative ABC transport system ATP-binding protein	ko02010,map02010	ABC_tran	#N/A
all0830	znuB	ABC transporter permease protein	ABC transporter permease protein	P	GO:0042626,GO:0043190,GO:0005887	K09816 zinc transport system permease protein	ana02010 ABC transporters	ABC-3	#N/A
all0887	#N/A	hypothetical protein	Domain of unknown function (DUF4126)	S	GO:0016021	#N/A	#N/A	DUF4126	#N/A
all0899	#N/A	hypothetical protein	ATPase activity	T	GO:0016021	#N/A	#N/A	#N/A	#N/A
all0924	#N/A	hypothetical protein	Uncharacterized protein conserved in bacteria (DUF2262)	S	#N/A	#N/A	#N/A	DUF2262	#N/A
all0935	#N/A	hypothetical protein	KGK domain	S	#N/A	#N/A	#N/A	KGK	#N/A
all0962	#N/A	unknown protein	putative protein	#N/A	#N/A	#N/A	#N/A	#N/A	#N/A
all1099	#N/A	transposase	transposase	L	GO:0004803,GO:0006313,GO:0003677	K07486 transposase	#N/A	Transposase_20	#N/A
all1149	#N/A	hypothetical protein	Domain of unknown function (DUF1772)	S	GO:0016021	#N/A	#N/A	DUF1772	#N/A
all1387	#N/A	unknown protein	putative protein	#N/A	#N/A	#N/A	#N/A	#N/A	#N/A
all1480	#N/A	unknown protein	putative protein	#N/A	#N/A	#N/A	#N/A	#N/A	#N/A
all1509	#N/A	hypothetical protein	Predicted permease	S	GO:0016021	K07089 uncharacterized protein	#N/A	ArsP_1	#N/A
all1512	petC	cytochrome b6/f-complex iron-sulfur protein PetC	cytochrome b6/f-complex iron-sulfur protein PetC	C	GO:0051537,GO:0016021,GO:0045158,GO:0046872,GO:0009496,GO:0008121,GO:0015979,GO:0042651	K02636 cytochrome b6-f complex iron-sulfur subunit [EC:7.1.1.6]	ana00195 Photosynthesis;ana01100 Metabolic pathways	CytB6-F_Fe-S	EC:1.10.9.1
all1630	#N/A	unknown protein	protease of the Abi (CAAX) family	S	GO:0016021	#N/A	#N/A	#N/A	#N/A
all1672	vapC	unknown protein	nucleic acid-binding protein contains PIN domain	S	#N/A	#N/A	#N/A	#N/A	#N/A
all1708	#N/A	unknown protein	putative protein	#N/A	#N/A	#N/A	#N/A	#N/A	#N/A
all1711	#N/A	hypothetical protein	PFAM Major Facilitator Superfamily	G	GO:0016021,GO:0022857	#N/A	#N/A	MFS_1	#N/A
all1747	#N/A	unknown protein	putative protein	#N/A	#N/A	#N/A	#N/A	#N/A	#N/A
all1757	ftsX	cell-division protein	cell-division protein	D	GO:0051301,GO:0016021,GO:0007049,GO:0005886	K09811 cell division transport system permease protein	ana02010 ABC transporters	FtsX_ECD	#N/A
all1830	#N/A	unknown protein	putative protein	#N/A	#N/A	#N/A	#N/A	#N/A	#N/A
all1931	#N/A	hypothetical protein	Lanthionine synthetase C family protein	V	#N/A	#N/A	#N/A	HopA1	#N/A
all1944	#N/A	hypothetical protein	TIGRFAM phenazine biosynthesis protein PhzF family	S	GO:0003824,GO:0009058,GO:0016853	#N/A	#N/A	PhzC-PhzF	#N/A
all1971	#N/A	transposase	transposase	L	GO:0004519,GO:0003677	K07494 putative transposase	#N/A	DDE_3	#N/A
all1972	#N/A	transposase	transposase	L	GO:0003677	K07499 putative transposase	#N/A	HTH_33	#N/A
all1986	#N/A	transposase	transposase	L	GO:0004803,GO:0006313,GO:0003677	K07486 transposase	#N/A	Transposase_20	#N/A
all2065	#N/A	transposase	transposase	L	GO:0004803,GO:0006313,GO:0003677	K07486 transposase	#N/A	Transposase_20	#N/A
all2066	#N/A	transposase	transposase	L	GO:0004519,GO:0003677	K07494 putative transposase	#N/A	DDE_3	#N/A
all2067	#N/A	transposase	transposase	L	GO:0003677	K07499 putative transposase	#N/A	HTH_33	#N/A
all2089	#N/A	unknown protein	putative membrane associated protein	#N/A	GO:0016021	#N/A	#N/A	#N/A	#N/A
all2145	#N/A	transposase	transposase	K	#N/A	ko:K01812,ko:K02529,ko:K16210	ko00040,ko01100,map00040,map01100	DDE_Tnp_ISAZ013	EC:5.3.1.12
all2164	#N/A	two-component system, regulatory protein	two-component system, regulatory protein	KT	GO:0000160,GO:0003677	K11523 two-component system, chemotaxis family, response regulator PixH	ana02020 Two-component system	Response_reg	#N/A
all2220	#N/A	hypothetical protein	TIGRFAM phosphonate degradation operons associated HDIG domain protein	S	GO:0016787	ko:K00471	ko00310,map00310	#N/A	EC:1.14.11.1
all2227	phnE	phosphonate ABC tranporter permease protein PhnE	phosphonate ABC tranporter permease protein PhnE	U	GO:0015604,GO:0005887	K02042 phosphonate transport system permease protein	ana02010 ABC transporters	BPD_transp_1	EC:3.6.1.63
all2250	gvpJ	gas vesicle protein GvpJ	gas vesicle protein GvpJ	S	GO:0031411,GO:0012506,GO:0005773,GO:0005198	#N/A	#N/A	Gas_vesicle	#N/A
all2286	pssE	glucosyltransferase	glucosyltransferase	S	GO:0016758,GO:0006488	#N/A	#N/A	Glyco_tran_28_C	#N/A
all2637	#N/A	unknown protein	putative protein	#N/A	#N/A	#N/A	#N/A	#N/A	#N/A
all2664	#N/A	transposase	transposase	L	GO:0006313;GO:0003677;GO:0004803	#N/A	#N/A	DDE_Tnp_1_3	#N/A
all2693	#N/A	transposase	transposase	L	#N/A	K07492 putative transposase	#N/A	DUF4096	#N/A
all2747	cbiG	similar to precorrin methylase	similar to precorrin methylase	H	GO:0016787,GO:0032259,GO:0009236,GO:0008168	ko:K02189,ko:K05936,ko:K13541	ko00860,ko01100,map00860,map01100	CbiG_C	EC:2.1.1.131,2.1.1.133,2.1.1.271,3.7.1.12
all3033	#N/A	hypothetical protein	COGs COG1055 Na H antiporter NhaD and related arsenite permease	P	GO:0015105,GO:0016021	#N/A	#N/A	CitMHS	#N/A
all3036	MA20_34185	unknown protein	ABC-type nitrate sulfonate bicarbonate transport system permease component	P	GO:0016021,GO:0015112,GO:0005886	ko:K02050,ko:K02051	#N/A	#N/A	#N/A
all3039	#N/A	hypothetical protein	PFAM Flavin containing amine oxidoreductase	Q	GO:0016853,GO:0016491	#N/A	#N/A	#N/A	#N/A
all3104	#N/A	unknown protein	Wd-40 repeat	S	GO:0016021	#N/A	#N/A	#N/A	#N/A
all3145	#N/A	unknown protein	putative membrane associated protein	#N/A	GO:0016021	#N/A	#N/A	#N/A	#N/A
all3186	#N/A	unknown protein	putative protein	#N/A	#N/A	#N/A	#N/A	#N/A	#N/A
all3191	#N/A	unknown protein	PFAM Bacterial protein of	S	#N/A	#N/A	#N/A	DUF937	#N/A
all3267	#N/A	unknown protein	putative protein	#N/A	#N/A	#N/A	#N/A	#N/A	#N/A
all3319	#N/A	hypothetical protein	PFAM PAAR motif	S	#N/A	#N/A	#N/A	PAAR_motif	#N/A
all3335	nrtB	ABC nitrate transport permease protein NrtB	ABC nitrate transport permease protein NrtB	P	GO:0016021,GO:0015112,GO:0005886	K15577 nitrate/nitrite transport system permease protein	ana02010 ABC transporters;ana00910 Nitrogen metabolism	BPD_transp_1	#N/A
all3396	srpB	sulfur-regulated protein SrpB	sulfur-regulated protein SrpB	S	GO:0016021	K07507 putative Mg2+ transporter-C (MgtC) family protein	#N/A	MgtC	#N/A
all3572	psbAIII	photosystem II protein D1	photosystem II protein D1	C	GO:0005506,GO:0009635,GO:0009523,GO:0045156,GO:0016021,GO:0016168,GO:0016682,GO:0018298,GO:0042651,GO:0009772	K02703 photosystem II P680 reaction center D1 protein [EC:1.10.3.9]	ana00195 Photosynthesis;ana01100 Metabolic pathways	Photo_RC	EC:1.10.3.9
all3574	#N/A	ABC transporter, permease protein	ABC transporter, permease protein	U	GO:0042626,GO:0043190,GO:0005887	K09819 manganese/iron transport system permease protein	#N/A	ABC-3	#N/A
all3624	#N/A	transposase	transposase	L	GO:0006313;GO:0003677;GO:0004803	#N/A	#N/A	DDE_Tnp_1_3	#N/A
all3626	#N/A	unknown protein	putative membrane associated protein	#N/A	GO:0016021	#N/A	#N/A	#N/A	#N/A
all3677	#N/A	hypothetical protein	Mo-dependent nitrogenase C-terminus	P	#N/A	#N/A	#N/A	Mo-nitro_C	#N/A
all3682	#N/A	transposase	transposase	L	GO:0004803,GO:0006313,GO:0003677	K07486 transposase	#N/A	Transposase_20	#N/A
all3734	#N/A	transposase	transposase	L	GO:0004803,GO:0006313,GO:0003677	K07486 transposase	#N/A	Transposase_20	#N/A
all3820	yqgC	hypothetical protein	Protein of unknown function (DUF456)	S	GO:0016021	K09793 uncharacterized protein	#N/A	DUF456	#N/A
all3870	mutT	mutator protein MutT	mutator protein MutT	F	GO:0016787,GO:0047631	K03574 8-oxo-dGTP diphosphatase [EC:3.6.1.55]	ko00521,ko00562,ko00770,ko01100,ko01110,ko04070,map00521,map00562,map00770,map01100,map01110,map04070	NUDIX	EC:1.1.1.169,3.1.3.25,3.6.1.55
all3963	#N/A	hypothetical protein	Lipopolysaccharide assembly protein A domain	S	GO:0005887	#N/A	#N/A	LapA_dom	#N/A
all3972	#N/A	hypothetical protein	PFAM PIN domain	S	#N/A	#N/A	#N/A	PIN	#N/A
all3986	#N/A	transposase	transposase	L	GO:0003676	K07496 putative transposase	#N/A	OrfB_IS605	#N/A
all3987	#N/A	unknown protein	transcription factor binding	KT	GO:0006355,GO:0005524,GO:0016021,GO:0000155	#N/A	#N/A	#N/A	#N/A
all3999	#N/A	unknown protein	putative membrane associated protein	#N/A	GO:0016021	#N/A	#N/A	#N/A	#N/A
all4306	#N/A	unknown protein	Protein of unknown function (DUF2809)	S	GO:0016021	#N/A	#N/A	DUF2809	#N/A
all4349	#N/A	unknown protein	integral membrane protein	S	GO:0016021	#N/A	#N/A	#N/A	#N/A
all4399	#N/A	transposase	transposase	L	GO:0006313;GO:0003677;GO:0004803	K07492 putative transposase	#N/A	DDE_Tnp_1_2	#N/A
all4400	#N/A	transposase	transposase	L	#N/A	K07492 putative transposase	#N/A	DUF4096	#N/A
all4431	#N/A	glycosyl transferase	glycosyl transferase	M	GO:0016740,GO:0016021	#N/A	#N/A	Glycos_transf_2	#N/A
all4508	ycf49	hypothetical protein (ycf49)	Protein of unknown function (DUF2499)	S	GO:0016021	#N/A	#N/A	DUF2499	#N/A
all4541	#N/A	hypothetical protein	Cyclic nucleotide-monophosphate binding domain	T	#N/A	#N/A	#N/A	cNMP_binding	#N/A
all4617	#N/A	hypothetical protein	TspO/MBR family	T	GO:0016021	K05770 translocator protein	ko04080,ko04214,ko04979,ko05166,map04080,map04214,map04979,map05166	TspO_MBR	#N/A
all4630	#N/A	unknown protein	putative membrane associated protein	#N/A	GO:0016021	#N/A	#N/A	#N/A	#N/A
all4633	kch	probable ion transporter	probable ion transporter	J	GO:0005249,GO:0008076	K10716 voltage-gated potassium channel	#N/A	Ion_trans	#N/A
all4756	#N/A	transposase	transposase	L	GO:0004803,GO:0006313,GO:0003677	K07486 transposase	#N/A	Transposase_20	#N/A
all4797	#N/A	unknown protein	TIGRFAM PEP-CTERM protein sorting domain	S	#N/A	#N/A	#N/A	#N/A	#N/A
all4816	#N/A	transposase	transposase	L	GO:0006313;GO:0003677;GO:0004803	K07492 putative transposase	#N/A	DDE_Tnp_1_2	#N/A
all4817	#N/A	transposase	transposase	L	#N/A	K07492 putative transposase	#N/A	DUF4096	#N/A
all4867	#N/A	transposase	transposase	L	GO:0004519,GO:0003677	K07494 putative transposase	#N/A	DDE_3	#N/A
all4868	#N/A	transposase	transposase	L	GO:0003677	K07499 putative transposase	#N/A	HTH_33	#N/A
all4872	tadA	putative cytidine and deoxycytidylate deaminase	Catalyzes the deamination of adenosine to inosine at the wobble position 34 of tRNA(Arg2)	F	GO:0002100,GO:0052717,GO:0008270	K11991 tRNA(adenine34) deaminase [EC:3.5.4.33]	ko00230,ko00240,ko00330,ko00361,ko00625,ko01100,ko01120,map00230,map00240,map00330,map00361,map00625,map01100,map01120	MafB19-deam	EC:3.4.17.13,3.5.4.1,3.5.4.3,3.5.4.33,3.8.1.5
all4928	#N/A	similar to two-component response regulator	similar to two-component response regulator	T	GO:0000160	#N/A	#N/A	#N/A	#N/A
all5132	#N/A	hypothetical protein	PIN domain	S	GO:0004519	#N/A	#N/A	PIN	#N/A
all5247	#N/A	unknown protein	PEP-CTERM domain-contained protein	#N/A	#N/A	#N/A	#N/A	PEP-CTERM	#N/A
all5337	#N/A	similar to TRK system potassium uptake protein	similar to TRK system potassium uptake protein	P	GO:0008324,GO:0016021	ko:K03498	#N/A	TrkH	#N/A
all5369	#N/A	unknown protein	Protein of unknown function (DUF1392)	S	#N/A	#N/A	#N/A	DUF1392	#N/A
all0687C	hupL	[NiFe] uptake hydrogenase large subunit, Cend fragment (hupL3')	[NiFe] uptake hydrogenase large subunit, Cend fragment (hupL3')	C	GO:0008901;GO:0016151;GO:0055114	ko:K06281	ana01120 Microbial metabolism in diverse environments;ana00633 Nitrotoluene degradation	NiFeSe_Hases	EC:1.12.99.6
all0687N	hupL	[NiFe] uptake hydrogenase large subunit, Nend fragment (hupL5')	[NiFe] uptake hydrogenase large subunit, Nend fragment (hupL5')	C	GO:0008901;GO:0016151;GO:0055114	ko:K06281	ana01120 Microbial metabolism in diverse environments;ana00633 Nitrotoluene degradation	NiFeSe_Hases	EC:1.12.99.6
all1454C	nifD	nitrogenase molybdenum-iron protein alpha chain, Cend fragment (nifD3')	nitrogenase molybdenum-iron protein alpha chain, Cend fragment (nifD3')	C	GO:0016163;GO:0051536;GO:0055114;GO:0009399;GO:0016612;GO:0016491	ko:K02586	ana01100 Metabolic pathways;ana00625 Chloroalkane and chloroalkene degradation;ana01120 Microbial metabolism in diverse environments;ana00910 Nitrogen metabolism	Oxidored_nitro	EC:1.18.6.1
all1454N	nifD	nitrogenase molybdenum-iron protein alpha chain, Nend fragment (nifD5')	nitrogenase molybdenum-iron protein alpha chain, Nend fragment (nifD5')	C	GO:0016163;GO:0051536;GO:0055114;GO:0009399;GO:0016612;GO:0016491	ko:K02586	ana01100 Metabolic pathways;ana00625 Chloroalkane and chloroalkene degradation;ana01120 Microbial metabolism in diverse environments;ana00910 Nitrogen metabolism	Oxidored_nitro	EC:1.18.6.1
all1516C	fdxN	ferrodoxin-like protein, Cend fragment (fdxN3')	ferrodoxin-like protein, Cend fragment (fdxN3')	C	#N/A	ko:K03522,ko:K05337	#N/A	Fer4	#N/A
all1516N	fdxN	ferrodoxin-like protein, Nend fragment (fdxN5')	ferrodoxin-like protein, Nend fragment (fdxN5')	C	#N/A	ko:K03522,ko:K05337	#N/A	Fer4	#N/A
asl2301	patS	heterocyst-inhibiting signaling peptide; PatS	heterocyst-inhibiting signaling peptide; PatS	#N/A	#N/A	#N/A	#N/A	#N/A	#N/A
alr0145	#N/A	unknown protein	putative membrane associated protein	#N/A	GO:0016021	#N/A	#N/A	#N/A	#N/A
alr0249	#N/A	transposase	transposase	L	GO:0004803,GO:0006313,GO:0003677	K07486 transposase	#N/A	Transposase_20	#N/A
alr0383	#N/A	unknown protein	putative protein	#N/A	#N/A	#N/A	#N/A	#N/A	#N/A
alr0552	#N/A	transposase	transposase	L	GO:0003677	K07499 putative transposase	#N/A	HTH_33	#N/A
alr0553	#N/A	transposase	transposase	L	GO:0004519,GO:0003677	K07494 putative transposase	#N/A	DDE_3	#N/A
alr0651	#N/A	unknown protein	putative protein	#N/A	#N/A	#N/A	#N/A	#N/A	#N/A
alr0692	#N/A	similar to NifU protein	similar to NifU protein	O	GO:0051536,GO:0005506,GO:0016226	ko:K13819	#N/A	NifU	#N/A
alr0720	#N/A	unknown protein	COGs COG2890 Methylase of polypeptide chain release factors	J	GO:0032259,GO:0008168,GO:0003676	#N/A	#N/A	#N/A	#N/A
alr0725	#N/A	hypothetical protein	Catalyzes the conversion of acetate into acetyl-CoA (AcCoA), an essential intermediate at the junction of anabolic and catabolic pathways. AcsA undergoes a two-step reaction. In the first half reaction, AcsA combines acetate with ATP to form acetyl-adenylate (AcAMP) intermediate. In the second half reaction, it can then transfer the acetyl group from AcAMP to the sulfhydryl group of CoA, forming …	I	GO:0016021	#N/A	#N/A	#N/A	#N/A
alr0751	hoxE	NADH dehydrogenase I chain E	NADH dehydrogenase I chain E	C	GO:0051537,GO:0046872,GO:0016491,GO:0003677	K05586 bidirectional [NiFe] hydrogenase diaphorase subunit [EC:7.1.1.2]	ana00190 Oxidative phosphorylation;ana01100 Metabolic pathways	2Fe-2S_thioredx	EC:1.6.5.3
alr0828	#N/A	unknown protein	putative membrane associated protein	#N/A	GO:0016021	#N/A	#N/A	#N/A	#N/A
alr0857	#N/A	unknown protein	putative protein	#N/A	#N/A	#N/A	#N/A	#N/A	#N/A
alr0999	#N/A	transposase	transposase	L	GO:0006313;GO:0003677;GO:0004803	#N/A	#N/A	DDE_Tnp_1_3	#N/A
alr1097	arsB	multidrug-efflux transporter	multidrug-efflux transporter	P	GO:0015297,GO:0016021,GO:0015103	K03325 arsenite transporter	#N/A	SBF	#N/A
alr1212	#N/A	transposase	transposase	L	GO:0004803,GO:0006313,GO:0003677	K07486 transposase	#N/A	Transposase_20	#N/A
alr1215	#N/A	hypothetical protein	Protein of unknown function (DUF3120)	S	GO:0016021	#N/A	#N/A	DUF3120	#N/A
alr1315	pilD	type 4 prepilin peptidase	type 4 prepilin peptidase	NOU	GO:0032259,GO:0016021,GO:0008168,GO:0004190,GO:0005886	K02654 leader peptidase (prepilin peptidase) / N-methyltransferase [EC:3.4.23.43 2.1.1.-]	#N/A	DiS_P_DiS	EC:3.4.23.43
alr1334	potC	ABC transporter, permease protein	ABC transporter, permease protein	E	GO:0016021,GO:0055085,GO:0005886	K02053 putative spermidine/putrescine transport system permease protein	ana02024 Quorum sensing	BPD_transp_1	#N/A
alr1499	pspC	unknown protein	PspC domain	KT	GO:0016021	#N/A	#N/A	PspC	#N/A
alr1535	#N/A	hypothetical protein	Protein of unknown function (DUF4079)	S	GO:0016021	#N/A	#N/A	DUF4079	#N/A
alr1565	#N/A	hypothetical protein	2OG-Fe(II) oxygenase superfamily	S	GO:0016021,GO:0016491	#N/A	#N/A	2OG-FeII_Oxy_3	#N/A
alr1569	#N/A	transposase	transposase	L	GO:0006313;GO:0003677;GO:0004803	#N/A	#N/A	DDE_Tnp_1_3	#N/A
alr1609	#N/A	transposase	transposase	L	GO:0006313;GO:0003677;GO:0004803	K07485 transposase	#N/A	DDE_Tnp_ISL3	#N/A
alr1727	#N/A	transposase	transposase	L	GO:0004519,GO:0003677	K07494 putative transposase	#N/A	DDE_3	#N/A
alr1791	#N/A	unknown protein	PFAM Transposase DDE domain	L	GO:0004803,GO:0016021,GO:0006313,GO:0003677	#N/A	#N/A	#N/A	#N/A
alr1822	#N/A	hypothetical protein	Protein of unknown function (DUF2809)	S	GO:0016021	#N/A	#N/A	DUF2809	#N/A
alr1853	#N/A	transposase	transposase	L	GO:0003677	K07499 putative transposase	#N/A	HTH_33	#N/A
alr1854	#N/A	transposase	transposase	L	GO:0004519,GO:0003677	K07494 putative transposase	#N/A	DDE_3	#N/A
alr1858	#N/A	transposase	transposase	L	GO:0016021,GO:0003677	K07499 putative transposase	#N/A	HTH_Tnp_IS630	#N/A
alr1859	#N/A	transposase	transposase	L	GO:0003677	K07494 putative transposase	#N/A	DDE_3	#N/A
alr1868	#N/A	hypothetical protein	putative membrane associated protein	#N/A	GO:0016021	#N/A	#N/A	#N/A	#N/A
alr2019	#N/A	unknown protein	putative membrane associated protein	#N/A	GO:0016021	#N/A	#N/A	#N/A	#N/A
alr2141	yyaK	hypothetical protein	CAAX protease self-immunity	S	GO:0071586,GO:0004197,GO:0016021	K07052 uncharacterized protein	#N/A	CPBP	#N/A
alr2144	#N/A	unknown protein	putative protein	#N/A	#N/A	#N/A	#N/A	#N/A	#N/A
alr2205	trxA_1	thioredoxin	thioredoxin	O	GO:0006662,GO:0005623,GO:0015035,GO:0045454	ko:K03671,ko:K05838	ko04621,ko05418,map04621,map05418	Thioredoxin	#N/A
alr2346	#N/A	hypothetical protein	putative protein	#N/A	#N/A	#N/A	#N/A	#N/A	#N/A
alr2524	#N/A	unknown protein	putative protein	#N/A	#N/A	#N/A	#N/A	#N/A	#N/A
alr2532	#N/A	sugar ABC transport system, permease protein	sugar ABC transport system, permease protein	U	GO:0008643,GO:0016021,GO:0055085,GO:0005886	K02025 multiple sugar transport system permease protein	ko02010,map02010	BPD_transp_1	#N/A
alr2538	livM	branched-chain amino acid ABC transporter, permease protein	branched-chain amino acid ABC transporter, permease protein	U	GO:0016021,GO:0022857,GO:0005886	K01998 branched-chain amino acid transport system permease protein	ana02024 Quorum sensing;ana02010 ABC transporters	BPD_transp_2	#N/A
alr2579	#N/A	unknown protein	putative protein	#N/A	#N/A	#N/A	#N/A	#N/A	#N/A
alr2629	#N/A	unknown protein	putative protein	#N/A	#N/A	#N/A	#N/A	#N/A	#N/A
alr2683	#N/A	transposase	transposase	L	GO:0006313;GO:0003677;GO:0004803	#N/A	#N/A	DDE_Tnp_1_3	#N/A
alr2694	#N/A	transposase	transposase	L	GO:0006313;GO:0003677;GO:0004803	#N/A	#N/A	DDE_Tnp_1_3	#N/A
alr2729	#N/A	hypothetical protein	membrane protein (DUF2231)	S	GO:0016021	#N/A	#N/A	DUF2231	#N/A
alr2735	#N/A	unknown protein	putative protein	#N/A	#N/A	#N/A	#N/A	#N/A	#N/A
alr2773	#N/A	transposase	transposase	L	GO:0003677	K07499 putative transposase	#N/A	HTH_33	#N/A
alr2774	#N/A	transposase	transposase	L	GO:0004519,GO:0003677	K07494 putative transposase	#N/A	DDE_3	#N/A
alr3189	crtW	beta-carotene ketolase	beta-carotene ketolase	I	GO:0006629,GO:0016021	K09836 beta-carotene/zeaxanthin 4-ketolase [EC:1.14.99.63 1.14.99.64]	ana01110 Biosynthesis of secondary metabolites;ana00906 Carotenoid biosynthesis	FA_desaturase	#N/A
alr3231	#N/A	hypothetical protein	Protein of unknown function (DUF3082)	S	GO:0016021	#N/A	#N/A	DUF3082	#N/A
alr3384	#N/A	transposase	transposase	L	GO:0006313;GO:0003677;GO:0004803	#N/A	#N/A	DDE_Tnp_1_3	#N/A
alr3423	#N/A	similar to anti-sigma-B factor	similar to anti-sigma-B factor	T	GO:0004674,GO:0016301	K04757 serine/threonine-protein kinase RsbW [EC:2.7.11.1]	#N/A	HATPase_c_2	EC:2.7.11.1
alr3474	#N/A	unknown protein	Phage shock protein A	KT	GO:0016021	ko:K03615,ko:K03969,ko:K09749,ko:K21471	#N/A	#N/A	#N/A
alr3508	#N/A	hypothetical protein	Small Multidrug Resistance protein	P	GO:0016021,GO:0005886	#N/A	#N/A	Multi_Drug_Res	#N/A
alr3571	#N/A	transposase	transposase	L	GO:0004803,GO:0006313,GO:0003677	K07486 transposase	#N/A	Transposase_20	#N/A
alr3610	#N/A	transposase	transposase	L	#N/A	K07492 putative transposase	#N/A	DUF4096	#N/A
alr3611	#N/A	transposase	transposase	L	GO:0006313;GO:0003677;GO:0004803	K07492 putative transposase	#N/A	DDE_Tnp_1_2	#N/A
alr3619	#N/A	unknown protein	Phage shock protein A	KT	GO:0016021	ko:K03615,ko:K03969,ko:K09749,ko:K21471	#N/A	#N/A	#N/A
alr3620	hsdM	type I restriction modification enzyme M subunit	type I restriction modification enzyme M subunit	V	GO:0006306,GO:0008170,GO:0003677	K03427 type I restriction enzyme M protein [EC:2.1.1.72]	#N/A	N6_Mtase	EC:2.1.1.72
alr3636	#N/A	transposase	transposase	L	GO:0004803,GO:0006313,GO:0003677	K07486 transposase	#N/A	Transposase_20	#N/A
alr3645	#N/A	similar to XisI protein	similar to XisI protein	S	#N/A	#N/A	#N/A	XisI	#N/A
alr3715	#N/A	unknown protein	putative protein	#N/A	#N/A	#N/A	#N/A	#N/A	#N/A
alr3727	psbAIII	photosystem II protein D1	photosystem II protein D1	C	GO:0005506,GO:0009635,GO:0009523,GO:0045156,GO:0016021,GO:0016168,GO:0016682,GO:0018298,GO:0042651,GO:0009772	K02703 photosystem II P680 reaction center D1 protein [EC:1.10.3.9]	ana00195 Photosynthesis;ana01100 Metabolic pathways	Photo_RC	EC:1.10.3.9
alr3803	#N/A	unknown protein	phosphatase homologous to the C-terminal domain of histone macroH2A1	S	#N/A	#N/A	#N/A	#N/A	#N/A
alr4009	crtR	hypothetical protein	PFAM Fatty acid desaturase	I	GO:0006629,GO:0016021	K02294 beta-carotene hydroxylase [EC:1.14.13.-]	ana01100 Metabolic pathways;ana01110 Biosynthesis of secondary metabolites;ana00906 Carotenoid biosynthesis	FA_desaturase	#N/A
alr4027	#N/A	hypothetical protein	metal-binding protein	S	#N/A	#N/A	#N/A	DUF1636	#N/A
alr4056	#N/A	hypothetical protein	putative membrane associated protein	#N/A	GO:0016021	#N/A	#N/A	#N/A	#N/A
alr4104	#N/A	transposase	transposase	L	GO:0003676	K07496 putative transposase	#N/A	OrfB_IS605	#N/A
alr4114	#N/A	hypothetical protein	PFAM TspO MBR family	T	GO:0016021	K05770 translocator protein	ko04080,ko04214,ko04979,ko05166,map04080,map04214,map04979,map05166	TspO_MBR	#N/A
alr4115	#N/A	hypothetical protein	TspO/MBR family	T	GO:0016021	K05770 translocator protein	ko04080,ko04214,ko04979,ko05166,map04080,map04214,map04979,map05166	TspO_MBR	#N/A
alr4170	ycf36	hypothetical protein (ycf36)	Protein of unknown function (DUF1230)	S	GO:0016021	#N/A	#N/A	DUF1230	#N/A
alr4290	psbD	photosystem II protein D2	photosystem II protein D2	C	GO:0005506,GO:0009523,GO:0045156,GO:0016021,GO:0016168,GO:0018298,GO:0042651,GO:0009772	K02706 photosystem II P680 reaction center D2 protein [EC:1.10.3.9]	ana00195 Photosynthesis;ana01100 Metabolic pathways	Photo_RC	EC:1.10.3.9
alr4293	#N/A	hypothetical protein	putative membrane associated protein	#N/A	GO:0016021	#N/A	#N/A	#N/A	#N/A
alr4329	#N/A	hypothetical protein	STAS domain	T	GO:0043856	ko:K04749	#N/A	STAS	#N/A
alr4438	#N/A	transposase	transposase	L	#N/A	K07492 putative transposase	#N/A	DUF4096	#N/A
alr4439	#N/A	transposase	transposase	L	GO:0006313;GO:0003677;GO:0004803	K07492 putative transposase	#N/A	DDE_Tnp_1_2	#N/A
alr4548	psbD	photosystem II protein D2	photosystem II protein D2	C	GO:0005506,GO:0009523,GO:0045156,GO:0016021,GO:0016168,GO:0018298,GO:0042651,GO:0009772	K02706 photosystem II P680 reaction center D2 protein [EC:1.10.3.9]	ana00195 Photosynthesis;ana01100 Metabolic pathways	Photo_RC	EC:1.10.3.9
alr4592	psbAIII	photosystem II protein D1	photosystem II protein D1	C	GO:0005506,GO:0009635,GO:0009523,GO:0045156,GO:0016021,GO:0016168,GO:0016682,GO:0018298,GO:0042651,GO:0009772	K02703 photosystem II P680 reaction center D1 protein [EC:1.10.3.9]	ana00195 Photosynthesis;ana01100 Metabolic pathways	Photo_RC	EC:1.10.3.9
alr4629	#N/A	unknown protein	putative membrane associated protein	#N/A	GO:0016021	#N/A	#N/A	#N/A	#N/A
alr4714	#N/A	unknown protein	PFAM DUF218 domain	S	GO:0016021	#N/A	#N/A	#N/A	#N/A
alr4717	hupE	hydrogenase accessory protein HupE	hydrogenase accessory protein HupE	O	GO:0016021	K03192 urease accessory protein	#N/A	HupE_UreJ	#N/A
alr4772	#N/A	hypothetical protein	Short repeat of unknown function (DUF308)	S	GO:0016021	#N/A	#N/A	DUF308	#N/A
alr4800	rsbV	similar to anti-sigma factor antagonist	similar to anti-sigma factor antagonist	T	GO:0043856	ko:K04749	#N/A	STAS	#N/A
alr4952	#N/A	hypothetical protein	PIN domain	S	GO:0003677	K07063 uncharacterized protein	#N/A	PIN_3	#N/A
alr4990	ogt	O-6-alkylguanine-DNA/cysteine-protein methyltransferase	O-6-alkylguanine-DNA/cysteine-protein methyltransferase	J	GO:0006307,GO:0032259,GO:0003908,GO:0005737	K00567 methylated-DNA-[protein]-cysteine S-methyltransferase [EC:2.1.1.63]	#N/A	DNA_binding_1	EC:2.1.1.63
alr5030	#N/A	hypothetical protein	Predicted membrane protein (DUF2243)	S	GO:0016021	#N/A	#N/A	DUF2243	#N/A
alr5086	#N/A	unknown protein	putative protein	#N/A	#N/A	#N/A	#N/A	#N/A	#N/A
alr5134	#N/A	hypothetical protein	Uncharacterized protein family UPF0016	S	GO:0016021	#N/A	#N/A	UPF0016	#N/A
alr5140	#N/A	unknown protein	putative protein	#N/A	#N/A	#N/A	#N/A	#N/A	#N/A
alr5141	#N/A	unknown protein	putative protein	#N/A	#N/A	#N/A	#N/A	#N/A	#N/A
alr5143	#N/A	unknown protein	putative protein	#N/A	#N/A	#N/A	#N/A	#N/A	#N/A
alr5157	#N/A	transposase	transposase	L	#N/A	K07492 putative transposase	#N/A	DUF4096	#N/A
alr5158	#N/A	transposase	transposase	L	GO:0006313;GO:0003677;GO:0004803	K07492 putative transposase	#N/A	DDE_Tnp_1_2	#N/A
alr5181	#N/A	unknown protein	PIN_10 domain-contained protein	#N/A	#N/A	#N/A	#N/A	PIN_10	#N/A
alr5290	#N/A	similar to photosystem I PsaK	similar to photosystem I PsaK	S	GO:0009522,GO:0016021,GO:0015979,GO:0042651	K02698 photosystem I subunit X	ana00195 Photosynthesis	PSI_PSAK	#N/A
alr5333	#N/A	unknown protein	Putative peptidoglycan binding domain	M	GO:0008152	#N/A	#N/A	PG_binding_1	#N/A
asl0003	#N/A	unknown protein	putative membrane associated protein	#N/A	GO:0016021	#N/A	#N/A	#N/A	#N/A
asl0026	#N/A	unknown protein	putative membrane associated protein	#N/A	GO:0016021	#N/A	#N/A	#N/A	#N/A
asl0095	#N/A	unknown protein	putative membrane associated protein	#N/A	GO:0016021	#N/A	#N/A	#N/A	#N/A
asl0151	#N/A	unknown protein	putative membrane associated protein	#N/A	GO:0016021	#N/A	#N/A	#N/A	#N/A
asl0176	#N/A	unknown protein	putative protein	#N/A	#N/A	#N/A	#N/A	#N/A	#N/A
asl0204	#N/A	unknown protein	putative protein	#N/A	#N/A	#N/A	#N/A	#N/A	#N/A
asl0256	petJ	cytochrome c6	cytochrome c6	C	GO:0005506,GO:0020037,GO:0031977,GO:0015979,GO:0009055	K08906 cytochrome c6	ana00195 Photosynthesis	#N/A	#N/A
asl0260	#N/A	unknown protein	putative protein	#N/A	#N/A	#N/A	#N/A	#N/A	#N/A
asl0281	#N/A	hypothetical protein	putative protein	#N/A	#N/A	#N/A	#N/A	#N/A	#N/A
asl0294	#N/A	unknown protein	putative protein	#N/A	#N/A	#N/A	#N/A	#N/A	#N/A
asl0305	#N/A	unknown protein	putative protein	#N/A	#N/A	#N/A	#N/A	#N/A	#N/A
asl0448	#N/A	unknown protein	putative protein	#N/A	#N/A	#N/A	#N/A	#N/A	#N/A
asl0449	hemH	CAB/ELIP/HLIP-related protein	CAB/ELIP/HLIP-related protein	H	GO:0016021	ko:K01772	ko00860,ko01100,ko01110,map00860,map01100,map01110	Chloroa_b-bind	EC:4.99.1.1,4.99.1.9
asl0560	#N/A	similar to XisI protein	similar to XisI protein	S	#N/A	#N/A	#N/A	XisI	#N/A
asl0561	#N/A	similar to XisI protein	similar to XisI protein	S	#N/A	#N/A	#N/A	XisI	#N/A
asl0595	#N/A	similar to cytochrome d oxidase chain I	similar to cytochrome d oxidase chain I	C	GO:0070069,GO:0016021,GO:0046872,GO:0019646,GO:0005886,GO:0009055	ko:K00425	ko00190,ko01100,ko02020,map00190,map01100,map02020	#N/A	EC:1.10.3.14
asl0633	#N/A	unknown protein	putative protein	#N/A	#N/A	#N/A	#N/A	#N/A	#N/A
asl0639	#N/A	hypothetical protein	Domain of unknown function (DUF4327)	S	#N/A	#N/A	#N/A	DUF4327	#N/A
asl0662	#N/A	unknown protein	putative protein	#N/A	#N/A	#N/A	#N/A	#N/A	#N/A
asl0673	#N/A	similar to integrase	similar to integrase	L	GO:0015074,GO:0006310,GO:0003677	ko:K03733,ko:K04763	#N/A	#N/A	#N/A
asl0678	#N/A	similar to integrase	similar to integrase	L	GO:0015074,GO:0006310,GO:0003677	ko:K04763	#N/A	Phage_integrase	#N/A
asl0715	#N/A	unknown protein	putative protein	#N/A	#N/A	#N/A	#N/A	#N/A	#N/A
asl0724	#N/A	unknown protein	putative protein	#N/A	#N/A	#N/A	#N/A	#N/A	#N/A
asl0793	#N/A	unknown protein	Cysteine-rich CPXCG	S	#N/A	#N/A	#N/A	Cys_rich_CPXG	#N/A
asl0795	#N/A	hypothetical protein	PQ loop repeat	S	GO:0016021	K15383 MtN3 and saliva related transmembrane protein	#N/A	PQ-loop	#N/A
asl0815	#N/A	unknown protein	putative protein	#N/A	#N/A	#N/A	#N/A	#N/A	#N/A
asl0817	#N/A	unknown protein	putative protein	#N/A	#N/A	#N/A	#N/A	#N/A	#N/A
asl0818	#N/A	unknown protein	putative protein	#N/A	#N/A	#N/A	#N/A	#N/A	#N/A
asl0826	#N/A	unknown protein	putative membrane associated protein	#N/A	GO:0016021	#N/A	#N/A	#N/A	#N/A
asl0836	#N/A	unknown protein	AIG2-like family	S	GO:0003839	#N/A	#N/A	AIG2_2	#N/A
asl0873	#N/A	CAB/ELIP/HLIP superfamily	CAB/ELIP/HLIP superfamily	S	GO:0016021	#N/A	#N/A	Chloroa_b-bind	#N/A
asl0883	psbM	photosystem II protein PsbM	photosystem II protein PsbM	U	GO:0009523,GO:0019684,GO:0016021,GO:0042651	K02714 photosystem II PsbM protein	ana00195 Photosynthesis	PsbM	#N/A
asl0885	psbK	photosystem II protein PsbK	photosystem II protein PsbK	U	GO:0009539,GO:0016021,GO:0015979,GO:0042651	K02712 photosystem II PsbK protein	ana00195 Photosynthesis	PsbK	#N/A
asl0940	ylmG	hypothetical protein	PFAM YGGT family	S	GO:0016021	ko:K02221	#N/A	YGGT	#N/A
asl0977	#N/A	unknown protein	transposase activity	L	GO:0004803,GO:0006313,GO:0003677	#N/A	#N/A	#N/A	#N/A
asl0994	#N/A	unknown protein	putative protein	#N/A	#N/A	#N/A	#N/A	#N/A	#N/A
asl1098	#N/A	unknown protein	putative protein	#N/A	#N/A	#N/A	#N/A	#N/A	#N/A
asl1181	#N/A	unknown protein	putative protein	#N/A	#N/A	#N/A	#N/A	#N/A	#N/A
asl1187	#N/A	unknown protein	Hemolysin activation secretion protein	U	#N/A	#N/A	#N/A	#N/A	#N/A
asl1218	#N/A	unknown protein	putative membrane associated protein	#N/A	GO:0016021	#N/A	#N/A	#N/A	#N/A
asl1249	#N/A	unknown protein	putative protein	#N/A	#N/A	#N/A	#N/A	#N/A	#N/A
asl1262	#N/A	hypothetical protein	putative membrane associated protein	#N/A	GO:0016021	#N/A	#N/A	#N/A	#N/A
asl1274	#N/A	unknown protein	putative protein	#N/A	#N/A	#N/A	#N/A	#N/A	#N/A
asl1394	#N/A	unknown protein	putative protein	#N/A	#N/A	#N/A	#N/A	#N/A	#N/A
asl1402	#N/A	unknown protein	putative membrane associated protein	#N/A	GO:0016021	#N/A	#N/A	#N/A	#N/A
asl1412	#N/A	unknown protein	putative protein	#N/A	#N/A	#N/A	#N/A	#N/A	#N/A
asl1429	ideR	hypothetical protein	FeoA	P	GO:0046914	ko:K03709,ko:K04758	#N/A	FeoA	#N/A
asl1502	#N/A	unknown protein	Alternative locus ID	S	GO:0016021	#N/A	#N/A	#N/A	#N/A
asl1513	#N/A	hypothetical protein	Protein of unknown function (DUF2892)	S	GO:0016021	#N/A	#N/A	DUF2892	#N/A
asl1632	#N/A	hypothetical protein	permease	D	GO:0016021	#N/A	#N/A	AI-2E_transport	#N/A
asl1650	#N/A	similar to polyketide synthase	similar to polyketide synthase	IQ	GO:0031177	#N/A	#N/A	PP-binding	#N/A
asl1676	#N/A	unknown protein	putative protein	#N/A	#N/A	#N/A	#N/A	#N/A	#N/A
asl1735	#N/A	unknown protein	putative protein	#N/A	#N/A	#N/A	#N/A	#N/A	#N/A
asl1739	#N/A	unknown protein	putative protein	#N/A	#N/A	#N/A	#N/A	#N/A	#N/A
asl1777	#N/A	unknown protein	putative protein	#N/A	#N/A	#N/A	#N/A	#N/A	#N/A
asl1795	#N/A	unknown protein	putative membrane associated protein	#N/A	GO:0016021	#N/A	#N/A	#N/A	#N/A
asl1839	#N/A	hypothetical protein	Na+/H+ antiporter subunit	P	GO:0016021,GO:0005451	K05571 multicomponent Na+:H+ antiporter subunit G	#N/A	PhaG_MnhG_YufB	#N/A
asl1898	#N/A	unknown protein	putative protein	#N/A	#N/A	#N/A	#N/A	#N/A	#N/A
asl1922	#N/A	hypothetical protein	PetL domain-contained protein	#N/A	GO:0016021,GO:0045158,GO:0009512,GO:0015979,GO:0042651	K02642 cytochrome b6-f complex subunit 6	ana00195 Photosynthesis;ana01100 Metabolic pathways	PetL	#N/A
asl1933	#N/A	unknown protein	putative protein	#N/A	#N/A	#N/A	#N/A	#N/A	#N/A
asl1934	#N/A	unknown protein	putative protein	#N/A	#N/A	#N/A	#N/A	#N/A	#N/A
asl1935	#N/A	unknown protein	putative protein	#N/A	#N/A	#N/A	#N/A	#N/A	#N/A
asl1936	#N/A	unknown protein	putative protein	#N/A	#N/A	#N/A	#N/A	#N/A	#N/A
asl1937	#N/A	unknown protein	putative protein	#N/A	#N/A	#N/A	#N/A	#N/A	#N/A
asl1992	#N/A	transposase	transposase	L	GO:0004519	K07494 putative transposase	#N/A	DDE_3	#N/A
asl2061	ylmG	hypothetical protein (ycf19)	PFAM YGGT family	S	GO:0016021	K02221 YggT family protein	#N/A	YGGT	#N/A
asl2078	#N/A	unknown protein	putative protein	#N/A	#N/A	#N/A	#N/A	#N/A	#N/A
asl2150	#N/A	unknown protein	putative protein	#N/A	#N/A	#N/A	#N/A	#N/A	#N/A
asl2151	#N/A	hypothetical protein	putative protein	#N/A	#N/A	#N/A	#N/A	#N/A	#N/A
asl2197	#N/A	unknown protein	positive regulation of growth	K	#N/A	#N/A	#N/A	VapB_antitoxin	#N/A
asl2253	gvpA	gas vesicle protein GvpB	gas vesicle protein GvpB	S	GO:0033172,GO:0012506,GO:0005773,GO:0005198	K23262 gas vesicle structural protein	#N/A	Gas_vesicle	#N/A
asl2254	gvpA	gas vesicle protein GvpA	gas vesicle protein GvpA	S	GO:0033172,GO:0012506,GO:0005773,GO:0005198	K23262 gas vesicle structural protein	#N/A	Gas_vesicle	#N/A
asl2332	#N/A	unknown protein	putative protein	#N/A	#N/A	#N/A	#N/A	#N/A	#N/A
asl2397	#N/A	unknown protein	putative protein	#N/A	#N/A	#N/A	#N/A	#N/A	#N/A
asl2403	#N/A	hypothetical protein	Protein of unknown function (DUF433)	S	GO:0003677	#N/A	#N/A	DUF433	#N/A
asl2437	#N/A	hypothetical protein	PFAM Uncharacterised protein family UPF0150	S	#N/A	#N/A	#N/A	#N/A	#N/A
asl2451	#N/A	unknown protein	putative protein	#N/A	#N/A	#N/A	#N/A	#N/A	#N/A
asl2455	csaA	protein secretion chaperonin CsaA	protein secretion chaperonin CsaA	#N/A	GO:0000049	K06878 tRNA-binding protein	#N/A	#N/A	#N/A
asl2519	#N/A	unknown protein	putative protein	#N/A	#N/A	#N/A	#N/A	#N/A	#N/A
asl2530	#N/A	unknown protein	putative membrane associated protein	#N/A	GO:0016021	#N/A	#N/A	#N/A	#N/A
asl2553	#N/A	unknown protein	putative protein	#N/A	#N/A	#N/A	#N/A	#N/A	#N/A
asl2555	#N/A	hypothetical protein	putative protein	#N/A	#N/A	#N/A	#N/A	#N/A	#N/A
asl2601	#N/A	unknown protein	putative protein	#N/A	#N/A	#N/A	#N/A	#N/A	#N/A
asl2632	#N/A	unknown protein	putative membrane associated protein	#N/A	GO:0016021	#N/A	#N/A	#N/A	#N/A
asl2657	#N/A	similar to thioesterase	similar to thioesterase	Q	GO:0004320,GO:0009058,GO:0016788,GO:0016295,GO:0016296	#N/A	#N/A	#N/A	#N/A
asl2855	#N/A	unknown protein	putative membrane associated protein	#N/A	GO:0016021	#N/A	#N/A	#N/A	#N/A
asl3094	#N/A	unknown protein	putative membrane associated protein	#N/A	GO:0016021	#N/A	#N/A	#N/A	#N/A
asl3129	#N/A	unknown protein	Bacterial antitoxin of type II TA system, VapB	K	#N/A	#N/A	#N/A	VapB_antitoxin	#N/A
asl3152	#N/A	potassium-dependent ATPase G chain	potassium-dependent ATPase G chain	S	GO:0016021,GO:0043462,GO:0008556,GO:0005886	#N/A	#N/A	Potass_KdpF	#N/A
asl3190	#N/A	similar to photosystem I subunit IX (psaJ)	similar to photosystem I subunit IX (psaJ)	S	GO:0009522,GO:0016021,GO:0015979	K02697 photosystem I subunit IX	ana00195 Photosynthesis	PSI_PsaJ	#N/A
asl3212	mazE	cell growth regulatory protein MazE	cell growth regulatory protein MazE	T	GO:0097351,GO:0003677	K07172 antitoxin MazE	#N/A	MazE_antitoxin	#N/A
asl3261	#N/A	hypothetical protein	Protein of unknown function (DUF2811)	S	#N/A	#N/A	#N/A	DUF2811	#N/A
asl3262	#N/A	unknown protein	putative protein	#N/A	#N/A	#N/A	#N/A	#N/A	#N/A
asl3360	#N/A	unknown protein	putative protein	#N/A	#N/A	#N/A	#N/A	#N/A	#N/A
asl3409	pntA-2	nicotinamide nucleotide transhydrogenase, subunit alpha	nicotinamide nucleotide transhydrogenase, subunit alpha	C	GO:0016021	K00324 H+-translocating NAD(P) transhydrogenase subunit alpha [EC:1.6.1.2 7.1.1.1]	ana01100 Metabolic pathways;ana00760 Nicotinate and nicotinamide metabolism	PNTB_4TM	EC:1.6.1.2
asl3440	#N/A	unknown protein	putative protein	#N/A	#N/A	#N/A	#N/A	#N/A	#N/A
asl3560	#N/A	unknown protein	putative protein	#N/A	#N/A	#N/A	#N/A	#N/A	#N/A
asl3664	#N/A	unknown protein	Tetratricopeptide repeat	S	#N/A	#N/A	#N/A	#N/A	#N/A
asl3665	#N/A	unknown protein	Tetratricopeptide repeat	S	#N/A	#N/A	#N/A	#N/A	#N/A
asl3709	#N/A	unknown protein	putative protein	#N/A	#N/A	#N/A	#N/A	#N/A	#N/A
asl3778	#N/A	unknown protein	putative protein	#N/A	#N/A	#N/A	#N/A	#N/A	#N/A
asl3784	#N/A	hypothetical protein	TM2 domain	S	GO:0016021	#N/A	#N/A	TM2	#N/A
asl3849	psaI	photosystem I protein PsaI precursor	photosystem I protein PsaI precursor	U	GO:0009522,GO:0016021,GO:0015979,GO:0042651	K02696 photosystem I subunit VIII	ana00195 Photosynthesis	PSI_8	#N/A
asl3868	#N/A	unknown protein	putative membrane associated protein	#N/A	GO:0016021	#N/A	#N/A	#N/A	#N/A
asl3929	#N/A	unknown protein	putative protein	#N/A	#N/A	#N/A	#N/A	#N/A	#N/A
asl3974	#N/A	hypothetical protein	toxin-antitoxin pair type II binding	D	#N/A	ko:K08591,ko:K19159	ko00561,ko00564,ko01100,ko01110,map00561,map00564,map01100,map01110	PhdYeFM_antitox	EC:2.3.1.15
asl3978	#N/A	unknown protein	putative protein	#N/A	#N/A	#N/A	#N/A	#N/A	#N/A
asl4014	#N/A	unknown protein	putative membrane associated protein	#N/A	GO:0016021	#N/A	#N/A	#N/A	#N/A
asl4091	#N/A	unknown protein	putative protein	#N/A	#N/A	#N/A	#N/A	#N/A	#N/A
asl4122	#N/A	unknown protein	putative protein	#N/A	#N/A	#N/A	#N/A	#N/A	#N/A
asl4234	#N/A	unknown protein	putative protein	#N/A	#N/A	#N/A	#N/A	#N/A	#N/A
asl4244	#N/A	potassium-dependent ATPase chain G	potassium-dependent ATPase chain G	S	GO:0016021,GO:0043462,GO:0008556,GO:0005886	#N/A	#N/A	Potass_KdpF	#N/A
asl4253	#N/A	unknown protein	putative protein	#N/A	#N/A	#N/A	#N/A	#N/A	#N/A
asl4263	petN	PetN protein	PetN protein	#N/A	GO:0016021,GO:0045158,GO:0009512,GO:0015979,GO:0042651,GO:0017004	K03689 cytochrome b6-f complex subunit 8	ana00195 Photosynthesis;ana01100 Metabolic pathways	PetN	#N/A
asl4266	#N/A	unknown protein	putative protein	#N/A	#N/A	#N/A	#N/A	#N/A	#N/A
asl4328	#N/A	unknown protein	putative kinase	#N/A	GO:0003991	#N/A	#N/A	#N/A	#N/A
asl4356	#N/A	unknown protein	putative protein	#N/A	#N/A	#N/A	#N/A	#N/A	#N/A
asl4395	#N/A	hypothetical protein	Protein of unknown function (DUF3146)	S	#N/A	#N/A	#N/A	DUF3146	#N/A
asl4483	#N/A	unknown protein	putative membrane associated protein	#N/A	GO:0016021	#N/A	#N/A	#N/A	#N/A
asl4624	#N/A	unknown protein	putative protein	#N/A	#N/A	#N/A	#N/A	#N/A	#N/A
asl4640	#N/A	unknown protein	putative protein	#N/A	#N/A	#N/A	#N/A	#N/A	#N/A
asl4654	#N/A	transglycosylase-associated protein	transglycosylase-associated protein	S	GO:0016021	#N/A	#N/A	Transgly_assoc	#N/A
asl4728	#N/A	unknown protein	putative protein	#N/A	#N/A	#N/A	#N/A	#N/A	#N/A
asl4754	petM	cytochrome b6-f complex subunit	cytochrome b6-f complex subunit	U	GO:0016021,GO:0009512,GO:0015979,GO:0042651,GO:0009055	K02643 cytochrome b6-f complex subunit 7	ana00195 Photosynthesis;ana01100 Metabolic pathways	PetM	#N/A
asl4860	#N/A	unknown protein	putative membrane associated protein	#N/A	GO:0016021	#N/A	#N/A	#N/A	#N/A
asl4865	#N/A	unknown protein	putative protein	#N/A	#N/A	#N/A	#N/A	#N/A	#N/A
asl4889	#N/A	unknown protein	putative protein	#N/A	#N/A	#N/A	#N/A	#N/A	#N/A
asl4948	#N/A	unknown protein	putative protein	#N/A	#N/A	#N/A	#N/A	#N/A	#N/A
asl4971	#N/A	unknown protein	putative membrane associated protein	#N/A	GO:0016021	#N/A	#N/A	#N/A	#N/A
asl4994	#N/A	unknown protein	putative N-acetyltransferase	#N/A	GO:0008080	#N/A	#N/A	#N/A	#N/A
asl5015	#N/A	unknown protein	reverse transcriptase	L	GO:0016021,GO:0003964	#N/A	#N/A	#N/A	#N/A
asl5033	#N/A	unknown protein	putative protein	#N/A	#N/A	#N/A	#N/A	#N/A	#N/A
asl5064	#N/A	unknown protein	putative protein	#N/A	#N/A	#N/A	#N/A	#N/A	#N/A
asl5083	#N/A	unknown protein	putative protein	#N/A	#N/A	#N/A	#N/A	#N/A	#N/A
asl5128	ycf12	hypothetical protein (ycf12)	photosynthesis	U	GO:0009523,GO:0016021,GO:0015979,GO:0042651	#N/A	#N/A	PSII_Ycf12	#N/A
asl5248	#N/A	hypothetical protein	putative membrane associated protein	#N/A	GO:0016021	#N/A	#N/A	#N/A	#N/A
asl5268	#N/A	unknown protein	putative protein	#N/A	#N/A	#N/A	#N/A	#N/A	#N/A
asr0062	ycf33	hypothetical protein (ycf33)	Protein of unknown function (DUF751)	S	GO:0016021	#N/A	#N/A	DUF751	#N/A
asr0081	#N/A	unknown protein	putative protein	#N/A	#N/A	#N/A	#N/A	#N/A	#N/A
asr0104	#N/A	unknown protein	putative protein	#N/A	#N/A	#N/A	#N/A	#N/A	#N/A
asr0179	#N/A	unknown protein	InterPro IPR008538	S	#N/A	#N/A	#N/A	#N/A	#N/A
asr0183	#N/A	unknown protein	putative protein	#N/A	#N/A	#N/A	#N/A	#N/A	#N/A
asr0229	#N/A	unknown protein	putative protein	#N/A	#N/A	#N/A	#N/A	#N/A	#N/A
asr0257	#N/A	unknown protein	putative protein	#N/A	#N/A	#N/A	#N/A	#N/A	#N/A
asr0365	#N/A	unknown protein	putative protein	#N/A	#N/A	#N/A	#N/A	#N/A	#N/A
asr0482	#N/A	unknown protein	putative protein	#N/A	#N/A	#N/A	#N/A	#N/A	#N/A
asr0500	#N/A	unknown protein	putative protein	#N/A	#N/A	#N/A	#N/A	#N/A	#N/A
asr0516	#N/A	hypothetical protein	putative membrane associated protein	#N/A	GO:0016021	#N/A	#N/A	#N/A	#N/A
asr0649	#N/A	unknown protein	putative protein	#N/A	#N/A	#N/A	#N/A	#N/A	#N/A
asr0674	#N/A	unknown protein	putative membrane associated protein	#N/A	GO:0016021	#N/A	#N/A	#N/A	#N/A
asr0689	#N/A	unknown protein	putative membrane associated protein	#N/A	GO:0016021	#N/A	#N/A	#N/A	#N/A
asr0701	#N/A	unknown protein	putative membrane associated protein	#N/A	GO:0016021	#N/A	#N/A	#N/A	#N/A
asr0705	#N/A	unknown protein	putative protein	#N/A	#N/A	#N/A	#N/A	#N/A	#N/A
asr0756	#N/A	unknown protein	DNA binding domain with preference for A/T rich regions	S	GO:0003677	#N/A	#N/A	BrnA_antitoxin	#N/A
asr0855	#N/A	unknown protein	putative protein	#N/A	#N/A	#N/A	#N/A	#N/A	#N/A
asr0925	#N/A	unknown protein	putative membrane associated protein	#N/A	GO:0016021	#N/A	#N/A	#N/A	#N/A
asr0941	psbX	photosystem II protein PsbX	photosystem II protein PsbX	U	GO:0009523,GO:0016021,GO:0015979,GO:0042651	K02722 photosystem II PsbX protein	ana00195 Photosynthesis	PsbX	#N/A
asr1017	#N/A	unknown protein	Protein of unknown function (DUF4089)	S	#N/A	#N/A	#N/A	DUF4089	#N/A
asr1064	#N/A	unknown protein	putative protein	#N/A	#N/A	#N/A	#N/A	#N/A	#N/A
asr1102	arsB	hypothetical protein	PFAM Bile acid sodium symporter	P	GO:0015297,GO:0016021,GO:0015103	ko:K03325	#N/A	#N/A	#N/A
asr1150	#N/A	unknown protein	putative protein	#N/A	#N/A	#N/A	#N/A	#N/A	#N/A
asr1182	#N/A	unknown protein	putative protein	#N/A	#N/A	#N/A	#N/A	#N/A	#N/A
asr1202	#N/A	unknown protein	putative protein	#N/A	#N/A	#N/A	#N/A	#N/A	#N/A
asr1257	#N/A	unknown protein	putative protein	#N/A	#N/A	#N/A	#N/A	#N/A	#N/A
asr1275	#N/A	unknown protein	putative protein	#N/A	#N/A	#N/A	#N/A	#N/A	#N/A
asr1277	psbI	photosystem II protein PsbI	photosystem II protein PsbI	U	GO:0009523;GO:0009539;GO:0015979;GO:0016020	K02710 photosystem II PsbI protein	ana00195 Photosynthesis	PsbI	#N/A
asr1335	#N/A	unknown protein	putative protein	#N/A	#N/A	#N/A	#N/A	#N/A	#N/A
asr1366	petG	cytochrome b6-f complex subunit 5	cytochrome b6-f complex subunit 5	U	GO:0009512	K02640 cytochrome b6-f complex subunit 5	ana00195 Photosynthesis;ana01100 Metabolic pathways	PetG	#N/A
asr1373	#N/A	unknown protein	putative protein	#N/A	#N/A	#N/A	#N/A	#N/A	#N/A
asr1393	#N/A	unknown protein	putative protein	#N/A	#N/A	#N/A	#N/A	#N/A	#N/A
asr1399	#N/A	hypothetical protein	putative protein	#N/A	#N/A	#N/A	#N/A	#N/A	#N/A
asr1400	#N/A	hypothetical protein	nuclease activity	DJ	GO:0016021	ko:K06218	#N/A	RelE	#N/A
asr1486	#N/A	unknown protein	putative protein	#N/A	#N/A	#N/A	#N/A	#N/A	#N/A
asr1532	#N/A	unknown protein	putative protein	#N/A	#N/A	#N/A	#N/A	#N/A	#N/A
asr1572	#N/A	unknown protein	putative protein	#N/A	#N/A	#N/A	#N/A	#N/A	#N/A
asr1611	yidD	hypothetical protein	Could be involved in insertion of integral membrane proteins into the membrane	S	GO:0005886	K08998 uncharacterized protein	ko02024,ko03060,ko03070,map02024,map03060,map03070	YidD	#N/A
asr1661	#N/A	unknown protein	putative protein	#N/A	#N/A	#N/A	#N/A	#N/A	#N/A
asr1662	#N/A	unknown protein	putative transferase	#N/A	GO:0016740,GO:0016021	#N/A	#N/A	#N/A	#N/A
asr1734	#N/A	unknown protein	Npun_R1517 domain-contained protein	#N/A	#N/A	#N/A	#N/A	Npun_R1517	#N/A
asr1801	#N/A	unknown protein	putative protein	#N/A	#N/A	#N/A	#N/A	#N/A	#N/A
asr1817	#N/A	unknown protein	putative protein	#N/A	#N/A	#N/A	#N/A	#N/A	#N/A
asr1818	#N/A	unknown protein	putative protein	#N/A	#N/A	#N/A	#N/A	#N/A	#N/A
asr1828	#N/A	unknown protein	putative protein	#N/A	#N/A	#N/A	#N/A	#N/A	#N/A
asr1899	#N/A	unknown protein	putative protein	#N/A	#N/A	#N/A	#N/A	#N/A	#N/A
asr1915	#N/A	unknown protein	putative membrane associated protein	#N/A	GO:0016021	#N/A	#N/A	#N/A	#N/A
asr2120	ideR	hypothetical protein	FeoA domain	P	GO:0046914	K04758 ferrous iron transport protein A	#N/A	FeoA	#N/A
asr2135	#N/A	unknown protein	putative protein	#N/A	#N/A	#N/A	#N/A	#N/A	#N/A
asr2160	#N/A	unknown protein	putative protein	#N/A	#N/A	#N/A	#N/A	#N/A	#N/A
asr2172	#N/A	hypothetical protein	Protein of unknown function (DUF433)	S	GO:0003677	#N/A	#N/A	DUF433	#N/A
asr2273	#N/A	unknown protein	putative protein	#N/A	#N/A	#N/A	#N/A	#N/A	#N/A
asr2365	#N/A	unknown protein	putative protein	#N/A	#N/A	#N/A	#N/A	#N/A	#N/A
asr2387	#N/A	hypothetical protein	putative membrane associated protein	#N/A	GO:0016021	#N/A	#N/A	#N/A	#N/A
asr2427	#N/A	hypothetical protein	putative membrane associated protein	#N/A	GO:0016021	#N/A	#N/A	#N/A	#N/A
asr2504	#N/A	unknown protein	amidase activity	V	GO:0006304,GO:0004519,GO:0003677	#N/A	#N/A	#N/A	#N/A
asr2602	#N/A	hypothetical protein	CAAX protease self-immunity	S	GO:0071586,GO:0004197,GO:0016021,GO:0008237	#N/A	#N/A	#N/A	#N/A
asr2603	#N/A	hypothetical protein	CAAX protease self-immunity	S	GO:0071586,GO:0004197,GO:0016021,GO:0008237	#N/A	#N/A	#N/A	#N/A
asr2605	#N/A	unknown protein	transposase or invertase	S	#N/A	#N/A	#N/A	DUF2887	#N/A
asr2668	#N/A	unknown protein	putative protein	#N/A	#N/A	#N/A	#N/A	#N/A	#N/A
asr2755	#N/A	unknown protein	putative protein	#N/A	#N/A	#N/A	#N/A	#N/A	#N/A
asr2757	#N/A	unknown protein	putative protein	#N/A	#N/A	#N/A	#N/A	#N/A	#N/A
asr2763	#N/A	unknown protein	putative protein	#N/A	#N/A	#N/A	#N/A	#N/A	#N/A
asr2781	#N/A	unknown protein	putative protein	#N/A	#N/A	#N/A	#N/A	#N/A	#N/A
asr2815	#N/A	unknown protein	putative protein	#N/A	#N/A	#N/A	#N/A	#N/A	#N/A
asr2819	#N/A	unknown protein	putative protein	#N/A	#N/A	#N/A	#N/A	#N/A	#N/A
asr2896	#N/A	hypothetical protein	putative membrane associated protein	#N/A	GO:0016021	#N/A	#N/A	#N/A	#N/A
asr2901	#N/A	unknown protein	putative protein	#N/A	#N/A	#N/A	#N/A	#N/A	#N/A
asr2953	folK	7, 8-dihydro-6-hydroxymethylpterin-pyrophosphokinase	7, 8-dihydro-6-hydroxymethylpterin-pyrophosphokinase	H	GO:0009396,GO:0003848,GO:0016301	K00950 2-amino-4-hydroxy-6-hydroxymethyldihydropteridine diphosphokinase [EC:2.7.6.3]	ana01100 Metabolic pathways;ana00790 Folate biosynthesis	HPPK	EC:1.13.11.81,2.5.1.15,2.7.6.3,3.5.4.16,3.5.4.39,4.1.2.25,5.1.99.8
asr2958	#N/A	hypothetical protein	Protein of unknown function (DUF433)	S	GO:0003677	#N/A	#N/A	DUF433	#N/A
asr2978	#N/A	unknown protein	putative protein	#N/A	#N/A	#N/A	#N/A	#N/A	#N/A
asr3002	#N/A	unknown protein	putative protein	#N/A	#N/A	#N/A	#N/A	#N/A	#N/A
asr3006	#N/A	hypothetical protein	PemK-like, MazF-like toxin of type II toxin-antitoxin system	T	GO:0004519,GO:0003677	ko:K07171	#N/A	PemK_toxin	#N/A
asr3019	#N/A	unknown protein	Domain of unknown function (DUF389)	S	GO:0016021	#N/A	#N/A	#N/A	#N/A
asr3043	#N/A	CAB/ELIP/HLIP superfamily of proteins	CAB/ELIP/HLIP superfamily of proteins	S	GO:0016021	#N/A	#N/A	Chloroa_b-bind	#N/A
asr3080	#N/A	hypothetical protein	putative membrane associated protein	#N/A	GO:0016021	#N/A	#N/A	#N/A	#N/A
asr3081	#N/A	unknown protein	Transposase	L	#N/A	ko:K07499	#N/A	#N/A	#N/A
asr3082	#N/A	similar to transposase	similar to transposase	L	#N/A	K07494 putative transposase	#N/A	DDE_3	#N/A
asr3133	cecA_2	unknown protein	AcrB/AcrD/AcrF family	P	GO:0008324,GO:0016021,GO:0022857	ko:K11326	ko02020,map02020	ACR_tran	#N/A
asr3134	#N/A	unknown protein	putative protein	#N/A	#N/A	#N/A	#N/A	#N/A	#N/A
asr3218	#N/A	unknown protein	putative protein	#N/A	#N/A	#N/A	#N/A	#N/A	#N/A
asr3266	#N/A	unknown protein	putative membrane associated protein	#N/A	GO:0016021	#N/A	#N/A	#N/A	#N/A
asr3279	#N/A	unknown protein	putative membrane associated protein	#N/A	GO:0016021	#N/A	#N/A	#N/A	#N/A
asr3369	#N/A	unknown protein	putative protein	#N/A	#N/A	#N/A	#N/A	#N/A	#N/A
asr3405	#N/A	unknown protein	putative protein	#N/A	#N/A	#N/A	#N/A	#N/A	#N/A
asr3412	rpl34	50S ribosomal protein L34	50S ribosomal protein L34	J	GO:0005840,GO:0003735,GO:0006412	K02914 large subunit ribosomal protein L34	ana03010 Ribosome	Ribosomal_L34	#N/A
asr3483	#N/A	unknown protein	K COG5665 CCR4-NOT transcriptional regulation complex, NOT5 subunit	K	#N/A	ko:K18816	#N/A	#N/A	EC:2.3.1.82
asr3498	#N/A	unknown protein	putative protein	#N/A	#N/A	#N/A	#N/A	#N/A	#N/A
asr3598	#N/A	unknown protein	putative protein	#N/A	#N/A	#N/A	#N/A	#N/A	#N/A
asr3657	#N/A	hypothetical protein	putative membrane associated protein	#N/A	GO:0016021	#N/A	#N/A	#N/A	#N/A
asr3686	#N/A	unknown protein	PFAM Uncharacterised protein family UPF0150	S	#N/A	#N/A	#N/A	#N/A	#N/A
asr3694	#N/A	unknown protein	putative ATP binding protein	#N/A	GO:0005524	ko:K06921	#N/A	#N/A	#N/A
asr3708	#N/A	unknown protein	putative membrane associated protein	#N/A	GO:0016021	#N/A	#N/A	#N/A	#N/A
asr3796	#N/A	stress induced hydrophobic peptide	stress induced hydrophobic peptide	S	GO:0016021	#N/A	#N/A	Pmp3	#N/A
asr3831	#N/A	unknown protein	putative protein	#N/A	#N/A	#N/A	#N/A	#N/A	#N/A
asr3848	psbJ	photosystem II protein J	photosystem II protein J	U	GO:0009539,GO:0016021,GO:0015979,GO:0042651	K02711 photosystem II PsbJ protein	ana00195 Photosynthesis	PsbJ	#N/A
asr3881	#N/A	unknown protein	putative protein	#N/A	#N/A	#N/A	#N/A	#N/A	#N/A
asr3886	#N/A	unknown protein	putative membrane associated protein	#N/A	GO:0016021	#N/A	#N/A	#N/A	#N/A
asr4048	#N/A	unknown protein	putative protein	#N/A	#N/A	#N/A	#N/A	#N/A	#N/A
asr4108	#N/A	unknown protein	putative protein	#N/A	#N/A	#N/A	#N/A	#N/A	#N/A
asr4301	#N/A	unknown protein	putative protein	#N/A	#N/A	#N/A	#N/A	#N/A	#N/A
asr4314	#N/A	unknown protein	putative protein	#N/A	#N/A	#N/A	#N/A	#N/A	#N/A
asr4352	#N/A	unknown protein	putative membrane associated protein	#N/A	GO:0016021	#N/A	#N/A	#N/A	#N/A
asr4421	#N/A	unknown protein	putative protein	#N/A	#N/A	#N/A	#N/A	#N/A	#N/A
asr4449	#N/A	unknown protein	putative protein	#N/A	#N/A	#N/A	#N/A	#N/A	#N/A
asr4457	#N/A	unknown protein	putative membrane associated protein	#N/A	GO:0016021	#N/A	#N/A	#N/A	#N/A
asr4470	#N/A	hypothetical protein	putative protein	#N/A	#N/A	#N/A	#N/A	#N/A	#N/A
asr4594	#N/A	hypothetical protein	PFAM Uncharacterised protein family UPF0150	N	#N/A	#N/A	#N/A	#N/A	#N/A
asr4605	hsdR	type I site-specific deoxyribonuclease chain R	type I site-specific deoxyribonuclease chain R	L	GO:0004386,GO:0005524,GO:0004519,GO:0009035,GO:0009307,GO:0003677	K01153 type I restriction enzyme, R subunit [EC:3.1.21.3]	#N/A	DUF3387	EC:3.1.21.3
asr4612	#N/A	unknown protein	putative protein	#N/A	#N/A	#N/A	#N/A	#N/A	#N/A
asr4669	#N/A	unknown protein	putative protein	#N/A	#N/A	#N/A	#N/A	#N/A	#N/A
asr4676	#N/A	unknown protein	putative protein	#N/A	#N/A	#N/A	#N/A	#N/A	#N/A
asr4707	#N/A	unknown protein	putative protein	#N/A	#N/A	#N/A	#N/A	#N/A	#N/A
asr4899	#N/A	unknown protein	transport	P	GO:0015344,GO:0016021,GO:0038023,GO:0009279	#N/A	#N/A	#N/A	#N/A
asr4937	#N/A	unknown protein	putative membrane associated protein	#N/A	GO:0016021	#N/A	#N/A	#N/A	#N/A
asr4987	#N/A	unknown protein	putative protein	#N/A	#N/A	#N/A	#N/A	#N/A	#N/A
asr5054	#N/A	unknown protein	putative protein	#N/A	#N/A	#N/A	#N/A	#N/A	#N/A
asr5071	#N/A	hypothetical protein	putative membrane associated protein	#N/A	GO:0016021	#N/A	#N/A	#N/A	#N/A
asr5092	#N/A	unknown protein	putative membrane associated protein	#N/A	GO:0016021	#N/A	#N/A	#N/A	#N/A
asr5142	#N/A	unknown protein	putative protein	#N/A	#N/A	#N/A	#N/A	#N/A	#N/A
asr5146	#N/A	unknown protein	putative protein	#N/A	#N/A	#N/A	#N/A	#N/A	#N/A
asr5175	#N/A	unknown protein	putative protein	#N/A	#N/A	#N/A	#N/A	#N/A	#N/A
asr5187	#N/A	unknown protein	putative protein	#N/A	#N/A	#N/A	#N/A	#N/A	#N/A
asr5365	ycgL	hypothetical protein	Predicted nucleotidyltransferase	S	GO:0016740	K07074 uncharacterized protein	#N/A	RlaP	#N/A
all7004	#N/A	transposase	transposase	#N/A	#N/A	#N/A	#N/A	#N/A	#N/A
all7005	#N/A	transposase	transposase	S	#N/A	#N/A	#N/A	#N/A	#N/A
all7032	#N/A	unknown protein	Protein of unknown function (DUF1392)	S	#N/A	#N/A	#N/A	DUF1392	#N/A
all7053	#N/A	unknown protein	putative protein	#N/A	#N/A	#N/A	#N/A	#N/A	#N/A
all7099	#N/A	unknown protein	HNH endonuclease	V	GO:0004519	#N/A	#N/A	HNH_3	#N/A
all7105	#N/A	transposase	transposase	#N/A	#N/A	#N/A	#N/A	#N/A	#N/A
all7106	#N/A	transposase	transposase	S	#N/A	#N/A	#N/A	#N/A	#N/A
all7108	#N/A	unknown protein	putative protein	#N/A	#N/A	#N/A	#N/A	#N/A	#N/A
all7109	#N/A	hypothetical protein	putative membrane associated protein	#N/A	GO:0016021	#N/A	#N/A	#N/A	#N/A
all7111	#N/A	transposase	transposase	#N/A	#N/A	#N/A	#N/A	#N/A	#N/A
all7112	#N/A	transposase	transposase	S	#N/A	#N/A	#N/A	#N/A	#N/A
all7116	#N/A	unknown protein	putative N-acetyltransferase	M	GO:0008080	ko:K03823,ko:K18816	ko00440,ko01130,map00440,map01130	#N/A	EC:2.3.1.183,2.3.1.82
all7117	#N/A	unknown protein	HNH endonuclease	V	GO:0004519	#N/A	#N/A	HNH_3	#N/A
all7120	#N/A	unknown protein	putative protein	#N/A	#N/A	#N/A	#N/A	#N/A	#N/A
all7123	ybl78	unknown protein	putative protein	#N/A	#N/A	#N/A	#N/A	#N/A	#N/A
all7160	#N/A	hypothetical protein	Belongs to the BI1 family	S	GO:0016021	K06890 uncharacterized protein	#N/A	Bax1-I	#N/A
all7166	ydcZ	hypothetical protein	Putative inner membrane exporter, YdcZ	S	GO:0016021	K09936 bacterial/archaeal transporter family-2 protein	ana02024 Quorum sensing	DMT_YdcZ	#N/A
all7177	#N/A	transposase	transposase	#N/A	#N/A	#N/A	#N/A	#N/A	#N/A
all7178	#N/A	transposase	transposase	S	#N/A	#N/A	#N/A	#N/A	#N/A
all7193	#N/A	unknown protein	putative membrane associated protein	#N/A	GO:0016021	#N/A	#N/A	#N/A	#N/A
all7221	#N/A	unknown protein	Small GTP-binding protein	S	#N/A	#N/A	#N/A	#N/A	#N/A
all7225	#N/A	unknown protein	putative membrane associated protein	#N/A	GO:0016021	#N/A	#N/A	#N/A	#N/A
all7265	#N/A	unknown protein	TIGRFAM clan AA aspartic protease, AF_0612 family	O	GO:0008233	#N/A	#N/A	#N/A	#N/A
all7268	#N/A	transposase	transposase	S	#N/A	#N/A	#N/A	#N/A	#N/A
all7269	#N/A	unknown protein	Protein of unknown function (DUF1392)	S	#N/A	#N/A	#N/A	DUF1392	#N/A
all7272	#N/A	unknown protein	putative protein	#N/A	#N/A	#N/A	#N/A	#N/A	#N/A
all7273	#N/A	unknown protein	putative protein	#N/A	#N/A	#N/A	#N/A	#N/A	#N/A
all7290	#N/A	unknown protein	putative protein	#N/A	#N/A	#N/A	#N/A	#N/A	#N/A
all7291	#N/A	unknown protein	putative protein	#N/A	#N/A	#N/A	#N/A	#N/A	#N/A
all7302	#N/A	transposase	transposase	#N/A	#N/A	#N/A	#N/A	#N/A	#N/A
all7303	#N/A	transposase	transposase	S	#N/A	#N/A	#N/A	#N/A	#N/A
all7319	#N/A	hypothetical protein	PFAM Cupin domain	S	#N/A	#N/A	#N/A	Cupin_2	#N/A
all7332	#N/A	hypothetical protein	Exhibits S-adenosyl-L-methionine-dependent methyltransferase activity	Q	GO:0032259,GO:0008168	#N/A	#N/A	LCM	#N/A
all7347	#N/A	unknown protein	YCII-related domain	S	#N/A	ko:K09780	#N/A	YCII	#N/A
all7360	#N/A	hypothetical protein	Domain of unknown function (DUF4112)	S	GO:0016021	#N/A	#N/A	DUF4112	#N/A
all7364	#N/A	unknown protein	TIGRFAM clan AA aspartic protease, AF_0612 family	O	GO:0008233	#N/A	#N/A	#N/A	#N/A
all7375	#N/A	transposase	transposase	#N/A	#N/A	#N/A	#N/A	#N/A	#N/A
all7376	#N/A	transposase	transposase	S	#N/A	#N/A	#N/A	#N/A	#N/A
alr7007	#N/A	hypothetical protein	PFAM S23 ribosomal protein	S	GO:0005840	#N/A	#N/A	23S_rRNA_IVP	#N/A
alr7015	aacA	aminoglycoside N6'-acetyltransferase	aminoglycoside N6'-acetyltransferase	J	GO:0008080	K00663 aminoglycoside 6'-N-acetyltransferase [EC:2.3.1.82]	ko00330,ko01100,ko04216,map00330,map01100,map04216	Acetyltransf_8	EC:2.3.1.57,2.3.1.82
alr7058	#N/A	unknown protein	putative protein	#N/A	#N/A	#N/A	#N/A	#N/A	#N/A
alr7088	#N/A	unknown protein	putative membrane associated protein	#N/A	GO:0016021	#N/A	#N/A	#N/A	#N/A
alr7139	#N/A	unknown protein	putative protein	#N/A	#N/A	#N/A	#N/A	#N/A	#N/A
alr7149	#N/A	transposase	transposase	L	GO:0004803,GO:0006313,GO:0003677	K07491 putative transposase	#N/A	Y1_Tnp	#N/A
alr7204	#N/A	unknown protein	putative membrane associated protein	#N/A	GO:0016021	#N/A	#N/A	#N/A	#N/A
alr7228	#N/A	transposase	transposase	L	GO:0003676	K07496 putative transposase	#N/A	OrfB_IS605	#N/A
alr7231	#N/A	transposase	transposase	L	GO:0003676	K07496 putative transposase	#N/A	OrfB_IS605	#N/A
alr7305	#N/A	transposase	transposase	L	GO:0006313;GO:0003677;GO:0004803	K07485 transposase	#N/A	DDE_Tnp_ISL3	#N/A
alr7323	#N/A	transposase	transposase	S	#N/A	#N/A	#N/A	#N/A	#N/A
alr7325	#N/A	transposase	transposase	L	#N/A	K07496 putative transposase	#N/A	OrfB_Zn_ribbon	#N/A
alr7333	#N/A	putative nuclease	Staphylococcal nuclease homologues	L	GO:0016021,GO:0004518,GO:0004519,GO:0003676	#N/A	#N/A	SNase	#N/A
alr7342	#N/A	putative nuclease	COG1525 Micrococcal nuclease (thermonuclease) homologs	L	GO:0016021,GO:0004518,GO:0004519,GO:0003676	#N/A	#N/A	SNase	#N/A
alr7349	#N/A	transposase	transposase	L	#N/A	K07485 transposase	#N/A	zf-ISL3	#N/A
alr7350	#N/A	transposase	transposase	L	GO:0006313;GO:0003677;GO:0004803	K07485 transposase	#N/A	DDE_Tnp_ISL3	#N/A
alr7361	nuiA	sugar-non-specific nuclease inhibitor NuiA	sugar-non-specific nuclease inhibitor NuiA	T	#N/A	#N/A	#N/A	NuiA	#N/A
asl7018	#N/A	unknown protein	FR47-like protein	K	GO:0008080,GO:0005840,GO:0016747	#N/A	#N/A	Acetyltransf_1	#N/A
asl7035	#N/A	unknown protein	putative protein	#N/A	#N/A	#N/A	#N/A	#N/A	#N/A
asl7114	#N/A	unknown protein	putative N-acetyltransferase	M	GO:0008080,GO:0016740	ko:K03823,ko:K18816	ko00440,ko01130,map00440,map01130	#N/A	EC:2.3.1.183,2.3.1.82
asl7118	#N/A	unknown protein	putative protein	#N/A	#N/A	#N/A	#N/A	#N/A	#N/A
asl7159	#N/A	hypothetical protein	Belongs to the BI1 family	S	GO:0016021	K06890 uncharacterized protein	#N/A	Bax1-I	#N/A
asl7164	#N/A	unknown protein	Phosphoribulokinase / Uridine kinase family	F	GO:0005524,GO:0016301	ko:K00855,ko:K00876	ko00240,ko00710,ko00983,ko01100,ko01120,ko01200,map00240,map00710,map00983,map01100,map01120,map01200	#N/A	EC:2.7.1.19,2.7.1.48
asl7181	#N/A	unknown protein	putative protein	#N/A	#N/A	#N/A	#N/A	#N/A	#N/A
asl7217	#N/A	unknown protein	putative membrane associated protein	#N/A	GO:0016021	#N/A	#N/A	#N/A	#N/A
asl7237	#N/A	unknown protein	putative protein	#N/A	#N/A	#N/A	#N/A	#N/A	#N/A
asl7248	#N/A	unknown protein	putative protein	#N/A	#N/A	#N/A	#N/A	#N/A	#N/A
asl7251	#N/A	unknown protein	putative protein	#N/A	#N/A	#N/A	#N/A	#N/A	#N/A
asl7283	#N/A	unknown protein	putative protein	#N/A	#N/A	#N/A	#N/A	#N/A	#N/A
asl7289	#N/A	unknown protein	putative protein	#N/A	#N/A	#N/A	#N/A	#N/A	#N/A
asl7327	#N/A	unknown protein	putative protein	#N/A	#N/A	#N/A	#N/A	#N/A	#N/A
asl7356	#N/A	unknown protein	putative protein	#N/A	#N/A	#N/A	#N/A	#N/A	#N/A
asl7359	#N/A	unknown protein	putative protein	#N/A	#N/A	#N/A	#N/A	#N/A	#N/A
asl7365	#N/A	unknown protein	putative protein	#N/A	#N/A	#N/A	#N/A	#N/A	#N/A
asr7006	#N/A	transposase	transposase	L	GO:0000150,GO:0003677	K07485 transposase	#N/A	DDE_Tnp_ISL3	#N/A
asr7044	#N/A	unknown protein	PFAM ATPase family associated with various cellular activities (AAA)	O	#N/A	#N/A	#N/A	DUF2997	#N/A
asr7045	#N/A	unknown protein	putative protein	#N/A	#N/A	#N/A	#N/A	#N/A	#N/A
asr7050	#N/A	unknown protein	PFAM Ribbon-helix-helix protein, copG family	S	GO:0006355	#N/A	#N/A	#N/A	#N/A
asr7060	#N/A	unknown protein	putative membrane associated protein	#N/A	GO:0016021	#N/A	#N/A	#N/A	#N/A
asr7061	#N/A	unknown protein	putative protein	#N/A	#N/A	#N/A	#N/A	#N/A	#N/A
asr7067	#N/A	unknown protein	putative calcium ion binding protein	#N/A	GO:0005509	#N/A	#N/A	#N/A	#N/A
asr7087	#N/A	unknown protein	putative protein	#N/A	#N/A	#N/A	#N/A	#N/A	#N/A
asr7090	#N/A	hypothetical protein	Protein of unknown function (DUF2811)	S	#N/A	#N/A	#N/A	DUF2811	#N/A
asr7142	#N/A	unknown protein	putative protein	#N/A	#N/A	#N/A	#N/A	#N/A	#N/A
asr7154	#N/A	hypothetical protein	Type III restriction enzyme res subunit	L	#N/A	#N/A	#N/A	#N/A	#N/A
asr7180	#N/A	hypothetical protein	Helix-turn-helix domain	S	#N/A	#N/A	#N/A	HTH_17	#N/A
asr7230	#N/A	hypothetical protein	PFAM Protein kinase domain	KLT	GO:0004672,GO:0004674,GO:0005524,GO:0016021	#N/A	#N/A	#N/A	#N/A
asr7247	#N/A	unknown protein	putative protein	#N/A	#N/A	#N/A	#N/A	#N/A	#N/A
asr7256	#N/A	unknown protein	putative transferase	#N/A	GO:0030259,GO:0016740,GO:0016758,GO:0005975	#N/A	#N/A	#N/A	#N/A
asr7338	#N/A	hypothetical protein	putative oxidoreductase	#N/A	GO:0016705,GO:0005506,GO:0031418	#N/A	#N/A	#N/A	#N/A
asr7340	#N/A	unknown protein	putative protein	#N/A	#N/A	#N/A	#N/A	#N/A	#N/A
asr7371	#N/A	unknown protein	putative protein	#N/A	#N/A	#N/A	#N/A	#N/A	#N/A
asr7380	#N/A	similar to nuclease	similar to nuclease	#N/A	GO:0004518,GO:0003676	#N/A	#N/A	#N/A	#N/A
asr7385	#N/A	transposase	transposase	#N/A	#N/A	#N/A	#N/A	#N/A	#N/A
all7601	mntH	manganese transport protein	manganese transport protein	P	GO:0016021,GO:0046872,GO:0046873,GO:0015293,GO:0005886	K03322 manganese transport protein	#N/A	Nramp	#N/A
all7602	arsB	hypothetical protein	Sodium Bile acid symporter family	P	GO:0015297,GO:0016021,GO:0015103	#N/A	#N/A	SBF	#N/A
all7610	#N/A	cation efflux system protein	cation efflux system protein	P	GO:0008324,GO:0016021	K16264 cobalt-zinc-cadmium efflux system protein	#N/A	Cation_efflux	#N/A
all7617	cecA_2	similar to cation efflux system protein	similar to cation efflux system protein	P	GO:0008324,GO:0016021,GO:0022857	ko:K11326	ko02020,map02020	ACR_tran	#N/A
all7623	#N/A	hypothetical protein	Phosphoesterase PA-phosphatase related	I	GO:0016021	ko:K19302	ana00550 Peptidoglycan biosynthesis	PAP2	EC:3.6.1.27
alr7535	#N/A	unknown protein	putative membrane associated protein	#N/A	GO:0016021	#N/A	#N/A	#N/A	#N/A
alr7545	#N/A	unknown protein	putative protein	#N/A	#N/A	#N/A	#N/A	#N/A	#N/A
alr7557	#N/A	unknown protein	putative protein	#N/A	#N/A	#N/A	#N/A	#N/A	#N/A
alr7560	#N/A	unknown protein	Prokaryotic homologs of the JAB domain	S	#N/A	#N/A	#N/A	Prok-JAB	#N/A
alr7562	#N/A	transposase	transposase	L	#N/A	#N/A	#N/A	DDE_Tnp_ISAZ013	#N/A
alr7579	ssb	single-strand DNA binding protein	single-strand DNA binding protein	L	GO:0003697,GO:0006260	K03111 single-strand DNA-binding protein	ana03430 Mismatch repair;ana03030 DNA replication;ana03440 Homologous recombination	SSB	#N/A
alr7620	#N/A	hypothetical protein	membrane transporter protein	S	GO:0016021,GO:0005886	K07090 uncharacterized protein	#N/A	TauE	#N/A
alr7684	#N/A	unknown protein	putative protein	#N/A	#N/A	#N/A	#N/A	#N/A	#N/A
asl7591	#N/A	hypothetical protein	Protein of unknown function (DUF2933)	S	GO:0016021	#N/A	#N/A	DUF2933	#N/A
asl7593	#N/A	unknown protein	metallochaperone-like domain	S	GO:0005524,GO:0019829,GO:0016021,GO:0046872,GO:0016491,GO:0005886	ko:K07402	#N/A	YHS	#N/A
asl7596	#N/A	hypothetical protein	putative protein	#N/A	#N/A	#N/A	#N/A	#N/A	#N/A
asl7599	#N/A	unknown protein	Protein of unknown function (DUF2808)	S	#N/A	#N/A	#N/A	#N/A	#N/A
asl7669	#N/A	unknown protein	putative protein	#N/A	#N/A	#N/A	#N/A	#N/A	#N/A
asl7678	#N/A	unknown protein	putative membrane associated protein	#N/A	GO:0016021	#N/A	#N/A	#N/A	#N/A
asr7542	#N/A	unknown protein	putative protein	#N/A	#N/A	#N/A	#N/A	#N/A	#N/A
asr7554	#N/A	unknown protein	putative protein	#N/A	#N/A	#N/A	#N/A	#N/A	#N/A
asr7595	#N/A	unknown protein	putative protein	#N/A	#N/A	#N/A	#N/A	#N/A	#N/A
asr7603	#N/A	unknown protein	Probable cobalt transporter subunit (CbtB)	S	GO:0016021	#N/A	#N/A	CbtB	#N/A
asr7639	#N/A	hypothetical protein	putative membrane associated protein	#N/A	GO:0016021	#N/A	#N/A	#N/A	#N/A
all8558	#N/A	unknown protein	putative protein	#N/A	#N/A	#N/A	#N/A	#N/A	#N/A
all8564	MA20_20605	hypothetical protein	HNH endonuclease	V	GO:0004519	#N/A	#N/A	HNH_5	#N/A
alr8502	#N/A	transposase	transposase	#N/A	#N/A	#N/A	#N/A	#N/A	#N/A
alr8510	#N/A	transposase	transposase	S	#N/A	#N/A	#N/A	#N/A	#N/A
alr8529	#N/A	unknown protein	putative membrane associated protein	#N/A	GO:0016021	#N/A	#N/A	#N/A	#N/A
alr8531	chiR	two-component response regulator	two-component response regulator	K	GO:0000160,GO:0006355,GO:0003677	#N/A	#N/A	Response_reg	#N/A
alr8557	#N/A	hypothetical protein	putative protein	#N/A	#N/A	#N/A	#N/A	#N/A	#N/A
asl8506	#N/A	unknown protein	putative membrane associated protein	#N/A	GO:0016021	#N/A	#N/A	#N/A	#N/A
asl8515	#N/A	unknown protein	Virulence-associated protein E	L	#N/A	#N/A	#N/A	#N/A	#N/A
asl8517	#N/A	unknown protein	putative protein	#N/A	#N/A	#N/A	#N/A	#N/A	#N/A
asl8536	#N/A	unknown protein	putative membrane associated protein	#N/A	GO:0016021	#N/A	#N/A	#N/A	#N/A
asl8561	#N/A	unknown protein	Transposase	L	#N/A	#N/A	#N/A	#N/A	#N/A
asr8501	#N/A	unknown protein	PFAM MULE transposase, conserved domain	S	#N/A	#N/A	#N/A	#N/A	#N/A
asr8525	#N/A	unknown protein	putative membrane associated protein	#N/A	GO:0016021	#N/A	#N/A	#N/A	#N/A
asl9021	#N/A	unknown protein	putative protein	#N/A	#N/A	#N/A	#N/A	#N/A	#N/A
asr9009	#N/A	unknown protein	putative protein	#N/A	#N/A	#N/A	#N/A	#N/A	#N/A
asr9028	#N/A	unknown protein	PFAM Ribbon-helix-helix protein, copG family	S	GO:0006355,GO:0003677	ko:K21495	#N/A	RHH_1	#N/A
all8010	#N/A	transposase	transposase	L	GO:0003676	K07496 putative transposase	#N/A	OrfB_IS605	#N/A
all8069	#N/A	transposase	transposase	L	#N/A	#N/A	#N/A	DDE_Tnp_ISAZ013	#N/A
alr8011	nucA	sugar-non-specific nuclease NucA homolog	sugar-non-specific nuclease NucA homolog	F	GO:0016787,GO:0042597,GO:0004519,GO:0046872,GO:0003676	ko:K01173	ko04210,map04210	Endonuclease_NS	#N/A
alr8014	#N/A	hypothetical protein	Domain of unknown function (DUF4112)	S	GO:0016021	#N/A	#N/A	DUF4112	#N/A
alr8017	#N/A	hypothetical protein	PFAM S23 ribosomal protein	S	GO:0005840	#N/A	#N/A	23S_rRNA_IVP	#N/A
asl8021	#N/A	unknown protein	putative protein	#N/A	#N/A	#N/A	#N/A	#N/A	#N/A
asl8028	#N/A	unknown protein	putative protein	#N/A	#N/A	#N/A	#N/A	#N/A	#N/A
asl8055	#N/A	unknown protein	putative protein	#N/A	#N/A	#N/A	#N/A	#N/A	#N/A
asr8053	#N/A	unknown protein	putative protein	#N/A	#N/A	#N/A	#N/A	#N/A	#N/A
asr8054	#N/A	unknown protein	putative protein	#N/A	#N/A	#N/A	#N/A	#N/A	#N/A
asr8057	#N/A	unknown protein	putative protein	#N/A	#N/A	#N/A	#N/A	#N/A	#N/A

## Sheet: Table S2D
Table S2D. List of the unidentified short proteins (protein length ≤100 amino acids).
Protein accession	Cyanobase description	Shared protein	Protein length (aa)	Coding gene location
asl2301	heterocyst-inhibiting signaling peptide; PatS	No	17	chromosome
asl4263	PetN protein	No	29	chromosome
asl1922	hypothetical protein	No	31	chromosome
asl4754	cytochrome b6-f complex subunit	No	34	chromosome
asl0256	cytochrome c6	No	35	chromosome
asr0649	unknown protein	No	35	chromosome
asr7380	similar to nuclease	No	35	alpha
asl0281	hypothetical protein	No	36	chromosome
asr1366	cytochrome b6-f complex subunit 5	No	37	chromosome
asl0883	photosystem II protein PsbM	No	38	chromosome
asr1277	photosystem II protein PsbI	No	38	chromosome
asl1632	hypothetical protein	No	39	chromosome
asr0941	photosystem II protein PsbX	No	39	chromosome
asr2603	hypothetical protein	No	39	chromosome
asl0449	CAB/ELIP/HLIP-related protein	No	40	chromosome
asl2555	hypothetical protein	No	40	chromosome
asl5128	hypothetical protein (ycf12)	No	40	chromosome
asr3848	photosystem II protein J	No	40	chromosome
asl0561	similar to XisI protein	No	41	chromosome
asl0673	similar to integrase	No	41	chromosome
asr0674	unknown protein	No	41	chromosome
asr3657	hypothetical protein	No	42	chromosome
asr7340	unknown protein	No	42	alpha
asr7338	hypothetical protein	No	43	alpha
asr3412	50S ribosomal protein L34	No	44	chromosome
asl0885	photosystem II protein PsbK	No	45	chromosome
asl3849	photosystem I protein PsaI precursor	No	46	chromosome
asr7090	hypothetical protein	No	47	alpha
asl0678	similar to integrase	No	48	chromosome
asr2273	unknown protein	No	48	chromosome
asl1777	unknown protein	No	50	chromosome
asl3190	similar to photosystem I subunit IX (psaJ)	shared	50	chromosome
asl3262	unknown protein	No	50	chromosome
asl3560	unknown protein	No	50	chromosome
asl4971	unknown protein	No	50	chromosome
asl5033	unknown protein	No	50	chromosome
asr0104	unknown protein	No	50	chromosome
asr5187	unknown protein	No	50	chromosome
asr7230	hypothetical protein	No	50	alpha
asl0260	unknown protein	No	51	chromosome
asl0294	unknown protein	No	51	chromosome
asl1181	unknown protein	No	51	chromosome
asr3598	unknown protein	No	51	chromosome
asl7118	unknown protein	No	51	alpha
asl7251	unknown protein	No	51	alpha
asr7050	unknown protein	No	51	alpha
asr7061	unknown protein	No	51	alpha
asr0701	unknown protein	No	52	chromosome
asr0705	unknown protein	No	52	chromosome
asr1572	unknown protein	No	52	chromosome
asr3218	unknown protein	No	52	chromosome
asr3796	stress induced hydrophobic peptide	No	52	chromosome
asr3831	unknown protein	No	52	chromosome
asr4449	unknown protein	No	52	chromosome
asl1249	unknown protein	No	53	chromosome
asl4122	unknown protein	No	53	chromosome
asl4624	unknown protein	No	53	chromosome
asl5064	unknown protein	No	53	chromosome
asr1801	unknown protein	No	53	chromosome
asr2605	unknown protein	No	53	chromosome
asr3405	unknown protein	No	53	chromosome
asl7035	unknown protein	No	53	alpha
asr7067	unknown protein	No	53	alpha
asr8053	unknown protein	No	53	gamma
asl0633	unknown protein	No	54	chromosome
asl1898	unknown protein	No	54	chromosome
asr0183	unknown protein	No	54	chromosome
asr1275	unknown protein	No	54	chromosome
asr1373	unknown protein	No	54	chromosome
asr1393	unknown protein	No	54	chromosome
asr2978	unknown protein	No	54	chromosome
asr3881	unknown protein	No	54	chromosome
asl1402	unknown protein	No	55	chromosome
asl2150	unknown protein	No	55	chromosome
asl2397	unknown protein	No	55	chromosome
asl3360	unknown protein	No	55	chromosome
asl3978	unknown protein	No	55	chromosome
asl4483	unknown protein	No	55	chromosome
asl4728	unknown protein	No	55	chromosome
asr0365	unknown protein	No	55	chromosome
asr1335	unknown protein	shared	55	chromosome
asr2365	unknown protein	No	55	chromosome
asr3694	unknown protein	No	55	chromosome
asr4605	type I site-specific deoxyribonuclease chain R	No	55	chromosome
asr4612	unknown protein	No	55	chromosome
asl7181	unknown protein	No	55	alpha
asl0715	unknown protein	No	56	chromosome
asl1098	unknown protein	No	56	chromosome
asl1735	unknown protein	No	56	chromosome
asl2632	unknown protein	No	56	chromosome
asr0516	hypothetical protein	No	56	chromosome
asr2757	unknown protein	No	56	chromosome
asr2781	unknown protein	No	56	chromosome
asl7164	unknown protein	No	56	alpha
asl8517	unknown protein	No	56	delta
asr9009	unknown protein	No	56	epsilon
asl3974	hypothetical protein	No	57	chromosome
asl4640	unknown protein	No	57	chromosome
asr1257	unknown protein	No	57	chromosome
asr2160	unknown protein	No	57	chromosome
asr7385	transposase	No	57	alpha
asl1676	unknown protein	No	58	chromosome
asl4091	unknown protein	No	58	chromosome
asr0500	unknown protein	No	58	chromosome
asr2135	unknown protein	No	58	chromosome
asr4676	unknown protein	No	58	chromosome
asr7060	unknown protein	No	58	alpha
asl7593	unknown protein	No	58	beta
asl0662	unknown protein	No	59	chromosome
asl1274	unknown protein	No	59	chromosome
asl1739	unknown protein	No	59	chromosome
asl5248	hypothetical protein	No	59	chromosome
asr1817	unknown protein	No	59	chromosome
asr4108	unknown protein	No	59	chromosome
asl7018	unknown protein	No	59	alpha
asl0204	unknown protein	No	60	chromosome
asl2553	unknown protein	No	60	chromosome
asr1486	unknown protein	No	60	chromosome
asr1915	unknown protein	No	60	chromosome
asr3369	unknown protein	No	60	chromosome
asr4301	unknown protein	No	60	chromosome
asl7356	unknown protein	No	60	alpha
asl0448	unknown protein	No	61	chromosome
asl4948	unknown protein	No	61	chromosome
asr1818	unknown protein	No	61	chromosome
asl8536	unknown protein	No	61	delta
asl0003	unknown protein	No	62	chromosome
asl0793	unknown protein	No	62	chromosome
asl0815	unknown protein	No	62	chromosome
asl2601	unknown protein	No	62	chromosome
asl5015	unknown protein	No	62	chromosome
asr1017	unknown protein	No	62	chromosome
asr1202	unknown protein	No	62	chromosome
asr2763	unknown protein	No	62	chromosome
asr3708	unknown protein	No	62	chromosome
asr5092	unknown protein	No	62	chromosome
asl7327	unknown protein	No	62	alpha
asr7180	hypothetical protein	No	62	alpha
asl3094	unknown protein	No	63	chromosome
asl3778	unknown protein	No	63	chromosome
asl4356	unknown protein	No	63	chromosome
asl4865	unknown protein	No	63	chromosome
asr2602	hypothetical protein	No	63	chromosome
asr2896	hypothetical protein	No	63	chromosome
asl7114	unknown protein	No	63	alpha
asr7603	unknown protein	No	63	beta
asr8525	unknown protein	No	63	delta
asl2437	hypothetical protein	No	64	chromosome
asr0482	unknown protein	No	64	chromosome
asr1102	hypothetical protein	shared	64	chromosome
asr3279	unknown protein	No	64	chromosome
asr3483	unknown protein	No	64	chromosome
asr4314	unknown protein	No	64	chromosome
asr4669	unknown protein	No	64	chromosome
asr7142	unknown protein	No	64	alpha
asr7595	unknown protein	No	64	beta
asr7639	hypothetical protein	No	64	beta
asl0595	similar to cytochrome d oxidase chain I	No	65	chromosome
asl0836	unknown protein	No	65	chromosome
asl3261	hypothetical protein	No	65	chromosome
asl3709	unknown protein	No	65	chromosome
asr4352	unknown protein	No	65	chromosome
asr5175	unknown protein	No	65	chromosome
asl7289	unknown protein	No	65	alpha
asr7247	unknown protein	No	65	alpha
asr7256	unknown protein	No	65	alpha
asr9028	unknown protein	No	65	epsilon
asl8028	unknown protein	No	65	gamma
asl0560	similar to XisI protein	No	66	chromosome
asl0817	unknown protein	No	66	chromosome
asl0818	unknown protein	No	66	chromosome
asl1187	unknown protein	No	66	chromosome
asr1064	unknown protein	No	66	chromosome
asr1150	unknown protein	No	66	chromosome
asr4594	hypothetical protein	No	66	chromosome
asl7359	unknown protein	shared	66	alpha
asr7542	unknown protein	No	66	beta
asl0873	CAB/ELIP/HLIP superfamily	No	67	chromosome
asl2151	hypothetical protein	No	67	chromosome
asl3929	unknown protein	No	67	chromosome
asr0257	unknown protein	No	67	chromosome
asr1182	unknown protein	No	67	chromosome
asr2755	unknown protein	No	67	chromosome
asr3043	CAB/ELIP/HLIP superfamily of proteins	shared	67	chromosome
asr3080	hypothetical protein	No	67	chromosome
asr3498	unknown protein	No	67	chromosome
asr4048	unknown protein	No	67	chromosome
asl4328	unknown protein	No	68	chromosome
asr0062	hypothetical protein (ycf33)	No	68	chromosome
asr3886	unknown protein	No	68	chromosome
asl0095	unknown protein	No	69	chromosome
asl3440	unknown protein	No	69	chromosome
asr3081	unknown protein	shared	69	chromosome
asr3134	unknown protein	No	69	chromosome
asr4937	unknown protein	No	69	chromosome
asr7044	unknown protein	No	69	alpha
asl8506	unknown protein	No	69	delta
asl0305	unknown protein	No	70	chromosome
asl1513	hypothetical protein	No	70	chromosome
asl2455	protein secretion chaperonin CsaA	No	70	chromosome
asl3152	potassium-dependent ATPase G chain	No	70	chromosome
asl4889	unknown protein	No	70	chromosome
asl7596	hypothetical protein	No	70	beta
asl2253	gas vesicle protein GvpB	No	71	chromosome
asl2254	gas vesicle protein GvpA	No	71	chromosome
asl2530	unknown protein	No	71	chromosome
asr2668	unknown protein	No	71	chromosome
asr4421	unknown protein	No	71	chromosome
asr5054	unknown protein	No	71	chromosome
asl1262	hypothetical protein	No	72	chromosome
asl4234	unknown protein	No	72	chromosome
asl5268	unknown protein	No	72	chromosome
asr0081	unknown protein	No	72	chromosome
asl9021	unknown protein	No	72	epsilon
asl8055	unknown protein	No	72	gamma
asl0026	unknown protein	No	73	chromosome
asl0639	hypothetical protein	No	73	chromosome
asl0724	unknown protein	No	73	chromosome
asl2855	unknown protein	No	73	chromosome
asr2504	unknown protein	No	73	chromosome
asr2815	unknown protein	No	73	chromosome
asl7248	unknown protein	No	73	alpha
asr0229	unknown protein	No	74	chromosome
asr2120	hypothetical protein	No	74	chromosome
asr4987	unknown protein	No	74	chromosome
asr7554	unknown protein	No	74	beta
asl3664	unknown protein	No	75	chromosome
asl5083	unknown protein	No	75	chromosome
asr3002	unknown protein	No	75	chromosome
asr3019	unknown protein	No	75	chromosome
asr7154	hypothetical protein	No	75	alpha
asl0977	unknown protein	No	76	chromosome
asl1502	unknown protein	No	76	chromosome
asl2451	unknown protein	No	76	chromosome
asl2519	unknown protein	No	76	chromosome
asr1532	unknown protein	No	76	chromosome
asr2901	unknown protein	No	76	chromosome
asr2958	hypothetical protein	No	76	chromosome
asr4470	hypothetical protein	No	76	chromosome
asl7591	hypothetical protein	No	76	beta
asl0826	unknown protein	No	77	chromosome
asl1933	unknown protein	No	77	chromosome
asl1934	unknown protein	No	77	chromosome
asl1935	unknown protein	No	77	chromosome
asl1992	transposase	No	77	chromosome
asl2332	unknown protein	No	77	chromosome
asr1899	unknown protein	No	77	chromosome
asr3686	unknown protein	No	77	chromosome
asl1218	unknown protein	No	78	chromosome
asl2197	unknown protein	No	78	chromosome
asl3868	unknown protein	No	78	chromosome
asl4266	unknown protein	No	78	chromosome
asr1661	unknown protein	No	78	chromosome
asr2427	hypothetical protein	No	78	chromosome
asr3266	unknown protein	No	78	chromosome
asl7669	unknown protein	No	78	beta
asr2953	7, 8-dihydro-6-hydroxymethylpterin-pyrophosphokinase	No	79	chromosome
asr7371	unknown protein	No	79	alpha
asl3212	cell growth regulatory protein MazE	No	80	chromosome
asl3665	unknown protein	No	80	chromosome
asr1399	hypothetical protein	No	80	chromosome
asr1400	hypothetical protein	No	80	chromosome
asr4707	unknown protein	No	80	chromosome
asr5142	unknown protein	No	80	chromosome
asl7217	unknown protein	No	80	alpha
asr8501	unknown protein	No	80	delta
asl1936	unknown protein	No	81	chromosome
asr0179	unknown protein	No	81	chromosome
asr2387	hypothetical protein	No	81	chromosome
asr7087	unknown protein	No	81	alpha
asl7599	unknown protein	No	81	beta
asl8515	unknown protein	No	81	delta
asl8561	unknown protein	No	81	delta
asl8021	unknown protein	No	81	gamma
asl1795	unknown protein	No	82	chromosome
asl2078	unknown protein	No	82	chromosome
asr7006	transposase	shared	82	alpha
asl1429	hypothetical protein	No	83	chromosome
asl1937	unknown protein	No	83	chromosome
asr0855	unknown protein	No	83	chromosome
asr4899	unknown protein	No	83	chromosome
asr8057	unknown protein	No	83	gamma
asl0795	hypothetical protein	No	84	chromosome
asl4860	unknown protein	No	84	chromosome
asr1611	hypothetical protein	No	84	chromosome
asr2819	unknown protein	No	84	chromosome
asr3082	similar to transposase	No	84	chromosome
asr5146	unknown protein	No	84	chromosome
asl7283	unknown protein	No	84	alpha
asl1650	similar to polyketide synthase	shared	85	chromosome
asl2657	similar to thioesterase	No	85	chromosome
asr2172	hypothetical protein	No	85	chromosome
asr7045	unknown protein	No	85	alpha
asl7678	unknown protein	No	86	beta
asl0176	unknown protein	No	87	chromosome
asl0994	unknown protein	No	87	chromosome
asl4395	hypothetical protein	No	87	chromosome
asr1828	unknown protein	No	87	chromosome
asr0689	unknown protein	No	88	chromosome
asr0756	unknown protein	No	88	chromosome
asr1662	unknown protein	No	88	chromosome
asr3006	hypothetical protein	No	88	chromosome
asr8054	unknown protein	No	88	gamma
asl4994	unknown protein	No	90	chromosome
asl7365	unknown protein	shared	90	alpha
asl1394	unknown protein	No	91	chromosome
asl1412	unknown protein	No	91	chromosome
asl3784	hypothetical protein	No	91	chromosome
asl4253	unknown protein	No	91	chromosome
asl4654	transglycosylase-associated protein	No	91	chromosome
asr3133	unknown protein	No	91	chromosome
asl1839	hypothetical protein	No	92	chromosome
asl2061	hypothetical protein (ycf19)	No	92	chromosome
asr1734	unknown protein	No	93	chromosome
asr5365	hypothetical protein	No	93	chromosome
asl7237	unknown protein	No	93	alpha
asl3129	unknown protein	No	94	chromosome
asr0925	unknown protein	No	95	chromosome
asr4457	unknown protein	No	95	chromosome
asr5071	hypothetical protein	No	95	chromosome
asl7159	hypothetical protein	No	96	alpha
asl0940	hypothetical protein	No	97	chromosome
asl2403	hypothetical protein	No	97	chromosome
asl3409	nicotinamide nucleotide transhydrogenase, subunit alpha	No	97	chromosome
asl0151	unknown protein	No	98	chromosome
asl4014	unknown protein	No	98	chromosome
asl4244	potassium-dependent ATPase chain G	No	98	chromosome
all3999	unknown protein	No	99	chromosome
alr1868	hypothetical protein	No	99	chromosome
alr2144	unknown protein	No	99	chromosome
alr3715	unknown protein	No	99	chromosome
alr5181	unknown protein	No	99	chromosome
all0314	transposase	No	100	chromosome
all3319	hypothetical protein	No	100	chromosome
all5337	similar to TRK system potassium uptake protein	No	100	chromosome
