# Supplementary material for: Proteogenomic Analysis Provides Novel Insight into Genome Annotation and Nitrogen Metabolism in Nostoc sp. PCC 7120
Source: Microbiol Spectr. 2021 Sep 15;9(2):e00490-21. doi: 10.1128/Spectrum.00490-21 (PMC8557916; doi:10.1128/Spectrum.00490-21)
Supplement: SUPPLEMENTAL FILE 3 — Supplemental material. Download SPECTRUM00490-21_Supp_3_seq14.xlsx, XLSX file, 1.9 MB [file spectrum00490-21_supp_3_seq14.xlsx]

## Sheet: Table S3
Table S3. List of peptides with in vivo PTMs identified by MaxQuant in Nostoc 7120.
Proteins	Positions within proteins	Localization prob	Score diff	PEP	Score	Delta score	Score for localization	Amino acid	Sequence window	Acetyl (K) Probabilities	Acetyl (K) Score diffs	Position in peptide	Charge	Mass error [ppm]	Acetylation(K)	ADP Ribose addition(CDENKRS)	Benzoylation (K)	Beta-methylthiol(D)	Biotinyl(K)	Butyryl(K)	Crotonyl(K)	Dimethyl (KR)	Diphthamide(H)	Farnesyl(C)	Glutarylation (K)	Hydroxymethyl(N)	Hydroxytrimethyl(K)	Lactylation(K)	Malonyl(K)	Methyl (KR)	Methyl(C)	Monomethyl (EQ)	Myristoyl(CK)	Nitro(WY)	Nitrosyl(C)	Palmitoyl(CKST)	Phospho (STY)	Propionyl(K)	Succinyl(K)	Sulfide(CD)	Trimethyl (K)
all0005	467	1	66.2457	0.0102375	66.246	54.763	66.246	K	VDKVTTFTKGLRDYLKSGVNPYFQDVQSKKA	DYLK(1)SGVNPYFQDVQSK	DYLK(66.25)SGVNPYFQDVQSK(-66.25)	4	2	3.5929	√
all0005	481	1	242.386	7.17155e-17	242.39	80.134	242.39	K	LKSGVNPYFQDVQSKKALGDDEEKALKAALE	K(1)ALGDDEEK	K(242.39)ALGDDEEK(-242.39)	1	2	0.61434	√
all0005	375	1	43.613	0.0522484	49.025	27.165	43.613	K	NPGISVSRVGSAAQTKAMKKVAGKIKLELAQ	VGSAAQTK(1)AMK(1)K	VGSAAQTK(43.61)AMK(43.61)K(-43.61)	8	3	-0.97768	√
all0005	378	1	43.613	0.0522484	49.025	27.165	43.613	K	ISVSRVGSAAQTKAMKKVAGKIKLELAQFDD	VGSAAQTK(1)AMK(1)K	VGSAAQTK(43.61)AMK(43.61)K(-43.61)	11	3	-0.97768	√
all0086	66	1	46.6209	0.0405572	46.621	10.14	46.621	K	QTGPSLEERQEERLKKAQFLEMQTRITELES	K(1)AQFLEMQTRITELESQNK	K(46.62)AQFLEMQTRITELESQNK(-46.62)	1	3	-1.4383	√
all0107	9	1	87.363	0.00010693	87.363	72.391	87.363	K	_______MAQAVDASKNLPSDPRNREVVFPA	AQAVDASK(1)NLPSDPR	AQAVDASK(87.36)NLPSDPR	8	2	1.6802	√
all0136	265	0.942002	14.9809	0.0380376	40.52	22.224	40.179	K	IIDLDAERGRISLSTKQLEPEPGDMIKNRDL	ISLSTK(0.942)QLEPEPGDMIK(0.058)NR	ISLSTK(14.98)QLEPEPGDMIK(-14.98)NR	6	3	0.37241	√
all0138	347	1	51.5244	0.0259499	51.524	42.241	51.524	K	KGDGIAQSWQGHGVFKDAEGRELTVRRLPNF	GDGIAQSWQGHGVFK(1)DAEGR	GDGIAQSWQGHGVFK(51.52)DAEGR	15	3	1.5818	√
all0138	423	1	56.0552	0.00211031	56.055	45.372	56.055	K	GKTFTDPADVKKYARKAQGGEIFEFDRETLN	K(1)AQGGEIFEFDRETLNSDGVFR	K(56.06)AQGGEIFEFDRETLNSDGVFR	1	4	2.8878	√
all0158	4	0.999193	30.9264	0.0352465	50.703	10.435	50.703	K	____________MKQKEYGKKALFYFLGILT	K(0.001)QK(0.999)EYGK(1)K	K(-30.93)QK(30.93)EYGK(39.99)K(-50.7)	3	2	4.1779	√
all0158	8	0.9999	39.9933	0.0352465	50.703	10.435	50.703	K	________MKQKEYGKKALFYFLGILTSCTL	K(0.001)QK(0.999)EYGK(1)K	K(-30.93)QK(30.93)EYGK(39.99)K(-50.7)	7	2	4.1779	√
all0193	249	0.999989	49.5184	0.0550755	56.205	33.113	56.205	K	SEQGLNRLEWQIKPYKTYLKNFRLCQIPGNH	LEWQIKPYK(1)TYLK(1)NFR	LEWQIK(-49.52)PYK(49.52)TYLK(54.44)NFR	9	2	1.3007	√
all0193	253	0.999996	54.4394	0.0550755	56.205	33.113	56.205	K	LNRLEWQIKPYKTYLKNFRLCQIPGNHWPFL	LEWQIKPYK(1)TYLK(1)NFR	LEWQIK(-49.52)PYK(49.52)TYLK(54.44)NFR	13	2	1.3007	√
all0258	85	1	46.3496	0.00755148	46.35	30.002	46.35	K	VPPHNVVFDAALNPAKSADLAKSLSHKQLLM	VPPHNVVFDAALNPAK(1)SADLAK	VPPHNVVFDAALNPAK(46.35)SADLAK(-46.35)	16	3	0.20222	√
all0259	103	1	77.0647	4.50418e-35	147.41	133.77	77.065	K	ATPNRNNIEGLVDYMKNPTTYDGVEEISEIH	NNIEGLVDYMK(1)NPTTYDGVEEISEIHPSLK	NNIEGLVDYMK(77.06)NPTTYDGVEEISEIHPSLK(-77.06)	11	3	1.3589	√
all0313	24	1	47.2879	0.0236052	57.836	26.964	47.288	K	VRYKDTSYNINEIRLKTFCLGMKIWEEQTKP	LK(1)TFCLGMK(1)IWEEQTK	LK(47.29)TFCLGMK(47.29)IWEEQTK(-47.29)	2	2	-2.3658	√
all0313	31	1	47.2879	0.0236052	57.836	26.964	47.288	K	YNINEIRLKTFCLGMKIWEEQTKPRKTELYE	LK(1)TFCLGMK(1)IWEEQTK	LK(47.29)TFCLGMK(47.29)IWEEQTK(-47.29)	9	2	-2.3658	√
all0329	63	1	112.129	0.0121005	112.13	76.685	112.13	K	AATMHEGENLLYIARKEYGIALGGQLRKFKI	K(1)EYGIALGGQLR	K(112.13)EYGIALGGQLR	1	2	-1.2868	√
all0329	130	1	63.7269	0.0118628	63.727	57.286	63.727	K	FNARSIGENPNPSQVKFSGKATYDA______	SIGENPNPSQVK(1)FSGK	SIGENPNPSQVK(63.73)FSGK(-63.73)	12	2	-0.0082545	√
all0360	224	1	67.1532	0.018044	67.153	33.287	67.153	K	DTFLVIGNNEKLTIDKLETILRQAGNISNAV	LTIDK(1)LETILR	LTIDK(67.15)LETILR	5	3	-0.9609	√
all0403	3	0.999947	42.7382	0.0552689	51.927	25.412	51.927	K	_____________MGKSSSDHQKPVSRKKDG	GK(1)SSSDHQKPVSR	GK(42.74)SSSDHQK(-42.74)PVSR	2	2	-2.0074	√
all0405	131	1	60.7988	0.0376866	60.799	6.2736	60.799	K	QFYSRGYLELRNRIQKKYGKLNPGDCWVSDS	IQK(1)K(1)YGK	IQK(60.8)K(60.8)YGK(-60.8)	3	1	0.44371	√
all0405	132	1	60.7988	0.0376866	60.799	6.2736	60.799	K	FYSRGYLELRNRIQKKYGKLNPGDCWVSDSC	IQK(1)K(1)YGK	IQK(60.8)K(60.8)YGK(-60.8)	4	1	0.44371	√
all0542	28	1	42.1905	0.0483028	42.19	7.8039	42.19	K	QANQEGMRITESVRRKQNQTLVQLARSKTFQ	K(1)QNQTLVQLAR	K(42.19)QNQTLVQLAR	1	2	-0.908	√
all0542	125	1	51.013	0.00974373	53.967	32.907	51.013	K	LEEERSIAVYDAINDKRTQELSATYLSVSGV	SIAVYDAINDK(1)R	SIAVYDAINDK(51.01)R	11	3	-3.2049	√
all0571	12	1	60.4363	0.00939984	60.436	39.566	60.436	K	____MVGDIMAASEDKRQLVIIGGAEDKDGD	VGDIMAASEDK(1)R	VGDIMAASEDK(60.44)R	11	2	-1.0538	√
all0580	74	1	62.5462	0.0329657	62.546	16.156	62.546	K	HVGGNQKLIQKFPQVKVYGGAKDQGRIPGQQ	FPQVK(1)VYGGAK	FPQVK(62.55)VYGGAK(-62.55)	5	1	1.6586	√
all0711	420	1	47.2879	0.0157086	47.288	18.482	47.288	K	PLAEGLIENAVRHGVKDWQKNQIRTLADLET	HGVK(1)DWQK(1)NQIR	HGVK(47.29)DWQK(47.29)NQIR	4	3	2.4484	√
all0711	424	1	47.2879	0.0157086	47.288	18.482	47.288	K	GLIENAVRHGVKDWQKNQIRTLADLETSMKQ	HGVK(1)DWQK(1)NQIR	HGVK(47.29)DWQK(47.29)NQIR	8	3	2.4484	√
all0770	3	1	55.0637	0.00942576	68.557	49.286	55.064	K	_____________MKKTVMVIGYGNDLRSDD	K(1)TVMVIGYGNDLR	K(55.06)TVMVIGYGNDLR	1	2	-4.385	√
all0813	414	1	70.1001	0.0188937	70.1	13.741	70.1	K	LDSVGSASPEREARQKRLQINQQTINKILNV	QK(1)RLQINQQTINK	QK(70.1)RLQINQQTINK(-70.1)	2	2	-0.082404	√
all0823	47	1	41.2833	0.0408875	41.283	7.8745	41.283	K	LLTARNGEEALETIKKEQPNLVFLDVMMPKM	K(1)EQPNLVFLDVMMPK	K(41.28)EQPNLVFLDVMMPK(-41.28)	1	2	-0.37303	√
all0865	393	1	60.7459	4.96999e-07	60.746	51.603	60.746	K	HVDERRFRTGSWNSCKPIEATSAGEVVAALE	TGSWNSCK(1)PIEATSAGEVVAALEECIDSHQGEYIR	TGSWNSCK(60.75)PIEATSAGEVVAALEECIDSHQGEYIR	8	3	1.2063	√
all0937	82	1	44.0888	0.0337388	44.089	20.177	44.089	K	STDPKQWQKLQKFGTKESQAIVNQNLLQLRD	FGTK(1)ESQAIVNQNLLQLRDR	FGTK(44.09)ESQAIVNQNLLQLRDR	4	3	3.366	√
all1007	111	1	73.6602	0.00804552	77.677	31.215	77.677	K	SITGFYTWREPTLKNKEGKKPQQSKRFLGEA	NK(1)EGK(0.5)K(0.5)PQQSK	NK(73.66)EGK(0)K(0)PQQSK(-77.68)	2	2	-0.32822	√
all1011	2	1	85.4882	0.00269482	85.731	41.961	85.731	K	______________MKQIIYMEKTEKQKMLA	MK(1)QIIYMEKTEK	MK(85.49)QIIYMEK(-85.49)TEK(-85.73)	2	2	-1.0661	√
all1069	219	1	40.2776	0.0360994	40.278	16.087	40.278	K	QNFEFQTQLKLQNQAKQAVSKVMEKILRVSN	LQNQAK(1)QAVSK(1)VMEK	LQNQAK(40.28)QAVSK(40.28)VMEK(-40.28)	6	3	1.8707	√
all1069	224	1	40.2776	0.0360994	40.278	16.087	40.278	K	QTQLKLQNQAKQAVSKVMEKILRVSNIDKIF	LQNQAK(1)QAVSK(1)VMEK	LQNQAK(40.28)QAVSK(40.28)VMEK(-40.28)	11	3	1.8707	√
all1225	237	1	76.8267	0.00872092	76.827	35.798	76.827	K	SDEVPTGARSIDPRFKKEGLQKIAPVISLLR	FK(1)K(1)EGLQK	FK(76.83)K(76.83)EGLQK(-76.83)	2	1	-0.43929	√
all1225	238	1	76.8267	0.00872092	76.827	35.798	76.827	K	DEVPTGARSIDPRFKKEGLQKIAPVISLLRS	FK(1)K(1)EGLQK	FK(76.83)K(76.83)EGLQK(-76.83)	3	1	-0.43929	√
all1319	24	1	60.1571	0.0368884	60.157	16.166	60.157	K	LGTGALGGYYGAKLQKAGSDVHFLLKSDYEK	LQK(1)AGSDVHFLLK	LQK(60.16)AGSDVHFLLK(-60.16)	3	3	4.3279	√
all1361	39	0.996891	20.2894	0.0294059	41.54	10.713	41.54	K	VTTIAGTFAWRWWKQKKKYKSLQSLPSPPKH	QK(0.997)K(0.668)K(0.668)YK(0.668)SLQSLPSPPK	QK(20.29)K(0)K(0)YK(0)SLQSLPSPPK(-41.54)	2	2	0.069029	√
all1427	4	1	45.1145	0.0185757	45.115	17.966	45.115	K	____________MRAKQIMTQDVATIRGSAS	MRAK(1)QIMTQDVATIR	MRAK(45.11)QIMTQDVATIR	4	2	-2.9274	√
all1431	8	1	93.5508	0.00331516	93.551	56.075	93.551	K	________MTVTLTEKAEFRLRAFLRGSAKD	TVTLTEK(1)AEFR	TVTLTEK(93.55)AEFR	7	2	-1.6632	√
all1471	198	1	75.1092	0.0218775	75.109	41.371	75.109	K	PIPPKLIEPKKSEDSKNLQRPRIPDSPKPIK	SEDSK(1)NLQR	SEDSK(75.11)NLQR	5	1	3.9321	√
all1480	8	1	40.0448	0.0503482	40.045	10.958	40.045	K	________MNLIMQEKFMKFSGNTISIEVKS	NLIMQEK(1)FMK	NLIMQEK(40.04)FMK(-40.04)	7	2	2.5235	√
all1522	12	1	40.0246	0.0164368	40.025	23.718	40.025	K	____MPVTTQQLIQWKQQGRSIVALTAWDYT	PVTTQQLIQWK(1)QQGR	PVTTQQLIQWK(40.02)QQGR	11	3	-1.2487	√
all1541	116	0.988976	19.5283	8.66531e-05	48.106	43.79	47.749	K	DGNGEFTEGMGMLVDKTDLGFGKRSWRYSML	TQEAENITLIPDGNGEFTEGMGMLVDK(0.989)TDLGFGK(0.011)R	TQEAENITLIPDGNGEFTEGMGMLVDK(19.53)TDLGFGK(-19.53)R	27	5	-0.69274	√
all1553	76	1	80.1016	0.0299888	93.096	16.153	80.102	K	PGDISSPLRAVFSKSKNTQVLLGEVKDINPK	SK(1)NTQVLLGEVK	SK(80.1)NTQVLLGEVK(-80.1)	2	2	0.59783	√
all1646	1262	1	40.7246	0.0261374	40.725	9.4967	40.725	K	AQIVQYLAGQIMVAEKK______________	TLAQIVQYLAGQIMVAEK(1)K	TLAQIVQYLAGQIMVAEK(40.72)K(-40.72)	18	2	1.624	√
all1695	1363	0.998059	35.4588	0.0111047	44.188	20.952	44.188	K	RLFLQQPHKSLAKKNKNNSSSRKKNLQPRIT	NK(0.998)NNSSSRK(0.001)K(0.001)NLQPR	NK(35.46)NNSSSRK(-35.46)K(-35.46)NLQPR	2	2	2.258	√
all1731	370	1	40.2776	0.0317943	45.992	24.899	40.278	K	DKISQRNDSENRQGRKRMGTTLVMALPIAHE	ISQRNDSENRQGRK(1)R	ISQRNDSENRQGRK(40.28)R	14	3	2.2307	√
all1743	174	1	61.8899	8.11287e-05	61.89	44.388	61.89	K	PRPDLGNLEGFAQGFKPPISMIDGKKFEPVK	IPPRPDLGNLEGFAQGFK(1)PPISMIDGK	IPPRPDLGNLEGFAQGFK(61.89)PPISMIDGK(-61.89)	18	4	3.3327	√
all1743	287	1	45.3467	0.0382967	45.825	25.442	45.347	K	YKQSGAYWSWGNRQKKDGKSFVQKVSPQARD	K(1)DGK(1)SFVQK(1)VSPQARDDEK	K(45.35)DGK(45.35)SFVQK(45.35)VSPQARDDEK(-45.35)	1	2	2.0623	√
all1743	290	1	45.3467	0.0382967	45.825	25.442	45.347	K	SGAYWSWGNRQKKDGKSFVQKVSPQARDDEK	K(1)DGK(1)SFVQK(1)VSPQARDDEK	K(45.35)DGK(45.35)SFVQK(45.35)VSPQARDDEK(-45.35)	4	2	2.0623	√
all1743	295	1	45.3467	0.0382967	45.825	25.442	45.347	K	SWGNRQKKDGKSFVQKVSPQARDDEKAERLW	K(1)DGK(1)SFVQK(1)VSPQARDDEK	K(45.35)DGK(45.35)SFVQK(45.35)VSPQARDDEK(-45.35)	9	2	2.0623	√
all1759	441	0.999699	38.7892	0.0217604	43.791	34.528	43.791	K	NTELLLVDTAGRLQNKKNLMDELSKIRRIID	LQNK(1)K(1)NLMDELSK(0.001)IRR	LQNK(38.79)K(38.79)NLMDELSK(-38.79)IRR	4	3	0.3317	√
all1759	442	0.999699	38.7892	0.0217604	43.791	34.528	43.791	K	TELLLVDTAGRLQNKKNLMDELSKIRRIIDK	LQNK(1)K(1)NLMDELSK(0.001)IRR	LQNK(38.79)K(38.79)NLMDELSK(-38.79)IRR	5	3	0.3317	√
all1813	15	1	40.5769	0.0369097	40.577	27.596	40.577	K	_MAIMNTEEFLRLMEKQRSCPQTLPKALQAL	AIMNTEEFLRLMEK(1)QR	AIMNTEEFLRLMEK(40.58)QR	14	2	1.2055	√
all1849	261	1	75.2127	0.0114388	89.296	9.5831	75.213	K	QELGQPRGFAPLVSKKPKKQKKNKKRK____	K(1)PK(1)K(1)QK(1)K	K(75.21)PK(75.21)K(75.21)QK(75.21)K(-75.21)	1	2	0.58665	√
all1849	263	1	75.2127	0.0114388	89.296	9.5831	75.213	K	LGQPRGFAPLVSKKPKKQKKNKKRK______	K(1)PK(1)K(1)QK(1)K	K(75.21)PK(75.21)K(75.21)QK(75.21)K(-75.21)	3	2	0.58665	√
all1849	264	1	75.2127	0.0114388	89.296	9.5831	75.213	K	GQPRGFAPLVSKKPKKQKKNKKRK_______	K(1)PK(1)K(1)QK(1)K	K(75.21)PK(75.21)K(75.21)QK(75.21)K(-75.21)	4	2	0.58665	√
all1849	266	1	75.2127	0.0114388	89.296	9.5831	75.213	K	PRGFAPLVSKKPKKQKKNKKRK_________	K(1)PK(1)K(1)QK(1)K	K(75.21)PK(75.21)K(75.21)QK(75.21)K(-75.21)	6	2	0.58665	√
all1940	411	1	53.7932	1.01067e-06	53.793	47.769	53.793	K	RVALNAQGFSGFPGDKYPNLMLFYALTAPNH	VALNAQGFSGFPGDK(1)YPNLMLFYALTAPNHTVDEVALALSK	VALNAQGFSGFPGDK(53.79)YPNLMLFYALTAPNHTVDEVALALSK(-53.79)	15	4	0.83119	√
all1958	139	1	67.9926	0.0197625	67.993	47.122	67.993	K	KLWRLIQDQVLKHRRKKIAFNKFNAIVTLLL	HRRK(1)K(1)IAFNK	HRRK(67.99)K(67.99)IAFNK(-67.99)	4	2	1.4355	√
all1958	140	1	67.9926	0.0197625	67.993	47.122	67.993	K	LWRLIQDQVLKHRRKKIAFNKFNAIVTLLLT	HRRK(1)K(1)IAFNK	HRRK(67.99)K(67.99)IAFNK(-67.99)	5	2	1.4355	√
all2069	7	0.996416	24.4406	0.0110161	50.088	7.8784	50.088	K	_________MPNSSPKFPDIDYNAQAVTLKR	PNSSPK(0.996)FPDIDYNAQAVTLK(0.004)R	PNSSPK(24.44)FPDIDYNAQAVTLK(-24.44)R	6	2	-2.9346	√
all2085	39	0.890426	10.6144	0.00735163	41.052	29.26	41.052	K	PLANLAKHQARQMMIKRAQRIGVPWINEVKT	PLANLAK(0.11)HQARQMMIK(0.89)RAQR	PLANLAK(-10.61)HQARQMMIK(10.61)RAQR	16	2	-4.199	√
all2109	24	1	48.6557	0.0100471	48.656	44.852	48.656	K	NRDYTLVIDHSASMAKPDGNSENSKWQAIQE	DYTLVIDHSASMAK(1)PDGNSENSK	DYTLVIDHSASMAK(48.66)PDGNSENSK(-48.66)	14	3	4.4105	√
all2239	570	1	53.7793	0.00696413	53.779	26.04	53.779	K	NPLRMSGIDFDITERKQAESALQESEARFQA	MSGIDFDITERK(1)QAESALQESEAR	MSGIDFDITERK(53.78)QAESALQESEAR	12	3	-0.76287	√
all2260	285	1	47.2879	0.0140728	47.288	30.171	47.288	K	TNDEIGGLAAAFNRMKYSLTIAMDMLNKQNE	MK(1)YSLTIAMDMLNK(1)QNE	MK(47.29)YSLTIAMDMLNK(47.29)QNE	2	2	1.5194	√
all2260	297	1	47.2879	0.0140728	47.288	30.171	47.288	K	NRMKYSLTIAMDMLNKQNE____________	MK(1)YSLTIAMDMLNK(1)QNE	MK(47.29)YSLTIAMDMLNK(47.29)QNE	14	2	1.5194	√
all2303	112	1	40.7557	0.000197526	55.061	41.655	40.756	K	PNTRPLTTTQQALDDKLQRAASKCLVNYGFF	GGVTSFLEMPNTRPLTTTQQALDDK(1)LQR	GGVTSFLEMPNTRPLTTTQQALDDK(40.76)LQR	25	3	-2.6767	√
all2452	210	1	46.4036	0.00662778	46.404	39.21	46.404	K	VGGNRGRGQVYPTGEKSNNNLYSAAATGTIS	GQVYPTGEK(1)SNNNLYSAAATGTISK	GQVYPTGEK(46.4)SNNNLYSAAATGTISK(-46.4)	9	3	-0.036868	√
all2453	68	1	64.2653	0.000100686	64.265	57.154	64.265	K	GTTAKDELGNDVSVSKFLESHNVGDRTLVQG	DELGNDVSVSK(1)FLESHNVGDR	DELGNDVSVSK(64.27)FLESHNVGDR	11	3	-2.9939	√
all2453	85	1	69.7136	0.00345496	69.714	38.074	69.714	K	LESHNVGDRTLVQGLKGDPTYIVVESKEAIT	TLVQGLK(1)GDPTYIVVESK	TLVQGLK(69.71)GDPTYIVVESK(-69.71)	7	2	0.58428	√
all2500	213	1	81.1635	0.0193746	81.163	54.033	81.163	K	IVRARIEIHPVRYSQKPTAVGKVGYIRLNQF	YSQK(1)PTAVGK	YSQK(81.16)PTAVGK(-81.16)	4	2	0.70569	√
all2512	484	1	146.711	0.000172681	146.71	82.67	146.71	K	KTAGDLVGEQILQARKSLNLSQRELAKLTGK	K(1)SLNLSQRELAK	K(146.71)SLNLSQRELAK(-146.71)	1	2	-4.477	√
all2618	63	1	68.9149	0.0464346	68.915	18.788	68.915	K	LNEEEQGKLVLQQYQKRIRDLQDRMGERLQK	LVLQQYQK(1)R	LVLQQYQK(68.91)R	8	2	0.4	√
all2672	9	1	59.5419	0.045639	59.542	27.324	59.542	K	_______MLIIKQLNKKYPNGIQALRDISLK	QLNK(1)K(1)YPNGIQALR	QLNK(59.54)K(59.54)YPNGIQALR	4	2	-0.55939	√
all2672	10	1	59.5419	0.045639	59.542	27.324	59.542	K	______MLIIKQLNKKYPNGIQALRDISLKI	QLNK(1)K(1)YPNGIQALR	QLNK(59.54)K(59.54)YPNGIQALR	5	2	-0.55939	√
all2707	579	1	43.7342	0.0427302	43.734	28.896	43.734	K	TQSTPPRQTPKRRRRKKPQAVVNRGHSIHQQ	K(1)K(1)PQAVVNR	K(43.73)K(43.73)PQAVVNR	1	1	1.5756	√
all2707	580	1	43.7342	0.0427302	43.734	28.896	43.734	K	QSTPPRQTPKRRRRKKPQAVVNRGHSIHQQR	K(1)K(1)PQAVVNR	K(43.73)K(43.73)PQAVVNR	2	1	1.5756	√
all2798	37	0.992363	21.1377	0.0298802	50.805	19.518	50.805	K	AFNNAVRNNASRLTQKQLRKNQVKHKVKFYL	LTQK(0.992)QLRK(0.008)NQVK	LTQK(21.14)QLRK(-21.14)NQVK(-50.8)	4	2	-1.4589	√
all2798	41	0.999967	44.8482	0.015703	67.993	49.247	67.993	K	AVRNNASRLTQKQLRKNQVKHKVKFYLQDTE	LTQKQLRK(1)NQVK	LTQK(-44.85)QLRK(44.85)NQVK(-67.99)	8	2	-1.7765	√
all2924	47	1	61.3753	0.0161297	61.375	12.807	61.375	K	RQAQKRLDIIDAAPNKEVLMQLPSNRFESLG	LDIIDAAPNK(1)EVLMQLPSNR	LDIIDAAPNK(61.38)EVLMQLPSNR	10	2	1.887	√
all3032	99	1	76.8502	0.00207393	87.148	78.654	76.85	K	EVYIKAEVEVLSESIKNEQMERESHLKAITE	AEVEVLSESIK(1)NEQMER	AEVEVLSESIK(76.85)NEQMER	11	3	3.1474	√
all3048	48	0.999194	33.3938	0.0173465	54.005	19.764	54.005	K	WHPDRLPKDNVRLQQKAQDKLKAINEARDKL	LQQK(0.999)AQDK(0.001)LKAINEARDK	LQQK(33.39)AQDK(-33.39)LK(-40.28)AINEARDK(-54.01)	4	2	2.0186	√
all3107	329	1	50.9777	0.00353927	90.15	60.345	50.978	K	DIPHRKGYVFKNIQGKPINHNVFYRVWKLLL	NIQGK(1)PINHNVFYR	NIQGK(50.98)PINHNVFYR	5	2	-1.3667	√
all3161	534	1	60.2551	0.0126729	60.255	31.547	60.255	K	DMIRPEAAATITRLRKSGIEQIVMITGDNQR	K(1)SGIEQIVMITGDNQR	K(60.26)SGIEQIVMITGDNQR	1	2	0.74721	√
all3278	136	1	92.5385	0.0353931	97.813	62.369	92.538	K	SDQSQLRLSQPAAHKKTSNKLGNTKKEVVVD	K(1)TSNK(1)LGNTK(1)K	K(92.54)TSNK(92.54)LGNTK(92.54)K(-92.54)	1	2	1.1593	√
all3278	140	1	92.5385	0.0353931	97.813	62.369	92.538	K	QLRLSQPAAHKKTSNKLGNTKKEVVVDLSDR	K(1)TSNK(1)LGNTK(1)K	K(92.54)TSNK(92.54)LGNTK(92.54)K(-92.54)	5	2	1.1593	√
all3278	145	1	92.5385	0.0353931	97.813	62.369	92.538	K	QPAAHKKTSNKLGNTKKEVVVDLSDRRTYVY	K(1)TSNK(1)LGNTK(1)K	K(92.54)TSNK(92.54)LGNTK(92.54)K(-92.54)	10	2	1.1593	√
all3291	57	0.999384	40.0134	0.0524054	45.723	35.347	45.723	K	RLGAEKQVISKDQQGKQKVAWQALQGQAVVK	LGAEKQVISKDQQGK(0.999)QK	LGAEK(-40.01)QVISK(-42.9)DQQGK(40.01)QK(-45.72)	15	3	2.1375	√
all3373	22	0.999918	45.2319	0.0266944	60.434	29.248	60.434	K	LLSANEIISLGKSLRKIEHKLLKKSQNEGKT	K(1)IEHKLLKKSQNEGK	K(45.23)IEHK(-45.23)LLK(-45.87)K(-45.87)SQNEGK(-60.43)	1	2	-0.36849	√
all3465	104	1	55.5494	0.0229866	55.549	23.615	55.549	K	NEGKPDLDYLVEVFKKAALADSKMKEIKIEY	K(1)AALADSK(1)MK	K(55.55)AALADSK(55.55)MK(-55.55)	1	2	-2.6676	√
all3465	111	1	55.5494	0.0229866	55.549	23.615	55.549	K	DYLVEVFKKAALADSKMKEIKIEYVYSWMEV	K(1)AALADSK(1)MK	K(55.55)AALADSK(55.55)MK(-55.55)	8	2	-2.6676	√
all3530	409	1	41.2419	0.0299899	41.242	15.595	41.242	K	PDPQKIQSVMEEAFAKAKERFKGIKS_____	IQSVMEEAFAK(1)AK(1)ERFK	IQSVMEEAFAK(41.24)AK(41.24)ERFK(-41.24)	11	2	0.42198	√
all3530	411	1	41.2419	0.0299899	41.242	15.595	41.242	K	PQKIQSVMEEAFAKAKERFKGIKS_______	IQSVMEEAFAK(1)AK(1)ERFK	IQSVMEEAFAK(41.24)AK(41.24)ERFK(-41.24)	13	2	0.42198	√
all3691	1871	1	86.4723	0.00295832	155.75	29.511	86.472	K	HKGIDSTILILKHRLKANDKRPAIEVITEYG	LK(1)ANDK(1)R	LK(86.47)ANDK(86.47)R	2	1	1.4767	√
all3691	1875	1	86.4723	0.00295832	155.75	29.511	86.472	K	DSTILILKHRLKANDKRPAIEVITEYGNLPH	LK(1)ANDK(1)R	LK(86.47)ANDK(86.47)R	6	1	1.4767	√
all3767	210	1	74.1273	0.0146421	74.127	13.154	74.127	K	SFAGYVGSCVDINPRKQVEITLQQRTKQLTR	K(1)QVEITLQQR	K(74.13)QVEITLQQR	1	2	-0.78112	√
all3826	192	1	45.8756	0.00557247	48.677	38.338	45.876	K	PTASPTAKPAASPTSKPTTSPAPTKSPATTP	PAASPTSK(1)PTTSPAPTK	PAASPTSK(45.88)PTTSPAPTK(-45.88)	8	3	-4.0222	√
all3841	171	1	50.6068	0.0414989	50.607	39.013	50.607	K	PRPEAIIDAIIKLRKKIANDSMQERSLIRQT	K(1)IANDSMQER	K(50.61)IANDSMQER	1	2	0.57588	√
all3854	126	1	40.0937	0.0234812	40.094	28.171	40.094	K	GDLKFNDDSSLTFVEKDGLDFQAITVQLPGG	FNDDSSLTFVEK(1)DGLDFQAITVQLPGGER	FNDDSSLTFVEK(40.09)DGLDFQAITVQLPGGER	12	3	3.0582	√
all3854	225	1	85.4687	0.00824653	87.647	75.446	85.469	K	DLTRTNVKRAEILNGKISLQIAKVDSSSGEI	RAEILNGK(1)ISLQIAK	RAEILNGK(85.47)ISLQIAK(-85.47)	8	3	-0.87479	√
all3869	184	1	40.5769	0.0235692	40.577	26.319	40.577	K	GANLERADLANANLIKANLDGANLRKANLSG	ADLANANLIK(1)ANLDGANLR	ADLANANLIK(40.58)ANLDGANLR	10	2	0.045446	√
all3927	547	0.868988	8.10411	0.0375533	42.789	22.204	42.789	K	RIINNLREFKDELESKIKIAEEGKRKILEQI	EFK(0.153)DELESK(0.869)IK(0.978)IAEEGK(1)R	EFK(-8.1)DELESK(8.1)IK(15.82)IAEEGK(38.07)R	9	2	2.3668	√
all3927	549	0.992191	20.2273	0.0375533	42.789	22.204	40.066	K	INNLREFKDELESKIKIAEEGKRKILEQIGE	EFK(0.177)DELESK(0.831)IK(0.992)IAEEGK(1)R	EFK(-6.87)DELESK(6.87)IK(20.23)IAEEGK(35.35)R	11	2	-1.9473	√
all3927	555	0.999868	38.0742	0.0375533	42.789	22.204	42.789	K	FKDELESKIKIAEEGKRKILEQIGEFSGRDV	EFK(0.153)DELESK(0.869)IK(0.978)IAEEGK(1)R	EFK(-8.1)DELESK(8.1)IK(15.82)IAEEGK(38.07)R	17	2	2.3668	√
all3964	186	1	40.7645	0.000214613	57.78	41.51	40.764	K	TLLDIERIKSAQLKVKYDALYSTSRGYLDEV	VK(1)YDALYSTSRGYLDEVLLESGVQLESFHTWR	VK(40.76)YDALYSTSRGYLDEVLLESGVQLESFHTWR	2	3	-3.4424	√
all4090	7	1	70.9189	0.0211785	70.919	28.05	70.919	K	_________MNGVNWKVIKEKYKPNVLQANS	NGVNWK(1)VIK	NGVNWK(70.92)VIK(-70.92)	6	2	1.2504	√
all4090	10	1	46.1314	0.0137013	46.131	30.969	46.131	K	______MNGVNWKVIKEKYKPNVLQANSGQK	VIK(1)EK(1)YK(1)PNVLQANSGQK	VIK(46.13)EK(46.13)YK(46.13)PNVLQANSGQK(-46.13)	3	3	-0.23031	√
all4090	12	1	46.1314	0.0137013	46.131	30.969	46.131	K	____MNGVNWKVIKEKYKPNVLQANSGQKVA	VIK(1)EK(1)YK(1)PNVLQANSGQK	VIK(46.13)EK(46.13)YK(46.13)PNVLQANSGQK(-46.13)	5	3	-0.23031	√
all4090	14	1	46.1314	0.0137013	46.131	30.969	46.131	K	__MNGVNWKVIKEKYKPNVLQANSGQKVAAI	VIK(1)EK(1)YK(1)PNVLQANSGQK	VIK(46.13)EK(46.13)YK(46.13)PNVLQANSGQK(-46.13)	7	3	-0.23031	√
all4121	242	1	50.2287	0.00540744	50.229	46.398	50.229	K	VDDKTISLCVRQLEYKHPESGETVYGVCSTY	QLEYK(1)HPESGETVYGVCSTYLTHIEPGSEVK	QLEYK(50.23)HPESGETVYGVCSTYLTHIEPGSEVK(-50.23)	5	3	1.0012	√
all4131	330	1	77.7327	1.01496e-13	86.675	75.799	77.733	K	KTVIWNGPMGVFEFDKFAAGTEAIAHTLAEI	TVIWNGPMGVFEFDK(1)FAAGTEAIAHTLAEIGK	TVIWNGPMGVFEFDK(77.73)FAAGTEAIAHTLAEIGK(-77.73)	15	4	1.1854	√
all4188	86	0.999972	45.4969	0.0314731	53.567	28.523	53.567	K	TQKLYRRHSGRPGGMKTETFAKLQQRLPERI	PGGMK(1)TETFAKLQQR	PGGMK(45.5)TETFAK(-45.5)LQQR	5	2	4.3178	√
all4196	131	1	130.656	0.0252311	130.66	81.559	130.66	K	AADDVVVARLLSRGRKDDTEEVIRRRLEIYR	K(1)DDTEEVIR	K(130.66)DDTEEVIR	1	2	1.0909	√
all4205	89	1	56.5506	0.0109934	56.551	40.661	56.551	K	GMTIRFDDNAAVIINKDGNPRGTRVFGPVAR	FDDNAAVIINK(1)DGNPR	FDDNAAVIINK(56.55)DGNPR	11	2	-1.6123	√
all4209	65	1	133.752	0.0275598	133.75	99.5	133.75	K	LAQNNAGISEVRIERKADQIDLEVRTARPGV	K(1)ADQIDLEVR	K(133.75)ADQIDLEVR	1	2	-0.14564	√
all4214	100	1	45.8792	0.0538798	45.879	35.807	45.879	K	GGGVIFGPKPRDFDLKMNRKERRLALRTAFV	DFDLK(1)MNRK(1)ER	DFDLK(45.88)MNRK(45.88)ER	5	3	1.1872	√
all4214	104	1	45.8792	0.0538798	45.879	35.807	45.879	K	IFGPKPRDFDLKMNRKERRLALRTAFVSRID	DFDLK(1)MNRK(1)ER	DFDLK(45.88)MNRK(45.88)ER	9	3	1.1872	√
all4337	219	1	49.0886	0.0011318	49.089	34.166	49.089	K	DAVDSYIPDPERDIDKPFLMAVEDVFSITGR	DIDK(1)PFLMAVEDVFSITGR	DIDK(49.09)PFLMAVEDVFSITGR	4	3	2.6641	√
all4338	334	1	53.6827	0.0394871	53.683	24.956	53.683	K	YGRLTFVRVYSGVLKKGSYVLNATKNKKERI	K(1)GSYVLNATK(1)NK	K(53.68)GSYVLNATK(53.68)NK(-53.68)	1	2	0.59783	√
all4338	343	1	53.6827	0.0394871	53.683	24.956	53.683	K	YSGVLKKGSYVLNATKNKKERISRLVLMKAD	K(1)GSYVLNATK(1)NK	K(53.68)GSYVLNATK(53.68)NK(-53.68)	10	2	0.59783	√
all4340	18	0.997942	26.8565	0.0077044	88.819	23.567	88.819	K	TIQQLIRTEREKARQKTKSPALKQCPQRRGV	QK(0.998)TK(0.002)SPALK	QK(26.86)TK(-26.86)SPALK(-88.82)	2	1	3.9305	√
all4340	25	1	81.5478	0.0187665	81.548	66.881	81.548	K	TEREKARQKTKSPALKQCPQRRGVCTRVYTT	SPALK(1)QCPQR	SPALK(81.55)QCPQR	5	2	2.9267	√
all4377	12	1	66.5955	0.0296465	66.595	42.214	66.595	K	____MSVRLYIGNLPKEEIDRQELQAVFAAE	LYIGNLPK(1)EEIDR	LYIGNLPK(66.6)EEIDR	8	2	2.9745	√
all4377	111	1	98.8681	6.78365e-15	98.868	90.159	98.868	K	KPVTTSGGHAAPNTNKEGSRRDKGAKKSRRG	PVTTSGGHAAPNTNK(1)EGSR	PVTTSGGHAAPNTNK(98.87)EGSR	15	3	2.3888	√
all4396	274	1	96.903	1.81643e-10	96.903	86.065	96.903	K	FELTKPERDAALDVVKDNIATAIAELPEEDP	DAALDVVK(1)DNIATAIAELPEEDPIR	DAALDVVK(96.9)DNIATAIAELPEEDPIR	8	3	1.3665	√
all4414	148	1	73.1694	0.0126771	100.45	15.239	91.9	K	QSFKYKYTIDPAEAKKLEQEKKQAFPDVDYA	K(1)LEQEKK	K(73.17)LEQEK(-73.17)K(-91.9)	1	1	0.47042	√
all4495	163	0.960616	10.862	0.0175773	70.089	42.426	70.089	K	FDESDVQGLIKEIVTKQLNLDDKKFEPRSVR	EIVTK(0.961)QLNLDDK(0.52)K(0.52)FEPR	EIVTK(10.86)QLNLDDK(0)K(0)FEPR	5	2	-1.1914	√
all4501	2	1	46.7059	0.0363914	46.706	8.0719	46.706	K	______________MKAVVYSPNPENPQLAR	K(1)AVVYSPNPENPQLAR	K(46.71)AVVYSPNPENPQLAR	1	2	1.3924	√
all4510	5	1	57.5896	0.0336518	57.59	16.602	57.59	K	___________MQISKTNISERLDHVYDAII	MQISK(1)TNISER	MQISK(57.59)TNISER	5	2	-1.7009	√
all4662	84	0.997693	29.6795	0.0324246	40.725	20.061	40.725	K	KAAKRNLSQKIFDFGKVESASGNRVRQEITL	NLSQK(0.002)IFDFGK(0.998)VESASGNRVR	NLSQK(-29.68)IFDFGK(29.68)VESASGNRVR	11	2	-0.80887	√
all4675	83	0.997615	25.9724	0.00834616	53.034	24.41	47.915	K	VSKGALYGNPWSTKGKKRSPLAQQDANLVDL	GK(0.998)K(0.002)RSPLAQQDANLVDLKK	GK(25.97)K(-25.97)RSPLAQQDANLVDLK(-43.19)K(-47.91)	2	2	0.57277	√
all4689	77	0.999996	54.3425	0.0341087	54.343	33.685	54.343	K	FPKEEAGYQRVYTQEKKGFAEAKLKKDGKDL	FFPKEEAGYQRVYTQEK(1)K	FFPK(-54.34)EEAGYQRVYTQEK(54.34)K(-54.34)	17	2	1.1333	√
all4713	5	1	75.4041	0.000102303	75.404	67.692	75.404	K	___________MSPGKPSILVTGGAGYIGSH	SPGK(1)PSILVTGGAGYIGSHTVLALK	SPGK(75.4)PSILVTGGAGYIGSHTVLALK(-75.4)	4	3	-1.182	√
all4770	102	0.845411	7.37889	0.0105711	76.679	13.463	54.982	K	STPTRIGSFKIQSKHKSTRMRGRNYDVPNVP	IQSK(0.155)HK(0.845)STRMR	IQSK(-7.38)HK(7.38)STRMR	6	2	-1.9352	√
all4791	219	0.996075	24.0591	0.0074732	60.032	47.097	60.032	K	YVSVDQIPAEVVQREKDVESGKEDIANKPEN	EK(0.996)DVESGK(0.004)EDIANKPENIR	EK(24.06)DVESGK(-24.06)EDIANK(-48.78)PENIR	2	4	0.54628	√
all4791	15	0.75	0	5.33426e-05	48.76	38.877	48.76	K	_MAEISAKLVQELRQKTGAGMMDCKKALKET	QK(0.75)TGAGMMDCK(0.75)K(0.75)ALK(0.75)ETEGDVEQAIDWLRK	QK(0)TGAGMMDCK(0)K(0)ALK(0)ETEGDVEQAIDWLRK(-48.76)	2	4	0.46541	√
all4791	24	0.75	0	5.33426e-05	48.76	38.877	48.76	K	VQELRQKTGAGMMDCKKALKETEGDVEQAID	QK(0.75)TGAGMMDCK(0.75)K(0.75)ALK(0.75)ETEGDVEQAIDWLRK	QK(0)TGAGMMDCK(0)K(0)ALK(0)ETEGDVEQAIDWLRK(-48.76)	11	4	0.46541	√
all4791	25	0.75	0	5.33426e-05	48.76	38.877	48.76	K	QELRQKTGAGMMDCKKALKETEGDVEQAIDW	QK(0.75)TGAGMMDCK(0.75)K(0.75)ALK(0.75)ETEGDVEQAIDWLRK	QK(0)TGAGMMDCK(0)K(0)ALK(0)ETEGDVEQAIDWLRK(-48.76)	12	4	0.46541	√
all4791	28	0.75	0	5.33426e-05	48.76	38.877	48.76	K	RQKTGAGMMDCKKALKETEGDVEQAIDWLRK	QK(0.75)TGAGMMDCK(0.75)K(0.75)ALK(0.75)ETEGDVEQAIDWLRK	QK(0)TGAGMMDCK(0)K(0)ALK(0)ETEGDVEQAIDWLRK(-48.76)	15	4	0.46541	√
all4791	297	1	50.1551	0.0462297	50.155	23.126	50.155	K	EVSRFVRYILGEGIEKQESNFAEEVAAQMGV	YILGEGIEK(1)QESNFAEEVAAQMGVK	YILGEGIEK(50.16)QESNFAEEVAAQMGVK(-50.16)	9	2	4.4255	√
all4829	11	1	69.716	0.000137131	69.716	28.624	69.716	K	_____MTAQSSLLSGKRRLRQDASSSMRSTV	TAQSSLLSGK(1)RRLRQDASSSMR	TAQSSLLSGK(69.72)RRLRQDASSSMR	10	2	-2.8953	√
all4838	8	1	59.3497	0.0194812	59.35	46.313	59.35	K	________MAEEPTEKINKKNGSTANIASNK	MAEEPTEK(1)INK	MAEEPTEK(59.35)INK(-59.35)	8	2	-1.343	√
all4845	106	1	59.8927	1.47238e-05	70.647	59.644	59.893	K	QLDAETLDVTMPGIYKPQGRIHPLNGIIDRA	ESLESAQIQAQLDAETLDVTMPGIYK(1)PQGR	ESLESAQIQAQLDAETLDVTMPGIYK(59.89)PQGR	26	3	3.2664	√
all4885	166	1	64.0402	0.00606256	64.04	8.4908	64.04	K	GNQLVDFQARLTNLRKTEANLQKIMDRAGSV	K(1)TEANLQK(1)IMDR	K(64.04)TEANLQK(64.04)IMDR	1	2	-1.6454	√
all4885	173	1	64.0402	0.00606256	64.04	8.4908	64.04	K	QARLTNLRKTEANLQKIMDRAGSVRDVLSVA	K(1)TEANLQK(1)IMDR	K(64.04)TEANLQK(64.04)IMDR	8	2	-1.6454	√
all4896	501	1	53.7511	0.0379697	53.751	37.613	53.751	K	VKDLLSRANQAMLEAKRTKKNQVVAYRNADN	ANQAMLEAK(1)R	ANQAMLEAK(53.75)R	9	3	-2.5433	√
all4982	219	1	44.2994	0.0446586	44.299	14.959	44.299	K	AILDREAWYKYSQDKKLPFNQDEVKMAMRIF	K(1)LPFNQDEVK(1)MAMRIFK	K(44.3)LPFNQDEVK(44.3)MAMRIFK(-44.3)	1	2	2.4145	√
all4982	228	1	44.2994	0.0446586	44.299	14.959	44.299	K	KYSQDKKLPFNQDEVKMAMRIFKGHPQNIDK	K(1)LPFNQDEVK(1)MAMRIFK	K(44.3)LPFNQDEVK(44.3)MAMRIFK(-44.3)	10	2	2.4145	√
all5014	228	1	74.4385	0.0513594	74.439	10.174	74.439	K	PNQIRVRSDNLRLGRKRLRQMLRDYDEGKID	K(1)RLRQMLR	K(74.44)RLRQMLR	1	2	-1.7096	√
all5062	72	1	83.1323	0.000613727	83.395	75.379	83.395	K	NVDITADDNSITVNGKTIKCVSDRNPENLPW	LKNVDITADDNSITVNGK(1)TIK	LK(-83.13)NVDITADDNSITVNGK(83.13)TIK(-83.4)	18	3	0.55966	√
all5091	98	1	100.353	0.000341222	100.35	90.394	100.35	K	VLGLPFLSLEQFEREKAQLTSQVTGPHVLNF	EK(1)AQLTSQVTGPHVLNFR	EK(100.35)AQLTSQVTGPHVLNFR	2	3	2.2281	√
all5131	54	1	84.5678	0.0312071	84.568	23.808	84.568	K	ARTTMIAIEKGERRIKPNELIKLARAYGCSV	IK(1)PNELIK	IK(84.57)PNELIK(-84.57)	2	1	-0.41877	√
all5207	228	1	49.6315	0.0134425	49.632	33.494	49.632	K	EKSLRRLQRRMSKTKKGSQNRIKFRNKLARK	K(1)GSQNRIK(1)FRNK(1)LAR	K(49.63)GSQNRIK(49.63)FRNK(49.63)LAR	1	2	-2.9291	√
all5207	235	1	49.6315	0.0134425	49.632	33.494	49.632	K	QRRMSKTKKGSQNRIKFRNKLARKHLKVSRQ	K(1)GSQNRIK(1)FRNK(1)LAR	K(49.63)GSQNRIK(49.63)FRNK(49.63)LAR	8	2	-2.9291	√
all5207	239	1	49.6315	0.0134425	49.632	33.494	49.632	K	SKTKKGSQNRIKFRNKLARKHLKVSRQRKDF	K(1)GSQNRIK(1)FRNK(1)LAR	K(49.63)GSQNRIK(49.63)FRNK(49.63)LAR	12	2	-2.9291	√
all5207	227	0.889661	8.48987	0.0165338	45.915	6.6498	45.915	K	SEKSLRRLQRRMSKTKKGSQNRIKFRNKLAR	RLQRRMSK(0.221)TK(0.89)K(0.89)GSQNR	RLQRRMSK(-8.49)TK(8.49)K(8.49)GSQNR	10	2	0.47079	√
all7008	260	1	73.2482	0.0305038	73.248	17.878	73.248	K	KKGSNRRKKAIQQLGKQHKKVADTRKDFHYK	AIQQLGK(1)QHK	AIQQLGK(73.25)QHK(-73.25)	7	2	-1.0515	√
all7130	1655	1	62.3783	0.0132353	62.378	17.571	62.378	K	TKEELINKEKELQVRKENLLVNLSERDKDLQ	ELQVRK(1)ENLLVNLSER	ELQVRK(62.38)ENLLVNLSER	6	3	-3.4208	√
all7133	164	1	54.4709	0.0137323	54.471	25.665	54.471	K	ATVKTVISPKDIHKLKQEIEETLKKQQKRIL	LK(1)QEIEETLK(1)K(1)QQK(1)R	LK(54.47)QEIEETLK(54.47)K(54.47)QQK(54.47)R	2	2	-2.5902	√
all7133	172	1	54.4709	0.0137323	54.471	25.665	54.471	K	PKDIHKLKQEIEETLKKQQKRILVVIDDIDR	LK(1)QEIEETLK(1)K(1)QQK(1)R	LK(54.47)QEIEETLK(54.47)K(54.47)QQK(54.47)R	10	2	-2.5902	√
all7133	173	1	54.4709	0.0137323	54.471	25.665	54.471	K	KDIHKLKQEIEETLKKQQKRILVVIDDIDRL	LK(1)QEIEETLK(1)K(1)QQK(1)R	LK(54.47)QEIEETLK(54.47)K(54.47)QQK(54.47)R	11	2	-2.5902	√
all7133	176	1	54.4709	0.0137323	54.471	25.665	54.471	K	HKLKQEIEETLKKQQKRILVVIDDIDRLTAE	LK(1)QEIEETLK(1)K(1)QQK(1)R	LK(54.47)QEIEETLK(54.47)K(54.47)QQK(54.47)R	14	2	-2.5902	√
all7134	304	1	71.5012	0.0138936	71.501	29.926	71.501	K	KSPEAVFVAACRERRKPEAQQAKSDAIAWFD	K(1)PEAQQAK	K(71.5)PEAQQAK(-71.5)	1	1	0.23136	√
all7187	316	1	44.2994	0.0557336	44.299	20.55	44.299	K	PSGDLRRSQQIVSLMKRPNSFRARSWLTIAA	SQQIVSLMK(1)RPNSFRAR	SQQIVSLMK(44.3)RPNSFRAR	9	2	-0.99478	√
all7223	46	1	44.2941	0.00926653	54.7	31.371	44.294	K	AEDVFSVVAAKLNNEKVVPININSQERYVVM	LNNEK(1)VVPININSQER	LNNEK(44.29)VVPININSQER	5	3	0.65797	√
all7227	607	1	41.6438	0.0230306	41.644	22.586	41.644	K	SALVAKISAAVMTGQKVMVVSDSKRFIKKLE	ISAAVMTGQK(1)VMVVSDSK(1)R	ISAAVMTGQK(41.64)VMVVSDSK(41.64)R	10	2	1.1363	√
all7227	615	1	41.6438	0.0230306	41.644	22.586	41.644	K	AAVMTGQKVMVVSDSKRFIKKLEKSLLTLQT	ISAAVMTGQK(1)VMVVSDSK(1)R	ISAAVMTGQK(41.64)VMVVSDSK(41.64)R	18	2	1.1363	√
all7275	66	1	61.6499	0.0553032	61.65	24.459	61.65	K	EKYLGYKRDKIRSAIKNAEQNDYLVRVQEHN	SAIK(1)NAEQNDYLVR	SAIK(61.65)NAEQNDYLVR	4	2	-1.9964	√
all7632	76	1	93.1955	0.00769689	110.81	23.975	93.195	K	TAQRLGIKVEPVKRQKLAVGIKTTGQIETLP	QK(1)LAVGIK	QK(93.2)LAVGIK(-93.2)	2	1	0.68568	√
all7660	353	1	42.2093	0.00326222	93.959	60.756	42.209	K	QVSLAELLKLPNLTDKEEVLLRMYESDVFEK	LPNLTDK(1)EEVLLR	LPNLTDK(42.21)EEVLLR	7	3	0.67189	√
all7686	13	0.999978	46.6514	0.024092	75.378	56.598	75.378	K	___MVLARRQKLMPDKVKFRRGFKKEASAYA	QKLMPDK(1)VK(1)FR	QK(-46.65)LMPDK(46.65)VK(46.65)FR	7	2	-4.1173	√
all7686	15	0.999978	46.6514	0.024092	75.378	56.598	75.378	K	_MVLARRQKLMPDKVKFRRGFKKEASAYAKE	QKLMPDK(1)VK(1)FR	QK(-46.65)LMPDK(46.65)VK(46.65)FR	9	2	-4.1173	√
all8032	275	1	50.3537	0.0222991	50.354	24.764	50.354	K	EHELATIRNAVTNGRKEYWMMLSNWLKLQVP	K(1)EYWMMLSNWLK	K(50.35)EYWMMLSNWLK(-50.35)	1	3	0.96004	√
all8037	350	0.995032	23.0166	0.0388344	52.49	23.763	52.49	K	PLDLTGRKMVIFGMDKEKRDVIAPLLVSILH	K(0.005)MVIFGMDK(0.995)EK	K(-23.02)MVIFGMDK(23.02)EK(-52.49)	9	2	-0.88305	√
all8039	220	1	40.4964	0.0252358	53.528	18.641	40.496	K	NNFLNAPGSRVSTAAKINPNQNLSRRTTNKP	VSTAAK(1)INPNQNLSR	VSTAAK(40.5)INPNQNLSR	6	2	-2.1225	√
all8046	475	1	60.9729	0.0262674	60.973	31.886	60.973	K	MITKRSRALDLNVQQKKSIDVSAQINVERSV	ALDLNVQQK(1)K	ALDLNVQQK(60.97)K(-60.97)	9	2	2.2143	√
all8065	4	1	66.6919	0.0155938	77.732	44.47	66.692	K	____________MREKKKNYRTTLFMKLKPK	REK(1)K(1)K(1)NYR	REK(66.69)K(66.69)K(66.69)NYR	3	2	-0.34556	√
all8065	5	1	66.6919	0.0155938	77.732	44.47	66.692	K	___________MREKKKNYRTTLFMKLKPKI	REK(1)K(1)K(1)NYR	REK(66.69)K(66.69)K(66.69)NYR	4	2	-0.34556	√
all8065	6	1	66.6919	0.0155938	77.732	44.47	66.692	K	__________MREKKKNYRTTLFMKLKPKIT	REK(1)K(1)K(1)NYR	REK(66.69)K(66.69)K(66.69)NYR	5	2	-0.34556	√
all8068	161	1	47.3018	0.00622896	55.401	36.301	47.302	K	SLEGVDDSSSTSRTRKTAGSMKQLGQRKRQK	K(1)TAGSMK(1)QLGQRK(1)R	K(47.3)TAGSMK(47.3)QLGQRK(47.3)R	1	2	-0.73663	√
all8068	167	1	47.3018	0.0159764	58.172	35.452	47.302	K	DSSSTSRTRKTAGSMKQLGQRKRQKSQATLG	K(1)TAGSMK(1)QLGQRK(1)R	K(47.3)TAGSMK(47.3)QLGQRK(47.3)R	7	2	-0.73663	√
all8068	173	1	47.3018	0.0301744	47.302	21.68	47.302	K	RTRKTAGSMKQLGQRKRQKSQATLGDVETPG	K(1)TAGSMK(1)QLGQRK(1)R	K(47.3)TAGSMK(47.3)QLGQRK(47.3)R	13	2	-0.73663	√
all8070	216	0.996564	24.6257	0.012769	63.408	6.9767	63.408	K	ENGLISAPRFFRNAEKKIKQLSKAKRRKRSP	NAEK(0.997)K(0.003)IK(1)QLSK(1)AK	NAEK(24.63)K(-24.63)IK(52.8)QLSK(52.8)AK(-63.41)	4	2	-0.12298	√
all8070	219	0.999997	55.3039	0.012769	63.408	6.9767	63.408	K	LISAPRFFRNAEKKIKQLSKAKRRKRSPNYK	NAEK(0.975)K(0.025)IK(1)QLSK(1)AK	NAEK(15.85)K(-15.85)IK(55.3)QLSK(55.3)AK(-63.41)	7	2	-0.092597	√
all8070	223	0.999997	55.3039	0.012769	63.408	6.9767	63.408	K	PRFFRNAEKKIKQLSKAKRRKRSPNYKKRQK	NAEK(0.975)K(0.025)IK(1)QLSK(1)AK	NAEK(15.85)K(-15.85)IK(55.3)QLSK(55.3)AK(-63.41)	11	2	-0.092597	√
all8519	312	0.972661	15.483	0.0194405	46.481	26.903	46.481	K	AIRAVWGSRLRWNMLKKQVELDGKRLPLDRI	WNMLK(0.973)K(0.034)QVELDGK(0.994)R	WNMLK(15.48)K(-15.48)QVELDGK(21.76)R	5	4	-2.2137	√
all8519	320	0.993558	21.7604	0.0194405	46.481	26.903	46.481	K	RLRWNMLKKQVELDGKRLPLDRIDLKVAIDV	WNMLK(0.973)K(0.034)QVELDGK(0.994)R	WNMLK(15.48)K(-15.48)QVELDGK(21.76)R	13	4	-2.2137	√
alr0020	238	1	50.2371	0.00301337	55.881	49.377	50.237	K	AEIVSQYMDVLITEFKAPTPSNKLRQRPSGD	DPEAAEIVSQYMDVLITEFK(1)APTPSNK	DPEAAEIVSQYMDVLITEFK(50.24)APTPSNK(-50.24)	20	3	-1.7091	√
alr0020	218	0.999867	40.9102	1.62747e-08	80.359	69.355	71.085	K	VALQEIKAASLSYFRKDPEAAEIVSQYMDVL	K(1)DPEAAEIVSQYMDVLITEFKAPTPSNK	K(40.91)DPEAAEIVSQYMDVLITEFK(-40.91)APTPSNK(-71.09)	1	3	2.3591	√
alr0020	573	0.999998	57.401	0.0217739	73.707	55.569	73.707	K	GRDVYEGQRLKVQEIKLENGEISVRDFVRAL	LKVQEIK(1)LENGEISVR	LK(-57.4)VQEIK(57.4)LENGEISVR	7	3	-1.1268	√
alr0020	971	1	72.1837	0.0338137	77.506	50.01	72.184	K	PARIYRLTNGIGQAEKQLVINAIYRQVLDVF	LTNGIGQAEK(1)QLVINAIYR	LTNGIGQAEK(72.18)QLVINAIYR	10	3	1.8307	√
alr0020	927	1	89.0474	0.0133468	157.66	111.98	89.047	K	AIADLAAQAKQMDKSKPLFIELGRSYNDGRG	SK(1)PLFIELGR	SK(89.05)PLFIELGR	2	2	-0.12984	√
alr0021	117	1	51.7977	0.0212519	51.798	40.324	51.798	K	TPIEEIGVIGVREMYKSLGTPIEAVGEGVRA	EMYK(1)SLGTPIEAVGEGVR	EMYK(51.8)SLGTPIEAVGEGVR	4	3	-1.2132	√
alr0021	27	1	198.583	3.65374e-25	198.58	155.34	198.58	K	DAEARYLSPGELDRIKSFVAGGQQRLRIAQA	IK(1)SFVAGGQQR	IK(198.58)SFVAGGQQR	2	2	-0.13696	√
alr0021	52	1	74.6109	0.00714346	137.95	105.06	74.611	K	LRIAQALTDNRERLVKQAGDQLFQKRPDVVS	LVK(1)QAGDQLFQK	LVK(74.61)QAGDQLFQK(-74.61)	3	3	-1.2303	√
alr0021	6	1	134.562	0.00221292	134.56	101.34	134.56	K	__________MSIVTKSIVNADAEARYLSPG	SIVTK(1)SIVNADAEAR	SIVTK(134.56)SIVNADAEAR	5	2	-0.31034	√
alr0022	59	1	101.712	0.000876069	101.71	84.238	101.71	K	TISANAAAIVKEAVAKSLLYSDITRPGGNMY	EAVAK(1)SLLYSDITR	EAVAK(101.71)SLLYSDITR	5	2	0.10231	√
alr0022	114	1	88.9922	2.47631e-19	127.53	97.799	88.992	K	AGDPSILDERVLNGLKETYNSLGVPVGATVQ	VLNGLK(1)ETYNSLGVPVGATVQAIQAIK	VLNGLK(88.99)ETYNSLGVPVGATVQAIQAIK(-88.99)	6	2	3.9334	√
alr0022	27	1	94.2966	0.0158963	104.05	71.633	94.297	K	SADVQGKYLDTAALEKLKAYFSTGELRVRAA	YLDTAALEK(1)LK	YLDTAALEK(94.3)LK(-94.3)	9	2	0.73062	√
alr0051	357	1	147.09	3.73526e-12	147.09	127.51	147.09	K	GALKTSMGTLGAKDIKEMQQVEVVIAPSLLT	DIK(1)EMQQVEVVIAPSLLTEGK	DIK(147.09)EMQQVEVVIAPSLLTEGK(-147.09)	3	2	4.4778	√
alr0051	99	0.954159	13.1837	0.000176359	56.021	49.726	50.229	K	YADPEPILDRISSVGKDEFVSLMQELYAEPI	ISSVGK(0.954)DEFVSLMQELYAEPIK(0.046)PELITK	ISSVGK(13.18)DEFVSLMQELYAEPIK(-13.18)PELITK(-50.23)	6	3	2.4706	√
alr0054	167	1	42.0954	0.0449416	42.095	19.375	42.095	K	IALGNTLNKMGIKQVKGNLVITGNFAMNFQR	QVK(1)GNLVITGNFAMNFQR	QVK(42.1)GNLVITGNFAMNFQR	3	2	-1.1418	√
alr0128	83	1	82.1708	0.0533369	82.171	44.15	82.171	K	KMISPSNREVDINLIKEDEYIGMCRREVLDG	EVDINLIK(1)EDEYIGMCR	EVDINLIK(82.17)EDEYIGMCR	8	2	3.329	√
alr0128	66	1	51.3476	0.00648696	51.348	27.048	51.348	K	SEFDLPPEIIDRQVRKMKMISPSNREVDINL	QVRK(1)MK(1)MISPSNREVDINLIK	QVRK(51.35)MK(51.35)MISPSNREVDINLIK(-51.35)	4	3	-1.7029	√
alr0128	68	1	51.3476	0.00648696	51.348	27.048	51.348	K	FDLPPEIIDRQVRKMKMISPSNREVDINLIK	QVRK(1)MK(1)MISPSNREVDINLIK	QVRK(51.35)MK(51.35)MISPSNREVDINLIK(-51.35)	6	3	-1.7029	√
alr0128	338	1	94.4871	0.000144702	114.69	94.323	94.487	K	KIYLKRWDKKYGLTYKVLDILQTVFYRSDAT	YGLTYK(1)VLDILQTVFYR	YGLTYK(94.49)VLDILQTVFYR	6	3	-3.1273	√
alr0214	37	1	57.1024	0.0523738	57.102	27.726	57.102	K	VAQALKLFVELIKNRKLNVRVLVTTGGMPSA	NRK(1)LNVR	NRK(57.1)LNVR	3	2	-0.12501	√
alr0227	26	0.958167	13.6574	0.0372193	43.594	24.271	43.594	K	KARDSQSKRWAELCAKQLENRNCQVLMGPSG	ARDSQSK(0.042)RWAELCAK(0.958)QLENR	ARDSQSK(-13.66)RWAELCAK(13.66)QLENR	15	2	-0.93204	√
alr0499	10	0.982631	17.5261	0.0230933	67.605	50.726	67.605	K	______MTNGQNGQKKKLETQLWNIADSLRG	K(0.983)K(0.017)LETQLWNIADSLRGK	K(17.53)K(-17.53)LETQLWNIADSLRGK(-67.61)	1	3	0.51959	√
alr0501	42	0.931266	11.3191	0.0511303	42.317	10.928	42.317	K	LTALISNYVRMNYQLKLEQIDKLKAWLDGFR	MNYQLK(0.931)LEQIDK(0.069)LK	MNYQLK(11.32)LEQIDK(-11.32)LK(-42.32)	6	4	1.4701	√
alr0523	146	1	83.6173	0.0379113	83.617	58.763	83.617	K	IQKMKDAAIAIANDSKGITKGDCSQLIAELA	DAAIAIANDSK(1)GITK	DAAIAIANDSK(83.62)GITK(-83.62)	11	2	1.2891	√
alr0523	15	1	55.1732	1.84725e-17	154.51	127.8	55.173	K	_MLDAFSKVVEQADRKGNYLSGDEINALSAL	K(1)GNYLSGDEINALSALVADSNK	K(55.17)GNYLSGDEINALSALVADSNK(-55.17)	1	2	3.1263	√
alr0523	7	1	67.1532	0.0429369	67.153	51.887	67.153	K	_________MLDAFSKVVEQADRKGNYLSGD	MLDAFSK(1)VVEQADR	MLDAFSK(67.15)VVEQADR	7	2	1.2551	√
alr0524	50	1	47.9914	0.0487427	47.991	42.676	47.991	K	RAGLAAAQAFSNNGKKWAEAAANHVYQKFPY	K(1)WAEAAANHVYQK	K(47.99)WAEAAANHVYQK(-47.99)	1	3	-0.49277	√
alr0528	151	1	43.6218	0.00252869	51.296	45.694	43.622	K	KDAAVGIANDPNGITKGDCSQLISEVASYFD	DAAVGIANDPNGITK(1)GDCSQLISEVASYFDR	DAAVGIANDPNGITK(43.62)GDCSQLISEVASYFDR	15	3	0.17519	√
alr0528	134	1	61.2764	4.49535e-10	130.27	109.41	61.276	K	QALGTPGSSVAVGVQKMKDAAVGIANDPNGI	ETYQALGTPGSSVAVGVQK(1)MK	ETYQALGTPGSSVAVGVQK(61.28)MK(-61.28)	19	3	-0.92678	√
alr0528	136	1	112.723	3.174e-41	139.54	125.31	112.72	K	LGTPGSSVAVGVQKMKDAAVGIANDPNGITK	MK(1)DAAVGIANDPNGITK	MK(112.72)DAAVGIANDPNGITK(-112.72)	2	2	0.035971	√
alr0528	33	1	72.8151	8.32039e-06	74.89	61.754	72.815	K	EFLSNEQLDALANVVKEGNKRLDVVNRITSN	GEFLSNEQLDALANVVK(1)EGNK	GEFLSNEQLDALANVVK(72.82)EGNK(-72.82)	17	2	2.6637	√
alr0528	8	1	93.5098	0.000357202	93.51	77.371	93.51	K	________MTLDVFTKVVSQADSRGEFLSNE	TLDVFTK(1)VVSQADSR	TLDVFTK(93.51)VVSQADSR	7	3	-1.4182	√
alr0529	63	1	68.4439	1.74548e-05	77.51	60.978	68.444	K	NAQRLIDGATQAVYQKFPYTTQTPGPQFAAD	LIDGATQAVYQK(1)FPYTTQTPGPQFAADSR	LIDGATQAVYQK(68.44)FPYTTQTPGPQFAADSR	12	3	-2.7838	√
alr0529	3	1	64.3937	2.99891e-15	151.54	112.91	64.394	K	_____________MVKTPITEAIAAADTQGR	VK(1)TPITEAIAAADTQGR	VK(64.39)TPITEAIAAADTQGR	2	2	2.8937	√
alr0530	198	1	55.1283	0.00305891	55.128	47.546	55.128	K	VEGTKSRLARELASNKASTIVGPSGTNDSWG	ELASNK(1)ASTIVGPSGTNDSWGFR	ELASNK(55.13)ASTIVGPSGTNDSWGFR	6	3	1.0629	√
alr0530	161	1	104.324	5.66248e-05	104.32	87.298	104.32	K	NVVPYYRGFETQVGQKTAGFNRIFRLYRGYA	GFETQVGQK(1)TAGFNR	GFETQVGQK(104.32)TAGFNR	9	2	-1.1565	√
alr0530	224	1	73.3266	0.0097744	78.342	58.012	73.327	K	NDSWGFRASADVAPKKNLGNAVGEGDRVYRL	K(1)NLGNAVGEGDR	K(73.33)NLGNAVGEGDR	1	2	4.1828	√
alr0537	165	1	69.3449	0.00842054	69.345	57.322	69.345	K	EYTKNFGENIVPYQRKRMEGRPHNLVTPRYG	K(1)RMEGRPHNLVTPR	K(69.34)RMEGRPHNLVTPR	1	4	4.4977	√
alr0537	75	1	127.174	1.4731e-05	177.83	129.74	127.17	K	EILKFNRQKTLESQVKNGSISVRDFIRGLAK	TLESQVK(1)NGSISVR	TLESQVK(127.17)NGSISVR	7	2	-0.19206	√
alr0608	346	1	66.5325	0.0381559	66.533	54.556	66.533	K	DYGDGRKEQNFAHRMKFWADNASYPYKSHDI	MK(1)FWADNASYPYK	MK(66.53)FWADNASYPYK(-66.53)	2	3	3.8385	√
alr0669	97	0.998224	27.7425	0.050775	42.095	15.126	42.095	K	VIPFQLSNNLASRIIKYMQSKDYFVARGKQR	IIK(0.998)YMQSK(0.015)DYFVARGK(0.987)QR	IIK(27.74)YMQSK(-21.67)DYFVARGK(21.67)QR	3	2	-4.489	√
alr0669	110	0.986982	21.6686	0.050775	42.095	15.126	42.095	K	IIKYMQSKDYFVARGKQRYNIVYIEGANADG	IIK(0.998)YMQSK(0.015)DYFVARGK(0.987)QR	IIK(27.74)YMQSK(-21.67)DYFVARGK(21.67)QR	16	2	-4.489	√
alr0677	460	1	47.2425	0.000266259	73.927	41.859	47.242	K	AFGEVISQKSLIELQKNEILALRMENERLRL	SLIELQK(1)NEILALRMENER	SLIELQK(47.24)NEILALRMENER	7	2	-0.60868	√
alr0763	14	1	67.704	0.055722	67.704	48.924	67.704	K	__MSKTTRQATTRSYKKTRFPLSMCLSPTSL	QATTRSYK(1)K(1)TR	QATTRSYK(67.7)K(67.7)TR	8	2	-0.57684	√
alr0763	15	1	67.704	0.055722	67.704	48.924	67.704	K	_MSKTTRQATTRSYKKTRFPLSMCLSPTSLK	QATTRSYK(1)K(1)TR	QATTRSYK(67.7)K(67.7)TR	9	2	-0.57684	√
alr0834	113	1	172.572	4.80609e-30	178.03	148.54	172.57	K	RVNELIATATAELVTKEDLATLQRLQEEFSA	VNELIATATAELVTK(1)EDLATLQR	VNELIATATAELVTK(172.57)EDLATLQR	15	2	1.0916	√
alr0882	51	1	53.4444	0.000423305	71.492	64.046	53.444	K	LHVVPSQATSSAMTDKWEEGGKILANAIQAL	VTVLHVVPSQATSSAMTDK(1)WEEGGK	VTVLHVVPSQATSSAMTDK(53.44)WEEGGK(-53.44)	19	4	1.9906	√
alr1002	11	1	41.3995	0.0507135	41.399	33	41.399	K	_____MRMKTTMDNIKTANMVERYCALTIGM	TTMDNIK(1)TANMVER	TTMDNIK(41.4)TANMVER	7	2	-1.8494	√
alr1041	340	1	41.0881	0.0275371	41.088	30.953	41.088	K	QTARFVDTIHMAGQPKTVQLH__________	FVDTIHMAGQPK(1)TVQLH	FVDTIHMAGQPK(41.09)TVQLH	12	3	-1.523	√
alr1056	139	0.999859	37.2443	0.0557874	47.198	19.869	47.198	K	EAAQLAQQLRQHAQKKQPAPQQGKKMRN___	K(1)QPAPQQGK(0.5)K(0.5)MR	K(37.24)QPAPQQGK(0)K(0)MR	1	2	0.51044	√
alr1078	127	0.999991	50.8263	0.0318249	65.179	12.932	65.179	K	EKLAQMKENSQPVDVKVTGVNKGGVTVDVQS	LAQMKENSQPVDVK(1)VTGVNK	LAQMK(-50.83)ENSQPVDVK(50.83)VTGVNK(-65.18)	14	2	1.3248	√
alr1108	87	1	51.8544	0.0410135	60.59	27.749	51.854	K	AMNMQHPQELETLGKKLSMLQQPKPPKKISQ	K(1)LSMLQQPK	K(51.85)LSMLQQPK(-51.85)	1	2	-1.2881	√
alr1114	195	1	112.487	0.0011332	113.93	80.98	113.93	K	LELTFRLRTSGFTDKKAAQVVESLDKERKKR	K(1)AAQVVESLDKERKK	K(112.49)AAQVVESLDK(-112.49)ERK(-112.49)K(-113.93)	1	2	1.9933	√
alr1158	154	1	57.4342	0.00780662	75.509	50.035	57.434	K	YLYLTDFPRLTELLQKIHLEKEE________	LTELLQK(1)IHLEK(1)EE	LTELLQK(57.43)IHLEK(57.43)EE	7	3	-0.19833	√
alr1158	159	1	57.4342	0.00780662	75.509	50.035	57.434	K	DFPRLTELLQKIHLEKEE_____________	LTELLQK(1)IHLEK(1)EE	LTELLQK(57.43)IHLEK(57.43)EE	12	3	-0.19833	√
alr1200	461	1	51.1346	0.0190203	51.135	17.931	51.135	K	NLLEEKEQEVIAAEAKLEQAKANAKNLQEEK	EQEVIAAEAK(1)LEQAK(1)ANAK	EQEVIAAEAK(51.13)LEQAK(51.13)ANAK(-51.13)	10	2	-2.1585	√
alr1200	466	1	51.1346	0.0190203	51.135	17.931	51.135	K	KEQEVIAAEAKLEQAKANAKNLQEEKDQALT	EQEVIAAEAK(1)LEQAK(1)ANAK	EQEVIAAEAK(51.13)LEQAK(51.13)ANAK(-51.13)	15	2	-2.1585	√
alr1241	135	1	102.609	0.018163	102.61	95.873	102.61	K	DLLERAADVHLKEGRKLVIVPRETPFSLIHL	EGRK(1)LVIVPR	EGRK(102.61)LVIVPR	4	2	-0.0097325	√
alr1282	38	1	49.0487	0.0390083	49.049	17.937	49.049	K	PIGKASELSTVQRIIKQRQIHTICEEGRCPN	IIK(1)QRQIHTICEEGRCPNR	IIK(49.05)QRQIHTICEEGRCPNR	3	3	1.0736	√
alr1306	123	1	81.3376	0.0384598	81.338	23.378	81.338	K	GDIGSAIIFYRSQADKGNAMTLEKVLIGLAS	SQADK(1)GNAMTLEK	SQADK(81.34)GNAMTLEK(-81.34)	5	2	0.24022	√
alr1308	481	1	49.5005	0.0461789	49.5	26.125	49.5	K	THEGGITVTADVVLKKGKLQEQNFPGMVRVR	K(1)GK(1)LQEQNFPGMVR	K(49.5)GK(49.5)LQEQNFPGMVR	1	2	-1.0649	√
alr1308	483	1	49.5005	0.0461789	49.5	26.125	49.5	K	EGGITVTADVVLKKGKLQEQNFPGMVRVRIA	K(1)GK(1)LQEQNFPGMVR	K(49.5)GK(49.5)LQEQNFPGMVR	3	2	-1.0649	√
alr1310	204	1	53.9679	1.12871e-05	53.968	42.183	53.968	K	SKQRDILSRIIPQHRKMQESGQLEVTTTPYT	K(1)MQESGQLEVTTTPYTHPILPLLADTNSGR	K(53.97)MQESGQLEVTTTPYTHPILPLLADTNSGR	1	4	2.8283	√
alr1524	253	0.999969	45.0271	1.33924e-07	79.445	62.087	79.445	K	GHYLNVTAPTCEEMLKRAEYAKELKQPIIMH	AQAETGEIKGHYLNVTAPTCEEMLK(1)R	AQAETGEIK(-45.03)GHYLNVTAPTCEEMLK(45.03)R	25	3	3.0365	√
alr1524	262	1	41.0875	0.0007065	71.54	50.297	41.087	K	TCEEMLKRAEYAKELKQPIIMHDYLTAGFTA	ELK(1)QPIIMHDYLTAGFTANTTLAR	ELK(41.09)QPIIMHDYLTAGFTANTTLAR	3	3	4.4718	√
alr1524	228	1	55.8408	0.0547662	55.841	44.132	55.841	K	QRWRDRFLFVADAITKAQAETGEIKGHYLNV	FLFVADAITK(1)AQAETGEIK	FLFVADAITK(55.84)AQAETGEIK(-55.84)	10	2	4.2954	√
alr1524	147	1	56.5288	0.0121897	56.529	44.573	56.529	K	RALRLEDIRFPVAYIKTFQGPPHGIQVERDK	FPVAYIK(1)TFQGPPHGIQVER	FPVAYIK(56.53)TFQGPPHGIQVER	7	3	-1.823	√
alr1524	202	1	87.0877	0.000629388	101.39	73.526	87.088	K	GRAVYECLRGGLDFTKDDENINSAPFQRWRD	GGLDFTK(1)DDENINSAPFQR	GGLDFTK(87.09)DDENINSAPFQR	7	3	-2.1653	√
alr1524	184	1	147.289	0.0492859	147.29	117.87	147.29	K	PLLGCTIKPKLGLSAKNYGRAVYECLRGGLD	LGLSAK(1)NYGR	LGLSAK(147.29)NYGR	6	2	0.35925	√
alr1524	33	1	85.4022	0.0171421	85.402	72.524	85.402	K	VQDYRLTYYTPDYTPKDTDILAAFRVTPQPG	LTYYTPDYTPK(1)DTDILAAFR	LTYYTPDYTPK(85.4)DTDILAAFR	11	2	4.0053	√
alr1524	7	1	83.1675	1.80499e-05	83.168	63.912	83.168	K	_________MSYAQTKTQTKSGYKAGVQDYR	SYAQTK(1)TQTK	SYAQTK(83.17)TQTK(-83.17)	6	2	4.1009	√
alr1526	6	1	42.1064	0.00117637	42.106	24.884	42.106	K	__________MQTLPKERRYETLSYLPPLTD	MQTLPK(1)ERRYETLSYLPPLTDVQIEK	MQTLPK(42.11)ERRYETLSYLPPLTDVQIEK(-42.11)	6	3	-1.4188	√
alr1531	390	0.94648	10.1023	0.0414721	54.549	10.102	54.549	K	SHSVKGQLQKTRKGRKQKPKS__________	K(0.452)GRK(0.946)QK(0.601)PK	K(-1.38)GRK(10.1)QK(1.38)PK(-54.55)	4	2	-0.30814	√
alr1561	398	1	66.2702	0.00109381	95.358	53.706	66.27	K	NGQYGRPLFAAKAAVKGMEGIKEALQESFQL	AAVK(1)GMEGIK	AAVK(66.27)GMEGIK(-66.27)	4	1	-1.7571	√
alr1561	307	1	105.808	0.0179724	105.81	36.893	105.81	K	LLERKKAGYKPDKISKDITKWGEAAGADAII	ISK(1)DITK	ISK(105.81)DITK(-105.81)	3	1	1.0382	√
alr1566	276	1	48.44	0.00853179	66.595	34.753	48.44	K	INALADFAMYAGVGRKTTMGMGMIRRLYSS_	K(1)TTMGMGMIRRLYSS	K(48.44)TTMGMGMIRRLYSS	1	2	1.103	√
alr1584	555	0.99985	38.2418	0.00026838	74.133	48.486	74.133	K	SPPYLFKPGSRPKILKAPNKLGYSQSNTISV	ILK(1)APNKLGYSQSNTISVKNATK	ILK(38.24)APNK(-38.24)LGYSQSNTISVK(-67.32)NATK(-74.13)	3	2	-1.1546	√
alr1594	845	1	66.3993	0.0496987	72.006	38.139	72.006	K	PGANMVVRVYVAQKRKIQVGDKMAGRHGNKG	K(1)IQVGDKMAGRHGNK	K(66.4)IQVGDK(-66.4)MAGRHGNK(-72.01)	1	2	-2.6448	√
alr1742	23	1	72.7915	1.58858e-07	72.791	57.737	72.791	K	DLGTTNSCVAVMEGGKPTVIANAEGFRTTPS	VVGIDLGTTNSCVAVMEGGK(1)PTVIANAEGFR	VVGIDLGTTNSCVAVMEGGK(72.79)PTVIANAEGFR	20	3	2.8893	√
alr1850	411	1	44.1959	0.0173362	44.196	33.091	44.196	K	TAMGRIVGAVGQKDAKFLVTNADGNEASGIG	DAK(1)FLVTNADGNEASGIGNINQALK	DAK(44.2)FLVTNADGNEASGIGNINQALK(-44.2)	3	2	1.4251	√
alr1896	342	0.938385	12.4289	0.000271974	75.589	58.377	75.589	K	NTTIVAGNTTKPEIQKRIAQIRRQLEETDSE	DNTTIVAGNTTK(0.062)PEIQK(0.938)R	DNTTIVAGNTTK(-12.43)PEIQK(12.43)R	17	2	1.2843	√
alr1928	354	1	88.4407	0.00129988	88.441	59.113	88.441	K	LQSEIIQTKSQINAFKIQIQQRVVRSPVDGT	SQINAFK(1)IQIQQR	SQINAFK(88.44)IQIQQR	7	3	-0.25839	√
alr1966	2	1	60.6907	0.0264756	60.691	17.179	60.691	K	______________MKSSLQNEQARLAALRQ	K(1)SSLQNEQARLAALR	K(60.69)SSLQNEQARLAALR	1	2	-0.20209	√
alr2042	274	1	44.8471	0.0393302	44.847	29.703	44.847	K	TTKALNINSISNVNAKVRLQLKDIEKSGIRL	ALNINSISNVNAK(1)VR	ALNINSISNVNAK(44.85)VR	13	2	-1.1301	√
alr2131	233	1	65.3952	0.0203025	70.488	44.044	65.395	K	DVFLSRIQQQMTLGEKLRLQGAAERNETDIN	IQQQMTLGEK(1)LR	IQQQMTLGEK(65.4)LR	10	3	-1.9109	√
alr2168	277	1	44.5108	0.0173008	44.511	19.546	44.511	K	NQAIVLEDLNVSGMVKNRKLARIISLQGWRE	VVSENQAIVLEDLNVSGMVK(1)NR	VVSENQAIVLEDLNVSGMVK(44.51)NR	20	2	1.5822	√
alr2191	27	1	108.697	0.00158777	109.44	41.458	108.7	K	KEAIESPLIKLKTKKKSAKKIKKLKLKKHTT	K(1)SAK(1)K(1)IK	K(108.7)SAK(108.7)K(108.7)IK(-108.7)	1	2	-0.16924	√
alr2191	30	1	108.697	0.00158777	109.44	41.458	108.7	K	IESPLIKLKTKKKSAKKIKKLKLKKHTTEGE	K(1)SAK(1)K(1)IK	K(108.7)SAK(108.7)K(108.7)IK(-108.7)	4	2	-0.16924	√
alr2191	31	1	108.697	0.00158777	109.44	41.458	108.7	K	ESPLIKLKTKKKSAKKIKKLKLKKHTTEGEG	K(1)SAK(1)K(1)IK	K(108.7)SAK(108.7)K(108.7)IK(-108.7)	5	2	-0.16924	√
alr2338	69	1	53.5358	0.0304587	53.536	30.059	53.536	K	EKDRLTDEVQQLIEEKEHLQEVRRITEQQVL	LTDEVQQLIEEK(1)EHLQEVR	LTDEVQQLIEEK(53.54)EHLQEVR	12	3	3.3012	√
alr2366	40	1	45.368	0.0541944	46.158	19.485	45.368	K	TTSNIIPEFEKLFRQKLQLNNCKLKKKKQEN	QK(1)LQLNNCK(1)LK	QK(45.37)LQLNNCK(45.37)LK(-45.37)	2	2	0.88443	√
alr2366	47	1	45.368	0.0541944	46.158	19.485	45.368	K	EFEKLFRQKLQLNNCKLKKKKQENNYEIITP	QK(1)LQLNNCK(1)LK	QK(45.37)LQLNNCK(45.37)LK(-45.37)	9	2	0.88443	√
alr2447	220	1	46.9257	0.015658	46.926	20.144	46.926	K	KCDTCDGKGTNQVTKKLKITIPAGVDNGTRL	K(1)LK(1)ITIPAGVDNGTRLR	K(46.93)LK(46.93)ITIPAGVDNGTRLR	1	4	-1.9463	√
alr2447	222	1	46.9257	0.015658	46.926	20.144	46.926	K	DTCDGKGTNQVTKKLKITIPAGVDNGTRLRI	K(1)LK(1)ITIPAGVDNGTRLR	K(46.93)LK(46.93)ITIPAGVDNGTRLR	3	4	-1.9463	√
alr2450	289	1	43.9578	0.036823	48.442	13.747	43.958	K	EYEYIKPYIMPNGQRKNTGIKYHKITGRGLG	PYIMPNGQRK(1)NTGIK	PYIMPNGQRK(43.96)NTGIK(-43.96)	10	2	-1.1212	√
alr2476	553	1	46.0691	0.0191332	46.069	20.747	46.069	K	DYIIRNLSLMETDNTKDRVKSNFQKWSFKDV	NLSLMETDNTK(1)DRVK(1)SNFQK	NLSLMETDNTK(46.07)DRVK(46.07)SNFQK(-46.07)	11	2	-3.6573	√
alr2476	557	1	46.0691	0.0191332	46.069	20.747	46.069	K	RNLSLMETDNTKDRVKSNFQKWSFKDVIYYL	NLSLMETDNTK(1)DRVK(1)SNFQK	NLSLMETDNTK(46.07)DRVK(46.07)SNFQK(-46.07)	15	2	-3.6573	√
alr2496	110	1	63.2832	0.0290864	63.283	22	63.283	K	RTQNQALRLLAESFQKKKPTRFGEIGTGLKK	LLAESFQK(1)K(1)K	LLAESFQK(63.28)K(63.28)K(-63.28)	8	3	2.3171	√
alr2496	111	1	63.2832	0.0290864	63.283	22	63.283	K	TQNQALRLLAESFQKKKPTRFGEIGTGLKKV	LLAESFQK(1)K(1)K	LLAESFQK(63.28)K(63.28)K(-63.28)	9	3	2.3171	√
alr2583	279	1	52.2469	0.0310807	52.247	23.441	52.247	K	DVIFLILGGHNESRLKQFTNHPLWSQLQAVQ	LK(1)QFTNHPLWSQLQAVQK	LK(52.25)QFTNHPLWSQLQAVQK(-52.25)	2	2	-0.39159	√
alr2680	22	0.802955	8.51358	0.0085698	41.202	8.5136	41.202	K	TLMQNALKQIQDLREKLKAQTEPIAIVGMGC	TLMQNALK(0.197)QIQDLREK(0.803)LK	TLMQNALK(-8.51)QIQDLREK(8.51)LK(-41.2)	16	3	1.4822	√
alr2698	249	0.999857	38.3042	0.0187425	84.507	23.154	46.481	K	FHVMKQVNDELDTMRKAENKAAISLDNKSEK	K(1)AENK(0.032)AAISLDNK(0.984)SEK(0.984)ER	K(38.3)AENK(-17.85)AAISLDNK(17.85)SEK(17.85)ER	1	2	1.5534	√
alr2698	253	0.810875	6.32205	0.0234718	89.403	41.51	89.403	K	KQVNDELDTMRKAENKAAISLDNKSEKERIL	K(0.189)AENK(0.811)AAISLDNK	K(-6.32)AENK(6.32)AAISLDNK(-89.4)	5	2	-1.1423	√
alr2698	261	0.984112	17.8484	0.0187425	46.481	26.202	46.481	K	TMRKAENKAAISLDNKSEKERILEALNKSKY	K(1)AENK(0.032)AAISLDNK(0.984)SEK(0.984)ER	K(38.3)AENK(-17.85)AAISLDNK(17.85)SEK(17.85)ER	13	2	1.5534	√
alr2698	264	0.984112	17.8484	0.0187425	46.481	26.202	46.481	K	KAENKAAISLDNKSEKERILEALNKSKYAII	K(1)AENK(0.032)AAISLDNK(0.984)SEK(0.984)ER	K(38.3)AENK(-17.85)AAISLDNK(17.85)SEK(17.85)ER	16	2	1.5534	√
alr2710	200	1	51.2675	0.0277502	51.268	16.38	51.268	K	ESVLRNTLLMLWEMAKRHQVDASANVVFSDG	NTLLMLWEMAK(1)R	NTLLMLWEMAK(51.27)R	11	2	-0.3707	√
alr2712	5	1	55.4614	0.00520802	81.95	25.035	55.461	K	___________MSVLKATNSIEQRLQIQRLQ	SVLK(1)ATNSIEQR	SVLK(55.46)ATNSIEQR	4	2	0.41324	√
alr2719	258	1	95.9093	0.00615914	105.25	17.553	95.909	K	DNPKHLAKHEKNLKRKQKKLARKVKGSNSRN	RK(1)QK(1)K(1)LAR	RK(95.91)QK(95.91)K(95.91)LAR	2	2	0.04672	√
alr2719	260	1	95.9093	0.00615914	105.25	17.553	95.909	K	PKHLAKHEKNLKRKQKKLARKVKGSNSRNRY	RK(1)QK(1)K(1)LAR	RK(95.91)QK(95.91)K(95.91)LAR	4	2	0.04672	√
alr2719	261	1	95.9093	0.00615914	105.25	17.553	95.909	K	KHLAKHEKNLKRKQKKLARKVKGSNSRNRYR	RK(1)QK(1)K(1)LAR	RK(95.91)QK(95.91)K(95.91)LAR	5	2	0.04672	√
alr2759	377	1	40.5195	0.0375165	40.52	9.0579	40.52	K	LRYSPHADKIPQFLAKAHQLLAGEELQRLSQ	IPQFLAK(1)AHQLLAGEELQR	IPQFLAK(40.52)AHQLLAGEELQR	7	3	-1.5784	√
alr2803	779	0.959111	14.1167	0.021416	42.083	21.702	42.083	K	CTGCAICVNVCPAKNKSEPSLKAINMANQLP	NK(0.959)SEPSLK(0.041)AINMANQLPLR	NK(14.12)SEPSLK(-14.12)AINMANQLPLR	2	2	2.68	√
alr2803	818	1	45.7179	0.0279629	56.011	12.764	45.718	K	WDFFLNLPNPDRRNLKLNQIRQQQLQEPLFE	NLK(1)LNQIR	NLK(45.72)LNQIR	3	1	0.027382	√
alr2812	8	0.999986	48.6243	0.0382633	86.18	31.989	86.18	K	________MKRKQESKGAGEKRQGAGGRGQG	KQESK(1)GAGEK(1)R	K(-48.62)QESK(48.62)GAGEK(62.15)R	5	2	-0.70837	√
alr2812	13	0.999999	62.1501	0.0382633	86.18	31.989	86.18	K	___MKRKQESKGAGEKRQGAGGRGQGEKKQG	KQESK(1)GAGEK(1)R	K(-48.62)QESK(48.62)GAGEK(62.15)R	10	2	-0.70837	√
alr2828	3	1	52.7897	0.049472	52.79	19.565	52.79	K	_____________MNKLLTIALPTYNRAKLL	MNK(1)LLTIALPTYNR	MNK(52.79)LLTIALPTYNR	3	2	1.305	√
alr2856	397	1	40.5891	0.0491448	40.589	22.924	40.589	K	QRQLQIAQTTYEQMLKRLQDVEVVENQNVGN	QLQIAQTTYEQMLK(1)R	QLQIAQTTYEQMLK(40.59)R	14	2	0.12451	√
alr2938	21	1	107.199	1.64891e-26	117.04	111.5	107.2	K	EPLPYDFNALEQYGMKGETFEYHYGKHHKAY	AFVQEPLPYDFNALEQYGMK(1)GETFEYHYGK	AFVQEPLPYDFNALEQYGMK(107.2)GETFEYHYGK(-107.2)	20	4	1.4347	√
alr2999	193	1	60.4635	5.67164e-06	72.22	63.253	60.464	K	LDEFGSNLTQMATDNKLDPVVGRAKEIERVI	TPTLDEFGSNLTQMATDNK(1)LDPVVGR	TPTLDEFGSNLTQMATDNK(60.46)LDPVVGR	19	3	-1.846	√
alr3240	4	0.999569	34.777	0.0134798	45.997	9.4717	45.997	K	____________MKLKQRQQKMFKNVSAASR	K(0.001)LK(1)QRQQK(1)MFK	K(-34.78)LK(34.78)QRQQK(39.46)MFK(-46)	3	2	3.3752	√
alr3240	9	0.999739	39.4635	0.0134798	45.997	9.4717	45.997	K	_______MKLKQRQQKMFKNVSAASRNEARV	K(0.001)LK(1)QRQQK(1)MFK	K(-34.78)LK(34.78)QRQQK(39.46)MFK(-46)	8	2	3.3752	√
alr3297	91	1	64.203	0.00739457	64.203	53.365	64.203	K	AAKAAKKEKAPSVEDKPFVEFMEQDYLPALQ	APSVEDK(1)PFVEFMEQDYLPALQK	APSVEDK(64.2)PFVEFMEQDYLPALQK(-64.2)	7	3	2.839	√
alr3370	9	1	48.7942	0.0513995	59.245	14.896	48.794	K	_______MKLTMFQNKKHRIALISVSGDPAV	LTMFQNK(1)K(1)HR	LTMFQNK(48.79)K(48.79)HR	7	2	-1.6853	√
alr3370	10	1	48.7942	0.0513995	48.794	12.413	48.794	K	______MKLTMFQNKKHRIALISVSGDPAVE	LTMFQNK(1)K(1)HR	LTMFQNK(48.79)K(48.79)HR	8	2	-1.6853	√
alr3429	91	1	70.6216	0.00568282	90.05	54.539	70.622	K	AKRLAADLLGKADAVKLQPVSNRDRLSVVFN	ADAVK(1)LQPVSNRDR	ADAVK(70.62)LQPVSNRDR	5	3	0.02064	√
alr3442	293	1	45.4329	0.0412666	45.433	19.996	45.433	K	QELIDKVNGQFLAVMKAGKPVKDECEYVAAD	VNGQFLAVMK(1)AGK(1)PVK	VNGQFLAVMK(45.43)AGK(45.43)PVK(-45.43)	10	2	-2.9664	√
alr3442	296	1	45.4329	0.0412666	45.433	19.996	45.433	K	IDKVNGQFLAVMKAGKPVKDECEYVAADGKH	VNGQFLAVMK(1)AGK(1)PVK	VNGQFLAVMK(45.43)AGK(45.43)PVK(-45.43)	13	2	-2.9664	√
alr3449	153	1	90.6566	0.01411	90.657	65.098	90.657	K	ETAKRVAKLLEQMNTKTI_____________	LLEQMNTK(1)TI	LLEQMNTK(90.66)TI	8	2	2.5569	√
alr3452	386	0.999985	48.7238	0.0242838	58.37	13.011	58.37	K	QCLEVQPSQMQEWLKKAVQEGKVRKTNRPVA	K(1)AVQEGK(0.388)VRK(0.612)TNR	K(48.72)AVQEGK(-2.01)VRK(2.01)TNR	1	2	-1.5986	√
alr3455	121	0.999999	62.3413	0.0406309	67.726	28.46	67.726	K	WLSLNSPESVVDNKVKNNIQVQLKTEAGRLL	VK(1)NNIQVQLKTEAGR	VK(62.34)NNIQVQLK(-62.34)TEAGR	2	2	1.2894	√
alr3464	150	1	51.2862	0.0204518	51.286	25.012	51.286	K	PLGVEIYNFAGDRLKKQPRLLNLNPTMVEKQ	K(1)QPRLLNLNPTMVEK	K(51.29)QPRLLNLNPTMVEK(-51.29)	1	2	2.4436	√
alr3507	34	1	45.257	0.029108	45.257	18.716	45.257	K	QPDKLPKQILTLAEVKIDWLKNAGIRGVILD	QILTLAEVK(1)IDWLK(1)NAGIR	QILTLAEVK(45.26)IDWLK(45.26)NAGIR	9	2	-1.9869	√
alr3507	39	1	45.257	0.029108	45.257	18.716	45.257	K	PKQILTLAEVKIDWLKNAGIRGVILDLDNTI	QILTLAEVK(1)IDWLK(1)NAGIR	QILTLAEVK(45.26)IDWLK(45.26)NAGIR	14	2	-1.9869	√
alr3576	301	1	42.0835	0.0540765	42.083	29.345	42.083	K	SDSIGAKGSNGDSYIKMMEANTRTIVEALGG	GSNGDSYIK(1)MMEANTR	GSNGDSYIK(42.08)MMEANTR	9	2	-0.54468	√
alr3602	338	1	59.2052	0.0385483	59.205	12.779	59.205	K	IYEGVQKQFREQPANKQRLIKFLLGMSEKYI	EQPANK(1)QR	EQPANK(59.21)QR	6	1	0.2026	√
alr3608	336	1	51.841	0.0321721	51.841	37.583	51.841	K	TRTVRILAVGNDIDQKKIFGQVDFVAATVEP	ILAVGNDIDQK(1)K	ILAVGNDIDQK(51.84)K(-51.84)	11	3	2.2027	√
alr3655	129	1	64.82	0.0300035	64.82	40.969	64.82	K	MCLLHQIFDQVEWNRKGTELRLCKQMESRPR	K(1)GTELRLCK(1)QMESR	K(64.82)GTELRLCK(64.82)QMESR	1	2	-0.8973	√
alr3655	137	1	64.82	0.0300035	64.82	40.969	64.82	K	DQVEWNRKGTELRLCKQMESRPRLSLRR___	K(1)GTELRLCK(1)QMESR	K(64.82)GTELRLCK(64.82)QMESR	9	2	-0.8973	√
alr3662	433	1	48.2909	3.17941e-05	48.291	40.549	48.291	K	AHLTPELEVWANSNLKDEELTGALIVARALP	AAVEEGIVPGGGTTLAHLTPELEVWANSNLK(1)DEELTGALIVAR	AAVEEGIVPGGGTTLAHLTPELEVWANSNLK(48.29)DEELTGALIVAR	31	4	-4.3153	√
alr3662	285	1	67.586	1.02863e-08	83.788	71	83.788	K	LNVAAVKAPGFGDRRKAMLEDIAILTGGQLI	K(1)AMLEDIAILTGGQLITEDAGLKLENTK	K(67.59)AMLEDIAILTGGQLITEDAGLK(-67.59)LENTK(-83.79)	1	3	2.6517	√
alr3662	225	1	58.2461	0.014948	58.246	43.287	58.246	K	MEAIFDEPFLLLTDKKIALVQDLVPVLEQVA	K(1)IALVQDLVPVLEQVAR	K(58.25)IALVQDLVPVLEQVAR	1	3	4.294	√
alr3662	79	1	40.1418	0.0178851	40.142	32.696	40.142	K	HIENTGVALIRQAASKTNDAAGDGTTTATVL	QAASK(1)TNDAAGDGTTTATVLAHAIVK	QAASK(40.14)TNDAAGDGTTTATVLAHAIVK(-40.14)	5	3	-0.52567	√
alr3662	388	1	145.886	6.72297e-12	145.89	131.21	145.89	K	GVAVVKVGAATETEMKDKKLRLEDAINATKA	VGAATETEMK(1)DK	VGAATETEMK(145.89)DK(-145.89)	10	2	1.0784	√
alr3683	207	1	65.155	5.40749e-06	72.425	61.814	65.155	K	EADTDRDFFMSAEEAKNYGLIDQVISRQNLP	IEADTDRDFFMSAEEAK(1)NYGLIDQVISR	IEADTDRDFFMSAEEAK(65.15)NYGLIDQVISR	17	3	3.7053	√
alr3716	630	1	43.5437	0.00122353	73.435	53.794	43.544	K	TPGERREGNGRSLSIKNAYRNNLRNIDVEIP	EGNGRSLSIK(1)NAYRNNLR	EGNGRSLSIK(43.54)NAYRNNLR	10	2	-0.68224	√
alr3751	336	1	68.8469	0.0488789	68.847	11.297	68.847	K	ALNKPSFKLSQAAQIKKMVKMYPPESWEWGM	LSQAAQIK(1)K(1)MVK	LSQAAQIK(68.85)K(68.85)MVK(-68.85)	8	2	-2.0766	√
alr3751	337	1	68.8469	0.0488789	68.847	11.297	68.847	K	LNKPSFKLSQAAQIKKMVKMYPPESWEWGMT	LSQAAQIK(1)K(1)MVK	LSQAAQIK(68.85)K(68.85)MVK(-68.85)	9	2	-2.0766	√
alr3761	2	1	49.7419	0.0335873	50.473	8.1348	49.742	K	______________MKAQLPDNEVQRIAALL	MK(1)AQLPDNEVQR	MK(49.74)AQLPDNEVQR	2	2	2.0224	√
alr3804	142	1	101.646	0.0048074	101.65	45.083	101.65	K	IFGYDVLLETDAFIRKILQAEPFQKRMGTAE	K(1)ILQAEPFQK(1)R	K(101.65)ILQAEPFQK(101.65)R	1	2	-3.0532	√
alr3804	151	1	101.646	0.0048074	101.65	45.083	101.65	K	TDAFIRKILQAEPFQKRMGTAEFHYLLGKYV	K(1)ILQAEPFQK(1)R	K(101.65)ILQAEPFQK(101.65)R	10	2	-3.0532	√
alr3808	116	1	93.1523	0.000103234	93.152	75.062	93.152	K	LTCFEQESDGVYSSRKMVENDLAAEQAIINV	K(1)MVENDLAAEQAIINVIR	K(93.15)MVENDLAAEQAIINVIR	1	3	3.9977	√
alr3832	261	1	72.5231	0.00154487	72.523	62.604	72.523	K	VAKPAQGETSSAPVQKQARPAQGLVKPEQRV	PAQGETSSAPVQK(1)QAR	PAQGETSSAPVQK(72.52)QAR	13	3	-0.63389	√
alr3855	3	1	51.4453	0.0350712	51.445	41.602	51.445	K	_____________MCKFVLRDERRLYSVNLG	MCK(1)FVLRDER	MCK(51.45)FVLRDER	3	3	1.8283	√
alr3912	287	1	72.6522	0.0113195	72.652	48.42	72.652	K	EAAYYEKGIAMLFTEKQLINPSS________	GIAMLFTEK(1)QLINPSS	GIAMLFTEK(72.65)QLINPSS	9	2	-1.7408	√
alr3925	726	0.996364	24.3621	0.038504	45.368	8.0238	40.994	K	IVKVQKDWVEKRQKGKEIKRQIKKIKQQNQI	QK(0.007)GK(0.996)EIK(0.996)RQIK	QK(-24.36)GK(24.36)EIK(24.36)RQIK(-40.99)	4	2	-0.50342	√
alr3925	729	0.996364	24.3621	0.038504	45.368	8.0238	40.994	K	VQKDWVEKRQKGKEIKRQIKKIKQQNQITAA	QK(0.007)GK(0.996)EIK(0.996)RQIK	QK(-24.36)GK(24.36)EIK(24.36)RQIK(-40.99)	7	2	-0.50342	√
alr3937	394	1	43.5231	0.0351919	43.523	32.365	43.523	K	IVLRHYYKSIAAAQLKNEITGICKLVVLGNG	SIAAAQLK(1)NEITGICK(1)LVVLGNGK	SIAAAQLK(43.52)NEITGICK(43.52)LVVLGNGK(-43.52)	8	3	-1.0449	√
alr3937	402	1	43.5231	0.0351919	43.523	32.365	43.523	K	SIAAAQLKNEITGICKLVVLGNGKILGATIF	SIAAAQLK(1)NEITGICK(1)LVVLGNGK	SIAAAQLK(43.52)NEITGICK(43.52)LVVLGNGK(-43.52)	16	3	-1.0449	√
alr4031	370	1	53.7564	0.0520154	53.756	35.489	53.756	K	DLLAEDNRYADFKSVKIGNLYNNNARVNESG	SVK(1)IGNLYNNNAR	SVK(53.76)IGNLYNNNAR	3	2	1.8315	√
alr4046	6	1	55.9018	0.0488636	55.902	20.97	55.902	K	__________MTGISKTQKKGKSLPPKLIIG	MTGISK(1)TQK	MTGISK(55.9)TQK(-55.9)	6	2	-4.4701	√
alr4068	127	1	106.291	0.0132924	106.29	78.881	106.29	K	WAKRLNTLLREFRLEKVARSKGIQLSGGERR	LNTLLREFRLEK(1)VAR	LNTLLREFRLEK(106.29)VAR	12	2	-2.0998	√
alr4105	50	1	46.9641	0.0542862	46.964	29.745	46.964	K	SGKLQYALNLQSALYKQTRNQPGSLTGSTIV	LQYALNLQSALYK(1)QTR	LQYALNLQSALYK(46.96)QTR	13	4	0.0017728	√
alr4123	233	1	69.122	0.00283066	69.122	62.899	69.122	K	LFDEGSTINWTPCGRKLTCSYPGMQLYYGSD	K(1)LTCSYPGMQLYYGSDVYYGR	K(69.12)LTCSYPGMQLYYGSDVYYGR	1	3	-4.3185	√
alr4164	346	1	107.594	0.0132218	107.59	18.224	107.59	K	GNYAEVYDRNLGPKTKLNLARGQNQLWSKGG	TK(1)LNLAR	TK(107.59)LNLAR	2	1	0.63603	√
alr4167	140	1	59.2273	0.0190946	59.227	19.863	59.227	K	AMQLLERVGILEQANKYPGQLSGGQQQRVAI	VGILEQANK(1)YPGQLSGGQQQR	VGILEQANK(59.23)YPGQLSGGQQQR	9	2	-1.638	√
alr4267	533	1	40.0661	0.0497574	40.066	18.011	40.066	K	EPNKGTLYVKLKEDRKIQTAELQDQLRSTLP	K(1)IQTAELQDQLR	K(40.07)IQTAELQDQLR	1	3	-2.7999	√
alr4331	652	1	71.0597	8.39727e-07	71.06	63.664	71.06	K	KLESKSVSVAATEPIKLTETMEESEVNAAST	SVSVAATEPIK(1)LTETMEESEVNAASTANRR	SVSVAATEPIK(71.06)LTETMEESEVNAASTANRR	11	3	2.5529	√
alr4416	4	1	72.9322	0.000843533	72.932	61.833	72.932	K	____________MDIKNGFIGTVGNTPLIRL	DIK(1)NGFIGTVGNTPLIR	DIK(72.93)NGFIGTVGNTPLIR	3	3	-0.65866	√
alr4466	60	1	40.5891	0.0424452	40.589	13.474	40.589	K	DGVDFLVRILSNLTRKNADKKKRDKKSAGKE	K(1)NADK(1)K(1)K(1)RDK(1)K	K(40.59)NADK(40.59)K(40.59)K(40.59)RDK(40.59)K(-40.59)	1	2	-1.1328	√
alr4466	64	1	40.5891	0.0424452	40.589	13.474	40.589	K	FLVRILSNLTRKNADKKKRDKKSAGKEFNPF	K(1)NADK(1)K(1)K(1)RDK(1)K	K(40.59)NADK(40.59)K(40.59)K(40.59)RDK(40.59)K(-40.59)	5	2	-1.1328	√
alr4466	65	1	40.5891	0.0424452	40.589	13.474	40.589	K	LVRILSNLTRKNADKKKRDKKSAGKEFNPFL	K(1)NADK(1)K(1)K(1)RDK(1)K	K(40.59)NADK(40.59)K(40.59)K(40.59)RDK(40.59)K(-40.59)	6	2	-1.1328	√
alr4466	66	1	40.5891	0.0424452	40.589	13.474	40.589	K	VRILSNLTRKNADKKKRDKKSAGKEFNPFLP	K(1)NADK(1)K(1)K(1)RDK(1)K	K(40.59)NADK(40.59)K(40.59)K(40.59)RDK(40.59)K(-40.59)	7	2	-1.1328	√
alr4466	69	1	40.5891	0.0424452	40.589	13.474	40.589	K	LSNLTRKNADKKKRDKKSAGKEFNPFLPYEQ	K(1)NADK(1)K(1)K(1)RDK(1)K	K(40.59)NADK(40.59)K(40.59)K(40.59)RDK(40.59)K(-40.59)	10	2	-1.1328	√
alr4485	6	1	40.7149	0.0327464	40.715	22.09	40.715	K	__________MALVIKNNSNWLQVQRYWELL	MALVIK(1)NNSNWLQVQR	MALVIK(40.71)NNSNWLQVQR	6	2	-0.56768	√
alr4550	326	1	96.7071	2.84154e-16	96.707	87.869	96.707	K	RHSHYAAVNNPYFFDKTDGGNGALSTFSSEN	HSHYAAVNNPYFFDK(1)TDGGNGALSTFSSENPIYR	HSHYAAVNNPYFFDK(96.71)TDGGNGALSTFSSENPIYR	15	5	3.8412	√
alr4553	26	1	60.9103	0.0270498	71.379	40.306	60.91	K	YEILKVSPKASQAEIKQAYRRLVKLFHPDSN	ASQAEIK(1)QAYR	ASQAEIK(60.91)QAYR	7	2	-0.34066	√
alr4604	164	0.86422	8.17864	0.0406344	43.382	32.112	43.382	K	NGLPLVVIELKNAANKKANLNAAYNQLQTYK	NAANK(0.864)K(0.136)ANLNAAYNQLQTYK	NAANK(8.18)K(-8.18)ANLNAAYNQLQTYK(-43.38)	5	2	2.0139	√
alr4637	118	0.999411	36.8491	0.0313516	44.382	20.372	44.382	K	RGGKNFAELNLTEEQKTRIRSIRQTSQQQME	RGGK(0.001)NFAELNLTEEQK(0.999)TRIR	RGGK(-36.85)NFAELNLTEEQK(36.85)TRIR	16	3	0.87755	√
alr4786	13	0.80334	8.56368	0.00285468	73.466	37.821	52.555	K	___MKMSINQIGRSNKVQIEKTEVEISTPDG	MK(0.197)MSINQIGRSNK(0.803)VQIEK	MK(-8.56)MSINQIGRSNK(8.56)VQIEK(-52.55)	13	2	2.9925	√
alr4794	8	1	44.601	0.00258585	44.601	17.265	44.601	K	________MKGRFHPKNNQTINPSSNESIRD	GRFHPK(1)NNQTINPSSNESIRDVIDR	GRFHPK(44.6)NNQTINPSSNESIRDVIDR	6	2	2.1849	√
alr4907	201	1	50.7061	0.000960097	50.706	41.868	50.706	K	PNPQVVAQAQAIADGKTEILLTNDPDLATKG	IATPSGYEPNPQVVAQAQAIADGK(1)TEILLTNDPDLATK	IATPSGYEPNPQVVAQAQAIADGK(50.71)TEILLTNDPDLATK(-50.71)	24	4	-3.7288	√
alr5007	298	1	56.3592	0.0167508	56.404	41.261	56.359	K	RLKLTPRWLEHWYRQKVLQQDMQQAAGQQKH	QK(1)VLQQDMQQAAGQQK	QK(56.36)VLQQDMQQAAGQQK(-56.36)	2	2	1.0129	√
alr5053	465	1	91.6597	4.5397e-13	91.66	80.659	91.66	K	SQALGATYTNEQGEEKPLVMGCYGVGVSRLA	YSQALGATYTNEQGEEK(1)PLVMGCYGVGVSR	YSQALGATYTNEQGEEK(91.66)PLVMGCYGVGVSR	17	3	3.8538	√
alr5059	98	1	64.8896	0.00499019	64.89	48.004	64.89	K	GAVSKDLSKASRILDKPSQILTSVPEERQTQ	ILDK(1)PSQILTSVPEER	ILDK(64.89)PSQILTSVPEER	4	3	3.2142	√
alr5061	3	0.979705	16.8371	0.0367813	48.981	22.308	45.908	K	_____________MTKVKDIGEQGLLKILQR	TK(0.98)VK(0.02)DIGEQGLLK	TK(16.84)VK(-16.84)DIGEQGLLK(-45.91)	2	2	0.9357	√
alr5117	332	1	60.9729	0.0340582	60.973	20.928	60.973	K	PLKDLEQVFYDMKARKVIKVAMVCS______	K(1)VIK(1)VAMVCS	K(60.97)VIK(60.97)VAMVCS	1	2	0.59305	√
alr5117	335	1	60.9729	0.0340582	60.973	20.928	60.973	K	DLEQVFYDMKARKVIKVAMVCS_________	K(1)VIK(1)VAMVCS	K(60.97)VIK(60.97)VAMVCS	4	2	0.59305	√
alr5127	634	0.999772	36.1516	0.0176385	42.711	20.011	42.711	K	EEQSNQLQLIYQASPKPLRTAFKHNQRQYTC	KQIEEQSNQLQLIYQASPK(1)PLR	K(-36.15)QIEEQSNQLQLIYQASPK(36.15)PLR	19	3	1.5855	√
alr5154	11	1	112.357	0.0162822	128.01	100.9	112.36	K	_____MTISPPEREEKKARVIVDKDPVPTSF	TISPPEREEK(1)K	TISPPEREEK(112.36)K(-112.36)	10	2	0.062451	√
alr5154	19	1	110.077	6.28818e-05	152.67	135.65	110.08	K	SPPEREEKKARVIVDKDPVPTSFEKWAQPGH	VIVDK(1)DPVPTSFEK	VIVDK(110.08)DPVPTSFEK(-110.08)	5	2	-0.18483	√
alr5164	320	0.999993	57.7003	0.0321307	76.943	30.099	76.943	K	TDLSPSKKQQINIENKLNIRQDTGVVIKSVL	KQQINIENK(1)LNIR	K(-57.7)QQINIENK(57.7)LNIR	9	2	0.61589	√
alr5181	20	1	110.31	0.000961843	119.29	27.385	110.31	K	PEVGKRGWVVLTKDGKISNNRLERIAVARAQ	DGK(1)ISNNR	DGK(110.31)ISNNR	3	1	4.0448	√
alr5224	12	1	41.3995	0.0388027	43.512	18.658	41.399	K	____MELQRRCDRNRKRSKRRAIYCPIHGCY	MELQRRCDRNRK(1)R	MELQRRCDRNRK(41.4)R	12	2	-2.2483	√
alr5234	2	1	45.7385	0.0491642	56.81	6.1068	45.738	K	______________MKSNINIIKIPVYLERL	MK(1)SNINIIK	MK(45.74)SNINIIK(-45.74)	2	2	-2.6761	√
alr5285	44	1	58.9807	0.00181862	103.56	50.397	58.981	K	QLAEENGVDVSGEIRKLETRAMQLREEIFST	K(1)LETRAMQLR	K(58.98)LETRAMQLR	1	2	-3.7181	√
alr5302	133	1	74.7718	0.00106157	74.772	61.353	74.772	K	LLKEPDVKALGDLPSKEQLMGQIAGAINALA	ALGDLPSK(1)EQLMGQIAGAINALATK	ALGDLPSK(74.77)EQLMGQIAGAINALATK(-74.77)	8	2	4.1116	√
alr5317	2	1	65.2244	0.000493893	103.56	29.677	65.224	K	______________MKMRQLIIQVPRGNGKA	MK(1)MRQLIIQVPR	MK(65.22)MRQLIIQVPR	2	2	0.39214	√
alr5318	3	1	62.3026	0.0315518	62.303	17.166	62.303	K	_____________MTKLSEKQALEKERSEVL	MTK(1)LSEK(1)QALEK	MTK(62.3)LSEK(62.3)QALEK(-62.3)	3	2	2.1118	√
alr5318	7	1	62.3026	0.0315518	62.303	17.166	62.303	K	_________MTKLSEKQALEKERSEVLQQLE	MTK(1)LSEK(1)QALEK	MTK(62.3)LSEK(62.3)QALEK(-62.3)	7	2	2.1118	√
alr5324	280	1	103.286	0.0111696	103.29	21.502	103.29	K	QDYNQALKQKIQLNNKRTLEGSAAPYITNSV	IQLNNK(1)R	IQLNNK(103.29)R	6	1	0.59389	√
alr5351	37	0.999962	43.5555	0.0513077	58.699	19.077	58.699	K	KALLRCIEEKKMKSEKPMSINKINRQLQHNP	K(0.5)MK(0.5)SEK(1)PMSINK	K(0)MK(0)SEK(43.56)PMSINK(-58.7)	6	2	0.23827	√
alr5370	2	1	40.7246	0.0307821	40.725	31.717	40.725	K	______________MKIMGFYSQVILPRLLD	K(1)IMGFYSQVILPR	K(40.72)IMGFYSQVILPR	1	3	2.2193	√
alr7003	46	1	42.3359	0.0437302	42.336	7.9575	42.336	K	SPVVPRFPQNTSLKRKVQSAKAQARRRDIHA	K(1)VQSAK(1)AQARRR	K(42.34)VQSAK(42.34)AQARRR	1	2	2.1109	√
alr7003	51	1	42.3359	0.0437302	42.336	7.9575	42.336	K	RFPQNTSLKRKVQSAKAQARRRDIHARVWSL	K(1)VQSAK(1)AQARRR	K(42.34)VQSAK(42.34)AQARRR	6	2	2.1109	√
alr7019	273	0.806672	7.4861	0.0305941	45.368	13.525	40.715	K	IPEGFSLGVSKKSKNKDRNKKKMQKQSRRKN	SK(0.999)NK(0.807)DRNK(0.398)K(0.398)K(0.398)MQK	SK(34.68)NK(7.49)DRNK(0)K(0)K(0)MQK(-40.71)	4	2	0.50175	√
alr7019	277	0.996869	27.7578	0.0305941	45.368	13.525	41.876	K	FSLGVSKKSKNKDRNKKKMQKQSRRKNRSKK	NK(0.997)K(0.002)K(0.001)MQK(0.001)QSRR	NK(27.76)K(-27.76)K(-31.35)MQK(-31.35)QSRR	2	2	0.30531	√
alr7019	279	0.939982	8.44008	0.0312456	41.644	20.11	41.644	K	LGVSKKSKNKDRNKKKMQKQSRRKNRSKKK_	SK(0.998)NK(0.164)DRNK(0.442)K(0.456)K(0.94)MQK	SK(24.14)NK(-1.09)DRNK(0)K(0)K(8.44)MQK(-41.64)	10	3	1.024	√
alr7019	282	0.999993	57.8389	0.00558447	59.426	15.656	59.426	K	SKKSKNKDRNKKKMQKQSRRKNRSKKK____	NKDRNKKKMQK(1)QSR	NK(-57.84)DRNK(-57.84)K(-57.84)K(-57.84)MQK(57.84)QSR	11	2	-0.49746	√
alr7019	271	0.999408	34.6817	0.0312456	41.644	20.11	40.715	K	IFIPEGFSLGVSKKSKNKDRNKKKMQKQSRR	SK(0.999)NK(0.807)DRNK(0.398)K(0.398)K(0.398)MQK	SK(34.68)NK(7.49)DRNK(0)K(0)K(0)MQK(-40.71)	2	2	0.50175	√
alr7073	68	1	45.4329	0.0288251	61.344	19.343	45.433	K	IPQFAPGLSDEQGKGKEIADQRKQLIINKFA	GK(1)EIADQRK(1)QLIINK	GK(45.43)EIADQRK(45.43)QLIINK(-45.43)	2	2	-0.48031	√
alr7073	75	1	45.4329	0.0288251	61.344	19.343	45.433	K	LSDEQGKGKEIADQRKQLIINKFAKNLAPTN	GK(1)EIADQRK(1)QLIINK	GK(45.43)EIADQRK(45.43)QLIINK(-45.43)	9	2	-0.48031	√
alr7079	103	0.998725	32.1203	0.0190225	45.257	16.451	45.257	K	ESMTSRVEQLTDAIRKIQTYLNNQPKQRGKS	K(0.999)IQTYLNNQPK(0.001)QRGKSYSR	K(32.12)IQTYLNNQPK(-32.12)QRGK(-37.89)SYSR	1	2	2.4415	√
alr7153	214	0.99998	44.3522	0.0407947	50.194	26.59	50.194	K	NKPGFKPVLVNGRPLKAINQQYNKAKARLQS	PLK(1)AINQQYNK(0.5)AK(0.5)AR	PLK(44.35)AINQQYNK(0)AK(0)AR	3	2	0.1179	√
alr7264	11	0.999984	47.8462	0.0551116	56.359	18.663	56.359	K	_____MNEESLFKALKRQTKATLLELLYSAY	NEESLFKALK(1)R	NEESLFK(-47.85)ALK(47.85)R	10	3	4.1524	√
alr7532	8	1	65.2463	0.0178606	75.738	11.474	65.246	K	________MSSTASTKIKHKIGKKSLDTEQL	MSSTASTK(1)IK	MSSTASTK(65.25)IK(-65.25)	8	2	4.1582	√
alr7535	5	0.996392	24.4093	0.0312398	58.37	29.412	58.37	K	___________MLKPKSKSQPARLLSYGQST	MLK(0.004)PK(0.996)SK(0.999)SQPAR	MLK(-24.41)PK(24.41)SK(31.7)SQPAR	5	2	2.2667	√
alr7535	7	0.999326	31.697	0.0312398	58.37	29.412	58.37	K	_________MLKPKSKSQPARLLSYGQSTST	MLK(0.004)PK(0.996)SK(0.999)SQPAR	MLK(-24.41)PK(24.41)SK(31.7)SQPAR	7	2	2.2667	√
alr7546	119	1	48.8228	0.00425175	65.472	50.777	48.823	K	ASHKLFWTWTNPQTNKIERIHWHPLAIKAKA	LFWTWTNPQTNK(1)IER	LFWTWTNPQTNK(48.82)IER	12	3	1.5053	√
alr7552	770	0.971989	16.1296	0.0245828	43.991	24.933	43.991	K	SVLVKNHRKEILNKQKYITNEEKQLFESNET	NHRK(0.004)EILNK(0.024)QK(0.972)YITNEEK	NHRK(-23.53)EILNK(-16.13)QK(16.13)YITNEEK(-43.99)	11	2	-3.4507	√
alr8016	371	1	72.6431	0.0333643	78.934	15.515	72.643	K	GSVVPRFPQNTALKRKVQSAEARARRRDIHE	K(1)VQSAEARARRR	K(72.64)VQSAEARARRR	1	2	0.67004	√
alr8034	769	1	45.257	0.0397543	45.257	23.7	45.257	K	RQNIEVAVGDRLRWTKNDRQLGRRNGQEFVV	QNIEVAVGDRLRWTK(1)NDR	QNIEVAVGDRLRWTK(45.26)NDR	15	2	3.2143	√
alr8034	579	1	67.9969	0.0227711	67.997	45.419	67.997	K	VEAGNPFKSLQQAGIKTSHLNESNRQRAPKL	SLQQAGIK(1)TSHLNESNRQR	SLQQAGIK(68)TSHLNESNRQR	8	2	-1.8276	√
alr8534	303	1	54.3433	0.0472845	54.343	33.914	54.343	K	QQSKKNKHQGQRPLKKDHQSGNGEPSNPPSK	K(1)DHQSGNGEPSNPPSK	K(54.34)DHQSGNGEPSNPPSK(-54.34)	1	2	-0.88086	√
alr8563	66	0.999898	41.6659	0.0334248	50.608	20.842	50.608	K	STSQQEKLPTSQQSDKLNSKEANKSASQQDI	LPTSQQSDK(1)LNSKEANK	LPTSQQSDK(41.67)LNSK(-41.67)EANK(-50.61)	9	3	1.1372	√
alr9010	125	1	41.2419	0.0538667	41.242	29.041	41.242	K	SEMQQLDAKDRAELLKIDQKRQHGLAEIAAQ	DRAELLK(1)IDQK(1)R	DRAELLK(41.24)IDQK(41.24)R	7	3	0.28837	√
alr9010	129	1	41.2419	0.0538667	41.242	29.041	41.242	K	QLDAKDRAELLKIDQKRQHGLAEIAAQLHVD	DRAELLK(1)IDQK(1)R	DRAELLK(41.24)IDQK(41.24)R	11	3	0.28837	√
alr9504	4	1	40.1131	0.0123357	51.135	23.805	40.113	K	____________MDDKELLTLDMPLQRMKRS	MDDK(1)ELLTLDMPLQRMK(1)R	MDDK(40.11)ELLTLDMPLQRMK(40.11)R	4	2	1.1808	√
alr9504	17	1	40.1131	0.0123357	51.135	23.805	40.113	K	DDKELLTLDMPLQRMKRSAWVAMPLPDSKAA	MDDK(1)ELLTLDMPLQRMK(1)R	MDDK(40.11)ELLTLDMPLQRMK(40.11)R	17	2	1.1808	√
alr9505	9	1	42.2093	0.00527942	47.915	29.502	42.209	K	_______MISINYEQKNLRMAKKGTPRISAD	MISINYEQK(1)NLRMAK(1)K(1)GTPR	MISINYEQK(42.21)NLRMAK(42.21)K(42.21)GTPR	9	2	-1.1392	√
alr9505	15	1	45.9965	0.00527942	47.915	29.502	45.997	K	_MISINYEQKNLRMAKKGTPRISADAYDQAE	NLRMAK(1)K(1)GTPR	NLRMAK(46)K(46)GTPR	6	2	1.5757	√
alr9505	16	1	45.9965	0.00527942	47.915	29.502	45.997	K	MISINYEQKNLRMAKKGTPRISADAYDQAEI	NLRMAK(1)K(1)GTPR	NLRMAK(46)K(46)GTPR	7	2	1.5757	√
asl0095	38	1	76.1344	0.0211383	76.134	25.237	76.134	K	FTVYLLLGLAKRTGKKSNINNRSVVATSNSQ	K(1)SNINNR	K(76.13)SNINNR	1	1	-0.77739	√
asl0491	61	0.999587	33.828	0.0052424	42.647	30.587	42.647	K	EMKESSFRMWRERVNKRQTKHLGKRDFLAGR	MWRERVNK(1)RQTK(0.998)HLGK(0.003)R	MWRERVNK(33.83)RQTK(26.7)HLGK(-26.7)R	8	3	-0.23247	√
asl0491	65	0.99787	26.7048	0.0052424	42.647	30.587	42.647	K	SSFRMWRERVNKRQTKHLGKRDFLAGRFKSD	MWRERVNK(1)RQTK(0.998)HLGK(0.003)R	MWRERVNK(33.83)RQTK(26.7)HLGK(-26.7)R	12	3	-0.23247	√
asl0814	37	1	43.3824	0.0543775	43.382	11.743	43.382	K	SFRKLQLWFNGLSGAKKANSCGCVGSIRHSD	LQLWFNGLSGAK(1)K	LQLWFNGLSGAK(43.38)K(-43.38)	12	3	-2.7997	√
asl1066	38	0.999828	37.6312	0.0201052	64.42	11.635	64.42	K	GWDKAEGRRQTAEGRKKKKFPQLKLCLDYRT	QTAEGRK(1)K(1)KK	QTAEGRK(37.63)K(37.63)K(-37.63)K(-64.42)	7	2	0.029442	√
asl1066	39	0.999828	37.6312	0.0201052	64.42	11.635	64.42	K	WDKAEGRRQTAEGRKKKKFPQLKLCLDYRTS	QTAEGRK(1)K(1)KK	QTAEGRK(37.63)K(37.63)K(-37.63)K(-64.42)	8	2	0.029442	√
asl2329	6	1	52.2783	0.036585	52.278	22.805	52.278	K	__________MSIQEKSRAIMMRQYQQVKNR	SIQEK(1)SRAIMMR	SIQEK(52.28)SRAIMMR	5	2	0.25038	√
asl2630	36	1	45.8792	0.0346833	55.676	24.254	45.879	K	SHRRTKRLQQVNLQNKRVWWPSGNRWVKLKL	LQQVNLQNK(1)RVWWPSGNR	LQQVNLQNK(45.88)RVWWPSGNR	9	2	-1.3362	√
asl3383	3	1	65.2463	0.0185135	65.246	32.926	65.246	K	_____________MAKANPVQIQKHLKGVDY	AK(1)ANPVQIQK	AK(65.25)ANPVQIQK(-65.25)	2	2	-4.0636	√
asl3888	11	0.997323	22.723	0.00345041	66.267	52.862	66.267	K	_____MAKRRNPKKEKALRNQAYARKFRKRT	NPK(0.501)K(0.501)EK(0.997)ALRNQAYAR	NPK(0)K(0)EK(22.72)ALRNQAYAR	6	2	-4.3797	√
asl7509	57	1	106.94	0.0439198	106.94	81.949	106.94	K	CAIALEACPQRGGTTKQSQKLRDYVITSLRS	GGTTK(1)QSQK	GGTTK(106.94)QSQK(-106.94)	5	2	-1.8971	√
asr0105	40	1	88.2402	0.000283193	88.24	68.925	88.24	K	PESAPIKRIITDARDKNQLIDATYGRRTRAV	DK(1)NQLIDATYGR	DK(88.24)NQLIDATYGR	2	2	1.5817	√
asr2330	31	1	55.4522	0.0122852	55.452	16.187	55.452	K	LFSCWAIFANAAIEKKLITIQFNKLTQTHDS	K(1)LITIQFNK(1)LTQTHDSR	K(55.45)LITIQFNK(55.45)LTQTHDSR	1	2	0.97287	√
asr2330	39	1	55.4522	0.0122852	55.452	16.187	55.452	K	ANAAIEKKLITIQFNKLTQTHDSRLSTEISE	K(1)LITIQFNK(1)LTQTHDSR	K(55.45)LITIQFNK(55.45)LTQTHDSR	9	2	0.97287	√
asr2504	8	1	45.4329	0.0475131	45.433	7.7521	45.433	K	________MVQFIPAKNIGLGYLQERFGLRL	VQFIPAK(1)NIGLGYLQER	VQFIPAK(45.43)NIGLGYLQER	7	2	0.21827	√
asr2605	2	1	48.283	0.0430408	48.283	29.012	48.283	K	______________MKTDSILYRLFKTFPGV	MK(1)TDSILYR	MK(48.28)TDSILYR	2	3	2.5905	√
asr3463	6	1	61.8154	0.00502151	61.815	53.726	61.815	K	__________MSHTVKIYDTCIGCTQCVRAC	SHTVK(1)IYDTCIGCTQCVR	SHTVK(61.82)IYDTCIGCTQCVR	5	3	0.26475	√
asr3935	19	1	128.065	7.36847e-15	128.07	120.17	128.07	K	GELVDAVAEKASVTKKQADAVLTAALETIIE	K(1)QADAVLTAALETIIEAVSSGDK	K(128.07)QADAVLTAALETIIEAVSSGDK(-128.07)	1	3	-1.0707	√
asr3935	3	1	68.0687	0.0117387	68.069	49.397	68.069	K	_____________MNKGELVDAVAEKASVTK	NK(1)GELVDAVAEK	NK(68.07)GELVDAVAEK(-68.07)	2	2	2.002	√
asr4004	2	1	79.693	0.0176898	79.693	42.267	79.693	K	______________MKINFEMLGRSLITNQK	K(1)INFEMLGRSLITNQK	K(79.69)INFEMLGRSLITNQK(-79.69)	1	2	-2.3979	√
asr7520	8	1	43.0844	0.0272669	43.084	15.657	43.084	K	________MSNNHPYKIIPDRVIKLAENQIF	MSNNHPYK(1)IIPDRVIK	MSNNHPYK(43.08)IIPDRVIK(-43.08)	8	2	1.3776	√
alr0530	47	0.997916	30.3121	0.0381277	43.991	24.933	43.991	D	VESVIRAVYRHVLGNDYILASERLVSAESLL	HVLGND(0.998)YILAS(0.001)E(0.001)R	HVLGN(-43.99)D(30.31)YILAS(-30.31)E(-30.31)R(-36.45)	6	4	-0.61657		√
alr0679	322	0.999845	40.8233	0.0388537	44.395	31.128	44.395	D	SNWEVRQNKVSEIVIDLQKFIGF________	VSEIVID(1)LQK(1)	VS(-44.39)E(-40.82)IVID(40.82)LQK(40.99)	7	2	0.45745		√
alr4447	31	0.870333	8.28242	0.0103459	59.35	22.793	50.473	D	EIANNAGVEIYVLRLDLMHPWVNGNKWYKLK	LD(0.87)LMHPWVN(0.129)GNK	LD(8.28)LMHPWVN(-8.28)GN(-33.64)K(-43.78)	2	2	0.27641		√
all2116	203	0.795294	5.89711	0.0493292	42.242	30.768	42.242	E	PFRPDVQQFIQDLIVEIVRNYDIDGIQFDDH	PDVQQFIQDLIVE(0.795)IVR(0.205)	PD(-40.32)VQQFIQD(-40.32)LIVE(5.9)IVR(-5.9)	13	3	-0.48738		√
all2875	949	0.81568	5.34706	0.0545559	41.227	32.364	41.227	E	AQEALQRQLHRTLLLEKITQKIRQSLDSKEI	TLLLE(0.816)K(0.816)ITQK(0.369)	TLLLE(5.35)K(5.35)ITQK(-5.35)	5	2	-1.8079		√
all4381	170	0.999614	35.6807	0.029271	45.368	34.113	45.368	E	KLCPIFSQGKREQEAEFEYSRNCDENQSHA_	EQE(0.001)AE(1)FE(1)YS(1)R(1)	E(-45.37)QE(-35.68)AE(35.68)FE(35.68)YS(35.68)R(35.68)	5	5	0.41659		√
all4381	172	0.999614	35.6807	0.029271	45.368	34.113	45.368	E	CPIFSQGKREQEAEFEYSRNCDENQSHA___	EQE(0.001)AE(1)FE(1)YS(1)R(1)	E(-45.37)QE(-35.68)AE(35.68)FE(35.68)YS(35.68)R(35.68)	7	5	0.41659		√
all4763	146	0.873417	8.97794	0.0242942	52.786	12.354	52.786	E	QKSLALAQEKELLEKEQLEKQRQLNEQLEKE	E(0.001)LLE(0.193)K(0.873)E(0.873)QLE(0.029)K(0.031)	E(-36.21)LLE(-8.98)K(8.98)E(8.98)QLE(-18.78)K(-18.78)	6	2	0.067042		√
alr2132	36	0.995149	23.4535	0.0686094	43.066	13.69	43.066	E	SQIRGAVRIVPLLRREVRGDLRLLRRSYDED	E(0.995)VR(0.995)GD(0.009)LR	E(23.45)VR(23.45)GD(-23.45)LR(-34.78)	1	3	4.1584		√
all0070	2	0.994379	23.1243	0.0645021	40.686	26.104	40.686	K	______________MKSSLWQRFIGFFMVIL	K(0.994)S(0.005)S(0.001)LWQR	K(23.12)S(-23.12)S(-31.57)LWQR(-40.69)	1	2	-3.3776		√
all0400	97	0.851517	7.63813	0.0143321	55.549	34.086	43.083	K	STKENKTGADIGLIIKRRINQNNSRSEIEYS	TGAD(0.002)IGLIIK(0.852)R(0.147)	TGAD(-26.75)IGLIIK(7.64)R(-7.64)	10	2	-3.1528		√
all0478	810	0.894262	9.27496	0.0344823	41.283	26.722	41.283	K	QVVGAQIQDERINTLKQYQQYRPNKLIERYI	INTLK(0.894)QYQQYR(0.106)	IN(-37.96)TLK(9.27)QYQQYR(-9.27)	5	5	-1.619		√
all0493	518	0.759684	4.9985	0.0614843	72.054	35.497	72.054	K	EKLRSNLRRIGGRNLKVVLVTSTSSQEGKTT	IGGR(0.24)NLK(0.76)	IGGR(-5)N(-72.05)LK(5)	7	2	-0.64447		√
all1322	134	0.999755	36.1051	0.0897141	43.704	26.191	43.704	K	QFEGIEKLETQLIIVKQDAENLIQDAKSINR	LETQLIIVK(1)	LE(-36.11)TQLIIVK(36.11)	9	2	-1.7472		√
all1724	148	0.940367	18.9379	0.0130121	57.96	20.769	57.96	K	QEPYTYNTQVNGKIVKVNDTQQVSRLLSLAG	IVK(0.94)VN(0.023)D(0.035)TQQVS(0.001)R	IVK(18.94)VN(-18.94)D(-18.94)TQQVS(-35.87)R(-38.69)	3	2	2.1095		√
all1969	8	0.91625	10.8058	0.0483587	43.027	20.879	43.027	K	________MEVGQTKKKGLYPQQNIYGAVRE	MEVGQTK(0.007)K(0.916)K(0.076)	ME(-37.66)VGQTK(-20.88)K(10.81)K(-10.81)	8	2	-2.161		√
all2290	9	0.997452	26.875	0.0255666	69.998	38.505	69.998	K	_______MNRIQTLQKRLFQDRFIRNIGWMG	NR(0.002)IQTLQK(0.997)R	N(-43.04)R(-26.87)IQTLQK(26.87)R(-35.19)	8	2	2.0601		√
all2875	950	0.81568	5.34706	0.0545559	41.227	32.364	41.227	K	QEALQRQLHRTLLLEKITQKIRQSLDSKEIF	TLLLE(0.816)K(0.816)ITQK(0.369)	TLLLE(5.35)K(5.35)ITQK(-5.35)	6	2	-1.8079		√
all4763	145	0.873417	8.97794	0.0242942	52.786	12.354	52.786	K	EQKSLALAQEKELLEKEQLEKQRQLNEQLEK	E(0.001)LLE(0.193)K(0.873)E(0.873)QLE(0.029)K(0.031)	E(-36.21)LLE(-8.98)K(8.98)E(8.98)QLE(-18.78)K(-18.78)	5	2	0.067042		√
all5062	264	0.791946	8.90558	0.00146328	56.959	40.969	56.959	K	QVEKRTITEEVNQALKDASEGPLKGILDYSE	TITE(0.164)E(0.155)VNQALK(0.792)D(0.676)AS(0.106)E(0.106)GPLK(0.002)	TITE(-8.91)E(-8.91)VN(-56.96)QALK(8.91)D(8.91)AS(-12.22)E(-12.22)GPLK(-30.15)	11	3	-0.72891		√
alr0188	108	0.929629	11.3559	0.0180841	44.765	30.074	44.765	K	RDTAAAVAWASLEIQKRYGDDAIIGFFPSDH	DTAAAVAWAS(0.001)LE(0.001)IQK(0.93)R(0.068)	D(-39.04)TAAAVAWAS(-29.23)LE(-29.23)IQK(11.36)R(-11.36)	15	2	3.6907		√
alr0679	325	0.999848	40.9864	0.0388537	44.395	31.128	44.395	K	EVRQNKVSEIVIDLQKFIGF___________	VSEIVID(1)LQK(1)	VS(-44.39)E(-40.82)IVID(40.82)LQK(40.99)	10	2	0.45745		√
alr1793	237	0.808628	9.27067	0.0398888	46.462	25.592	46.462	K	TSADTDPRAKPEVFVKNVVKGAKPGYIVLMH	AK(0.096)PE(0.096)VFVK(0.809)NVVK	AK(-9.27)PE(-9.27)VFVK(9.27)N(-46.46)VVK(-40.43)	8	2	-3.9887		√
alr2411	254	0.923058	11.5941	0.0187566	45.973	20.034	45.973	K	WGKEINASIQLESVLKRMLAYKPGDRYQNAA	EINASIQLE(0.006)S(0.006)VLK(0.923)R(0.064)	E(-39.73)IN(-45.97)AS(-39.73)IQLE(-21.59)S(-21.59)VLK(11.59)R(-11.59)	13	2	1.0277		√
alr2802	6	0.89767	12.6365	0.0659476	47.849	6.3464	41.984	K	__________MNKLPKIDRQREHQANERTFL	MN(0.049)K(0.049)LPK(0.898)ID(0.004)R	MN(-12.64)K(-12.64)LPK(12.64)ID(-23.37)R(-33.94)	6	2	-0.69377		√
alr2884	15	0.999978	55.2885	0.00840476	56.359	30.886	56.359	K	_MTQEVDQQILLQQLKSDYRQILLSYFTTDK	MTQEVDQQILLQQLK(1)	MTQE(-56.07)VD(-55.29)QQILLQQLK(55.29)	15	2	-2.7347		√
alr3654	220	0.999745	35.9403	0.0344931	50.607	35.634	50.607	K	RIGRRTGEILLTLVVKDGNLPGIEQQAQEWL	TGEILLTLVVK(1)	TGE(-35.94)ILLTLVVK(35.94)	11	2	-0.48503		√
alr4686	2	0.997313	31.4533	0.040022	45.359	21.288	45.359	K	______________MKYQIQRPNPLKTHPFL	K(0.997)YQIQR(0.002)PN(0.001)PLK	K(31.45)YQIQR(-31.45)PN(-31.45)PLK(-45.36)	1	3	1.7813		√
alr5084	753	0.993833	22.0729	0.0271603	73.039	31.737	73.039	K	KKELRQIVQLQVERLKARLDDRKISLRLSDV	LK(0.994)AR(0.006)LDDR	LK(22.07)AR(-22.07)LD(-64.76)D(-64.76)R(-71.83)	2	2	0.55252		√
alr5199	474	0.991407	20.6641	0.0671711	40.946	19.399	40.946	K	NIAYGKLGATDKEVEKAARLANAHEFIMNLP	EVE(0.017)K(0.991)AAR(0.991)	E(-40.95)VE(-20.66)K(20.66)AAR(20.66)	4	3	-1.37		√
alr8546	48	0.99836	29.8562	0.0278281	57.598	28.872	57.598	K	PHAASMRVSNQAELLKTLKAICSKLFQSILL	VSNQAELLK(0.998)TLK(0.001)	VS(-36.13)N(-36.13)QAE(-36.13)LLK(29.86)TLK(-29.86)	9	2	-2.8569		√
all1974	294	0.914584	10.2985	0.0219938	54.608	44.376	54.608	N	MVASGKTTFSQLLTVNIVRHHGDRRITLVVS	TTFSQLLTVN(0.915)IVR(0.085)	TTFS(-48.07)QLLTVN(10.3)IVR(-10.3)	10	2	1.701		√
alr8560	411	0.847878	7.47682	0.00787383	50.194	34.993	50.194	N	DEHKAVPQSDLIAHLNPVIRGWTNYYSCVVS	AVPQSDLIAHLN(0.848)PVIR(0.152)	AVPQS(-44.59)D(-32.83)LIAHLN(7.48)PVIR(-7.48)	12	2	0.75303		√
all0059	7	1	45.0775	0.0158809	45.077	30.046	45.077	K	_________MANISLKQGQFVTNSLPNKWKF	ANISLK(1)QGQFVTNSLPNK(1)	ANISLK(45.08)QGQFVTNSLPNK(45.08)	6	2	1.2034			√
all0059	19	1	45.0775	0.0158809	45.077	30.046	45.077	K	ISLKQGQFVTNSLPNKWKFRNLTKILLRRRF	ANISLK(1)QGQFVTNSLPNK(1)	ANISLK(45.08)QGQFVTNSLPNK(45.08)	18	2	1.2034			√
all0071	204	1	47.2879	0.0211007	61.958	32.659	47.288	K	LQPKDVQELVRYQVRKSSM____________	DVQELVRYQVRK(1)SSM	DVQELVRYQVRK(47.29)SSM	12	2	0.69646			√
all0161	58	1	44.447	0.0412161	49.358	22.104	44.447	K	HINGSNIIRRGKNLQKKTLKKYGMDSLEAIE	NLQK(1)K(1)TLK(1)K(1)	NLQK(44.45)K(44.45)TLK(44.45)K(44.45)	4	2	1.8541			√
all0161	59	1	44.447	0.0412161	49.358	22.104	44.447	K	INGSNIIRRGKNLQKKTLKKYGMDSLEAIEA	NLQK(1)K(1)TLK(1)K(1)	NLQK(44.45)K(44.45)TLK(44.45)K(44.45)	5	2	1.8541			√
all0323	351	0.999786	39.7274	0.0284621	42.041	6.068	42.041	K	GNSELTLVSGYSGIGKTSVINEVNKPITQVK	GNSELTLVSGYSGIGK(1)TSVINEVNK	GNSELTLVSGYSGIGK(39.73)TSVINEVNK(-39.73)	16	3	3.5578			√
all0345	128	1	45.3473	0.0145766	45.347	25.969	45.347	K	VEAEQARLIRVEARLKQIEQEDSMPNYEVVI	VEARLK(1)QIEQEDSMPNYEVVIK(1)	VEARLK(45.35)QIEQEDSMPNYEVVIK(45.35)	6	3	-1.8028			√
all0345	144	1	45.3473	0.0145766	45.347	25.969	45.347	K	QIEQEDSMPNYEVVIKKVAPIQVASIRQILP	VEARLK(1)QIEQEDSMPNYEVVIK(1)	VEARLK(45.35)QIEQEDSMPNYEVVIK(45.35)	22	3	-1.8028			√
all0594	120	1	72.0892	0.0149447	72.089	19.534	72.089	K	EIGKRILIAIAYAVEKPQRGIYFIQPDSHYP	ILIAIAYAVEK(1)PQR	ILIAIAYAVEK(72.09)PQR	11	3	-2.1107			√
all0711	37	1	42.8131	0.0264871	42.813	21.684	42.813	K	IVESIEPPQMLEINHKKNQVTALGWHPQLGY	AIVESIEPPQMLEINHK(1)K(1)	AIVESIEPPQMLEINHK(42.81)K(42.81)	17	3	-3.9134			√
all0711	38	1	42.8131	0.0264871	42.813	21.684	42.813	K	VESIEPPQMLEINHKKNQVTALGWHPQLGYL	AIVESIEPPQMLEINHK(1)K(1)	AIVESIEPPQMLEINHK(42.81)K(42.81)	18	3	-3.9134			√
all0802	330	1	61.7795	0.0265433	61.78	29.365	61.78	K	AEDLGERLQQLVTSRKNGNGRNGMMQQAVKF	LQQLVTSRK(1)NGNGR	LQQLVTSRK(61.78)NGNGR	9	2	-2.3935			√
all0961	21	1	43.2971	0.0200911	43.297	21.522	43.297	K	AIVLAGGQSSRMGQDKALITVQGVPLLQFVC	MNNLTAIVLAGGQSSRMGQDK(1)	MNNLTAIVLAGGQSSRMGQDK(43.3)	21	2	4.2962			√
all0966	10	0.999993	51.2762	0.0307882	51.276	26.422	51.276	K	______MKSFSFLFGKTKKNKLARFTTPLIA	MKSFSFLFGK(1)TK(1)K(1)NK(1)	MK(-51.28)SFSFLFGK(51.28)TK(51.28)K(51.28)NK(51.28)	10	2	-1.7609			√
all0966	12	0.999993	51.2762	0.0307882	51.276	26.422	51.276	K	____MKSFSFLFGKTKKNKLARFTTPLIAAL	MKSFSFLFGK(1)TK(1)K(1)NK(1)	MK(-51.28)SFSFLFGK(51.28)TK(51.28)K(51.28)NK(51.28)	12	2	-1.7609			√
all0966	13	0.999993	51.2762	0.0307882	51.276	26.422	51.276	K	___MKSFSFLFGKTKKNKLARFTTPLIAALA	MKSFSFLFGK(1)TK(1)K(1)NK(1)	MK(-51.28)SFSFLFGK(51.28)TK(51.28)K(51.28)NK(51.28)	13	2	-1.7609			√
all0966	15	0.999993	51.2762	0.0307882	51.276	26.422	51.276	K	_MKSFSFLFGKTKKNKLARFTTPLIAALALA	MKSFSFLFGK(1)TK(1)K(1)NK(1)	MK(-51.28)SFSFLFGK(51.28)TK(51.28)K(51.28)NK(51.28)	15	2	-1.7609			√
all1046	179	1	54.8709	0.0207299	54.871	38.733	54.871	K	QRKLLEMGRALMTNPKLILLDEPAAGVNPRL	ALMTNPK(1)LILLDEPAAGVNPR	ALMTNPK(54.87)LILLDEPAAGVNPR	7	2	0.7155			√
all1106	85	1	42.3144	0.0331038	42.314	17.72	42.314	K	FDGDGMLHGVRISNGKATYRNRYVRTQRWQI	ISNGK(1)ATYRNRYVRTQR	ISNGK(42.31)ATYRNRYVRTQR	5	3	2.2667			√
all1265	40	1	54.4709	0.00804592	54.471	36.777	54.471	K	MHRAKEFRRQMTPAEKILWQHLRGNRLNGLH	RQMTPAEK(1)ILWQHLRGNR	RQMTPAEK(54.47)ILWQHLRGNR	8	2	-2.6558			√
all1281	111	0.973084	15.5814	0.0207332	50.079	24.255	50.079	K	EPFEYFEFLGKPFDQKQLINAIKSAMTKAKL	ITEPFEYFEFLGK(0.027)PFDQK(0.973)	ITEPFEYFEFLGK(-15.58)PFDQK(15.58)	18	4	-0.035444			√
all1303	213	1	76.6045	0.0400773	76.605	48.206	76.605	K	SIGITSKVLSELGQLKSREGQIIVGAAVIDD	VLSELGQLK(1)SR	VLSELGQLK(76.6)SR	9	2	-3.4846			√
all1380	174	1	54.6366	0.0022049	54.637	30.837	54.637	K	KIADALKGIAQLSAIKNVENVEPQMLIERQL	GIAQLSAIK(1)NVENVEPQMLIER	GIAQLSAIK(54.64)NVENVEPQMLIER	9	4	2.8246			√
all1418	209	0.989234	19.6324	0.000506898	140.09	11.232	140.09	K	FVATDIRQRALGADGKPLGKSPRDETQGNMS	ALGADGK(0.989)PLGK(0.011)	ALGADGK(19.63)PLGK(-19.63)	7	2	-3.7614			√
all1504	36	1	68.8931	0.0255804	68.893	9.4672	68.893	K	ERVKSLKASIQSAPKKTQVEIESQLEEAKIK	K(1)TQVEIESQLEEAK(1)	K(68.89)TQVEIESQLEEAK(68.89)	1	2	1.5708			√
all1504	49	1	68.8931	0.0255804	68.893	9.4672	68.893	K	PKKTQVEIESQLEEAKIKLDAKKQEFDDYRA	K(1)TQVEIESQLEEAK(1)	K(68.89)TQVEIESQLEEAK(68.89)	14	2	1.5708			√
all1716	198	1	57.1775	0.0190606	57.177	24.178	57.177	K	QTTLKRRIQRRMMLYKLEKLEDYAQYLQNNQ	RRIQRRMMLYK(1)	RRIQRRMMLYK(57.18)	11	2	-2.8476			√
all1731	562	1	44.5709	0.0279687	44.571	34.96	44.571	K	VNLTSRGLQPTLLEAKPEQKTKVVPSNLPNR	GLQPTLLEAK(1)PEQK(1)	GLQPTLLEAK(44.57)PEQK(44.57)	10	3	-3.7397			√
all1731	566	1	44.5709	0.0279687	44.571	34.96	44.571	K	SRGLQPTLLEAKPEQKTKVVPSNLPNRISKL	GLQPTLLEAK(1)PEQK(1)	GLQPTLLEAK(44.57)PEQK(44.57)	14	3	-3.7397			√
all1741	834	0.881933	8.75621	0.00125494	79.639	53.274	44.729	K	PEQVTKTIQRYHQLLKGEITGSQLWRELKLQ	TIQRYHQLLK(0.882)GEITGSQLWRELK(0.118)	TIQRYHQLLK(8.76)GEITGSQLWRELK(-8.76)	10	3	-2.5177			√
all1751	263	1	63.4884	0.00132774	63.488	47.896	63.488	K	ISELLRTQGTDIFRMKGILNIAGEDNRFVFQ	TQGTDIFRMK(1)GILNIAGEDNR	TQGTDIFRMK(63.49)GILNIAGEDNR	10	4	-1.4102			√
all1759	457	0.999463	32.684	0.0228498	86.794	13.534	70.028	K	KNLMDELSKIRRIIDKKAPDAKIESLLVLDS	RIIDK(0.999)K(0.997)APDAK(0.003)	RIIDK(32.68)K(25.71)APDAK(-25.71)	5	2	-1.3059			√
all1759	458	0.997324	25.7107	0.0228498	86.794	13.534	70.028	K	NLMDELSKIRRIIDKKAPDAKIESLLVLDST	RIIDK(0.999)K(0.997)APDAK(0.003)	RIIDK(32.68)K(25.71)APDAK(-25.71)	6	2	-1.3059			√
all1765	10	1	51.8544	0.031141	51.854	39.618	51.854	K	______MLLLSLFDNKNGLNCQNERGFTLPE	MLLLSLFDNK(1)	MLLLSLFDNK(51.85)	10	2	-4.2423			√
all1772	46	1	46.7059	0.0335834	57.348	36.886	46.706	K	LKRQINSTLRHLFINKNRRRAANAGFVLPTV	QINSTLRHLFINK(1)NRRR	QINSTLRHLFINK(46.71)NRRR	13	2	-1.1596			√
all1774	346	1	48.0038	0.0353958	48.004	36.564	48.004	K	RQRLLQLTMGRSQQAKQHLELLRQKLISLDP	SQQAK(1)QHLELLR	SQQAK(48)QHLELLR	5	3	-2.4248			√
all2020	293	1	60.7879	0.00425146	100.07	15.569	60.788	K	IKISPPLRSENLQRVKEPLEAIVRASRIRMR	SENLQRVK(1)	SENLQRVK(60.79)	8	1	-0.1228			√
all2025	5	0.999999	61.6499	0.0241845	61.65	26.929	61.65	K	___________MNVSKQSLIKIIERSSNISE	MNVSK(1)QSLIK	MNVSK(61.65)QSLIK(-61.65)	5	3	1.9766			√
all2068	299	1	54.9816	0.00834833	87.308	65.844	54.982	K	NCYHDASTGSAKVVNKEILQFLKETDFL___	VVNK(1)EILQFLK(1)	VVNK(54.98)EILQFLK(54.98)	4	2	2.3568			√
all2068	306	1	54.9816	0.00834833	87.308	65.844	54.982	K	TGSAKVVNKEILQFLKETDFL__________	VVNK(1)EILQFLK(1)	VVNK(54.98)EILQFLK(54.98)	11	2	2.3568			√
all2396	140	1	42.3376	0.0280435	42.338	23.505	42.338	K	VNGNQILSPVQLPTAKVNVNQSDLLTVLVNT	FSVNGNQILSPVQLPTAK(1)	FSVNGNQILSPVQLPTAK(42.34)	18	3	2.5048			√
all2436	386	0.828057	6.51867	9.1128e-05	57.427	42.147	57.427	K	IDTIGAIKDNLSEEQKQEILQRTGAKPGHLL	VREDGEIDTIGAIK(0.004)DNLSEEQK(0.828)QEILQRTGAK(0.168)	VREDGEIDTIGAIK(-24)DNLSEEQK(6.52)QEILQRTGAK(-6.52)	22	3	-0.62222			√
all2461	112	1	41.4124	0.0322776	41.412	21.044	41.412	K	QQDFEDFPPALISAVKHDLQVLQSLYECNSA	LTQQQDFEDFPPALISAVK(1)	LTQQQDFEDFPPALISAVK(41.41)	19	3	0.35472			√
all2631	610	1	47.2879	0.0229387	47.288	36.233	47.288	K	RCPDCNNFLSKIPSSKLKKKYFLKCTSGCEN	IPSSK(1)LK(1)K(1)K(1)YFLK(1)	IPSSK(47.29)LK(47.29)K(47.29)K(47.29)YFLK(47.29)	5	3	0.92489			√
all2631	612	1	47.2879	0.0229387	47.288	36.233	47.288	K	PDCNNFLSKIPSSKLKKKYFLKCTSGCENTV	IPSSK(1)LK(1)K(1)K(1)YFLK(1)	IPSSK(47.29)LK(47.29)K(47.29)K(47.29)YFLK(47.29)	7	3	0.92489			√
all2631	613	1	47.2879	0.0229387	47.288	36.233	47.288	K	DCNNFLSKIPSSKLKKKYFLKCTSGCENTVL	IPSSK(1)LK(1)K(1)K(1)YFLK(1)	IPSSK(47.29)LK(47.29)K(47.29)K(47.29)YFLK(47.29)	8	3	0.92489			√
all2631	614	1	47.2879	0.0229387	47.288	36.233	47.288	K	CNNFLSKIPSSKLKKKYFLKCTSGCENTVLF	IPSSK(1)LK(1)K(1)K(1)YFLK(1)	IPSSK(47.29)LK(47.29)K(47.29)K(47.29)YFLK(47.29)	9	3	0.92489			√
all2631	618	1	47.2879	0.0229387	47.288	36.233	47.288	K	LSKIPSSKLKKKYFLKCTSGCENTVLFWSEF	IPSSK(1)LK(1)K(1)K(1)YFLK(1)	IPSSK(47.29)LK(47.29)K(47.29)K(47.29)YFLK(47.29)	13	3	0.92489			√
all2684	3	1	43.3077	0.0074197	56.783	42.364	43.308	K	_____________MSKVGQRERQTQNRIVQL	MSK(1)VGQRERQTQNR	MSK(43.31)VGQRERQTQNR	3	2	-1.075			√
all2806	16	1	51.2762	0.0165446	51.276	14.691	51.276	K	MSQSSANTAALHLSEKLPFSLKRLADLAYNY	SQSSANTAALHLSEK(1)	SQSSANTAALHLSEK(51.28)	15	2	-2.9901			√
all3010	39	1	57.5984	0.0197299	57.598	37.295	57.598	K	QGKISSVEMVYQMLQKGILAGTGEVFELVLS	ISSVEMVYQMLQK(1)	ISSVEMVYQMLQK(57.6)	13	2	1.3473			√
all3083	151	1	94.4072	0.0299769	94.407	52.905	94.407	K	QQKDQENCRLCLEKIKQLQPAKQATIQPIKA	IK(1)QLQPAK	IK(94.41)QLQPAK(-94.41)	2	1	0.66544			√
all3503	286	0.988076	18.7102	0.0328098	44.447	21.707	44.447	K	SGNGIPTRVQGSKNNKKRQFPCSERLRNLLI	VQGSK(0.087)NNK(0.988)K(0.925)R	VQGSK(-10.65)NNK(18.71)K(10.65)R	8	1	-1.486			√
all3503	287	0.924721	10.6504	0.0328098	44.447	21.707	44.447	K	GNGIPTRVQGSKNNKKRQFPCSERLRNLLIS	VQGSK(0.087)NNK(0.988)K(0.925)R	VQGSK(-10.65)NNK(18.71)K(10.65)R	9	1	-1.486			√
all3632	62	0.78533	4.24476	0.0305421	42.338	31.648	42.338	K	LHESLSRKIVSFQANKSKPQYRWFKYKEAFS	K(0.429)IVSFQANK(0.785)SK(0.785)PQYRWFK(1)	K(-4.24)IVSFQANK(4.24)SK(4.24)PQYRWFK(40.77)	9	3	-0.010273			√
all3632	64	0.78533	4.24476	0.0305421	42.338	31.648	42.338	K	ESLSRKIVSFQANKSKPQYRWFKYKEAFSVD	K(0.429)IVSFQANK(0.785)SK(0.785)PQYRWFK(1)	K(-4.24)IVSFQANK(4.24)SK(4.24)PQYRWFK(40.77)	11	3	-0.010273			√
all3632	71	0.999934	40.7661	0.0305421	42.338	31.648	42.338	K	VSFQANKSKPQYRWFKYKEAFSVDLVNQLIF	K(0.429)IVSFQANK(0.785)SK(0.785)PQYRWFK(1)	K(-4.24)IVSFQANK(4.24)SK(4.24)PQYRWFK(40.77)	18	3	-0.010273			√
all3780	452	1	42.5556	0.0295815	46.592	26.951	42.556	K	GDNHPSVAISLNNLAKLYDSQGKYDQAEPLY	LLGDNHPSVAISLNNLAK(1)	LLGDNHPSVAISLNNLAK(42.56)	18	2	0.78463			√
all3791	71	1	84.2126	0.00273657	84.476	52.541	84.213	K	TAIRIAQGQTAAPNLKKLLEATNVLKVFHFA	IAQGQTAAPNLK(1)K(1)	IAQGQTAAPNLK(84.21)K(84.21)	12	2	-4.4562			√
all3791	72	1	84.2126	0.00273657	84.213	44.211	84.213	K	AIRIAQGQTAAPNLKKLLEATNVLKVFHFAR	IAQGQTAAPNLK(1)K(1)	IAQGQTAAPNLK(84.21)K(84.21)	13	2	-4.4562			√
all3797	66	0.938562	12.1262	0.00943632	81.475	47.589	81.475	K	QRIQANVNQITKENNKKQIAQNTGRTNPRPS	IQANVNQITK(0.004)ENNK(0.939)K(0.058)	IQANVNQITK(-23.98)ENNK(12.13)K(-12.13)	14	2	1.2333			√
all3854	46	1	90.6136	0.00356603	109.24	95.573	90.614	K	DILTYEQIRGTGLANKCPQLTETSRGSIPLD	GTGLANK(1)CPQLTETSR	GTGLANK(90.61)CPQLTETSR	7	2	-2.1399			√
all3942	58	1	53.7564	0.0246384	53.756	37.085	53.756	K	KSIVKVPQMKMDAADKVAQPMRMLREFDYGT	MDAADK(1)VAQPMR	MDAADK(53.76)VAQPMR	6	2	1.6774			√
all3969	3	0.91472	10.3044	0.0293932	42.914	7.5586	42.914	K	_____________MAKKSMIEREKKRAKLVE	AK(0.915)K(0.085)SMIER	AK(10.3)K(-10.3)SMIER	2	2	-3.0356			√
all4083	426	0.99998	54.47	0.0171691	55.314	39.775	55.314	K	QKNPHITVLHLMRSPKPQGNTFQKATRLVKN	SPK(1)PQGNTFQKATRLVK	SPK(54.47)PQGNTFQK(-54.47)ATRLVK(-54.47)	3	2	-0.66402			√
all4102	254	1	45.8637	0.0381073	63.037	42.669	45.864	K	DTCDKFGWWGSKYLTKQFFEQLHHNYRHRVV	YLTK(1)QFFEQLHHNYRHR	YLTK(45.86)QFFEQLHHNYRHR	4	3	-0.81847			√
all4180	14	0.991229	21.4676	0.0385902	44.188	23.525	44.188	K	__MGNKIQHPKPNTLKNFRSKHLLAALALFI	MGNK(0.002)IQHPK(0.007)PNTLK(0.991)NFR	MGNK(-27.66)IQHPK(-21.47)PNTLK(21.47)NFR	14	2	-0.31273			√
all4220	100	1	61.9993	0.0421996	61.999	21.998	61.999	K	KANLTSAYLTNVNFKKANLNGANLTRAHVID	K(1)ANLNGANLTR	K(62)ANLNGANLTR	1	2	2.2119			√
all4220	85	1	43.2968	0.0357408	43.297	18.442	43.297	K	GANLEGADLTNANLKKANLTSAYLTNVNFKK	K(1)ANLTSAYLTNVNFK(1)	K(43.3)ANLTSAYLTNVNFK(43.3)	1	2	-1.8934			√
all4220	99	1	43.2968	0.0357408	43.297	18.442	43.297	K	KKANLTSAYLTNVNFKKANLNGANLTRAHVI	K(1)ANLTSAYLTNVNFK(1)	K(43.3)ANLTSAYLTNVNFK(43.3)	15	2	-1.8934			√
all4337	305	0.999984	48.0965	0.00826738	48.097	40.736	48.097	K	RGIQKADIERGMVLAKPGSITPHTQFEGEVY	GMVLAK(1)PGSITPHTQFEGEVYVLTEK	GMVLAK(48.1)PGSITPHTQFEGEVYVLTEK(-48.1)	6	4	-0.7227			√
all4338	544	0.999967	44.8581	0.00142965	51.473	49.033	51.473	K	GVVPKEYIGPAEQGMKESCESGILAGYPLID	EYIGPAEQGMK(1)ESCESGILAGYPLIDVK	EYIGPAEQGMK(44.86)ESCESGILAGYPLIDVK(-44.86)	11	3	-1.9453			√
all4426	93	1	51.013	0.0358888	51.013	13.587	51.013	K	NNPYSVQWLPDTVASKVAKIAPDIIHLHWIR	SNNPYSVQWLPDTVASK(1)VAK(1)	SNNPYSVQWLPDTVASK(51.01)VAK(51.01)	17	2	-3.5494			√
all4426	96	1	51.013	0.0358888	51.013	13.587	51.013	K	YSVQWLPDTVASKVAKIAPDIIHLHWIRGGF	SNNPYSVQWLPDTVASK(1)VAK(1)	SNNPYSVQWLPDTVASK(51.01)VAK(51.01)	20	2	-3.5494			√
all4433	873	1	60.0191	0.0131618	60.019	29.852	60.019	K	RGGRININAQNIFGTKFRNQRTPNSDITATG	ININAQNIFGTK(1)	ININAQNIFGTK(60.02)	12	2	-3.4458			√
all4437	58	1	58.9811	0.0206279	100.82	52.318	58.981	K	GLLTLLQASTKLPLDKTWKLLLLGRGSLQEE	LPLDK(1)TWK(1)	LPLDK(58.98)TWK(58.98)	5	3	1.6465			√
all4437	61	1	58.9811	0.0206279	100.82	52.318	58.981	K	TLLQASTKLPLDKTWKLLLLGRGSLQEELMK	LPLDK(1)TWK(1)	LPLDK(58.98)TWK(58.98)	8	3	1.6465			√
all4563	96	1	51.5858	4.83282e-07	60.621	56.133	51.586	K	HQDHGNAPSTCYSAIKNNFTSVMMDGSLEAD	HLILAAVETYPEIPIVMHQDHGNAPSTCYSAIK(1)	HLILAAVETYPEIPIVMHQDHGNAPSTCYSAIK(51.59)	33	4	0.57699			√
all4622	755	1	51.013	0.0271946	51.013	34.876	51.013	K	GATRYHILRSLLKIQKQSEITNLVDRFQHSR	IQK(1)QSEITNLVDR	IQK(51.01)QSEITNLVDR	3	3	-0.71932			√
all4639	506	0.999995	60.4959	0.00507445	63.624	46.038	63.624	K	ERLSQMDLGDSVRLEKQGRRYAQQAQQVKAS	LEK(1)QGRRYAQQAQQVK	LEK(60.5)QGRRYAQQAQQVK(-60.5)	3	2	1.0853			√
all4723	575	1	50.3534	0.0277309	50.353	37.217	50.353	K	TAELEKIPVVGVVGKKEVENQNLSVRTRANG	K(1)EVENQNLSVR	K(50.35)EVENQNLSVR	1	3	3.7372			√
all4759	283	1	46.3002	0.0223958	46.3	29.421	46.3	K	APFAATVQKVTEPIPKPNPTLAQKRTTLTNT	VTEPIPK(1)PNPTLAQK(1)	VTEPIPK(46.3)PNPTLAQK(46.3)	7	3	-2.4463			√
all4759	291	1	46.3002	0.0223958	46.3	29.421	46.3	K	KVTEPIPKPNPTLAQKRTTLTNTLFGHTDSV	VTEPIPK(1)PNPTLAQK(1)	VTEPIPK(46.3)PNPTLAQK(46.3)	15	3	-2.4463			√
all4770	52	1	44.6158	0.0411763	64.65	30.965	44.616	K	NSTSQKIENTIETLQKSEQRWIQINLANQRL	IENTIETLQK(1)SEQR	IENTIETLQK(44.62)SEQR	10	3	-4.3028			√
all4770	100	1	52.7897	0.0195163	53.327	22.777	52.79	K	KRSTPTRIGSFKIQSKHKSTRMRGRNYDVPN	IQSK(1)HK(1)STRMRGR	IQSK(52.79)HK(52.79)STRMRGR	4	2	4.4395			√
all4770	102	1	52.7897	0.0195163	53.327	22.777	52.79	K	STPTRIGSFKIQSKHKSTRMRGRNYDVPNVP	IQSK(1)HK(1)STRMRGR	IQSK(52.79)HK(52.79)STRMRGR	6	2	4.4395			√
all4838	11	0.915302	10.0453	0.00363713	47.201	29.063	47.201	K	_____MAEEPTEKINKKNGSTANIASNKTTK	MAEEPTEK(0.169)INK(0.915)K(0.915)NGSTANIASNK(0.001)	MAEEPTEK(-10.05)INK(10.05)K(10.05)NGSTANIASNK(-42.89)	11	2	-0.6259			√
all4838	12	0.915302	10.0453	0.00363713	47.201	29.063	47.201	K	____MAEEPTEKINKKNGSTANIASNKTTKA	MAEEPTEK(0.169)INK(0.915)K(0.915)NGSTANIASNK(0.001)	MAEEPTEK(-10.05)INK(10.05)K(10.05)NGSTANIASNK(-42.89)	12	2	-0.6259			√
all4843	3	0.999954	46.3899	0.0367502	46.39	13.391	46.39	K	_____________MNKIEAANLLKTLLQQDI	MNK(1)IEAANLLK	MNK(46.39)IEAANLLK(-46.39)	3	2	-1.8488			√
all5062	164	1	43.0405	0.000376245	43.04	41.792	43.04	K	ISNASCTTNCLAPIAKVLNDKFGIIKGSMTT	NEDGTFVMGVNHHDYDHNLHNIISNASCTTNCLAPIAK(1)	NEDGTFVMGVNHHDYDHNLHNIISNASCTTNCLAPIAK(43.04)	38	4	-0.86352			√
all5069	225	0.97677	16.2374	0.0153806	51.147	22.278	51.147	K	LSPRTVEKYVSSLLRKTTTSNRAELVRFAIT	TVEK(0.023)YVSSLLRK(0.977)TTTSNR	TVEK(-16.24)YVSSLLRK(16.24)TTTSNR	12	3	-2.3118			√
all5278	340	0.999931	45.9154	0.0215776	45.915	29.778	45.915	K	ELEELKTQFLPGGKSKPQNIQPQPATNNNAA	SK(1)PQNIQPQPATNNNAAK	SK(45.92)PQNIQPQPATNNNAAK(-45.92)	2	2	3.575			√
all7030	707	1	54.5394	0.0295146	54.539	21.809	54.539	K	YAETNPRHIKEKILQKNEMTAFLIRIDKETG	ILQK(1)NEMTAFLIR	ILQK(54.54)NEMTAFLIR	4	2	0.5078			√
all7130	1753	0.988905	20.4496	0.0244206	79.148	20.778	79.148	K	IQAEVNKKINLKINIKSDDITKVSSWLKGVV	INLK(0.009)INIK(0.989)SDDITK(0.002)	INLK(-20.45)INIK(20.45)SDDITK(-26.57)	8	2	-3.2393			√
all7133	172	0.999955	46.7815	0.0341867	50.284	29.033	50.284	K	PKDIHKLKQEIEETLKKQQKRILVVIDDIDR	LKQEIEETLK(1)K(1)QQK(1)R	LK(-46.78)QEIEETLK(46.78)K(49.17)QQK(49.17)R	10	2	-0.86258			√
all7133	173	0.999964	49.1714	0.0341867	50.284	29.033	50.284	K	KDIHKLKQEIEETLKKQQKRILVVIDDIDRL	LKQEIEETLK(1)K(1)QQK(1)R	LK(-46.78)QEIEETLK(46.78)K(49.17)QQK(49.17)R	11	2	-0.86258			√
all7133	176	0.999964	49.1714	0.0341867	50.284	29.033	50.284	K	HKLKQEIEETLKKQQKRILVVIDDIDRLTAE	LKQEIEETLK(1)K(1)QQK(1)R	LK(-46.78)QEIEETLK(46.78)K(49.17)QQK(49.17)R	14	2	-0.86258			√
all7598	5	0.863279	8.13275	0.0220937	52.482	11.318	52.482	K	___________MLLIKLGVNMKKMLAYIAIS	MLLIK(0.863)LGVNMK(0.133)K(0.004)	MLLIK(8.13)LGVNMK(-8.13)K(-23.32)	5	2	-1.7306			√
all8046	404	1	55.2348	0.0401291	55.235	42.279	55.235	K	FADKRWICLPTGENKKFVGVMVLTRKPEIFA	K(1)FVGVMVLTR	K(55.23)FVGVMVLTR	1	3	-2.6775			√
all8520	194	0.909782	10.0364	0.0299416	51.436	24.008	51.436	K	QKTPTAKVLLLCPPTKASANHKEHLYTEIGD	VLLLCPPTK(0.91)ASANHK(0.09)	VLLLCPPTK(10.04)ASANHK(-10.04)	9	2	-2.886			√
all8520	200	0.952329	13.0053	0.00553861	59.757	34.54	58.978	K	KVLLLCPPTKASANHKEHLYTEIGDMRVLVL	VLLLCPPTK(0.048)ASANHK(0.952)	VLLLCPPTK(-13.01)ASANHK(13.01)	15	2	-2.886			√
alr0018	29	0.972966	19.5371	0.016162	46.069	24.649	46.069	K	DTYKTGGISQRQLANKFCVSLGFIEKLLKQY	QKIFDTYK(0.027)TGGISQRQLANK(0.973)	QK(-43.58)IFDTYK(-19.54)TGGISQRQLANK(19.54)	20	2	-1.2548			√
alr0020	884	0.999992	51.5159	0.00280843	54.672	46.96	54.672	K	AANFPNTQKLYNQLTKQNNDVVIPSFKPVQA	LYNQLTK(1)QNNDVVIPSFKPVQAR	LYNQLTK(51.52)QNNDVVIPSFK(-51.52)PVQAR	7	3	-3.5132			√
alr0030	422	0.934457	8.53005	0.0207256	41.482	17.206	41.482	K	GLPSSYFLILGLPKAKLNEDKTKIIGYEPTT	AK(0.934)LNEDK(0.533)TK(0.533)IIGYEPTTLEDDLTAIR	AK(8.53)LNEDK(0)TK(0)IIGYEPTTLEDDLTAIR	2	3	-1.7471			√
alr0044	8	1	46.1582	0.017718	46.158	8.0719	46.158	K	________MSHFSQIKTQIRNLESLQEALTD	MSHFSQIK(1)TQIR	MSHFSQIK(46.16)TQIR	8	2	-3.5631			√
alr0099	226	1	45.3592	0.037997	45.359	15.552	45.359	K	LGLTPRQRDYLQQRFKYHLIRFALLHRWELV	QRDYLQQRFK(1)YHLIR	QRDYLQQRFK(45.36)YHLIR	10	2	-3.9053			√
alr0103	708	1	43.4077	0.0409317	43.408	29.981	43.408	K	PPMESLYQQMLQWTAKKGLGKHPAQTPLEYA	QLPPMESLYQQMLQWTAK(1)	QLPPMESLYQQMLQWTAK(43.41)	18	3	0.15727			√
alr0114	100	0.771528	3.4672	0.0231468	41.164	16.31	41.164	K	QAFINELRNAKNKDPKMQEIVKSLQVTAVPL	NAK(0.56)NK(0.668)DPK(0.772)MQEIVK(0.001)	NAK(-1.98)NK(1.98)DPK(3.47)MQEIVK(-29.68)	8	2	1.9464			√
alr0124	308	0.900255	9.55527	0.0187857	44.729	7.0571	44.729	K	GLDGNQIKEIPEAIAKLTNLTQLGLDGNQIK	LTNLTQLGLDGNQIK(0.1)EIPEAIAK(0.9)	LTNLTQLGLDGNQIK(-9.56)EIPEAIAK(9.56)	23	3	2.7399			√
alr0130	252	1	61.3753	0.0108593	61.375	24.284	61.375	K	KRANTIWDFDNELVIKRLGFPSVETYYAASS	ANTIWDFDNELVIK(1)	ANTIWDFDNELVIK(61.38)	14	3	0.090989			√
alr0165	791	0.999976	46.2449	0.0213125	51.147	40.982	51.147	K	LLWMSAAQKAPFTWSKPENLQEQAPCPVFSA	QLLWMSAAQKAPFTWSK(1)	QLLWMSAAQK(-46.24)APFTWSK(46.24)	17	3	-0.94326			√
alr0452	12	0.999997	60.2551	0.0143554	60.255	33.469	60.255	K	____MNFLESMQMAGKTLLSNKLRSALTMLG	NFLESMQMAGK(1)TLLSNK	NFLESMQMAGK(60.26)TLLSNK(-60.26)	11	2	3.0473			√
alr0524	2	1	68.3555	0.0160872	71.159	50.322	68.355	K	______________MKTPLTEAISAADVRGS	K(1)TPLTEAISAADVR	K(68.36)TPLTEAISAADVR	1	2	-1.0053			√
alr0525	267	1	156.755	0.0111306	156.75	122.55	156.75	K	TVSYERLSATYQEIHKRGGKIVKISQV____	LSATYQEIHK(1)R	LSATYQEIHK(156.75)R	10	2	-3.388			√
alr0528	136	1	55.6286	3.95998e-05	55.629	49.264	55.629	K	LGTPGSSVAVGVQKMKDAAVGIANDPNGITK	MK(1)DAAVGIANDPNGITK(1)GDCSQLISEVASYFDR	MK(55.63)DAAVGIANDPNGITK(55.63)GDCSQLISEVASYFDR	2	3	-2.533			√
alr0528	151	1	55.6286	3.95998e-05	55.629	49.264	55.629	K	KDAAVGIANDPNGITKGDCSQLISEVASYFD	MK(1)DAAVGIANDPNGITK(1)GDCSQLISEVASYFDR	MK(55.63)DAAVGIANDPNGITK(55.63)GDCSQLISEVASYFDR	17	3	-2.533			√
alr0537	165	1	41.0916	0.00150212	72.417	55.478	41.092	K	EYTKNFGENIVPYQRKRMEGRPHNLVTPRYG	K(1)RMEGRPHNLVTPR	K(41.09)RMEGRPHNLVTPR	1	4	1.0378			√
alr0540	760	0.999116	31.272	0.0327091	41.598	24.386	41.598	K	PQQRHMKRVIAEMGGKNAIIVDESADLDQAV	PQQRHMK(0.001)RVIAEMGGK(0.999)	PQQRHMK(-31.27)RVIAEMGGK(31.27)	16	2	-0.87714			√
alr0548	12	1	63.5651	0.0223944	63.565	20.966	63.565	K	____MVTLTLLEPQQKTPLKQWCFENSSVIR	VTLTLLEPQQK(1)	VTLTLLEPQQK(63.57)	11	2	-1.1389			√
alr0599	354	1	45.257	4.10925e-05	88.596	47.871	45.257	K	IIGITAAMATGTGLDKLQAKLPNQYIDVGIA	IIGITAAMATGTGLDK(1)LQAK(1)	IIGITAAMATGTGLDK(45.26)LQAK(45.26)	16	2	2.2879			√
alr0599	358	1	45.257	4.10925e-05	88.596	47.871	45.257	K	TAAMATGTGLDKLQAKLPNQYIDVGIAEQHA	IIGITAAMATGTGLDK(1)LQAK(1)	IIGITAAMATGTGLDK(45.26)LQAK(45.26)	20	2	2.2879			√
alr0599	231	0.998983	30.3919	0.0198727	66.19	41.808	56.013	K	GESLSPELGRIKEGMKRLAVPKVGAVFEELG	IK(0.001)EGMK(0.999)RLAVPK	IK(-30.39)EGMK(30.39)RLAVPK(-39.82)	6	2	4.2729			√
alr0608	388	1	63.4082	0.0111339	63.408	34.505	63.408	K	LPKDTKVQDIVNQVNKEDLWKKAAKAIGVAD	VQDIVNQVNK(1)EDLWK(1)	VQDIVNQVNK(63.41)EDLWK(63.41)	10	2	1.3758			√
alr0608	393	1	63.4082	0.0111339	63.408	34.505	63.408	K	KVQDIVNQVNKEDLWKKAAKAIGVADAEIPA	VQDIVNQVNK(1)EDLWK(1)	VQDIVNQVNK(63.41)EDLWK(63.41)	15	2	1.3758			√
alr0613	6	0.999998	57.8361	0.00453729	60.255	32.288	57.836	K	__________MQPMRKIIRQILGITKDENFM	MQPMRK(1)IIRQILGITK	MQPMRK(57.84)IIRQILGITK(-57.84)	6	2	-0.50587			√
alr0694	384	1	60.9729	0.002174	75.463	42.149	60.973	K	IVNRVDDSVVRVIDNKIQIMRRARGYAPAPI	VIDNK(1)IQIMR	VIDNK(60.97)IQIMR	5	2	1.2733			√
alr0790	329	1	75.3782	0.0334814	75.378	33.838	75.378	K	DCDSSQERKLVYQRTKEFQQRLQFRVNQLLN	LVYQRTK(1)EFQQR	LVYQRTK(75.38)EFQQR	7	2	-0.23294			√
alr0871	7	0.849841	10.2002	0.0416855	41.429	14.175	41.429	K	_________MVNIKNKPANKPLAEYIERLQT	MVNIK(0.145)NK(0.85)PANK(0.005)	MVNIK(-10.2)NK(10.2)PANK(-22.45)	7	2	-0.20994			√
alr0931	420	1	66.4975	0.00251521	66.498	58.522	66.498	K	NQTLVGQRRNLLARQKLIQQHQNVLLRRQGQ	QK(1)LIQQHQNVLLRR	QK(66.5)LIQQHQNVLLRR	2	4	1.4911			√
alr1002	11	0.988732	20.974	0.024549	41.401	22.824	41.401	K	_____MRMKTTMDNIKTANMVERYCALTIGM	MRMK(0.011)TTMDNIK(0.989)TANMVER	MRMK(-20.97)TTMDNIK(20.97)TANMVER	11	2	1.5316			√
alr1015	92	1	69.4234	0.0132605	69.423	58.055	69.423	K	RIGRLKVLFTRSIDSKTILPKNLSNSRRKHR	SIDSK(1)TILPK	SIDSK(69.42)TILPK(-69.42)	5	1	0.39334			√
alr1063	265	1	55.5305	0.0412705	55.531	13.654	55.531	K	ARCIVIGGEPLGTRYKWWNFVSSRPERIEKA	YK(1)WWNFVSSR	YK(55.53)WWNFVSSR	2	1	0.52002			√
alr1085	4	1	62.8419	0.0384258	62.842	6.8313	62.842	K	____________MDWKEIRGNWVLVPRNPVG	MDWK(1)EIR	MDWK(62.84)EIR	4	2	-0.72717			√
alr1139	21	1	66.0043	0.0013981	66.004	34.933	66.004	K	IFTGIPMQYPLELTFKFWALAPQISVADAQG	RNAVIFTGIPMQYPLELTFK(1)	RNAVIFTGIPMQYPLELTFK(66)	20	2	-1.7921			√
alr1152	78	1	61.9623	0.0419084	61.962	18.879	61.962	K	FLFWKIAQSDLSQLVKEIRRIKDKYQDGKLL	IAQSDLSQLVK(1)	IAQSDLSQLVK(61.96)	11	2	-2.349			√
alr1157	95	0.750001	0	0.0211048	47.559	27.72	47.559	K	IARFYDSCKKSVPGKKGYPKFKKNSRSVEYK	K(0.75)GYPK(0.75)FK(0.75)K(0.75)NSRSVEYK(1)	K(0)GYPK(0)FK(0)K(0)NSRSVEYK(47.56)	1	2	2.7179			√
alr1157	99	0.750001	0	0.0211048	47.559	27.72	47.559	K	YDSCKKSVPGKKGYPKFKKNSRSVEYKTSGW	K(0.75)GYPK(0.75)FK(0.75)K(0.75)NSRSVEYK(1)	K(0)GYPK(0)FK(0)K(0)NSRSVEYK(47.56)	5	2	2.7179			√
alr1157	101	0.899114	5.97257	0.0211048	47.559	27.72	44.847	K	SCKKSVPGKKGYPKFKKNSRSVEYKTSGWSL	K(0.601)GYPK(0.601)FK(0.899)K(0.899)NSRSVEYK(1)	K(0)GYPK(0)FK(5.97)K(5.97)NSRSVEYK(44.85)	7	2	0.10518			√
alr1157	102	0.899114	5.97257	0.0211048	47.559	27.72	44.847	K	CKKSVPGKKGYPKFKKNSRSVEYKTSGWSLS	K(0.601)GYPK(0.601)FK(0.899)K(0.899)NSRSVEYK(1)	K(0)GYPK(0)FK(5.97)K(5.97)NSRSVEYK(44.85)	8	2	0.10518			√
alr1157	110	0.999996	47.559	0.0211048	47.559	27.72	47.559	K	KGYPKFKKNSRSVEYKTSGWSLSQTRKQITF	K(0.75)GYPK(0.75)FK(0.75)K(0.75)NSRSVEYK(1)	K(0)GYPK(0)FK(0)K(0)NSRSVEYK(47.56)	16	2	2.7179			√
alr1180	356	1	45.9725	0.0302999	45.973	23.775	45.973	K	SPKINLPALSTNAQTKAQKIWESQFDSNTNN	INLPALSTNAQTK(1)AQK(1)	INLPALSTNAQTK(45.97)AQK(45.97)	13	2	3.3292			√
alr1180	359	1	45.9725	0.0302999	45.973	23.775	45.973	K	INLPALSTNAQTKAQKIWESQFDSNTNNDAI	INLPALSTNAQTK(1)AQK(1)	INLPALSTNAQTK(45.97)AQK(45.97)	16	2	3.3292			√
alr1183	11	0.866296	11.1304	0.00661146	43.628	11.989	43.628	K	_____MNKNINYRQNKSLGLIKLITPLTLAG	MNK(0.134)NINYRQNK(0.866)SLGLIK	MNK(-11.13)NINYRQNK(11.13)SLGLIK(-38.13)	11	2	4.023			√
alr1200	366	0.875264	8.99481	0.00303372	42.904	29.312	42.904	K	KDQAVISAEARLEQAKANAKNLLEEKEQAVI	LEQAK(0.875)ANAK(0.133)NLLEEK(0.996)EQAVIAAEAK(0.996)	LEQAK(8.99)ANAK(-8.99)NLLEEK(23.86)EQAVIAAEAK(24.02)	5	5	0.051374			√
alr1200	376	0.995908	23.8594	0.00303372	42.904	29.312	42.904	K	RLEQAKANAKNLLEEKEQAVIAAEAKLEQAK	LEQAK(0.875)ANAK(0.133)NLLEEK(0.996)EQAVIAAEAK(0.996)	LEQAK(8.99)ANAK(-8.99)NLLEEK(23.86)EQAVIAAEAK(24.02)	15	5	0.051374			√
alr1200	386	0.996045	24.023	0.00303372	42.904	29.312	42.904	K	NLLEEKEQAVIAAEAKLEQAKANAKNLLEEK	LEQAK(0.875)ANAK(0.133)NLLEEK(0.996)EQAVIAAEAK(0.996)	LEQAK(8.99)ANAK(-8.99)NLLEEK(23.86)EQAVIAAEAK(24.02)	25	5	0.051374			√
alr1201	74	1	42.7971	0.0342022	42.797	16.815	42.797	K	LKRGSENLGFNARAVKASPAILDRIKEIQLP	GSENLGFNARAVK(1)ASPAILDR	GSENLGFNARAVK(42.8)ASPAILDR	13	2	-3.8788			√
alr1201	355	1	64.4386	0.0340627	64.439	49.563	64.439	K	LVLGSENQGVLVETFKGAQVLKTTNAAPQFW	SLLVLGSENQGVLVETFK(1)	SLLVLGSENQGVLVETFK(64.44)	18	2	0.21004			√
alr1266	218	1	43.6348	0.0331213	51.113	23.025	43.635	K	VLRLTDMPEISIDSQKNNQGYKIKAEDTIWC	LTDMPEISIDSQK(1)	LTDMPEISIDSQK(43.63)	13	2	-1.0193			√
alr1300	49	0.960957	13.9116	0.0253477	41.521	20.865	41.521	K	RDIQEDIKSKLEEILKFEYKHNGVIVPYAMT	LEEILK(0.961)FEYK(0.039)HNGVIVPYAMTATR	LEEILK(13.91)FEYK(-13.91)HNGVIVPYAMTATR	6	3	3.4577			√
alr1461	59	1	81.5944	0.0177799	87.308	58.254	81.594	K	LIAAEKAGEKIAVEIKSFASASKISEFHTTL	IAVEIK(1)SFASASK(1)	IAVEIK(81.59)SFASASK(81.59)	6	2	-2.1589			√
alr1461	66	1	81.5944	0.0177799	87.308	58.254	81.594	K	GEKIAVEIKSFASASKISEFHTTLGQFINYR	IAVEIK(1)SFASASK(1)	IAVEIK(81.59)SFASASK(81.59)	13	2	-2.1589			√
alr1524	259	1	81.151	9.66308e-05	81.151	67.099	81.151	K	TAPTCEEMLKRAEYAKELKQPIIMHDYLTAG	AEYAK(1)ELK(1)QPIIMHDYLTAGFTANTTLAR	AEYAK(81.15)ELK(81.15)QPIIMHDYLTAGFTANTTLAR	5	3	2.0325			√
alr1524	262	1	40.2848	9.66308e-05	81.151	67.099	40.285	K	TCEEMLKRAEYAKELKQPIIMHDYLTAGFTA	ELK(1)QPIIMHDYLTAGFTANTTLAR	ELK(40.28)QPIIMHDYLTAGFTANTTLAR	3	3	-0.96169			√
alr1524	253	1	46.6059	0.0313432	51.927	38.726	46.606	K	GHYLNVTAPTCEEMLKRAEYAKELKQPIIMH	GHYLNVTAPTCEEMLK(1)	GHYLNVTAPTCEEMLK(46.61)	16	2	-1.337			√
alr1526	94	0.999995	54.5098	0.000477045	61.703	52.494	61.703	K	QYPGHYIRVVGFDNIKQCQILSFIVHKPSRY	VVGFDNIK(1)QCQILSFIVHKPSRY	VVGFDNIK(54.51)QCQILSFIVHK(-54.51)PSRY	8	4	-2.1731			√
alr1527	12	0.999957	47.2049	0.0168584	62.2	39.129	54.486	K	____MNNSIKNLVFQKHNLLFLVPFIIYATW	NNSIKNLVFQK(1)	NNSIK(-47.2)NLVFQK(47.2)	11	3	-3.201			√
alr1575	454	1	44.7647	0.0273429	44.765	17.101	44.765	K	DVFISYSRADSDFARKLNDTLQIQNKTTWFD	K(1)LNDTLQIQNK(1)	K(44.76)LNDTLQIQNK(44.76)	1	3	3.8393			√
alr1575	464	1	44.7647	0.0273429	44.765	17.101	44.765	K	SDFARKLNDTLQIQNKTTWFDQESIASGTNF	K(1)LNDTLQIQNK(1)	K(44.76)LNDTLQIQNK(44.76)	11	3	3.8393			√
alr1594	4	1	45.1367	0.0287506	45.137	24.674	45.137	K	____________MSSKKFNQVDKGRGMISEN	MSSK(1)K(1)FNQVDK(1)GR	MSSK(45.14)K(45.14)FNQVDK(45.14)GR	4	2	1.3262			√
alr1594	5	1	45.1367	0.0287506	45.137	24.674	45.137	K	___________MSSKKFNQVDKGRGMISENY	MSSK(1)K(1)FNQVDK(1)GR	MSSK(45.14)K(45.14)FNQVDK(45.14)GR	5	2	1.3262			√
alr1594	11	1	45.1367	0.0287506	45.137	24.674	45.137	K	_____MSSKKFNQVDKGRGMISENYIEPAFL	MSSK(1)K(1)FNQVDK(1)GR	MSSK(45.14)K(45.14)FNQVDK(45.14)GR	11	2	1.3262			√
alr1594	730	1	63.4082	0.0200009	63.408	46.466	63.408	K	TSIHIEKYEIEARQTKLGPEEITREIPNVGE	QTK(1)LGPEEITR	QTK(63.41)LGPEEITR	3	3	-4.156			√
alr1614	26	1	54.6078	0.0174826	66.435	19.842	54.608	K	GEITSELKLLDNESLKIKVLAAIPWNQPPLN	LLDNESLK(1)IK(1)	LLDNESLK(54.61)IK(54.61)	8	3	2.6328			√
alr1614	28	1	54.6078	0.0174826	66.435	19.842	54.608	K	ITSELKLLDNESLKIKVLAAIPWNQPPLNWL	LLDNESLK(1)IK(1)	LLDNESLK(54.61)IK(54.61)	10	3	2.6328			√
alr1722	311	0.953325	11.9064	0.0064899	56.094	40.154	56.094	K	TDVKFEFNKKAQSAGK_______________	LTDVK(0.051)FEFNK(0.566)K(0.43)AQSAGK(0.953)	LTDVK(-11.33)FEFNK(1.32)K(-1.32)AQSAGK(11.91)	17	2	3.9267			√
alr1742	23	1	42.9732	4.29188e-06	61.89	49.81	42.973	K	DLGTTNSCVAVMEGGKPTVIANAEGFRTTPS	VVGIDLGTTNSCVAVMEGGK(1)PTVIANAEGFR	VVGIDLGTTNSCVAVMEGGK(42.97)PTVIANAEGFR	20	3	-2.9342			√
alr1929	4	0.998833	29.2837	0.0378904	40.496	19.912	40.496	K	____________MIIKECLIASKTNYFKLIG	MIIK(0.999)ECLIASK(0.01)TNYFK(0.991)	MIIK(29.28)ECLIASK(-20.37)TNYFK(20.37)	4	2	1.2238			√
alr1929	16	0.990903	20.3662	0.0378904	40.496	19.912	40.496	K	MIIKECLIASKTNYFKLIGGANINMEKFLKL	MIIK(0.999)ECLIASK(0.01)TNYFK(0.991)	MIIK(29.28)ECLIASK(-20.37)TNYFK(20.37)	16	2	1.2238			√
alr2044	636	0.991601	20.7264	0.022589	49.813	20.726	49.813	K	IVWLKYSTSIRDRIQKVQKQIKRLESSLKAT	DRIQK(0.992)VQK(0.008)QIK	DRIQK(20.73)VQK(-20.73)QIK(-49.81)	5	2	-0.24516			√
alr2211	322	1	56.4815	0.000132775	68.034	24.652	56.482	K	YGSANNPGGVVNTITKKPLPDPSYRVGMTIG	GPASVLYGSANNPGGVVNTITK(1)K(1)	GPASVLYGSANNPGGVVNTITK(56.48)K(56.48)	22	2	-1.3672			√
alr2211	323	1	56.4815	0.000132775	68.034	24.652	56.482	K	GSANNPGGVVNTITKKPLPDPSYRVGMTIGS	GPASVLYGSANNPGGVVNTITK(1)K(1)	GPASVLYGSANNPGGVVNTITK(56.48)K(56.48)	23	2	-1.3672			√
alr2256	378	1	43.791	0.0171057	50.608	14.415	43.791	K	NNFASQPIVQDLGLYKGYSPGSESINIPVKL	INNFASQPIVQDLGLYK(1)	INNFASQPIVQDLGLYK(43.79)	17	3	-2.1078			√
alr2257	84	1	92.4704	0.0112031	92.47	12.093	92.47	K	LYDITIYQTGWRLGGKCATGRNIKPHTADCE	LGGK(1)CATGR	LGGK(92.47)CATGR	4	1	-3.6152			√
alr2295	347	0.999927	47.9905	5.40969e-06	63.69	40.99	63.69	K	RDTLFQNLVTYQSDQKGLQSQVKTLDSEIQR	DTLFQNLVTYQSDQK(1)GLQSQVK	DTLFQNLVTYQSDQK(47.99)GLQSQVK(-47.99)	15	3	-4.0351			√
alr2345	101	1	52.4897	0.0336853	52.49	27.635	52.49	K	VDLRFSTAGWQRHPQKGKALPIALHSQHPSY	FSTAGWQRHPQK(1)GK(1)	FSTAGWQRHPQK(52.49)GK(52.49)	12	2	2.328			√
alr2345	103	1	52.4897	0.0336853	52.49	27.635	52.49	K	LRFSTAGWQRHPQKGKALPIALHSQHPSYLG	FSTAGWQRHPQK(1)GK(1)	FSTAGWQRHPQK(52.49)GK(52.49)	14	2	2.328			√
alr2411	2	1	44.7212	0.0301744	59.205	35.233	44.721	K	______________MKQVVDNRYRIIRQLGQ	MK(1)QVVDNR	MK(44.72)QVVDNR	2	1	1.4212			√
alr2559	28	0.99999	51.5897	0.0191931	53.569	12.854	53.569	K	ALENSDARDSRFNNKKLTNSNQTRDTLEIKC	K(1)LTNSNQTRDTLEIKCR	K(51.59)LTNSNQTRDTLEIK(-51.59)CR	1	2	1.1329			√
alr2679	1299	1	42.5556	0.034312	42.556	22.174	42.556	K	TLQAGEELSIVTQHKKLYQYLLQILQNQEQR	K(1)LYQYLLQILQNQEQR	K(42.56)LYQYLLQILQNQEQR	1	2	3.8746			√
alr2751	2	1	46.0014	0.0272681	46.001	12.624	46.001	K	______________MKAFVAGATGETGRRIV	MK(1)AFVAGATGETGR	MK(46)AFVAGATGETGR	2	2	-3.597			√
alr2812	4	1	78.5161	0.0415778	78.516	40.213	78.516	K	____________MKRKQESKGAGEKRQGAGG	RK(1)QESK(1)GAGEK	RK(78.52)QESK(78.52)GAGEK(-78.52)	2	2	-3.8274			√
alr2812	8	1	78.5161	0.0415778	78.516	40.213	78.516	K	________MKRKQESKGAGEKRQGAGGRGQG	RK(1)QESK(1)GAGEK	RK(78.52)QESK(78.52)GAGEK(-78.52)	6	2	-3.8274			√
alr2856	359	1	112.842	0.00569578	117.04	86.782	112.84	K	EVERLGLENQVGVLMKAFVLYQARLRVLPKL	LGLENQVGVLMK(1)	LGLENQVGVLMK(112.84)	12	2	2.4474			√
alr2879	12	1	47.7121	0.0100229	47.712	27.972	47.712	K	____MSVFVAVDQIDKVFELTGGGKYIALKG	SVFVAVDQIDK(1)VFELTGGGK(1)	SVFVAVDQIDK(47.71)VFELTGGGK(47.71)	11	2	2.9267			√
alr2879	21	1	47.7121	0.0100229	47.712	27.972	47.712	K	AVDQIDKVFELTGGGKYIALKGIDLQIRKGE	SVFVAVDQIDK(1)VFELTGGGK(1)	SVFVAVDQIDK(47.71)VFELTGGGK(47.71)	20	2	2.9267			√
alr3079	9	1	58.9811	0.0057666	79.116	61.252	58.981	K	_______MPSEIAVEKKKLKNPPLQLHYLGD	PSEIAVEK(1)K(1)K(1)	PSEIAVEK(58.98)K(58.98)K(58.98)	8	2	0.9001			√
alr3079	10	1	58.9811	0.0057666	79.116	61.252	58.981	K	______MPSEIAVEKKKLKNPPLQLHYLGDR	PSEIAVEK(1)K(1)K(1)	PSEIAVEK(58.98)K(58.98)K(58.98)	9	2	0.9001			√
alr3079	11	1	58.9811	0.0057666	79.116	61.252	58.981	K	_____MPSEIAVEKKKLKNPPLQLHYLGDRV	PSEIAVEK(1)K(1)K(1)	PSEIAVEK(58.98)K(58.98)K(58.98)	10	2	0.9001			√
alr3115	41	1	55.4522	0.0375445	55.452	18.027	55.452	K	SSTNIVNQNSQIIAIKTKPEKSITNQYPYIS	LSSTNIVNQNSQIIAIK(1)TK(1)	LSSTNIVNQNSQIIAIK(55.45)TK(55.45)	17	2	-2.7708			√
alr3115	43	1	55.4522	0.0375445	55.452	18.027	55.452	K	TNIVNQNSQIIAIKTKPEKSITNQYPYISTP	LSSTNIVNQNSQIIAIK(1)TK(1)	LSSTNIVNQNSQIIAIK(55.45)TK(55.45)	19	2	-2.7708			√
alr3344	183	1	42.1214	0.00108899	42.121	32.325	42.121	K	VSGEAASFAGHLGLGKLIALYDDNHISIDGS	IVDHYTYVILGDGCNMEGVSGEAASFAGHLGLGK(1)	IVDHYTYVILGDGCNMEGVSGEAASFAGHLGLGK(42.12)	34	3	0.063196			√
alr3364	239	1	40.5146	0.0332688	40.515	17.519	40.515	K	LRTRLMRQQRQTLQFKAALEKCLETSIPNYE	TRLMRQQRQTLQFK(1)AALEK(1)	TRLMRQQRQTLQFK(40.51)AALEK(40.51)	14	3	1.4193			√
alr3364	244	1	40.5146	0.0332688	40.515	17.519	40.515	K	MRQQRQTLQFKAALEKCLETSIPNYESPDED	TRLMRQQRQTLQFK(1)AALEK(1)	TRLMRQQRQTLQFK(40.51)AALEK(40.51)	19	3	1.4193			√
alr3365	305	1	51.6953	0.0129513	51.695	18.77	51.695	K	TQTKLKNIERLITEDKTLREFMTEVSFKRPQ	LITEDK(1)TLREFMTEVSFK(1)	LITEDK(51.7)TLREFMTEVSFK(51.7)	6	3	3.2685			√
alr3365	317	1	51.6953	0.0129513	51.695	18.77	51.695	K	TEDKTLREFMTEVSFKRPQSQTSKSPLCQQL	LITEDK(1)TLREFMTEVSFK(1)	LITEDK(51.7)TLREFMTEVSFK(51.7)	18	3	3.2685			√
alr3397	3	1	59.2451	0.0412217	59.245	19.244	59.245	K	_____________MDKLYWLDQIKLQDRAKV	MDK(1)LYWLDQIK(1)	MDK(59.25)LYWLDQIK(59.25)	3	2	1.5674			√
alr3397	11	1	59.2451	0.0412217	59.245	19.244	59.245	K	_____MDKLYWLDQIKLQDRAKVGDKAFYLS	MDK(1)LYWLDQIK(1)	MDK(59.25)LYWLDQIK(59.25)	11	2	1.5674			√
alr3406	81	1	71.5551	0.0254353	71.555	51.951	71.555	K	LNFVKDLVVEGTRSNKPILVSPFKLGDYSKQ	DLVVEGTRSNK(1)PILVSPFK(1)	DLVVEGTRSNK(71.56)PILVSPFK(71.56)	11	2	0.15959			√
alr3406	89	1	71.5551	0.0254353	71.555	51.951	71.555	K	VEGTRSNKPILVSPFKLGDYSKQKSKFEFIF	DLVVEGTRSNK(1)PILVSPFK(1)	DLVVEGTRSNK(71.56)PILVSPFK(71.56)	19	2	0.15959			√
alr3428	85	1	72.2335	0.018089	83.801	21.087	72.234	K	RQHGLSYSQLIGNLKKADIQLNRKMLAQLAV	K(1)ADIQLNR	K(72.23)ADIQLNR	1	2	-3.9337			√
alr3449	133	1	57.1739	0.0111573	57.174	30.036	57.174	K	AEAKTNLQKAQELLQKQRQPETAKRVAKLLE	AQELLQK(1)QRQPETAK(1)R	AQELLQK(57.17)QRQPETAK(57.17)R	7	2	4.2692			√
alr3449	141	1	57.1739	0.0111573	57.174	30.036	57.174	K	KAQELLQKQRQPETAKRVAKLLEQMNTKTI_	AQELLQK(1)QRQPETAK(1)R	AQELLQK(57.17)QRQPETAK(57.17)R	15	2	4.2692			√
alr3455	205	1	48.8228	0.00382083	61.097	40.447	48.823	K	LQQLAETFSEVQLQLKSVATSRRQTAIAAVT	QLQQLAETFSEVQLQLK(1)	QLQQLAETFSEVQLQLK(48.82)	17	3	2.0684			√
alr3456	76	0.775096	4.251	0.00334015	44.632	24.877	44.632	K	VEVLSRECRLEQALVKDKRQPNLVLLPAAQN	LEQALVK(0.775)DK(0.81)RQPNLVLLPAAQNRTK(0.415)	LEQALVK(4.25)DK(4.99)RQPNLVLLPAAQNRTK(-4.25)	7	3	-1.5607			√
alr3456	78	0.809663	4.98509	0.00334015	44.632	24.877	44.632	K	VLSRECRLEQALVKDKRQPNLVLLPAAQNRT	LEQALVK(0.775)DK(0.81)RQPNLVLLPAAQNRTK(0.415)	LEQALVK(4.25)DK(4.99)RQPNLVLLPAAQNRTK(-4.25)	9	3	-1.5607			√
alr3464	164	0.874578	8.43424	0.0381056	42.395	25.028	42.395	K	KKQPRLLNLNPTMVEKQGFKHFMLKEIYEQP	LLNLNPTMVEK(0.875)QGFK(0.125)	LLNLNPTMVEK(8.43)QGFK(-8.43)	11	2	2.0793			√
alr3576	128	1	48.704	0.0263475	48.704	17.743	48.704	K	AAGSKARKLAVGEVVKPLQLDKGKGEVVPDP	LAVGEVVK(1)PLQLDK(1)GK(1)	LAVGEVVK(48.7)PLQLDK(48.7)GK(48.7)	8	3	-3.6475			√
alr3576	134	1	48.704	0.0263475	48.704	17.743	48.704	K	RKLAVGEVVKPLQLDKGKGEVVPDPHVWGSA	LAVGEVVK(1)PLQLDK(1)GK(1)	LAVGEVVK(48.7)PLQLDK(48.7)GK(48.7)	14	3	-3.6475			√
alr3576	136	1	48.704	0.0263475	48.704	17.743	48.704	K	LAVGEVVKPLQLDKGKGEVVPDPHVWGSAEN	LAVGEVVK(1)PLQLDK(1)GK(1)	LAVGEVVK(48.7)PLQLDK(48.7)GK(48.7)	16	3	-3.6475			√
alr3725	40	1	45.6082	0.0143944	45.608	18.573	45.608	K	LVTLLEPFGGMAAFVKPGQRVLLKPNLLTGA	SLVTLLEPFGGMAAFVK(1)PGQR	SLVTLLEPFGGMAAFVK(45.61)PGQR	17	3	1.1357			√
alr3739	15	1	42.7176	0.0144311	58.37	23.192	42.718	K	_MQFIDQAQIEVEAGKGGDGIVAFRREKYVP	QFIDQAQIEVEAGK(1)	QFIDQAQIEVEAGK(42.72)	14	2	-1.9228			√
alr3800	55	0.882234	8.61867	0.0318755	52.247	37.456	52.247	K	VYGKQVQQMMSLIDAKEALAKKLDREPSLPE	QVQQMMSLIDAK(0.882)EALAK(0.118)	QVQQMMSLIDAK(8.62)EALAK(-8.62)	12	2	1.4522			√
alr3844	160	1	84.2437	0.0159624	84.244	71.888	84.244	K	MATDVGAIYKTTDGGKNWKAQVEAAVGVVRN	TTDGGK(1)NWK(1)	TTDGGK(84.24)NWK(84.24)	6	2	3.806			√
alr3844	163	1	84.2437	0.0159624	84.244	71.888	84.244	K	DVGAIYKTTDGGKNWKAQVEAAVGVVRNLER	TTDGGK(1)NWK(1)	TTDGGK(84.24)NWK(84.24)	9	2	3.806			√
alr3937	243	1	42.8643	0.0384064	42.864	22.658	42.864	K	LQAQLEIDGVRILTQKMVTQVKRIDDKKWVQ	ILTQK(1)MVTQVK(1)R	ILTQK(42.86)MVTQVK(42.86)R	5	2	-0.62495			√
alr3937	249	1	42.8643	0.0384064	42.864	22.658	42.864	K	IDGVRILTQKMVTQVKRIDDKKWVQAGEKAI	ILTQK(1)MVTQVK(1)R	ILTQK(42.86)MVTQVK(42.86)R	11	2	-0.62495			√
alr4054	5	1	66.4795	6.00632e-07	66.479	60.385	66.479	K	___________MEALKDVEEVQMETPFGSPS	EALK(1)DVEEVQMETPFGSPSDALILGTLDGTR	EALK(66.48)DVEEVQMETPFGSPSDALILGTLDGTR	4	3	-2.0883			√
alr4247	23	0.999899	50.2943	0.00306485	51.348	36.585	51.348	K	KKYMLEQELLIANEPKYYKQNILIIGGGPSG	VTTNMNKKYMLEQELLIANEPK(1)	VTTNMNK(-50.29)K(-50.29)YMLEQELLIANEPK(50.29)	22	4	0.31349			√
alr4249	375	0.926064	10.9808	0.0139744	79.474	28.867	45.359	K	LSRERVRQIQSKAMRKLRRPHIAKRLKGWLI	QIQSK(0.074)AMRK(0.926)LR	QIQSK(-10.98)AMRK(10.98)LR	9	3	-1.5937			√
alr4278	278	1	62.8229	0.00159556	119.29	74.844	62.823	K	KHNSYEIPRLIVNYTKSPKQIIKMVEELAPT	LIVNYTK(1)SPK(1)	LIVNYTK(62.82)SPK(62.82)	7	3	4.1804			√
alr4278	281	1	62.8229	0.00159556	119.29	74.844	62.823	K	SYEIPRLIVNYTKSPKQIIKMVEELAPTSNQ	LIVNYTK(1)SPK(1)	LIVNYTK(62.82)SPK(62.82)	10	3	4.1804			√
alr4282	12	1	40.3516	0.0399219	40.352	21.745	40.352	K	____MPNLLIPIQNSKLGKPNGIRVCPYVSV	MPNLLIPIQNSK(1)	MPNLLIPIQNSK(40.35)	12	2	0.93804			√
alr4323	18	1	47.559	0.0124509	47.559	12.874	47.559	K	LAYLILAHNNPNHLQKLISSLDTSDVHFFVH	MNLAYLILAHNNPNHLQK(1)	MNLAYLILAHNNPNHLQK(47.56)	18	2	3.0221			√
alr4359	2	1	51.029	0.00342278	51.029	36.415	51.029	K	______________MKVNLQPVLNDANLDAQ	K(1)VNLQPVLNDANLDAQQPSSQR	K(51.03)VNLQPVLNDANLDAQQPSSQR	1	3	-2.3506			√
alr4359	369	1	46.1582	0.0426765	46.158	24.072	46.158	K	QGDRVGAATMLQTAAKTALQMGDTGAATVLQ	VGAATMLQTAAK(1)	VGAATMLQTAAK(46.16)	12	2	2.0007			√
alr4393	235	1	40.7274	0.0376006	49.189	13.693	40.727	K	RELANRQQALQQRDQKISQLDKIIQNRNLEI	DQK(1)ISQLDK(1)IIQNR	DQK(40.73)ISQLDK(40.73)IIQNR	3	2	-1.2167			√
alr4393	241	1	40.7274	0.0376006	49.189	13.693	40.727	K	QQALQQRDQKISQLDKIIQNRNLEIAQREEV	DQK(1)ISQLDK(1)IIQNR	DQK(40.73)ISQLDK(40.73)IIQNR	9	2	-1.2167			√
alr4393	136	1	73.4995	0.0244512	73.499	48.646	73.499	K	KQVETQRDQAKKEKLKAQQDLAQTQAQYQRT	LK(1)AQQDLAQTQAQYQR	LK(73.5)AQQDLAQTQAQYQR	2	2	-2.3543			√
alr4393	131	1	51.2675	0.0279778	51.268	33.459	51.268	K	TRTDKKQVETQRDQAKKEKLKAQQDLAQTQA	QVETQRDQAK(1)K(1)EK(1)	QVETQRDQAK(51.27)K(51.27)EK(51.27)	10	2	-2.5989			√
alr4393	132	1	51.2675	0.0279778	51.268	33.459	51.268	K	RTDKKQVETQRDQAKKEKLKAQQDLAQTQAQ	QVETQRDQAK(1)K(1)EK(1)	QVETQRDQAK(51.27)K(51.27)EK(51.27)	11	2	-2.5989			√
alr4393	134	1	51.2675	0.0279778	51.268	33.459	51.268	K	DKKQVETQRDQAKKEKLKAQQDLAQTQAQYQ	QVETQRDQAK(1)K(1)EK(1)	QVETQRDQAK(51.27)K(51.27)EK(51.27)	13	2	-2.5989			√
alr4394	20	1	41.0916	0.025606	41.092	9.4947	41.092	K	AFSPTQPVILGFDPGKDKCGLAVMGLDRQLY	MTLSAFSPTQPVILGFDPGK(1)	MTLSAFSPTQPVILGFDPGK(41.09)	20	2	-2.9206			√
alr4404	172	0.972216	16.5204	1.67287e-05	46.898	38.9	46.898	K	LQLTDNYSVATPADWKDGDKVVIVPSLKDPE	VIDSLQLTDNYSVATPADWK(0.972)DGDK(0.972)VVIVPSLK(0.049)DPEVLK(0.007)	VIDSLQLTDNYSVATPADWK(16.52)DGDK(16.52)VVIVPSLK(-16.52)DPEVLK(-26.5)	20	4	-3.7471			√
alr4404	176	0.972216	16.5204	1.67287e-05	46.898	38.9	46.898	K	DNYSVATPADWKDGDKVVIVPSLKDPEVLKE	VIDSLQLTDNYSVATPADWK(0.972)DGDK(0.972)VVIVPSLK(0.049)DPEVLK(0.007)	VIDSLQLTDNYSVATPADWK(16.52)DGDK(16.52)VVIVPSLK(-16.52)DPEVLK(-26.5)	24	4	-3.7471			√
alr4504	208	0.959119	14.5274	0.0347323	45.077	23.205	45.077	K	IYESKKRNSERDIQEKTQQKEKDWLEREKLN	DIQEK(0.959)TQQK(0.034)EK(0.007)DWLER	DIQEK(14.53)TQQK(-14.53)EK(-21.33)DWLER	5	2	1.5037			√
alr4529	9	1	49.3505	0.0269871	49.35	31.016	49.35	K	_______MDELTALVKQTCQHPRGSIERQKG	DELTALVK(1)QTCQHPR	DELTALVK(49.35)QTCQHPR	8	2	0.33463			√
alr4559	66	1	55.8154	0.00437685	74.966	61.692	55.815	K	NINDIDNSNKSLEQEKLWQQQLVAYQRETQA	SLEQEK(1)LWQQQLVAYQR	SLEQEK(55.82)LWQQQLVAYQR	6	3	0.020002			√
alr4641	187	1	53.2811	0.000178376	53.281	36.019	53.281	K	SHPDEVCPAGWQPGEKTMTPDPVKSKVYFAA	TLQAIQYVQSHPDEVCPAGWQPGEK(1)	TLQAIQYVQSHPDEVCPAGWQPGEK(53.28)	25	3	-0.6007			√
alr4672	10	1	100.726	0.0332068	101.33	14.855	101.33	K	______MILLKNPGLKAITKSPMVDRINDIA	NPGLK(1)AITK	NPGLK(100.73)AITK(-100.73)	5	2	2.5151			√
alr4718	413	0.982942	17.686	0.0149357	43.798	22.547	43.798	K	KDSQHQPRSAAQGVPKKSGKKRLTNSGKR__	PK(0.001)DSQHQPRSAAQGVPK(0.983)K(0.983)SGK(0.033)	PK(-32.36)DSQHQPRSAAQGVPK(17.69)K(17.69)SGK(-17.69)	17	2	0.38696			√
alr4718	414	0.982942	17.686	0.0149357	43.798	22.547	43.798	K	DSQHQPRSAAQGVPKKSGKKRLTNSGKR___	PK(0.001)DSQHQPRSAAQGVPK(0.983)K(0.983)SGK(0.033)	PK(-32.36)DSQHQPRSAAQGVPK(17.69)K(17.69)SGK(-17.69)	18	2	0.38696			√
alr4786	2	0.999965	50.3707	0.0327294	50.786	22.924	50.786	K	______________MKMSINQIGRSNKVQIE	K(1)MSINQIGRSNKVQIEK	K(50.37)MSINQIGRSNK(-50.37)VQIEK(-50.79)	1	2	-1.6287			√
alr4877	178	0.999978	46.5961	0.00351912	109.42	34.475	109.42	K	VADGESFNGIKKDKIKWSVTQEDLKNHQVLI	DKIK(1)WSVTQEDLK	DK(-46.6)IK(46.6)WSVTQEDLK(-65.11)	4	2	2.3027			√
alr4878	11	1	78.4962	0.00219124	78.496	34.361	78.496	K	_____MGKIMPVSNTKPSLQRQIKTMIRSSV	GKIMPVSNTK(1)	GK(-78.5)IMPVSNTK(78.5)	10	2	2.7952			√
alr4905	4	1	40.9205	0.0207076	76.228	43.622	40.921	K	____________MFQKLDIKSIFLKLLRLPF	FQK(1)LDIK(1)	FQK(40.92)LDIK(40.92)	3	1	-0.77923			√
alr4911	260	1	88.4407	0.0181587	88.441	59.113	88.441	K	FKKETGNRLQELSAAKELQQRRQELENQKNS	LQELSAAK(1)ELQQR	LQELSAAK(88.44)ELQQR	8	3	-0.28151			√
alr4961	378	1	55.3353	0.00267626	55.335	23.508	55.335	K	DKLTQSCQKLTQLRQKTGATLESRLIAELKP	LTQLRQK(1)TGATLESR	LTQLRQK(55.34)TGATLESR	7	3	-3.5005			√
alr4976	16	1	44.7647	0.0344378	44.765	14.829	44.765	K	MNMQLINRNFLATHCKRRNFLLGAGLITGLV	NMQLINRNFLATHCK(1)R	NMQLINRNFLATHCK(44.76)R	15	2	1.9662			√
alr4995	398	1	50.1233	0.0423728	50.123	33.55	50.123	K	STIYPTEVRINGQWIKVENQRMDGAIAITQT	INGQWIK(1)VENQR	INGQWIK(50.12)VENQR	7	2	-3.2078			√
alr5154	28	0.998344	27.8028	0.0232598	43.349	40.074	43.349	K	ARVIVDKDPVPTSFEKWAQPGHFDRTLARGP	VIVDK(0.002)DPVPTSFEK(0.998)WAQPGHFDR	VIVDK(-27.8)DPVPTSFEK(27.8)WAQPGHFDR	14	4	-1.9499			√
alr5199	6	1	75.3384	0.0202496	95.62	16.023	95.62	K	__________MGQRAKEKELKGVIPGILRIL	AK(1)EKELK	AK(75.34)EK(-75.34)ELK(-95.62)	2	1	1.247			√
alr5200	181	1	43.5343	0.00595907	51.487	9.6271	43.534	K	RVQQFWREVLPNNVGKTVLVVAHGGTNRALI	EVLPNNVGK(1)TVLVVAHGGTNR	EVLPNNVGK(43.53)TVLVVAHGGTNR	9	3	1.0421			√
alr5203	311	1	54.6078	0.0260697	75.378	49.336	54.608	K	NENKPLKRFLKNLDRKLNRFLTDRYTEMLPQ	NLDRK(1)LNRFLTDR	NLDRK(54.61)LNRFLTDR	5	2	-2.0285			√
alr5204	46	0.999708	37.292	0.0344423	75.378	19.829	75.378	K	PFQAIYQKLNKLVQNKAENKLHNKYAIYSID	LVQNK(1)AENK(0.999)LHNK(0.001)	LVQNK(37.29)AENK(29.22)LHNK(-29.22)	5	2	-1.6127			√
alr5204	50	0.999115	29.2201	0.0344423	75.378	19.829	75.378	K	IYQKLNKLVQNKAENKLHNKYAIYSIDSTVI	LVQNK(1)AENK(0.999)LHNK(0.001)	LVQNK(37.29)AENK(29.22)LHNK(-29.22)	9	2	-1.6127			√
alr5234	2	1	93.1624	0.00954851	93.162	8.5947	93.162	K	______________MKSNINIIKIPVYLERL	MK(1)SNINIIK	MK(93.16)SNINIIK(-93.16)	2	2	0.2282			√
alr5253	86	1	46.5921	0.0356551	46.592	10.289	46.592	K	SDTIMGSLLTPDELQKLARRLLKTERVQGAI	NISDTIMGSLLTPDELQK(1)	NISDTIMGSLLTPDELQK(46.59)	18	2	-0.082313			√
alr5272	505	0.991265	20.9982	0.0248497	42.556	22.174	42.556	K	VQTLANLCAIAIRQAKLDATNQARLKKLEQR	QAK(0.991)LDATNQARLK(0.504)K(0.504)LEQR	QAK(21)LDATNQARLK(0)K(0)LEQR	3	2	3.9604			√
alr7059	230	1	119.274	3.49559e-06	176.95	135.71	119.27	K	PKTIQDLRTLTQHLFKRQPNQATA_______	TIQDLRTLTQHLFK(1)R	TIQDLRTLTQHLFK(119.27)R	14	2	-0.27614			√
alr7089	12	1	45.8792	0.00298429	61.344	29.293	45.879	K	____MTLINEVSHEYKSMLNLRHKSINKRLR	TLINEVSHEYK(1)SMLNLR	TLINEVSHEYK(45.88)SMLNLR	11	2	-3.1281			√
alr7243	373	0.99999	49.9615	0.0190089	55.04	26.689	55.04	K	ELVTLFLSKNARVDLKDKQGKTALDLARQLN	NARVDLK(1)DK(1)QGK	NARVDLK(49.96)DK(49.95)QGK(-49.95)	7	3	3.324			√
alr7243	375	0.99999	49.9451	0.0190089	55.04	26.689	55.04	K	VTLFLSKNARVDLKDKQGKTALDLARQLNKT	NARVDLK(1)DK(1)QGK	NARVDLK(49.96)DK(49.95)QGK(-49.95)	9	3	3.324			√
alr7298	267	0.961929	19.3707	0.0331585	45.608	14.842	45.608	K	LENKNNITQINAELEKLNTRSKQLEQNNLAA	YLENK(0.038)NNITQINAELEK(0.962)LNTR	YLENK(-19.37)NNITQINAELEK(19.37)LNTR	17	3	-3.8542			√
alr7326	153	1	46.1582	0.0356316	46.158	7.1363	46.158	K	SQSKIQAELTAMDQNKRELWREKGAGEVTLK	IQAELTAMDQNK(1)R	IQAELTAMDQNK(46.16)R	12	2	1.221			√
alr7552	559	0.999907	40.3689	0.0343317	91.636	27.942	91.636	K	NQRLTTNRNLGYVHSKIKVRGNTNQNISYIN	LTTNRNLGYVHSK(1)IK	LTTNRNLGYVHSK(40.37)IK(-40.37)	13	2	-1.0047			√
alr7569	9	0.999993	51.7872	0.0405478	51.787	23.681	51.787	K	_______MKLSIEQSKLAEILETAYFAISPK	KLSIEQSK(1)	K(-51.79)LSIEQSK(51.79)	8	2	1.3228			√
alr7586	6	1	48.0533	0.00187231	48.053	42.26	48.053	K	__________MNSFPKTLSSENFSSSQYNNR	MNSFPK(1)TLSSENFSSSQYNNR	MNSFPK(48.05)TLSSENFSSSQYNNR	6	3	0.49598			√
alr7613	12	0.999766	36.3001	0.0348115	40.025	12.689	40.025	K	____MSKIRIGNTVVKSNEKLRQIQSQVFTS	SKIRIGNTVVK(1)SNEK(1)	SK(-36.3)IRIGNTVVK(36.3)SNEK(38.92)	11	3	2.5281			√
alr7613	16	0.999872	38.9187	0.0348115	40.025	12.689	40.025	K	MSKIRIGNTVVKSNEKLRQIQSQVFTSYGYQ	SKIRIGNTVVK(1)SNEK(1)	SK(-36.3)IRIGNTVVK(36.3)SNEK(38.92)	15	3	2.5281			√
alr7635	418	1	49.4629	0.040406	49.463	28.72	49.463	K	VMVGTGKGAENGILIKGAESLELAHKIQTIV	GAENGILIK(1)GAESLELAHK(1)	GAENGILIK(49.46)GAESLELAHK(49.46)	9	3	-0.64479			√
alr7635	428	1	49.4629	0.040406	49.463	28.72	49.463	K	NGILIKGAESLELAHKIQTIVLDKTGTITQG	GAENGILIK(1)GAESLELAHK(1)	GAENGILIK(49.46)GAESLELAHK(49.46)	19	3	-0.64479			√
alr7649	2572	1	64.8363	0.0288371	64.836	35.027	64.836	K	LQDFQFMSDRINNALKDVKKDLVER______	INNALK(1)DVK(1)K(1)	INNALK(64.84)DVK(64.84)K(64.84)	6	2	-3.198			√
alr7649	2575	1	64.8363	0.0288371	64.836	35.027	64.836	K	FQFMSDRINNALKDVKKDLVER_________	INNALK(1)DVK(1)K(1)	INNALK(64.84)DVK(64.84)K(64.84)	9	2	-3.198			√
alr7649	2576	1	64.8363	0.0288371	64.836	35.027	64.836	K	QFMSDRINNALKDVKKDLVER__________	INNALK(1)DVK(1)K(1)	INNALK(64.84)DVK(64.84)K(64.84)	10	2	-3.198			√
alr8560	107	1	50.909	0.014498	50.909	22.896	50.909	K	KNLSPKARLILVQSMKLGDKASPTRRVWIPK	LILVQSMK(1)LGDK(1)	LILVQSMK(50.91)LGDK(50.91)	8	2	3.1658			√
alr8560	111	1	50.909	0.014498	50.909	22.896	50.909	K	PKARLILVQSMKLGDKASPTRRVWIPKPGSS	LILVQSMK(1)LGDK(1)	LILVQSMK(50.91)LGDK(50.91)	12	2	3.1658			√
alr8563	2	0.99999	50.0394	0.0261509	50.039	23.077	50.039	K	______________MKRQMTKRRARLNDDND	MK(1)RQMTK	MK(50.04)RQMTK(-50.04)	2	2	-2.7527			√
alr9505	9	1	58.6762	0.0419062	58.676	40.857	58.676	K	_______MISINYEQKNLRMAKKGTPRISAD	MISINYEQK(1)NLR	MISINYEQK(58.68)NLR	9	2	-1.7604			√
asl1293	4	0.999915	40.7274	0.0406946	40.727	7.781	40.727	K	____________MWGKQRQRIAIARGGFKNL	MWGK(1)QRQRIAIARGGFK	MWGK(40.73)QRQRIAIARGGFK(-40.73)	4	2	3.0476			√
asl2601	44	0.999943	42.2178	0.0296249	44.44	28.813	44.44	K	TEISSEQLTEMRHFIKNDRLLQHYVKQKILI	HFIK(1)NDRLLQHYVK(0.947)QK(0.053)	HFIK(42.22)NDRLLQHYVK(12.53)QK(-12.53)	4	4	-0.71615			√
asl2601	54	0.947064	12.526	0.0296249	44.44	28.813	44.44	K	MRHFIKNDRLLQHYVKQKILIIQE_______	HFIK(1)NDRLLQHYVK(0.947)QK(0.053)	HFIK(42.22)NDRLLQHYVK(12.53)QK(-12.53)	14	4	-0.71615			√
asl2794	79	1	40.5891	0.027187	40.589	8.5808	40.589	K	KNQVISTISQPRRNLKYRGVIYS________	NQVISTISQPRRNLK(1)YR	NQVISTISQPRRNLK(40.59)YR	15	2	-1.2609			√
asl3777	31	1	61.3438	0.0349103	61.344	36.222	61.344	K	KQLAVPEQRMILQAIKAEQDAWWQSRLDDGE	MILQAIK(1)AEQDAWWQSR	MILQAIK(61.34)AEQDAWWQSR	7	2	-3.6008			√
asl4266	5	1	48.283	0.0327024	48.283	8.2815	48.283	K	___________MSGNKAYLRELKASAPATAT	MSGNK(1)AYLRELK(1)	MSGNK(48.28)AYLRELK(48.28)	5	2	3.3013			√
asl4266	12	1	48.283	0.0327024	48.283	8.2815	48.283	K	____MSGNKAYLRELKASAPATATAIQKLTV	MSGNK(1)AYLRELK(1)	MSGNK(48.28)AYLRELK(48.28)	12	2	3.3013			√
asl4362	59	1	44.1881	0.0336847	44.188	14.381	44.188	K	IYTKDGIEEILNLQSKQGKAKAYQVKQVREV	DGIEEILNLQSK(1)QGK(1)AK(1)	DGIEEILNLQSK(44.19)QGK(44.19)AK(44.19)	12	2	1.9582			√
asl4362	62	1	44.1881	0.0336847	44.188	14.381	44.188	K	KDGIEEILNLQSKQGKAKAYQVKQVREVIIK	DGIEEILNLQSK(1)QGK(1)AK(1)	DGIEEILNLQSK(44.19)QGK(44.19)AK(44.19)	15	2	1.9582			√
asl4362	64	1	44.1881	0.0336847	44.188	14.381	44.188	K	GIEEILNLQSKQGKAKAYQVKQVREVIIKYE	DGIEEILNLQSK(1)QGK(1)AK(1)	DGIEEILNLQSK(44.19)QGK(44.19)AK(44.19)	17	2	1.9582			√
asr1257	6	1	91.6263	0.0159024	91.626	7.0586	91.626	K	__________MLYSVKLLKLPMQQHPTNGIF	MLYSVK(1)LLK	MLYSVK(91.63)LLK(-91.63)	6	2	2.939			√
asr1283	5	0.999928	41.3995	0.00514842	55.864	45.765	41.399	K	___________MAKAKISPVANTGAKPPYTF	MAK(1)AK(1)ISPVANTGAK	MAK(41.4)AK(41.4)ISPVANTGAK(-41.4)	5	2	-0.07954			√
asr3935	3	1	80.5041	0.00399606	84.658	49.147	84.658	K	_____________MNKGELVDAVAEKASVTK	NK(1)GELVDAVAEK	NK(80.5)GELVDAVAEK(-80.5)	2	2	3.1162			√
asr4605	47	1	107.061	0.0118271	112.84	88.753	112.84	K	LVDRIRKNVSIDWNLKVRTSQSFY_______	KNVSIDWNLK(1)VR	K(-107.06)NVSIDWNLK(107.06)VR	10	2	-2.1327			√
asr4648	3	0.999161	30.7604	0.0213737	44.188	12.126	44.188	K	_____________MLKRSKFETTQSQIMHRA	MLK(0.999)RSK(0.001)FETTQSQIMHR	MLK(30.76)RSK(-30.76)FETTQSQIMHR	3	2	-4.2934			√
all0070	58	0.999802	37.0285	0.00575549	44.596	36.417	44.596	D	QTTTPTTDKRSIGFIDRQLGTNPAELPPLPY	SIGFID(1)RQLGTNPAELPPLPYGYDALEK	SIGFID(37.03)RQLGTNPAELPPLPYGYD(-37.03)ALEK	6	4	-3.5489				√
all0136	70	1	45.0416	0.000272735	57.688	48.143	45.042	D	TAAYIPIQEMSINRVDAPEEVLQSNETREFF	TAAYIPIQEMSINRVD(1)APEEVLQSNETR	TAAYIPIQEMSINRVD(45.04)APEEVLQSNETR	16	3	0.38301				√
all1636	847	1	91.5838	0.00116974	91.584	74.353	91.584	D	IEDEKYRAEALSSLADKLPELLPEALAAARE	YRAEALSSLAD(1)K	YRAEALSSLAD(91.58)K	11	1	3.1489				√
all1940	410	0.997861	26.6879	0.00102604	48.867	45.364	48.867	D	ERVALNAQGFSGFPGDKYPNLMLFYALTAPN	VALNAQGFSGFPGD(0.998)KYPNLMLFYALTAPNHTVD(0.002)EVALALSK	VALNAQGFSGFPGD(26.69)KYPNLMLFYALTAPNHTVD(-26.69)EVALALSK	14	4	1.4669				√
all2846	441	1	65.3952	0.00184106	65.395	38.426	65.395	D	RILGEVTADRLNILRDADLIVRQEINQRGLY	LNILRD(1)AD(1)LIVRQEINQR	LNILRD(65.4)AD(65.4)LIVRQEINQR	6	2	-1.9245				√
all2846	443	1	65.3952	0.00184106	65.395	38.426	65.395	D	LGEVTADRLNILRDADLIVRQEINQRGLYNE	LNILRD(1)AD(1)LIVRQEINQR	LNILRD(65.4)AD(65.4)LIVRQEINQR	8	2	-1.9245				√
all3722	403	1	87.0009	0.00430565	97.911	75.68	87.001	D	GWRAMATVTQWVAVKD_______________	FLGWRAMATVTQWVAVKD(1)	FLGWRAMATVTQWVAVKD(87)	18	2	0.16545				√
all4008	504	0.999893	42.6323	0.00223122	69.602	55.922	69.602	D	QGLVSGCARVAHTGMDVGNFNAGDILVAPRT	VAHTGMD(1)VGNFNAGDILVAPR	VAHTGMD(42.63)VGNFNAGD(-42.63)ILVAPR	7	2	1.1374				√
all4131	370	1	49.2502	0.00164932	49.25	34.122	49.25	D	GGGDSVAAVEKVGLADQMSHISTGGGASLEL	VGLAD(1)QMSHISTGGGASLELLEGK	VGLAD(49.25)QMSHISTGGGASLELLEGK	5	3	1.9741				√
all4337	296	1	57.9187	0.000322061	57.919	55.605	57.919	D	AGDNAGVLLRGIQKADIERGMVLAKPGSITP	AD(1)IERGMVLAKPGSITPHTQFEGEVYVLTEK	AD(57.92)IERGMVLAKPGSITPHTQFEGEVYVLTEK	2	5	1.9665				√
all4337	218	0.782888	8.10884	0.00563357	44.788	30.841	44.788	D	MDAVDSYIPDPERDIDKPFLMAVEDVFSITG	D(0.121)ID(0.783)KPFLMAVED(0.096)VFSITGR	D(-8.11)ID(8.11)KPFLMAVED(-9.11)VFSITGR	3	3	-4.4269				√
all4563	83	1	44.3653	0.00369302	44.365	39.258	44.365	D	AAVETYPEIPIVMHQDHGNAPSTCYSAIKNN	HLILAAVETYPEIPIVMHQD(1)HGNAPSTCYSAIK	HLILAAVETYPEIPIVMHQD(44.37)HGNAPSTCYSAIK	20	4	1.9423				√
all4751	10	1	59.1984	0.00471285	63.408	45.822	59.198	D	______MPKVGIIYNDIKPVAGRVAIELKDK	MPKVGIIYND(1)IKPVAGR	MPKVGIIYND(59.2)IKPVAGR	10	2	-0.73569				√
alr0124	135	1	53.2005	0.00209736	53.201	26.447	53.201	D	EALAKLTNLTQLILSDNQITEIPEALAKLTN	LTNLTQLILSD(1)NQITEIPEALAK	LTNLTQLILSD(53.2)NQITEIPEALAK	11	3	1.6159				√
alr0523	22	0.999956	45.2212	0.000123307	57.009	47.221	57.009	D	KVVEQADRKGNYLSGDEINALSALVADSNKR	GNYLSGD(1)EINALSALVADSNK	GNYLSGD(45.22)EINALSALVAD(-45.22)SNK	7	3	-2.9575				√
alr0528	145	0.999848	38.3002	1.71611e-09	76.063	70.191	76.063	D	VGVQKMKDAAVGIANDPNGITKGDCSQLISE	MKDAAVGIAND(1)PNGITKGD(1)CSQLISEVASYFDR	MKD(-38.3)AAVGIAND(38.3)PNGITKGD(38.3)CSQLISEVASYFD(-53.68)R	11	3	2.4328				√
alr0528	153	0.999848	38.3002	1.71611e-09	76.063	70.191	76.063	D	AAVGIANDPNGITKGDCSQLISEVASYFDRA	MKDAAVGIAND(1)PNGITKGD(1)CSQLISEVASYFDR	MKD(-38.3)AAVGIAND(38.3)PNGITKGD(38.3)CSQLISEVASYFD(-53.68)R	19	3	2.4328				√
alr0528	86	0.992977	21.6815	0.00528948	47.548	30.329	47.548	D	GGNAYTNRRMAACLRDMEIILRYVTYAILAG	D(0.993)MEIILRYVTYAILAGD(0.007)ASVLDDR	D(21.68)MEIILRYVTYAILAGD(-21.68)ASVLD(-36.69)D(-41.64)R	1	2	-0.16199				√
alr0528	40	1	60.0318	0.000212117	60.032	44.089	60.032	D	LDALANVVKEGNKRLDVVNRITSNASAIVTN	LD(1)VVNRITSNASAIVTNAAR	LD(60.03)VVNRITSNASAIVTNAAR	2	3	-2.1411				√
alr0528	4	1	50.2837	0.00277151	50.284	24.847	50.284	D	____________MTLDVFTKVVSQADSRGEF	MTLD(1)VFTKVVSQAD(1)SR	MTLD(50.28)VFTKVVSQAD(50.28)SR	4	2	-1.8846				√
alr0528	14	1	50.2837	0.00277151	50.284	24.847	50.284	D	__MTLDVFTKVVSQADSRGEFLSNEQLDALA	MTLD(1)VFTKVVSQAD(1)SR	MTLD(50.28)VFTKVVSQAD(50.28)SR	14	2	-1.8846				√
alr0530	219	0.999997	54.9748	0.00527792	58.073	47.973	58.073	D	GPSGTNDSWGFRASADVAPKKNLGNAVGEGD	ASAD(1)VAPKKNLGNAVGEGDR	ASAD(54.97)VAPKKNLGNAVGEGD(-54.97)R	4	3	-1.3544				√
alr0610	604	0.994424	25.8887	0.00279481	47.099	35.449	47.099	D	FPKNWVEITERVCRTDIFGAAARDLGLLDIG	TD(0.994)IFGAAARD(0.994)LGLLD(0.994)IGED(0.011)D(0.006)PIHLFDGK	TD(25.89)IFGAAARD(25.89)LGLLD(25.89)IGED(-25.89)D(-30.09)PIHLFD(-46.48)GK	2	3	-3.7588				√
alr0610	612	0.994424	25.8887	0.00279481	47.099	35.449	47.099	D	TERVCRTDIFGAAARDLGLLDIGEDDPIHLF	TD(0.994)IFGAAARD(0.994)LGLLD(0.994)IGED(0.011)D(0.006)PIHLFDGK	TD(25.89)IFGAAARD(25.89)LGLLD(25.89)IGED(-25.89)D(-30.09)PIHLFD(-46.48)GK	10	3	-3.7588				√
alr0610	617	0.994424	25.8887	0.00279481	47.099	35.449	47.099	D	RTDIFGAAARDLGLLDIGEDDPIHLFDGKLF	TD(0.994)IFGAAARD(0.994)LGLLD(0.994)IGED(0.011)D(0.006)PIHLFDGK	TD(25.89)IFGAAARD(25.89)LGLLD(25.89)IGED(-25.89)D(-30.09)PIHLFD(-46.48)GK	15	3	-3.7588				√
alr1383	208	1	45.2691	0.00033474	45.269	33.428	45.269	D	AIVAGGLLVSLNALQDFGTTSIMRFDTFTRA	PAIVAGGLLVSLNALQD(1)FGTTSIMRFD(1)TFTR	PAIVAGGLLVSLNALQD(45.27)FGTTSIMRFD(45.27)TFTR	17	3	0.89386				√
alr1383	218	1	45.2691	0.00033474	45.269	33.428	45.269	D	LNALQDFGTTSIMRFDTFTRAIFLQYRYTFD	PAIVAGGLLVSLNALQD(1)FGTTSIMRFD(1)TFTR	PAIVAGGLLVSLNALQD(45.27)FGTTSIMRFD(45.27)TFTR	27	3	0.89386				√
alr1524	269	1	74.0624	0.00081548	74.062	66.951	74.062	D	RAEYAKELKQPIIMHDYLTAGFTANTTLARW	ELKQPIIMHD(1)YLTAGFTANTTLAR	ELKQPIIMHD(74.06)YLTAGFTANTTLAR	10	3	-1.2083				√
alr1594	10	1	47.8688	0.00302542	82.452	72.672	47.869	D	______MSSKKFNQVDKGRGMISENYIEPAF	MSSKKFNQVD(1)K	MSSKKFNQVD(47.87)K	10	2	-0.51392				√
alr1855	203	1	69.0102	0.000182251	90.685	18.68	69.01	D	LGLAWEDARELQLLNDKQKLITDIKKLKKDT	ELQLLND(1)KQKLITD(1)IK	ELQLLND(69.01)KQKLITD(69.01)IK	7	2	4.1486				√
alr1855	210	1	69.0102	0.000182251	90.685	18.68	69.01	D	ARELQLLNDKQKLITDIKKLKKDTESGVAIG	ELQLLND(1)KQKLITD(1)IK	ELQLLND(69.01)KQKLITD(69.01)IK	14	2	4.1486				√
alr3344	161	0.999959	43.8296	2.84412e-10	79.209	68.971	79.209	D	PDAKIVDHYTYVILGDGCNMEGVSGEAASFA	IVDHYTYVILGD(1)GCNMEGVSGEAASFAGHLGLGK	IVD(-43.83)HYTYVILGD(43.83)GCNMEGVSGEAASFAGHLGLGK	12	3	-0.61984				√
alr3344	468	0.998382	27.9028	6.52846e-07	68.049	58.654	68.049	D	LSALSQAGSIWVMTHDSIGQGEDGPTHQPIE	LSALSQAGSIWVMTHD(0.998)SIGQGED(0.002)GPTHQPIETLASLR	LSALSQAGSIWVMTHD(27.9)SIGQGED(-27.9)GPTHQPIETLASLR	16	4	3.7512				√
alr3537	66	1	51.8748	0.00527056	51.875	22.899	51.875	D	YPHLAHAVKLSIEEVDPEVIARRCEVVFLSM	LSIEEVD(1)PEVIARR	LSIEEVD(51.87)PEVIARR	7	3	0.927				√
alr3601	57	0.99982	38.8222	0.00132165	50.029	36.937	50.029	D	GNFYTKASYLLQQQLDLIVRIEQALVSPDAN	ASYLLQQQLD(1)LIVRIEQALVSPDANR	ASYLLQQQLD(38.82)LIVRIEQALVSPD(-38.82)ANR	10	3	-2.0412				√
alr3662	434	1	41.2874	0.00351252	41.287	39.425	41.287	D	HLTPELEVWANSNLKDEELTGALIVARALPA	AAVEEGIVPGGGTTLAHLTPELEVWANSNLKD(1)EELTGALIVAR	AAVEEGIVPGGGTTLAHLTPELEVWANSNLKD(41.29)EELTGALIVAR	32	4	-2.3682				√
alr3692	185	0.845672	8.04564	0.00136484	69.148	56.111	69.148	D	ANPFRRVDLLAQLHHDVDHNQAIALLKARIS	VD(0.017)LLAQLHHD(0.846)VD(0.137)HNQAIALLK	VD(-16.85)LLAQLHHD(8.05)VD(-8.05)HNQAIALLK	10	3	2.542				√
alr4550	325	1	47.2414	6.74617e-05	56.984	52.029	47.241	D	GRHSHYAAVNNPYFFDKTDGGNGALSTFSSE	HSHYAAVNNPYFFD(1)KTD(1)GGNGALSTFSSENPIYR	HSHYAAVNNPYFFD(47.24)KTD(47.24)GGNGALSTFSSENPIYR	14	3	0.11424				√
alr4550	328	1	47.2414	6.74617e-05	48.449	39.306	47.241	D	SHYAAVNNPYFFDKTDGGNGALSTFSSENPI	HSHYAAVNNPYFFD(1)KTD(1)GGNGALSTFSSENPIYR	HSHYAAVNNPYFFD(47.24)KTD(47.24)GGNGALSTFSSENPIYR	17	3	0.11424				√
alr4596	305	1	61.1023	0.0041694	61.102	53.016	61.102	D	IWMCDSKGIISTTRTDLNEEKQEFAVKAQGT	GIISTTRTD(1)LNEEKQEFAVK	GIISTTRTD(61.1)LNEEKQEFAVK	9	3	-2.6687				√
alr5154	58	0.821193	6.6238	0.00412587	47.38	41.719	47.38	D	PKTTTWIWNLHALAHDFDTHTSDLEDISRKI	TTTWIWNLHALAHD(0.821)FD(0.179)THTSDLEDISR	TTTWIWNLHALAHD(6.62)FD(-6.62)THTSD(-38.98)LED(-44.75)ISR	14	4	4.2174				√
alr5242	254	1	132.899	0.000124034	136.16	82.989	136.16	D	RGRPEQKLRDILLQGDAALRNGIRKIIKHGI	DILLQGD(1)AALR	D(-132.9)ILLQGD(132.9)AALR	7	2	-0.12533				√
alr5314	30	0.999822	37.4858	9.97463e-07	88.017	81.722	88.017	D	DPTTRRIWYAIATGNDFESHDGMTEENLYQK	IWYAIATGND(1)FESHDGMTEENLYQK	IWYAIATGND(37.49)FESHD(-37.49)GMTEENLYQK	10	3	-3.9215				√
alr5331	128	1	72.4959	2.28405e-05	128.36	57.278	72.496	D	CWTISSSQLKVIVNVDGSLKFQNSLRLTLRE	CWTISSSQLKVIVNVD(1)GSLK	CWTISSSQLKVIVNVD(72.5)GSLK	16	2	0.88016				√
all0005	379	0.995863	24.0186	0.00786347	48.794	16.474	48.794	K	SVSRVGSAAQTKAMKKVAGKIKLELAQFDDL	VGSAAQTKAMK(0.004)K(0.996)	VGSAAQTK(-37.2)AMK(-24.02)K(24.02)	12	1	3.1267					√
all0258	2	1	54.6078	0.0167364	54.608	32.134	54.608	K	______________MKLIAASLRRLSLAVLT	MK(1)LIAASLRR	MK(54.61)LIAASLRR	2	3	-0.99754					√
all0390	263	1	59.7997	0.0339543	59.8	29.99	59.8	K	PQQSIRTFANISYPQKRYVKLPLSILNTLVY	TFANISYPQK(1)R	TFANISYPQK(59.8)R	10	2	1.651					√
all0563	28	0.999709	35.3654	0.0241664	44.193	33.854	44.193	K	VERSESHSTNPKLQEKPMLKPELQAKFLSHL	LQEK(1)PMLK(1)PELQAK(0.001)	LQEK(35.37)PMLK(35.37)PELQAK(-35.37)	4	6	-2.0289					√
all0563	32	0.999709	35.3654	0.0241664	44.193	33.854	44.193	K	ESHSTNPKLQEKPMLKPELQAKFLSHLSNRK	LQEK(1)PMLK(1)PELQAK(0.001)	LQEK(35.37)PMLK(35.37)PELQAK(-35.37)	8	6	-2.0289					√
all0638	16	1	56.5476	0.00588242	56.548	6.1942	56.548	K	MPMSTLSFWQFFPSAKKPVCDSPSSLQTNPV	PMSTLSFWQFFPSAK(1)K(1)	PMSTLSFWQFFPSAK(56.55)K(56.55)	15	2	3.2704					√
all0638	17	1	56.5476	0.00588242	56.548	6.1942	56.548	K	PMSTLSFWQFFPSAKKPVCDSPSSLQTNPVR	PMSTLSFWQFFPSAK(1)K(1)	PMSTLSFWQFFPSAK(56.55)K(56.55)	16	2	3.2704					√
all0737	229	0.999955	44.3361	0.0335998	47.559	24.441	47.559	K	MRASKAMQDRVLSNPKIQVHWNTEVVDVFGN	MRASKAMQDRVLSNPK(1)	MRASK(-44.34)AMQDRVLSNPK(44.34)	16	2	-0.4638					√
all0775	21	1	51.8748	0.00850881	51.875	31.448	51.875	K	RVQVNSIAEAIAASQKYLLSLQNPAGYWWAE	RTQDRVQVNSIAEAIAASQK(1)	RTQDRVQVNSIAEAIAASQK(51.87)	20	2	-1.3543					√
all0778	12	1	63.4859	0.0244409	63.486	44.529	63.486	K	____MPDTKIVDANNKFGFKLFSEIAKQDGN	IVDANNK(1)FGFK(1)	IVDANNK(63.49)FGFK(63.49)	7	2	0.76186					√
all0778	16	1	63.4859	0.0244409	63.486	44.529	63.486	K	MPDTKIVDANNKFGFKLFSEIAKQDGNAKNI	IVDANNK(1)FGFK(1)	IVDANNK(63.49)FGFK(63.49)	11	2	0.76186					√
all0813	425	1	65.0378	0.017854	102.72	60.61	65.038	K	EARQKRLQINQQTINKILNVYSGKTLGLDLS	LQINQQTINK(1)	LQINQQTINK(65.04)	10	2	-0.81439					√
all0835	13	0.999998	56.5631	0.0246417	56.563	6.7499	56.563	K	___MKLFSGATNLILKASLALTGFMACLSFA	KLFSGATNLILK(1)	K(-56.56)LFSGATNLILK(56.56)	12	2	2.8117					√
all0859	227	1	51.7271	0.0208974	51.727	35.837	51.727	K	DTALKVGIVQGNIPNKIKLLPQGLSRAITGY	VGIVQGNIPNK(1)IK(1)	VGIVQGNIPNK(51.73)IK(51.73)	11	2	-3.5951					√
all0859	229	1	51.7271	0.0208974	51.727	35.837	51.727	K	ALKVGIVQGNIPNKIKLLPQGLSRAITGYTD	VGIVQGNIPNK(1)IK(1)	VGIVQGNIPNK(51.73)IK(51.73)	13	2	-3.5951					√
all0926	540	0.779962	8.2091	0.0123384	44.601	7.445	44.601	K	SNDVIDDLLALKINDKIQAGNELEQTKVSSN	INDK(0.78)IQAGNELEQTK(0.22)	INDK(8.21)IQAGNELEQTK(-8.21)	4	3	-2.0317					√
all0926	551	0.816313	9.78265	0.000802287	58.487	27.525	58.487	K	KINDKIQAGNELEQTKVSSNFDDLFLDTDIN	INDK(0.184)IQAGNELEQTK(0.816)	INDK(-9.78)IQAGNELEQTK(9.78)	15	3	-2.0317					√
all0982	226	1	46.9257	0.00324539	62.378	48.348	46.926	K	QNPLYTHFGDIIEIFKRYDVSFSLGDSLRPG	QNPLYTHFGDIIEIFK(1)	QNPLYTHFGDIIEIFK(46.93)	16	4	1.2353					√
all1021	640	1	90.6853	0.00275605	90.685	32.849	90.685	K	IRTLADGLKNSTFPKKELDLNLQQAVTSLKM	K(1)ELDLNLQQAVTSLK	K(90.69)ELDLNLQQAVTSLK(-90.69)	1	2	-1.0584					√
all1021	180	0.997405	25.8476	0.0119793	41.967	28.367	41.967	K	RMQNALIDADKLASEKRVVISELQGYENSPE	MQNALIDADK(0.003)LASEK(0.997)R	MQNALIDADK(-25.85)LASEK(25.85)R	15	4	0.8546					√
all1179	78	1	61.3753	0.00197813	61.375	47.292	61.375	K	DMSATIQASVTPLLPKTNIGLTVAERPTIFV	DASTCGADMSATIQASVTPLLPK(1)	DASTCGADMSATIQASVTPLLPK(61.38)	23	2	2.3837					√
all1258	123	1	119.528	0.00173492	119.53	88.639	119.53	K	RPVPQKLKSRLEQEFKQVESALKRGA_____	LEQEFK(1)QVESALK(1)R	LEQEFK(119.53)QVESALK(119.53)R	6	2	-0.53138					√
all1258	130	1	119.528	0.00173492	119.53	88.639	119.53	K	KSRLEQEFKQVESALKRGA____________	LEQEFK(1)QVESALK(1)R	LEQEFK(119.53)QVESALK(119.53)R	13	2	-0.53138					√
all1389	328	1	64.2973	0.00420364	74.173	44.845	64.297	K	ITVLWRVQAFEQAQLKKSKEAADLANHAKSE	VQAFEQAQLK(1)K(1)SK(1)	VQAFEQAQLK(64.3)K(64.3)SK(64.3)	10	2	4.1408					√
all1389	329	1	64.2973	0.00420364	74.173	44.845	64.297	K	TVLWRVQAFEQAQLKKSKEAADLANHAKSEF	VQAFEQAQLK(1)K(1)SK(1)	VQAFEQAQLK(64.3)K(64.3)SK(64.3)	11	2	4.1408					√
all1389	331	1	64.2973	0.00420364	74.173	44.845	64.297	K	LWRVQAFEQAQLKKSKEAADLANHAKSEFLA	VQAFEQAQLK(1)K(1)SK(1)	VQAFEQAQLK(64.3)K(64.3)SK(64.3)	13	2	4.1408					√
all1475	6	1	57.2809	0.0350034	57.281	8.9979	57.281	K	__________MFEIFKNRLEIIGILETVTAL	MFEIFK(1)NR	MFEIFK(57.28)NR	6	2	0.26445					√
all1588	264	1	41.0524	0.018326	41.052	24.056	41.052	K	ALKMLGEAELQDMIVKDDGAEATCDFCGRVY	MLGEAELQDMIVK(1)	MLGEAELQDMIVK(41.05)	13	3	-1.0568					√
all1601	9	1	51.6879	0.0364369	51.688	32.908	51.688	K	_______MTSLFPHQKAKALKPNSRRPAKEL	TSLFPHQK(1)	TSLFPHQK(51.69)	8	2	4.4933					√
all1716	198	0.931405	8.94529	0.0208303	41.871	27.999	41.871	K	QTTLKRRIQRRMMLYKLEKLEDYAQYLQNNQ	QTTLK(0.462)RRIQRRMMLYK(0.931)LEK(0.606)	QTTLK(-1.35)RRIQRRMMLYK(8.95)LEK(1.35)	16	3	0.3097					√
all1769	107	0.999377	31.9056	0.0377838	46.592	18.73	46.592	K	KLKYSVSFKVESQIPKIVIHPDSEAASTIVD	QK(0.458)LK(0.458)YSVSFK(0.085)VESQIPK(0.999)	QK(0)LK(0)YSVSFK(-7.33)VESQIPK(31.91)	17	2	1.7136					√
all1897	202	0.999871	38.8948	0.00252101	41.208	15.604	41.208	K	DRIVDEANAAFGMNMKMFQELEGNLIKAIGM	IVDEANAAFGMNMK(1)MFQELEGNLIK	IVDEANAAFGMNMK(38.89)MFQELEGNLIK(-38.89)	14	3	0.83313					√
all1939	267	0.999681	37.9667	0.0346215	42.209	25.68	42.209	K	PNNMILGIVGDFDAKKMRSLIQAKLGNWARN	K(1)MRSLIQAKLGNWAR	K(37.97)MRSLIQAK(-37.97)LGNWAR	1	3	-1.1129					√
all2053	25	0.969737	15.0574	0.0328869	48.004	9.9829	48.004	K	AINALEGGKTIMLLRKGGIHENKGRFQVAHE	TIMLLRK(0.97)GGIHENK(0.03)GR	TIMLLRK(15.06)GGIHENK(-15.06)GR	7	2	-3.6817					√
all2162	733	0.999949	46.7254	0.0315402	52.344	17.457	52.344	K	SQRSSDSSRLVAQSLKQTVEISHQLQKTVGT	LVAQSLK(1)QTVEISHQLQK	LVAQSLK(46.73)QTVEISHQLQK(-46.73)	7	2	0.029797					√
all2165	74	1	70.4119	0.00801726	70.412	9.9378	70.412	K	KLFERFDNQLRRLSQKIPTLNSATRVQMRLM	LFERFDNQLRRLSQK(1)	LFERFDNQLRRLSQK(70.41)	15	3	2.803					√
all2237	221	0.928522	11.1363	0.0212755	68.735	31.714	68.735	K	IALKLEQLATKENNSKTTSTLKEDDIDRIHY	LEQLATK(0.071)ENNSK(0.929)	LEQLATK(-11.14)ENNSK(11.14)	12	2	3.5994					√
all2245	161	1	53.3271	0.022278	53.327	40.371	53.327	K	HYEHQKNFIGDQNREKNHLINLIMDVYRSSA	EK(1)NHLINLIMDVYR	EK(53.33)NHLINLIMDVYR	2	2	-2.8796					√
all2288	331	1	45.1367	0.0286369	48.091	10.005	45.137	K	PLERLVMQITGNSQEKRIQKEQILKPSI___	LVMQITGNSQEK(1)R	LVMQITGNSQEK(45.14)R	12	2	-0.58574					√
all2314	114	1	58.2739	0.0308902	58.274	44.274	58.274	K	KELLSAYPNVLQRLQKVSGGELRPGRQKKAQ	LQK(1)VSGGELRPGR	LQK(58.27)VSGGELRPGR	3	3	-3.0213					√
all2648	1052	1	52.9283	0.00366707	74.326	41.828	52.928	K	ENPTIAELATLINSSKLSLYSSIPERESTDK	QIFENPTIAELATLINSSK(1)	QIFENPTIAELATLINSSK(52.93)	19	2	-1.9102					√
all2658	16	1	58.6986	0.00664038	58.699	45.019	58.699	K	MEWMGAIFSFVEYVLKGMLMYGVFIVIERVR	EWMGAIFSFVEYVLK(1)	EWMGAIFSFVEYVLK(58.7)	15	2	-0.22929					√
all2675	482	1	45.661	0.00779814	53.569	19.98	45.661	K	RKIALQSGMSLNANIKIRERTVMSIFTDFFN	IALQSGMSLNANIK(1)IRER	IALQSGMSLNANIK(45.66)IRER	14	2	0.908					√
all2675	298	1	75.3795	0.0388769	75.38	19.703	75.38	K	EEKIRLQAAIAQAQAKVQNTKDIDRRDLTAR	LQAAIAQAQAK(1)	LQAAIAQAQAK(75.38)	11	2	1.9344					√
all3141	279	1	43.8128	0.0310472	48.112	22.522	43.813	K	TNKEVYKIDLSMVVSKFIGETEKNLANLFAK	IDLSMVVSK(1)FIGETEK(1)	IDLSMVVSK(43.81)FIGETEK(43.81)	9	3	-0.066377					√
all3141	286	1	43.8128	0.0310472	48.112	22.522	43.813	K	IDLSMVVSKFIGETEKNLANLFAKAESKDWI	IDLSMVVSK(1)FIGETEK(1)	IDLSMVVSK(43.81)FIGETEK(43.81)	16	3	-0.066377					√
all3288	9	0.988593	25.0752	0.0164891	45.915	34.81	45.915	K	_______MNRSPTNQKTSKNIQNIKSFSRIA	NRSPTNQK(0.989)TSK(0.989)NIQNIK(0.023)	NRSPTNQK(25.08)TSK(25.08)NIQNIK(-25.08)	8	2	-1.0928					√
all3288	12	0.988593	25.0752	0.0164891	45.915	34.81	45.915	K	____MNRSPTNQKTSKNIQNIKSFSRIAALC	NRSPTNQK(0.989)TSK(0.989)NIQNIK(0.023)	NRSPTNQK(25.08)TSK(25.08)NIQNIK(-25.08)	11	2	-1.0928					√
all3509	114	1	53.4477	0.0142643	53.448	33.821	53.448	K	TERNINATQVLLEAAKDAQQLTRLVFASTSS	NINATQVLLEAAK(1)	NINATQVLLEAAK(53.45)	13	3	-2.2552					√
all3613	164	1	86.8662	0.0355491	86.866	50.471	86.866	K	LAITTPESDPKTLLTKRGKTKQSKKSSASNP	TLLTK(1)RGK(1)	TLLTK(86.87)RGK(86.87)	5	2	-2.9619					√
all3613	167	1	86.8662	0.0355491	86.866	50.471	86.866	K	TTPESDPKTLLTKRGKTKQSKKSSASNPDRS	TLLTK(1)RGK(1)	TLLTK(86.87)RGK(86.87)	8	2	-2.9619					√
all3626	13	1	62.2622	0.00930915	62.262	12.139	62.262	K	___MLSCVVALQNLEKRSSSKNSPLTNFLIA	LSCVVALQNLEK(1)	LSCVVALQNLEK(62.26)	12	2	1.1562					√
all3680	5	1	48.9444	0.000377095	118.91	83.463	48.944	K	___________MAELKLLASERSVGRSLPFQ	MAELK(1)LLASER	MAELK(48.94)LLASER	5	3	3.2958					√
all3713	56	0.999856	40.5415	0.0180992	52.255	19.757	52.255	K	LLAVIALVVYGRLQMKQMEKKLKFEKFRARE	LQMK(1)QMEK(0.497)K(0.497)LK(0.006)	LQMK(40.54)QMEK(0)K(0)LK(-18.99)	4	2	1.2788					√
all3909	169	0.999981	50.202	0.00865127	50.202	48.036	50.202	K	AYAVEGKGSKTYSIIKNMAFSDPTILHQLLS	TYSIIK(1)NMAFSDPTILHQLLSK	TYSIIK(50.2)NMAFSDPTILHQLLSK(-50.2)	6	3	-1.5649					√
all3971	244	1	104.044	1.51964e-14	104.1	91.67	104.1	K	SVGASEFQRIVVMTFKGFGQLVTNFGETASQ	IVVMTFK(1)GFGQLVTNFGETASQVAGPIK	IVVMTFK(104.04)GFGQLVTNFGETASQVAGPIK(-104.04)	7	3	-2.6969					√
all4041	8	1	42.0835	0.00293874	61.435	37.686	42.083	K	________MTLQILNKNTTISEQRFLLPGHY	MTLQILNK(1)NTTISEQR	MTLQILNK(42.08)NTTISEQR	8	2	-0.11236					√
all4078	317	1	45.0775	0.00642672	59.607	42.529	45.077	K	QRVRQLVTQQQQLLDKFNKFITSPTVTSQLE	VRQLVTQQQQLLDK(1)FNK(1)	VRQLVTQQQQLLDK(45.08)FNK(45.08)	14	2	-1.7909					√
all4078	320	1	45.0775	0.00642672	59.607	42.529	45.077	K	RQLVTQQQQLLDKFNKFITSPTVTSQLEQIS	VRQLVTQQQQLLDK(1)FNK(1)	VRQLVTQQQQLLDK(45.08)FNK(45.08)	17	2	-1.7909					√
all4202	65	0.936873	11.4117	0.00282557	114.93	42.927	107.66	K	SEEGDEVKRNLVIALKYKGKNRQPLITALKR	NLVIALK(0.937)YK(0.937)GK(0.126)	NLVIALK(11.41)YK(11.41)GK(-11.41)	7	2	2.6857					√
all4202	67	0.936873	11.4117	0.00282557	114.93	42.927	107.66	K	EGDEVKRNLVIALKYKGKNRQPLITALKRVS	NLVIALK(0.937)YK(0.937)GK(0.126)	NLVIALK(11.41)YK(11.41)GK(-11.41)	9	2	2.6857					√
all4202	69	0.759805	1.99108	0.00282557	114.93	42.927	114.93	K	DEVKRNLVIALKYKGKNRQPLITALKRVSKP	NLVIALK(0.62)YK(0.62)GK(0.76)	NLVIALK(0)YK(0)GK(1.99)	11	2	3.0826					√
all4340	14	1	40.5891	0.0289822	68.893	25.611	40.589	K	__MPTIQQLIRTEREKARQKTKSPALKQCPQ	MPTIQQLIRTEREK(1)AR	MPTIQQLIRTEREK(40.59)AR	14	2	4.3181					√
all4340	20	0.953882	17.9473	0.0247118	47.288	15.898	47.288	K	QQLIRTEREKARQKTKSPALKQCPQRRGVCT	EK(0.015)ARQK(0.015)TK(0.954)SPALK(0.015)QCPQR	EK(-17.99)ARQK(-17.99)TK(17.95)SPALK(-17.95)QCPQR	8	2	1.2978					√
all4623	114	0.965821	14.5436	0.0333015	45.433	21.018	45.433	K	KYKFEQEKKAREARKKQHTADVKEVKMRYKI	EARK(0.035)K(0.966)QHTADVK(0.5)EVK(0.5)MR	EARK(-14.54)K(14.54)QHTADVK(0)EVK(0)MR	5	2	-0.84241					√
all4760	88	1	75.1092	0.0269154	75.109	18.38	75.109	K	YPPPTIKITNFNFSLKRQIRSSVETVCNFRW	ITNFNFSLK(1)R	ITNFNFSLK(75.11)R	9	2	3.7549					√
all4832	421	1	66.9202	0.033999	66.92	33.054	66.92	K	TPLMSWYERNIANEQKTSLPETLN_______	NIANEQK(1)TSLPETLN	NIANEQK(66.92)TSLPETLN	7	2	3.5283					√
all5043	248	1	47.5678	0.0106657	47.568	11.087	47.568	K	AGDLALAMCYSADATKVIKENPKLKYVIPRS	NQILAGDLALAMCYSADATK(1)	NQILAGDLALAMCYSADATK(47.57)	20	3	-2.3331					√
all5123	6	0.889433	8.10541	0.00644542	91.906	38.74	91.906	K	__________MSNIVKQNKPRVVVIGAGIGG	SNIVK(0.889)QNK(0.111)	SNIVK(8.11)QNK(-8.11)	5	2	4.1196					√
all5173	405	1	44.2031	0.0383559	44.203	25.472	44.203	K	MLKNGKVEIEARAMRKDGSAFYKQVVMVKAY	K(1)DGSAFYK(1)QVVMVK(1)	K(44.2)DGSAFYK(44.2)QVVMVK(44.2)	1	2	3.8456					√
all5173	412	1	44.2031	0.0383559	44.203	25.472	44.203	K	EIEARAMRKDGSAFYKQVVMVKAYNQQQECI	K(1)DGSAFYK(1)QVVMVK(1)	K(44.2)DGSAFYK(44.2)QVVMVK(44.2)	8	2	3.8456					√
all5173	418	1	44.2031	0.0383559	44.203	25.472	44.203	K	MRKDGSAFYKQVVMVKAYNQQQECIGHYCFM	K(1)DGSAFYK(1)QVVMVK(1)	K(44.2)DGSAFYK(44.2)QVVMVK(44.2)	14	2	3.8456					√
all5264	133	1	58.6765	0.011704	58.676	43.739	58.676	K	ALPKNTLNNLLQPANKQQLVKLLAYHVIPGS	NTLNNLLQPANK(1)	NTLNNLLQPANK(58.68)	12	3	-1.5963					√
all7008	253	1	60.9103	0.0113666	60.91	46.557	60.91	K	QRKVSRRKKGSNRRKKAIQQLGKQHKKVADT	K(1)AIQQLGK(1)QHK(1)K(1)	K(60.91)AIQQLGK(60.91)QHK(60.91)K(60.91)	1	2	-1.3477					√
all7008	260	1	60.9103	0.0113666	60.91	46.557	60.91	K	KKGSNRRKKAIQQLGKQHKKVADTRKDFHYK	K(1)AIQQLGK(1)QHK(1)K(1)	K(60.91)AIQQLGK(60.91)QHK(60.91)K(60.91)	8	2	-1.3477					√
all7008	263	1	60.9103	0.0113666	60.91	46.557	60.91	K	SNRRKKAIQQLGKQHKKVADTRKDFHYKTAN	K(1)AIQQLGK(1)QHK(1)K(1)	K(60.91)AIQQLGK(60.91)QHK(60.91)K(60.91)	11	2	-1.3477					√
all7008	264	1	60.9103	0.0113666	60.91	46.557	60.91	K	NRRKKAIQQLGKQHKKVADTRKDFHYKTANN	K(1)AIQQLGK(1)QHK(1)K(1)	K(60.91)AIQQLGK(60.91)QHK(60.91)K(60.91)	12	2	-1.3477					√
all7158	220	0.979996	17.0089	0.0204465	47.559	14.613	47.559	K	VENPRFLRKSEKALKKAQRRLSHCAKGSKNR	K(0.98)AQRRLSHCAK(0.02)GSKNR	K(17.01)AQRRLSHCAK(-17.01)GSK(-34.13)NR	1	2	-2.5146					√
all7229	106	0.999819	40.4351	0.0272257	51.875	38.894	51.875	K	PPLWDLFSKLLGNGEKIGKKNLRYFLEQVTK	LLGNGEK(1)IGKKNLR	LLGNGEK(40.44)IGK(-40.44)K(-40.44)NLR	7	3	-2.4102					√
all7374	12	0.999995	52.7397	0.0149873	57.96	33.93	57.96	K	____MKDYGGDLHVNKAKVLKHFRNDPTNLA	KDYGGDLHVNK(1)	K(-52.74)DYGGDLHVNK(52.74)	11	2	-4.2398					√
all7374	14	0.999812	37.2507	0.0149873	42.568	8.7328	42.568	K	__MKDYGGDLHVNKAKVLKHFRNDPTNLAIE	K(0.001)DYGGDLHVNK(1)AK(1)VLK(1)	K(-37.25)DYGGDLHVNK(37.25)AK(37.25)VLK(38.85)	13	3	2.4926					√
all7374	17	0.99987	38.8486	0.0149873	42.568	8.7328	42.568	K	KDYGGDLHVNKAKVLKHFRNDPTNLAIEWEW	K(0.001)DYGGDLHVNK(1)AK(1)VLK(1)	K(-37.25)DYGGDLHVNK(37.25)AK(37.25)VLK(38.85)	16	3	2.4926					√
all7633	223	1	42.5556	0.0328449	42.556	20.358	42.556	K	KSQRPEIKNLAQEIIKAQDTEINQMKQWRKT	NLAQEIIK(1)AQDTEINQMK(1)	NLAQEIIK(42.56)AQDTEINQMK(42.56)	8	2	4.3566					√
all7633	233	1	42.5556	0.0328449	42.556	20.358	42.556	K	AQEIIKAQDTEINQMKQWRKTWYNQ______	NLAQEIIK(1)AQDTEINQMK(1)	NLAQEIIK(42.56)AQDTEINQMK(42.56)	18	2	4.3566					√
all8544	2	0.945212	12.0549	0.022775	55.567	22.158	55.567	K	______________MKIFKSGKWQLKALLIL	MK(0.945)IFK(0.934)SGK(0.121)WQLK(1)	MK(12.05)IFK(11.26)SGK(-11.26)WQLK(48.88)	2	2	-0.86334					√
all8544	5	0.934174	11.2578	0.022775	55.567	22.158	55.567	K	___________MKIFKSGKWQLKALLILVCL	MK(0.945)IFK(0.934)SGK(0.121)WQLK(1)	MK(12.05)IFK(11.26)SGK(-11.26)WQLK(48.88)	5	2	-0.86334					√
all8544	12	0.999994	51.5499	0.022775	55.567	22.158	55.567	K	____MKIFKSGKWQLKALLILVCLTLSFLGI	MK(0.91)IFK(0.91)SGK(0.181)WQLK(1)	MK(9.57)IFK(9.57)SGK(-9.57)WQLK(51.55)	12	2	-1.1642					√
alr0020	721	0.999992	52.173	0.0170687	60.398	31.311	60.398	K	RTQPDIDFRINQGVTKQREQTKVFKRVAGIK	INQGVTK(1)QREQTK	INQGVTK(52.17)QREQTK(-52.17)	7	2	0.06524					√
alr0021	6	1	56.5476	0.0240906	56.548	15.495	56.548	K	__________MSIVTKSIVNADAEARYLSPG	MSIVTK(1)SIVNADAEAR	MSIVTK(56.55)SIVNADAEAR	6	2	0.25564					√
alr0045	149	0.999212	34.0329	0.0272299	65.246	29.735	44.447	K	ATTEKRRRKQKSKNKKSRY____________	QK(0.002)SK(0.999)NK(0.999)K(0.999)SR	QK(-34.03)SK(34.03)NK(34.03)K(34.03)SR	7	2	1.2028					√
alr0331	361	1	40.962	0.0366174	40.962	14.816	40.962	K	LITASQTLMLNPEIAKETLMLLAAYQGKHED	DSLITASQTLMLNPEIAK(1)	DSLITASQTLMLNPEIAK(40.96)	18	3	-1.0823					√
alr0357	8	1	63.2871	0.0342423	63.287	46.511	63.287	K	________MFRLNTRKIKQEIIILRQVAIPG	FRLNTRK(1)	FRLNTRK(63.29)	7	1	1.2709					√
alr0523	15	1	100.658	1.20589e-15	100.95	89.532	100.95	K	_MLDAFSKVVEQADRKGNYLSGDEINALSAL	VVEQADRK(1)GNYLSGDEINALSALVADSNKR	VVEQADRK(100.66)GNYLSGDEINALSALVADSNK(-100.66)R	8	3	0.20339					√
alr0525	159	1	47.5317	0.0246155	47.532	34.736	47.532	K	SIVPYYRGFQSIPGMKTVGFNRICELYRGRG	GFQSIPGMK(1)TVGFNR	GFQSIPGMK(47.53)TVGFNR	9	4	-0.35161					√
alr0529	3	1	40.9677	0.0068784	40.968	28.135	40.968	K	_____________MVKTPITEAIAAADTQGR	MVK(1)TPITEAIAAADTQGR	MVK(40.97)TPITEAIAAADTQGR	3	3	-1.6045					√
alr0622	519	1	66.4293	0.0297346	80.229	27.974	66.429	K	QGAIADFQKAADIYRKEGKLAELKDTTERVV	K(1)EGK(1)LAELK(1)	K(66.43)EGK(66.43)LAELK(66.43)	1	2	2.0498					√
alr0622	522	1	66.4293	0.0297346	80.229	27.974	66.429	K	IADFQKAADIYRKEGKLAELKDTTERVVELE	K(1)EGK(1)LAELK(1)	K(66.43)EGK(66.43)LAELK(66.43)	4	2	2.0498					√
alr0622	527	1	66.4293	0.0297346	80.229	27.974	66.429	K	KAADIYRKEGKLAELKDTTERVVELEIEESI	K(1)EGK(1)LAELK(1)	K(66.43)EGK(66.43)LAELK(66.43)	9	2	2.0498					√
alr0677	479	1	90.6566	0.00366075	90.657	44.498	90.657	K	LALRMENERLRLEVEKLKFSTTKNPEDCEQL	MENERLRLEVEK(1)	MENERLRLEVEK(90.66)	12	2	-3.4708					√
alr0679	315	1	86.0107	0.0160418	86.011	59.497	86.011	K	GWNIFRVSNWEVRQNKVSEIVIDLQKFIGF_	VSNWEVRQNK(1)	VSNWEVRQNK(86.01)	10	2	-0.43714					√
alr0782	8	1	53.2005	0.00248333	53.201	41.12	53.201	K	________MTQNRSEKPIVISPSILSADFSR	TQNRSEK(1)PIVISPSILSADFSR	TQNRSEK(53.2)PIVISPSILSADFSR	7	4	3.9399					√
alr0965	296	0.966852	14.6493	0.0289278	72.879	37.63	72.879	K	LDETQYDNKINLSNLKNQLKALPQISLTYTR	INLSNLK(0.967)NQLK(0.033)	INLSNLK(14.65)NQLK(-14.65)	7	2	-3.6519					√
alr1121	75	1	72.6431	0.0245121	72.643	45.314	72.643	K	AAELKRISNVVGKEGKITERASLGNVRGSWS	EGK(1)ITERASLGNVR	EGK(72.64)ITERASLGNVR	3	2	-1.9438					√
alr1152	150	1	55.4522	0.0198363	55.452	13.808	55.452	K	AFQKRFTHSSIERLEKLENILTEDIKITNLD	LEK(1)LENILTEDIK(1)	LEK(55.45)LENILTEDIK(55.45)	3	3	-1.7064					√
alr1152	160	1	55.4522	0.0198363	55.452	13.808	55.452	K	IERLEKLENILTEDIKITNLDYSQLLNNEQN	LEK(1)LENILTEDIK(1)	LEK(55.45)LENILTEDIK(55.45)	13	3	-1.7064					√
alr1167	9	1	53.7097	0.0353715	53.71	40.75	53.71	K	_______MSITETLRKGSKGSDVSELQEILI	SITETLRK(1)	SITETLRK(53.71)	8	2	-2.1879					√
alr1183	3	1	111.687	0.00494082	111.69	87.466	111.69	K	_____________MNKNINYRQNKSLGLIKL	NK(1)NINYR	NK(111.69)NINYR	2	2	2.6682					√
alr1183	17	0.932397	11.4352	0.0013717	70.977	40.539	70.977	K	NKNINYRQNKSLGLIKLITPLTLAGSMVMVG	NKNINYRQNK(0.068)SLGLIK(0.932)	NK(-69)NINYRQNK(-11.44)SLGLIK(11.44)	16	2	-3.5396					√
alr1201	6	1	41.0291	0.0260432	52.58	28.594	41.029	K	__________MLNFFKLRKNYPCVLQLSEED	MLNFFK(1)LRK(1)	MLNFFK(41.03)LRK(41.03)	6	3	-0.6311					√
alr1201	9	1	41.0291	0.0260432	52.58	28.594	41.029	K	_______MLNFFKLRKNYPCVLQLSEEDCGA	MLNFFK(1)LRK(1)	MLNFFK(41.03)LRK(41.03)	9	3	-0.6311					√
alr1236	281	0.968302	19.4903	0.031725	40.381	24.682	40.381	K	TAFLNECQQLKEQAQKSLTNNKYINRRTEKT	LTAFLNECQQLK(0.025)EQAQK(0.968)SLTNNK(0.007)	LTAFLNECQQLK(-19.49)EQAQK(19.49)SLTNNK(-25.07)	17	3	-3.7318					√
alr1296	15	1	42.7176	0.0121704	50.353	35.381	42.718	K	_MSMPNHPNLTTADAKKILNKFNCLDIAPIL	SMPNHPNLTTADAK(1)K(1)	SMPNHPNLTTADAK(42.72)K(42.72)	14	2	0.026706					√
alr1296	16	1	42.7176	0.0121704	50.353	35.381	42.718	K	MSMPNHPNLTTADAKKILNKFNCLDIAPILK	SMPNHPNLTTADAK(1)K(1)	SMPNHPNLTTADAK(42.72)K(42.72)	15	2	0.026706					√
alr1301	191	1	70.9771	0.0280059	70.977	44.858	70.977	K	FGTPEIKEILQGSGIKYLTSTEKFLGWLQSN	EILQGSGIK(1)YLTSTEK(1)	EILQGSGIK(70.98)YLTSTEK(70.98)	9	2	-1.5831					√
alr1301	198	1	70.9771	0.0280059	70.977	44.858	70.977	K	EILQGSGIKYLTSTEKFLGWLQSNNIEAYNS	EILQGSGIK(1)YLTSTEK(1)	EILQGSGIK(70.98)YLTSTEK(70.98)	16	2	-1.5831					√
alr1585	6	0.999995	53.1664	0.0312823	53.166	7.0083	53.166	K	__________MALTEKDLKNLPEDGIDSENP	MALTEK(1)DLK	MALTEK(53.17)DLK(-53.17)	6	2	-1.6025					√
alr1595	303	1	41.5131	0.00872882	41.513	31.456	41.513	K	RLQEILAPEIIVRNEKRMLQEAVDALIDNGR	NEK(1)RMLQEAVDALIDNGR	NEK(41.51)RMLQEAVDALIDNGR	3	3	-4.4759					√
alr1596	581	1	65.7837	0.00218803	65.784	48.904	65.784	K	TGNNQVFNLRATPGTKVQNGQVVAELIDDRY	ATPGTK(1)VQNGQVVAELIDDR	ATPGTK(65.78)VQNGQVVAELIDDR	6	3	-1.8209					√
alr1722	112	1	45.0136	0.0389258	45.014	15.325	45.014	K	DLLINNAGVMIPPYSKTTDGFELQFGTNHLG	LDLLINNAGVMIPPYSK(1)	LDLLINNAGVMIPPYSK(45.01)	17	3	1.0736					√
alr1941	102	1	43.5122	0.0309148	43.512	16.081	43.512	K	KAVAQVMRRRMWNLQKTPT____________	AVAQVMRRRMWNLQK(1)	AVAQVMRRRMWNLQK(43.51)	15	2	4.118					√
alr2175	378	1	42.3376	0.0102755	46.249	37.964	42.338	K	DDSKTALYRLNASYEKADNFVDFNDRENFSV	LNASYEK(1)ADNFVDFNDR	LNASYEK(42.34)ADNFVDFNDR	7	3	-0.49604					√
alr2246	12	1	52.7897	0.0188804	52.79	39.021	52.79	K	____MLSIIQVFPMTKVRNRGIIRPKITTMP	MLSIIQVFPMTK(1)VRNR	MLSIIQVFPMTK(52.79)VRNR	12	2	0.57254					√
alr2308	59	1	50.1492	0.0343688	50.149	22.81	50.149	K	DCIDVAADPAVIRDAKEAIQVARNLVQAAQA	DAK(1)EAIQVARNLVQAAQAR	DAK(50.15)EAIQVARNLVQAAQAR	3	2	-0.34317					√
alr2345	15	1	88.6806	0.0015876	88.681	46.286	88.681	K	_MSFKSVNDILGVLEKQAKWQQQPFQQVCQF	SVNDILGVLEK(1)QAK(1)	SVNDILGVLEK(88.68)QAK(88.68)	11	2	-2.165					√
alr2345	18	1	88.6806	0.0015876	88.681	46.286	88.681	K	FKSVNDILGVLEKQAKWQQQPFQQVCQFWAE	SVNDILGVLEK(1)QAK(1)	SVNDILGVLEK(88.68)QAK(88.68)	14	2	-2.165					√
alr2366	51	0.999883	42.2249	0.0290505	89.142	8.3873	42.52	K	LFRQKLQLNNCKLKKKKQENNYEIITPAKDI	K(1)K(1)QENNYEIITPAK	K(42.22)K(42.22)QENNYEIITPAK(-42.22)	1	3	1.5261					√
alr2366	52	0.999883	42.2249	0.0290505	42.52	28.211	42.52	K	FRQKLQLNNCKLKKKKQENNYEIITPAKDIF	K(1)K(1)QENNYEIITPAK	K(42.22)K(42.22)QENNYEIITPAK(-42.22)	2	3	1.5261					√
alr2374	10	0.99998	43.8785	0.0281964	51.445	40.39	51.445	K	______MKKLFLPVSKLLVGLAGISFASLLT	MK(0.5)K(0.5)LFLPVSK(1)	MK(0)K(0)LFLPVSK(43.88)	10	3	2.3052					√
alr2445	110	0.998435	28.2516	0.0236212	45.33	36.73	45.33	K	STQYMRIAADFENYRKRTQKEKEELDLQVKR	K(0.998)RTQK(0.998)EK(0.003)EELDLQVKR	K(28.25)RTQK(28.25)EK(-28.25)EELDLQVK(-44.3)R	1	5	-3.8785					√
alr2445	114	0.998435	28.2516	0.0236212	45.33	36.73	45.33	K	MRIAADFENYRKRTQKEKEELDLQVKRNTIL	K(0.998)RTQK(0.998)EK(0.003)EELDLQVKR	K(28.25)RTQK(28.25)EK(-28.25)EELDLQVK(-44.3)R	5	5	-3.8785					√
alr2541	14	1	40.0117	0.00461122	48.656	32.975	40.012	K	__MLDIMSELNISRFKPPMNADESRYENRQD	MLDIMSELNISRFK(1)PPMNADESR	MLDIMSELNISRFK(40.01)PPMNADESR	14	3	-2.4951					√
alr2663	139	1	88.9479	0.00633892	88.948	55.685	88.948	K	NAEIDNPDQRLAEDIKNVTQRLVALFVIFLD	LAEDIK(1)NVTQR	LAEDIK(88.95)NVTQR	6	2	3.9242					√
alr2719	260	0.999965	45.4305	0.0120488	77.496	21.965	77.496	K	PKHLAKHEKNLKRKQKKLARKVKGSNSRNRY	KQK(1)K(1)LARK	K(-35.99)QK(45.43)K(35.99)LARK(-45.43)	3	2	4.3053					√
alr2719	261	0.99972	35.9934	0.0120488	77.496	21.965	77.496	K	KHLAKHEKNLKRKQKKLARKVKGSNSRNRYR	KQK(1)K(1)LARK	K(-35.99)QK(45.43)K(35.99)LARK(-45.43)	4	2	4.3053					√
alr2785	402	0.999994	56.847	0.0374901	58.37	22.633	58.37	K	GAEFAADGKVLKGPAKRDLQKLQVVQKQNDE	GPAK(1)RDLQK(1)LQVVQK	GPAK(56.85)RDLQK(56.85)LQVVQK(-56.85)	4	2	0.82644					√
alr2785	407	0.999994	56.847	0.0374901	58.37	22.633	58.37	K	ADGKVLKGPAKRDLQKLQVVQKQNDELQLLA	GPAK(1)RDLQK(1)LQVVQK	GPAK(56.85)RDLQK(56.85)LQVVQK(-56.85)	9	2	0.82644					√
alr2999	216	1	89.2472	0.0210687	102.61	76.891	89.247	K	AKEIERVIQILGRRTKNNPVLIGEPGVGKTA	VIQILGRRTK(1)	VIQILGRRTK(89.25)	10	3	-2.3586					√
alr3046	114	1	67.3631	0.0345512	70.268	15.718	70.268	K	KKIPETQLIQNKQIEKVEKLSEQAATYIVTV	QIEK(1)VEK	QIEK(67.36)VEK(-67.36)	4	1	-4.3522					√
alr3058	395	1	70.1001	0.00400614	110.38	23.588	70.1	K	LYKTLLNSPQPVGASKSREVRLARVGSKE__	TLLNSPQPVGASK(1)SR	TLLNSPQPVGASK(70.1)SR	13	2	1.2136					√
alr3067	219	1	47.2013	0.0259644	47.201	41.17	47.201	K	KAQIIYRQSPTAMTSKLDVMEKYSSIVIERA	AQIIYRQSPTAMTSK(1)	AQIIYRQSPTAMTSK(47.2)	15	3	-2.1261					√
alr3115	163	1	48.6398	0.0309514	48.64	22.013	48.64	K	KDTEKLDGLFTLYRHKEKNKIYLEIKPEQIN	HK(1)EK(1)NK(1)IYLEIK(1)	HK(48.64)EK(48.64)NK(48.64)IYLEIK(48.64)	2	2	-2.515					√
alr3115	165	1	48.6398	0.0309514	48.64	22.013	48.64	K	TEKLDGLFTLYRHKEKNKIYLEIKPEQINKN	HK(1)EK(1)NK(1)IYLEIK(1)	HK(48.64)EK(48.64)NK(48.64)IYLEIK(48.64)	4	2	-2.515					√
alr3115	167	1	48.6398	0.0309514	48.64	22.013	48.64	K	KLDGLFTLYRHKEKNKIYLEIKPEQINKNYL	HK(1)EK(1)NK(1)IYLEIK(1)	HK(48.64)EK(48.64)NK(48.64)IYLEIK(48.64)	6	2	-2.515					√
alr3115	173	1	48.6398	0.0309514	48.64	22.013	48.64	K	TLYRHKEKNKIYLEIKPEQINKNYLATATLE	HK(1)EK(1)NK(1)IYLEIK(1)	HK(48.64)EK(48.64)NK(48.64)IYLEIK(48.64)	12	2	-2.515					√
alr3240	2	0.999955	48.1533	0.0327654	49.358	22.844	49.358	K	______________MKLKQRQQKMFKNVSAA	MK(1)LK(1)QRQQK	MK(48.15)LK(48.15)QRQQK(-48.15)	2	2	-0.65831					√
alr3240	4	0.999955	48.1533	0.0327654	49.358	22.844	49.358	K	____________MKLKQRQQKMFKNVSAASR	MK(1)LK(1)QRQQK	MK(48.15)LK(48.15)QRQQK(-48.15)	4	2	-0.65831					√
alr3402	4	1	77.1308	0.00766941	77.923	36.474	77.923	K	____________MGLKFLQVSKELAEQHYGV	MGLK(1)FLQVSK	MGLK(77.13)FLQVSK(-77.13)	4	2	-2.5903					√
alr3424	43	1	48.6398	0.0333766	48.64	27.133	48.64	K	RVVGLVSPHRQPNLAKLGDLANKVEIYNVDL	QPNLAK(1)LGDLANK(1)	QPNLAK(48.64)LGDLANK(48.64)	6	2	4.2676					√
alr3424	50	1	48.6398	0.0333766	48.64	27.133	48.64	K	PHRQPNLAKLGDLANKVEIYNVDLRDPVALL	QPNLAK(1)LGDLANK(1)	QPNLAK(48.64)LGDLANK(48.64)	13	2	4.2676					√
alr3471	691	1	40.5769	0.0334035	40.577	20.196	40.577	K	IKKAISQLEKIKKEMKRESDYTGVRDRLPNP	EMK(1)RESDYTGVRDRLPNPR	EMK(40.58)RESDYTGVRDRLPNPR	3	2	-2.7947					√
alr3573	145	1	49.9341	0.0248035	53.569	34.437	49.934	K	SVNVSMGLMLEQLTPKLLETVHRHAPSKLPE	SVNVSMGLMLEQLTPK(1)	SVNVSMGLMLEQLTPK(49.93)	16	2	-0.86101					√
alr3592	1022	1	57.3483	0.0322954	57.348	29.939	57.348	K	FIYDQNLRLPISAAVKQIPNDLNIPKP____	LPISAAVK(1)QIPNDLNIPK(1)	LPISAAVK(57.35)QIPNDLNIPK(57.35)	8	2	2.927					√
alr3592	1032	1	57.3483	0.0322954	57.348	29.939	57.348	K	ISAAVKQIPNDLNIPKP______________	LPISAAVK(1)QIPNDLNIPK(1)	LPISAAVK(57.35)QIPNDLNIPK(57.35)	18	2	2.927					√
alr3730	349	1	61.6499	0.0318582	61.65	14.944	61.65	K	WERLQLIQGALTYQDKRFYGYDAATVVEVIE	LQLIQGALTYQDK(1)R	LQLIQGALTYQDK(61.65)R	13	2	-2.225					√
alr3761	2	0.999914	45.4003	0.0165541	47.039	29.077	47.039	K	______________MKAQLPDNEVQRIAALL	K(1)AQLPDNEVQRIAALLEYK	K(45.4)AQLPDNEVQRIAALLEYK(-45.4)	1	2	2.605					√
alr3877	18	0.858862	7.89306	0.0394503	44.318	27.106	44.318	K	EEIFHTRYEIQQLLGKKAGRRTLLAKDVVTG	YEIQQLLGK(0.859)K(0.141)	YEIQQLLGK(7.89)K(-7.89)	9	3	3.0815					√
alr3897	6	1	41.4124	0.0350501	41.412	16.093	41.412	K	__________MSLNGKHALVTGGSRGIGRAI	SLNGK(1)HALVTGGSRGIGR	SLNGK(41.41)HALVTGGSRGIGR	5	3	0.93764					√
alr3926	204	1	75.7382	0.0331818	75.738	40.105	75.738	K	NRLQSAMESPDISQRKSEIDSAREMFLEVLA	K(1)SEIDSAR	K(75.74)SEIDSAR	1	1	1.054					√
alr4075	100	1	55.4258	0.0202363	55.426	31.821	55.426	K	LRVEIPRLQQWLQVNKPIRTGDAWPNPEFQG	LQQWLQVNK(1)PIR	LQQWLQVNK(55.43)PIR	9	3	-1.2328					√
alr4222	254	1	100.451	0.0263201	100.45	70.978	100.45	K	LSPPLDYIFYRGLSEKPATAKVLDEICSSDH	GLSEK(1)PATAK(1)	GLSEK(100.45)PATAK(100.45)	5	2	-1.0298					√
alr4222	259	1	100.451	0.0263201	100.45	70.978	100.45	K	DYIFYRGLSEKPATAKVLDEICSSDHKPLLA	GLSEK(1)PATAK(1)	GLSEK(100.45)PATAK(100.45)	10	2	-1.0298					√
alr4291	325	1	63.7269	0.0213584	63.727	20.345	63.727	K	LGANVGSAQGPTGLGKYLMRSPSGEIIFGGE	LGANVGSAQGPTGLGK(1)YLMR	LGANVGSAQGPTGLGK(63.73)YLMR	16	2	-0.18641					√
alr4368	548	1	72.4847	0.00334288	81.548	26.94	72.485	K	MLGGQSTAKIQQGLQKIQQRQSDNFSFTSGG	IQQGLQK(1)IQQR	IQQGLQK(72.48)IQQR	7	2	1.8681					√
alr4368	44	1	86.9106	0.0125487	86.911	66.814	86.911	K	DTHMPSRRRCVIKRLKPVSNDPQAYQSIQQR	LK(1)PVSNDPQAYQSIQQR	LK(86.91)PVSNDPQAYQSIQQR	2	2	-1.9287					√
alr4766	443	0.827731	6.81681	0.00283101	70.1	50.829	70.1	K	QPVRRGLTLAAPGGMKMVANKRMRNS_____	GLTLAAPGGMK(0.828)MVANK(0.172)	GLTLAAPGGMK(6.82)MVANK(-6.82)	11	2	3.2659					√
alr4905	245	1	54.4164	0.00106245	65.842	36.866	54.416	K	ITLRDLNHELEMRVEKRARELRYKNDQLTQT	DLNHELEMRVEK(1)R	DLNHELEMRVEK(54.42)R	12	2	0.97947					√
alr4911	220	0.867277	8.15211	0.0363681	65.5	52.52	65.5	K	AIGDSEIKQLLREQEKLEQEIERIHTRQTEI	AIGDSEIK(0.133)QLLREQEK(0.867)	AIGDSEIK(-8.15)QLLREQEK(8.15)	16	2	1.1177					√
alr5151	595	1	50.2837	0.0271486	50.284	9.0003	50.284	K	RGTQQFINLARQLGGKFQRSPQIPQGTICEL	GRGTQQFINLARQLGGK(1)	GRGTQQFINLARQLGGK(50.28)	17	2	1.6283					√
alr5168	42	1	49.4629	0.0133718	49.463	35.422	49.463	K	YYPNAQLDVVVEPRSKAAYRVSKSVNDILTF	YYPNAQLDVVVEPRSK(1)AAYR	YYPNAQLDVVVEPRSK(49.46)AAYR	16	4	-0.71338					√
alr5314	7	0.846889	7.42819	0.0240887	42.338	14.841	42.338	K	_________MATKYPKFSRDLAQDPTTRRIW	ATK(0.153)YPK(0.847)FSRDLAQDPTTR	ATK(-7.43)YPK(7.43)FSRDLAQDPTTR	6	3	2.9009					√
alr7019	277	0.916017	12.3603	0.0190283	49.472	10.689	49.472	K	FSLGVSKKSKNKDRNKKKMQKQSRRKNRSKK	DRNK(0.916)K(0.916)K(0.933)MQK(0.235)QSR	DRNK(12.36)K(12.36)K(12.36)MQK(-12.36)QSR	4	2	-3.2004					√
alr7019	278	0.916017	12.3603	0.0190283	49.472	10.689	49.472	K	SLGVSKKSKNKDRNKKKMQKQSRRKNRSKKK	DRNK(0.916)K(0.916)K(0.933)MQK(0.235)QSR	DRNK(12.36)K(12.36)K(12.36)MQK(-12.36)QSR	5	2	-3.2004					√
alr7019	279	0.932784	12.3603	0.0190283	49.472	10.689	49.472	K	LGVSKKSKNKDRNKKKMQKQSRRKNRSKKK_	DRNK(0.916)K(0.916)K(0.933)MQK(0.235)QSR	DRNK(12.36)K(12.36)K(12.36)MQK(-12.36)QSR	6	2	-3.2004					√
alr7019	291	0.999371	36.0845	0.0392353	44.309	19.456	44.309	K	NKKKMQKQSRRKNRSKKK_____________	KMQKQSRRKNRSK(0.999)	K(-36.08)MQK(-37.18)QSRRK(-37.18)NRSK(36.08)	13	2	1.8585					√
alr7025	163	1	89.2984	0.0348139	89.298	66.558	89.298	K	TAANVGERAGGQQVLKRVKQSQAKDRLTTIW	AGGQQVLK(1)RVK(1)	AGGQQVLK(89.3)RVK(89.3)	8	2	0.37965					√
alr7025	166	1	89.2984	0.0348139	89.298	66.558	89.298	K	NVGERAGGQQVLKRVKQSQAKDRLTTIWVDG	AGGQQVLK(1)RVK(1)	AGGQQVLK(89.3)RVK(89.3)	11	2	0.37965					√
alr7036	8	1	66.3957	0.00358499	69.03	44.959	69.03	K	________MSYATINKQAQSPLTEQDKRIIA	SYATINK(1)QAQSPLTEQDKR	SYATINK(66.4)QAQSPLTEQDK(-66.4)R	7	2	-2.0829					√
alr7083	356	0.999982	50.4468	0.0275006	64.654	42.325	64.654	K	EKTLVGASNKQLQELKTLLQQKLLEIENLNQ	QLQELK(1)TLLQQK	QLQELK(50.45)TLLQQK(-50.45)	6	2	3.168					√
alr7241	71	1	42.0009	0.0283948	42.001	8.7761	42.001	K	KKFRRDLFRLQRRVFKAVQAGNKRKARFLQK	LQRRVFK(1)AVQAGNK(1)R	LQRRVFK(42)AVQAGNK(42)R	7	2	1.239					√
alr7241	78	1	42.0009	0.0283948	42.001	8.7761	42.001	K	FRLQRRVFKAVQAGNKRKARFLQKLILKSKA	LQRRVFK(1)AVQAGNK(1)R	LQRRVFK(42)AVQAGNK(42)R	14	2	1.239					√
alr7311	166	1	55.6556	0.00216945	55.656	43.738	55.656	K	GLLHKLSQKRLVESLKQAGYPSQIIERYVLA	LVESLK(1)QAGYPSQIIER	LVESLK(55.66)QAGYPSQIIER	6	3	0.6168					√
alr7357	281	0.888385	9.00875	0.0269042	64.73	30.524	64.73	K	TVTHVGHVPEGMSKMKLESEWKAMPREKRLG	MK(0.888)LESEWK(0.112)AMPREK(1)	MK(9.01)LESEWK(-9.01)AMPREK(50.31)	2	2	-2.0241					√
alr7357	293	0.999992	50.3106	0.0269042	64.73	30.524	64.73	K	SKMKLESEWKAMPREKRLGNYYHNKYSPFNA	MK(0.888)LESEWK(0.112)AMPREK(1)	MK(9.01)LESEWK(-9.01)AMPREK(50.31)	14	2	-2.0241					√
alr8015	27	0.999988	45.7764	0.0126996	50.292	29.063	50.292	K	NELQRTGKPKKSLRVKTIMEQFGYQRRSQAF	NELQRTGK(0.667)PK(0.667)K(0.667)SLRVK(1)	NELQRTGK(0)PK(0)K(0)SLRVK(45.78)	16	2	-0.43585					√
alr8034	895	0.977436	16.3675	0.0339173	60.717	12.681	60.717	K	LALLRQKELEKQRQSKLEKEKVTSTAIVAKE	QRQSK(0.977)LEK(0.023)EK	QRQSK(16.37)LEK(-16.37)EK(-54.13)	5	2	-0.84164					√
alr8034	898	0.999072	27.3107	0.0339173	59.245	23.734	59.245	K	LRQKELEKQRQSKLEKEKVTSTAIVAKEARS	ELEK(0.5)QRQSK(0.5)LEK(0.999)	ELEK(0)QRQSK(0)LEK(27.31)	12	2	4.2687					√
alr9024	130	1	48.091	0.00376903	61.78	30.907	48.091	K	ITGGVERQILDLMLSKFQQLKLLSARGKQRT	QILDLMLSK(1)FQQLK(1)	QILDLMLSK(48.09)FQQLK(48.09)	9	2	-1.8764					√
alr9024	135	1	48.091	0.00376903	61.78	30.907	48.091	K	ERQILDLMLSKFQQLKLLSARGKQRTDSTHI	QILDLMLSK(1)FQQLK(1)	QILDLMLSK(48.09)FQQLK(48.09)	14	2	-1.8764					√
asl0204	5	1	53.1664	0.0203872	53.166	27.124	53.166	K	___________MNQFKIKNSLRQSYANKIRA	NQFK(1)IK(1)NSLR	NQFK(53.17)IK(53.17)NSLR	4	2	-2.5239					√
asl0204	7	1	53.1664	0.0203872	53.166	27.124	53.166	K	_________MNQFKIKNSLRQSYANKIRALK	NQFK(1)IK(1)NSLR	NQFK(53.17)IK(53.17)NSLR	6	2	-2.5239					√
asl0597	2	0.999986	48.5325	0.0367057	51.066	10.342	51.066	K	______________MKQFSSEVEEKSVVEVD	K(1)QFSSEVEEK	K(48.53)QFSSEVEEK(-48.53)	1	2	-2.929					√
asl2551	53	1	69.6716	0.0332987	69.672	39.059	69.672	K	ISKRTVDNHISNILDKTRTENRVALVRWALQ	RTVDNHISNILDK(1)TR	RTVDNHISNILDK(69.67)TR	13	2	-3.8695					√
asl2848	6	0.999057	30.2644	0.00223781	54.608	25.135	54.608	K	__________MNSIGKRLEQYTTKRPQEVLL	MNSIGK(0.999)RLEQYTTK(0.001)	MNSIGK(30.26)RLEQYTTK(-30.26)	6	2	-0.63947					√
asl4362	6	1	54.7223	0.0267025	59.35	49.992	54.722	K	__________MSQIDKLLAKILSGTSDKNIA	SQIDK(1)LLAK(1)	SQIDK(54.72)LLAK(54.72)	5	3	-0.17835					√
asl4362	10	1	54.7223	0.0267025	59.35	49.992	54.722	K	______MSQIDKLLAKILSGTSDKNIAFEQL	SQIDK(1)LLAK(1)	SQIDK(54.72)LLAK(54.72)	9	3	-0.17835					√
asl7176	44	0.967851	18.905	0.017949	40.724	20.675	40.724	K	TNNRNSIKVKFKQEGKYYALITDFTMKNAAQ	LTNNRNSIK(0.009)VK(0.009)FK(0.015)QEGK(0.968)	LTNNRNSIK(-22.35)VK(-22.35)FK(-18.9)QEGK(18.9)	17	3	-2.6289					√
asl7237	2	1	77.6741	0.00855547	77.674	56.524	77.674	K	______________MKPIKKPELRSLKKSAH	K(1)PIK(1)K(1)PELR	K(77.67)PIK(77.67)K(77.67)PELR	1	2	2.0459					√
asl7237	5	1	77.6741	0.00855547	77.674	56.524	77.674	K	___________MKPIKKPELRSLKKSAHSQP	K(1)PIK(1)K(1)PELR	K(77.67)PIK(77.67)K(77.67)PELR	4	2	2.0459					√
asl7237	6	1	77.6741	0.00855547	77.674	56.524	77.674	K	__________MKPIKKPELRSLKKSAHSQPV	K(1)PIK(1)K(1)PELR	K(77.67)PIK(77.67)K(77.67)PELR	5	2	2.0459					√
asr0785	60	1	93.1779	0.00365727	93.178	39.21	93.178	K	RQKATVEAVVTTVSAK_______________	ATVEAVVTTVSAK(1)	ATVEAVVTTVSAK(93.18)	13	2	-4.302					√
asr1955	33	0.999559	33.5459	0.0280827	42.338	14.599	42.338	K	RFKKKIQKAGILSEVKRRERYEKPSLRRKRK	IQK(0.002)AGILSEVK(1)RRERYEK(0.999)	IQK(-29.45)AGILSEVK(33.55)RRERYEK(29.45)	11	3	-0.16001					√
asr1955	40	0.999508	33.0744	0.0280827	42.338	14.599	42.338	K	KAGILSEVKRRERYEKPSLRRKRKAEAARKG	IQK(0.001)AGILSEVK(1)RRERYEK(1)	IQK(-33.07)AGILSEVK(33.4)RRERYEK(33.07)	18	3	-3.1553					√
asr3467	5	1	67.385	0.0197254	70.488	49.259	67.385	K	___________MEITKISNEGQVILPEELLK	EITK(1)ISNEGQVILPEELLK(1)	EITK(67.38)ISNEGQVILPEELLK(67.38)	4	2	0.69255					√
asr3467	20	1	67.385	0.0197254	70.488	49.259	67.385	K	KISNEGQVILPEELLKASGWEIGQELIAINM	EITK(1)ISNEGQVILPEELLK(1)	EITK(67.38)ISNEGQVILPEELLK(67.38)	19	2	0.69255					√
asr5080	16	0.999984	44.8345	0.0125364	49.35	27.152	49.35	K	MLGIKKYILSILGNQKEKLQMLSWIKSGQLQ	MLGIK(0.5)K(0.5)YILSILGNQK(1)	MLGIK(0)K(0)YILSILGNQK(44.83)	16	2	-2.0601					√
asr5262	6	1	78.6552	0.00331605	78.655	37.115	78.655	K	__________MTDTTKISASVVEDRNSWRWG	MTDTTK(1)ISASVVEDR	MTDTTK(78.66)ISASVVEDR	6	2	1.0624					√
asr7041	22	0.999994	59.5776	0.00258572	62.528	9.1508	62.528	K	RIIKHPIRLQKNNAQKIIYRTVRDIQQLKDS	NNAQK(1)IIYRTVRDIQQLK	NNAQK(59.58)IIYRTVRDIQQLK(-59.58)	5	2	2.7824					√
all0259	103	0.999997	55.0463	0.000126805	55.046	49.616	55.046	K	ATPNRNNIEGLVDYMKNPTTYDGVEEISEIH	NNIEGLVDYMK(1)NPTTYDGVEEISEIHPSLK	NNIEGLVDYMK(55.05)NPTTYDGVEEISEIHPSLK(-55.05)	11	3	1.7641						√
all1076	268	0.896065	8.82037	0.00115311	61.375	48.543	61.375	K	GDELLVMTTQPKDNYKMQAIVKRAEVIICDQ	GDELLVMTTQPK(0.208)DNYK(0.896)MQAIVK(0.896)	GDELLVMTTQPK(-8.82)DNYK(8.82)MQAIVK(8.82)	16	2	-3.418						√
all1076	274	0.896065	8.82037	0.00115311	61.375	48.543	61.375	K	MTTQPKDNYKMQAIVKRAEVIICDQACYATV	GDELLVMTTQPK(0.208)DNYK(0.896)MQAIVK(0.896)	GDELLVMTTQPK(-8.82)DNYK(8.82)MQAIVK(8.82)	22	2	-3.418						√
all1269	275	0.961133	15.2924	7.0605e-11	70.616	65.744	45.751	K	EEVAAECQDMGWGQFKPLFTETAINALKPIQ	K(0.019)K(0.019)EEVAAECQDMGWGQFK(0.961)PLFTETAINALK(0.001)PIQEK(0.001)	K(-15.29)K(-15.29)EEVAAECQDMGWGQFK(15.29)PLFTETAINALK(-33.16)PIQEK(-33.07)	18	5	2.2791						√
all2375	60	1	93.8779	9.15236e-16	94.606	89.286	94.606	K	CTKQACSFRDAQSDYKNKDVVVLGVSADDEG	DAQSDYK(1)NK(1)DVVVLGVSADDEGSHQAFTQK	DAQSDYK(93.88)NK(93.88)DVVVLGVSADDEGSHQAFTQK(-93.88)	7	3	1.8623						√
all2375	62	1	93.8779	9.15236e-16	94.606	89.286	94.606	K	KQACSFRDAQSDYKNKDVVVLGVSADDEGSH	DAQSDYK(1)NK(1)DVVVLGVSADDEGSHQAFTQK	DAQSDYK(93.88)NK(93.88)DVVVLGVSADDEGSHQAFTQK(-93.88)	9	3	1.8623						√
all2509	883	1	105.808	2.59119e-05	105.81	77.386	105.81	K	RIKVVRNLQNLPDIDKDTILVVPYTDSGWAP	NLQNLPDIDK(1)	NLQNLPDIDK(105.81)	10	2	-1.041						√
all3118	175	1	119.528	0.000969293	119.53	97.19	119.53	K	RQSITNPGRGRNSTAKISPVSLSNLPFREIN	QSITNPGRGRNSTAK(1)	QSITNPGRGRNSTAK(119.53)	15	2	-3.0537						√
all3271	128	1	67.8637	0.00138208	67.864	55.186	67.864	K	VILPQSIYFRDSANLKKAADIFNGHPNLTLF	DSANLK(1)K(1)AADIFNGHPNLTLFTR	DSANLK(67.86)K(67.86)AADIFNGHPNLTLFTR	6	3	-4.4344						√
all3271	129	1	67.8637	0.00138208	67.864	55.186	67.864	K	ILPQSIYFRDSANLKKAADIFNGHPNLTLFT	DSANLK(1)K(1)AADIFNGHPNLTLFTR	DSANLK(67.86)K(67.86)AADIFNGHPNLTLFTR	7	3	-4.4344						√
all4396	384	1	47.0987	0.000746645	47.099	37.04	47.099	K	GDAQNLNDDLQTDQSKRYLHHYNFPPFSVGE	GLTQVLSACTLGTPGDAQNLNDDLQTDQSK(1)R	GLTQVLSACTLGTPGDAQNLNDDLQTDQSK(47.1)R	30	3	3.4919						√
all4563	96	1	59.2819	2.3995e-06	59.282	57.251	59.282	K	HQDHGNAPSTCYSAIKNNFTSVMMDGSLEAD	HLILAAVETYPEIPIVMHQDHGNAPSTCYSAIK(1)	HLILAAVETYPEIPIVMHQDHGNAPSTCYSAIK(59.28)	33	4	-4.301						√
all5123	6	1	100.451	0.000157499	100.45	80.147	100.45	K	__________MSNIVKQNKPRVVVIGAGIGG	SNIVK(1)QNK(1)PR	SNIVK(100.45)QNK(100.45)PR	5	2	-0.12167						√
all5123	9	1	100.451	0.000157499	100.45	80.147	100.45	K	_______MSNIVKQNKPRVVVIGAGIGGLTA	SNIVK(1)QNK(1)PR	SNIVK(100.45)QNK(100.45)PR	8	2	-0.12167						√
all7618	946	1	43.9912	0.000424615	67.456	27.39	43.991	K	VATRNGLLLVENYNSKFAIGMPLREVISQGS	NGLLLVENYNSK(1)FAIGMPLR	NGLLLVENYNSK(43.99)FAIGMPLR	12	2	0.74955						√
alr0020	209	1	94.4023	3.38735e-06	113.61	62.323	94.402	K	NACSGEATIVALQEIKAASLSYFRKDPEAAE	EIIENACSGEATIVALQEIK(1)	EIIENACSGEATIVALQEIK(94.4)	20	2	-1.0073						√
alr0020	4	1	52.9196	3.56302e-06	57.825	42.545	52.92	K	____________MSVKASGGSSVARPQLYQT	SVK(1)ASGGSSVARPQLYQTLAVATITQAEQQDR	SVK(52.92)ASGGSSVARPQLYQTLAVATITQAEQQDR	3	4	1.4782						√
alr0021	6	1	84.0463	0.00140199	84.046	65.218	84.046	K	__________MSIVTKSIVNADAEARYLSPG	SIVTK(1)SIVNADAEAR	SIVTK(84.05)SIVNADAEAR	5	3	-0.3452						√
alr0022	135	0.999996	54.4767	1.13061e-20	93.191	76.525	93.191	K	LGVPVGATVQAIQAIKEVTASLVGADAGKEM	ETYNSLGVPVGATVQAIQAIK(1)EVTASLVGADAGK	ETYNSLGVPVGATVQAIQAIK(54.48)EVTASLVGADAGK(-54.48)	21	3	0.4433						√
alr0068	13	1	56.8514	0.00168528	64.55	14.343	56.851	K	___MRLVILGGSGSGKSTQAQRLCSHLEITQ	MRLVILGGSGSGK(1)STQAQR	MRLVILGGSGSGK(56.85)STQAQR	13	3	-1.7457						√
alr0528	134	1	107.327	3.53694e-08	107.33	98.143	107.33	K	QALGTPGSSVAVGVQKMKDAAVGIANDPNGI	ETYQALGTPGSSVAVGVQK(1)MK(1)	ETYQALGTPGSSVAVGVQK(107.33)MK(107.33)	19	3	-3.4541						√
alr0528	136	1	40.1123	1.0523e-09	107.33	98.143	40.112	K	LGTPGSSVAVGVQKMKDAAVGIANDPNGITK	MK(1)DAAVGIANDPNGITK(1)GDCSQLISEVASYFDR	MK(40.11)DAAVGIANDPNGITK(40.11)GDCSQLISEVASYFDR	2	3	0.75355						√
alr0528	8	1	54.5979	1.6433e-16	83.559	76.278	54.598	K	________MTLDVFTKVVSQADSRGEFLSNE	TLDVFTK(1)VVSQADSR	TLDVFTK(54.6)VVSQADSR	7	3	-0.26521						√
alr0529	63	1	61.1007	4.28196e-05	61.101	50.953	61.101	K	NAQRLIDGATQAVYQKFPYTTQTPGPQFAAD	LIDGATQAVYQK(1)FPYTTQTPGPQFAADSR	LIDGATQAVYQK(61.1)FPYTTQTPGPQFAADSR	12	3	-2.1993						√
alr0529	3	1	49.0487	1.87986e-11	109.67	98.055	49.049	K	_____________MVKTPITEAIAAADTQGR	VK(1)TPITEAIAAADTQGR	VK(49.05)TPITEAIAAADTQGR	2	3	-1.1105						√
alr1526	94	1	81.1757	7.67515e-16	124.37	111.19	124.37	K	QYPGHYIRVVGFDNIKQCQILSFIVHKPSRY	VVGFDNIK(1)QCQILSFIVHKPSRY	VVGFDNIK(81.18)QCQILSFIVHK(-81.18)PSRY	8	4	3.1102						√
alr1742	23	1	42.9732	0.000155536	49.626	43.722	42.973	K	DLGTTNSCVAVMEGGKPTVIANAEGFRTTPS	VVGIDLGTTNSCVAVMEGGK(1)PTVIANAEGFR	VVGIDLGTTNSCVAVMEGGK(42.97)PTVIANAEGFR	20	4	2.0127						√
alr3601	451	1	61.1103	0.00173962	61.11	15.83	61.11	K	QLPEIILNGQFANLDKSSYIDQLKQIRSSDM	SLQFQLPEIILNGQFANLDK(1)	SLQFQLPEIILNGQFANLDK(61.11)	20	2	3.3266						√
alr3670	527	0.7864	5.66042	1.48858e-06	71.678	59.825	71.678	K	AVAVSGTRQLTKQDMKLNDALPHIEVDSESY	QLTK(0.214)QDMK(0.786)LNDALPHIEVDSESYEVR	QLTK(-5.66)QDMK(5.66)LNDALPHIEVDSESYEVR	8	3	1.8088						√
alr3988	648	0.999695	35.1579	0.000964404	84.658	13.717	84.658	K	EVERWRWAEIKQGQIKDATKRLATLAARKPE	WAEIK(0.001)QGQIK(1)DATK(1)R	WAEIK(-33.57)QGQIK(35.16)DATK(33.57)R	10	2	-0.95254						√
alr3988	652	0.99956	33.5664	0.000964404	84.658	13.717	84.658	K	WRWAEIKQGQIKDATKRLATLAARKPELEAQ	WAEIK(0.001)QGQIK(1)DATK(1)R	WAEIK(-33.57)QGQIK(35.16)DATK(33.57)R	14	2	-0.95254						√
alr4485	6	1	69.0102	0.00119806	69.01	8.5206	69.01	K	__________MALVIKNNSNWLQVQRYWELL	MALVIK(1)NNSNWLQVQR	MALVIK(69.01)NNSNWLQVQR	6	2	0.21857						√
alr5148	300	0.997054	27.3636	0.001662	73.632	28.352	57.802	K	VQRRLEMLSQLNQSQKELQQVEKQLQSSVIR	LEMLSQLNQSQK(0.997)ELQQVEK(0.003)	LEMLSQLNQSQK(27.36)ELQQVEK(-27.36)	12	2	-0.94517						√
alr5303	110	1	159.863	6.84649e-07	210.95	149.36	210.95	K	DLVEAAPKAVKEAIAKDAAEDAKKRIEEAGG	EAIAK(1)DAAEDAK	EAIAK(159.86)DAAEDAK(-159.86)	5	2	-0.075653						√
all0329	22	0.999999	61.4965	5.1996e-13	112.44	80.111	112.44	K	GKTPLFAGSTGGLLTKAVEEEKYAITWTSPK	TPLFAGSTGGLLTK(1)AVEEEK	TPLFAGSTGGLLTK(61.5)AVEEEK(-61.5)	14	3	-1.6053							√
all0844	15	1	94.1915	0.000919368	94.191	59.442	94.191	K	_MIPQLIVGLGNPEPKYDQTRHNIGFAAVDA	MIPQLIVGLGNPEPK(1)YDQTR	MIPQLIVGLGNPEPK(94.19)YDQTR	15	2	-2.81							√
all2375	111	1	43.791	0.000184919	97.911	78.669	43.791	K	KTLISAYDVDGGGYAKRVTYVIGPDGKIVHV	TLISAYDVDGGGYAK(1)R	TLISAYDVDGGGYAK(43.79)R	15	3	-1.2766							√
all2533	636	1	68.634	3.23354e-05	68.634	57.217	68.634	K	TTADHDDRVVPAHSFKFAAALQTAHNGNAPV	VVPAHSFK(1)FAAALQTAHNGNAPVLIR	VVPAHSFK(68.63)FAAALQTAHNGNAPVLIR	8	3	-2.509							√
all4050	18	0.999974	51.8973	0.0012384	53.022	48.191	53.022	K	KRHFIYLRWNHMALYKLADFDPNYQDSFQGN	WNHMALYK(1)LADFDPNYQDSFQGNDIK	WNHMALYK(51.9)LADFDPNYQDSFQGNDIK(-51.9)	8	3	-2.3612							√
all4131	251	1	75.3188	1.5819e-05	113.62	60.906	113.62	K	NVGKSLVEEDKLELAKSLEAKAKERGVSLLL	LELAK(1)SLEAK	LELAK(75.32)SLEAK(-75.32)	5	2	3.7936							√
all5039	94	1	82.1088	9.35464e-09	82.109	66.907	82.109	K	LEVVDTGAPISVPVGKATLGRIFNVLGEPVD	GLEVVDTGAPISVPVGK(1)ATLGR	GLEVVDTGAPISVPVGK(82.11)ATLGR	17	2	-1.1733							√
all7510	104	0.997738	26.4459	0.00195426	133.86	97.467	122.19	K	QERLNQLRVGISNEIKKDREQLASLALALSR	VGISNEIK(0.998)K(0.002)	VGISNEIK(26.45)K(-26.45)	8	1	-0.054288							√
all7614	145	1	62.0644	0.00175097	62.064	50.108	62.064	K	RVNELIATATADLVTKEDLATLRRLQEEFSA	VNELIATATADLVTK(1)EDLATLR	VNELIATATADLVTK(62.06)EDLATLR	15	3	-3.7438							√
alr0021	6	1	67.1532	0.00138706	67.153	61.05	67.153	K	__________MSIVTKSIVNADAEARYLSPG	SIVTK(1)SIVNADAEAR	SIVTK(67.15)SIVNADAEAR	5	2	0.58045							√
alr0523	15	0.999993	51.3837	0.000137679	54.658	42.87	54.658	K	_MLDAFSKVVEQADRKGNYLSGDEINALSAL	K(1)GNYLSGDEINALSALVADSNK	K(51.38)GNYLSGDEINALSALVADSNK(-51.38)	1	3	0.50388							√
alr0528	136	1	95.5382	6.14866e-07	99.844	78.543	95.538	K	LGTPGSSVAVGVQKMKDAAVGIANDPNGITK	MK(1)DAAVGIANDPNGITK	MK(95.54)DAAVGIANDPNGITK(-95.54)	2	2	-1.514							√
alr0528	33	0.953583	13.1269	0.000261053	58.883	51.058	58.883	K	EFLSNEQLDALANVVKEGNKRLDVVNRITSN	GEFLSNEQLDALANVVK(0.954)EGNK(0.046)	GEFLSNEQLDALANVVK(13.13)EGNK(-13.13)	17	3	2.725							√
alr0528	8	1	74.7833	1.31954e-11	108.06	89.606	74.783	K	________MTLDVFTKVVSQADSRGEFLSNE	TLDVFTK(1)VVSQADSR	TLDVFTK(74.78)VVSQADSR	7	3	1.0237							√
alr0608	375	0.999972	52.0731	0.000380891	66.137	57.972	66.137	K	DIWFLTEDIRWGYLPKDTKVQDIVNQVNKED	WGYLPK(1)DTK(1)VQDIVNQVNKEDLWK	WGYLPK(52.07)DTK(45.13)VQDIVNQVNK(-45.13)EDLWK(-62.78)	6	5	-3.4318							√
alr0608	378	0.999874	45.1263	0.000380891	66.137	57.972	66.137	K	FLTEDIRWGYLPKDTKVQDIVNQVNKEDLWK	WGYLPK(1)DTK(1)VQDIVNQVNKEDLWK	WGYLPK(52.07)DTK(45.13)VQDIVNQVNK(-45.13)EDLWK(-62.78)	9	5	-3.4318							√
alr0834	113	1	74.5608	4.41344e-07	74.561	48.555	74.561	K	RVNELIATATAELVTKEDLATLQRLQEEFSA	VNELIATATAELVTK(1)EDLATLQR	VNELIATATAELVTK(74.56)EDLATLQR	15	3	0.45335							√
alr0946	101	1	110.382	3.28198e-07	110.38	84.339	110.38	K	GQIVIGATYTKAMGLKPGDEFEIRLGYKHIH	AMGLK(1)PGDEFEIR	AMGLK(110.38)PGDEFEIR	5	2	-2.8002							√
alr0946	113	1	101.724	3.22849e-05	103.6	92.484	103.6	K	MGLKPGDEFEIRLGYKHIHLIQLGESDKKLS	LGYK(1)HIHLIQLGESDKK	LGYK(101.72)HIHLIQLGESDK(-101.72)K(-103.34)	4	4	-0.060043							√
alr1470	121	0.849097	7.64771	0.00038022	41.661	32.199	41.661	K	ENKITDLVQSEVESVKRSLQRERVIGSTVVD	NLDDAK(0.499)K(0.499)LASQLINREVENK(0.153)ITDLVQSEVESVK(0.849)R	NLDDAK(0)K(0)LASQLINREVENK(-7.65)ITDLVQSEVESVK(7.65)R	33	3	0.86758							√
alr1524	262	1	48.8674	0.00147332	56.298	41.891	48.867	K	TCEEMLKRAEYAKELKQPIIMHDYLTAGFTA	ELK(1)QPIIMHDYLTAGFTANTTLAR	ELK(48.87)QPIIMHDYLTAGFTANTTLAR	3	3	1.9034							√
alr2322	76	1	111.123	0.000150499	111.12	13.263	111.12	K	IRLQQQLEAFTQRQTKVGKSDQLYLGRSLDV	LQQQLEAFTQRQTK(1)	LQQQLEAFTQRQTK(111.12)	14	3	-0.0015861							√
alr2338	69	1	63.3021	1.38365e-08	86.8	69.652	63.302	K	EKDRLTDEVQQLIEEKEHLQEVRRITEQQVL	LTDEVQQLIEEK(1)EHLQEVR	LTDEVQQLIEEK(63.3)EHLQEVR	12	3	-3.5664							√
alr3344	363	1	69.8734	2.30526e-08	69.873	49.804	69.873	K	VLPSYTPEDKGLPTRKHSETCLNKLAAVLPE	K(1)HSETCLNK(1)LAAVLPELIGGSADLTHSNLTEIK	K(69.87)HSETCLNK(69.87)LAAVLPELIGGSADLTHSNLTEIK(-69.87)	1	3	2.6754							√
alr3344	371	1	69.8734	2.30526e-08	69.873	49.804	69.873	K	DKGLPTRKHSETCLNKLAAVLPELIGGSADL	K(1)HSETCLNK(1)LAAVLPELIGGSADLTHSNLTEIK	K(69.87)HSETCLNK(69.87)LAAVLPELIGGSADLTHSNLTEIK(-69.87)	9	3	2.6754							√
alr3661	55	1	66.5029	0.000470381	68.42	54.39	68.42	K	KEKPQVGEVVALGAGKRNDDGSRQELEVKVG	EKPQVGEVVALGAGK(1)R	EK(-66.5)PQVGEVVALGAGK(66.5)R	15	3	0.3448							√
alr3661	40	0.75157	4.80784	6.21067e-15	94.08	87.281	94.08	K	SEEKTAGGLYLPDTAKEKPQVGEVVALGAGK	TAGGLYLPDTAK(0.752)EK(0.248)PQVGEVVALGAGK	TAGGLYLPDTAK(4.81)EK(-4.81)PQVGEVVALGAGK(-48.75)	12	3	-3.8716							√
alr3661	28	0.999999	60.2564	7.30126e-05	62.739	48.054	62.739	K	PLGDRVFVKVSASEEKTAGGLYLPDTAKEKP	VSASEEK(1)TAGGLYLPDTAK	VSASEEK(60.26)TAGGLYLPDTAK(-60.26)	7	3	3.3114							√
alr3661	84	1	74.2541	5.86787e-10	94.717	81.127	94.717	K	VGDKVLYSKYAGTDVKLGTEEYVLLSEKDIL	YAGTDVK(1)LGTEEYVLLSEK	YAGTDVK(74.25)LGTEEYVLLSEK(-74.25)	7	2	-2.4103							√
alr3809	902	1	57.1466	0.00137126	57.147	39.805	57.147	K	TGVPLAKLASLIMSGKTLEELNFTQEVIPSH	LASLIMSGK(1)TLEELNFTQEVIPSHIAVK(1)	LASLIMSGK(57.15)TLEELNFTQEVIPSHIAVK(57.15)	9	3	0.84438							√
alr3809	921	1	57.1466	0.00137126	57.147	39.805	57.147	K	ELNFTQEVIPSHIAVKEAVLPFNKFPGTDTI	LASLIMSGK(1)TLEELNFTQEVIPSHIAVK(1)	LASLIMSGK(57.15)TLEELNFTQEVIPSHIAVK(57.15)	28	3	0.84438							√
alr3937	249	0.985419	18.2983	0.00133576	111.95	56.417	111.95	K	IDGVRILTQKMVTQVKRIDDKKWVQAGEKAI	ILTQK(0.015)MVTQVK(0.985)	ILTQK(-18.3)MVTQVK(18.3)	11	2	0.69952							√
alr4786	18	1	67.7763	0.00147061	67.776	45.199	67.776	K	MSINQIGRSNKVQIEKTEVEISTPDGKMPAF	VQIEK(1)TEVEISTPDGK(1)	VQIEK(67.78)TEVEISTPDGK(67.78)	5	2	0.63474							√
alr4786	29	1	67.7763	0.00147061	67.776	45.199	67.776	K	VQIEKTEVEISTPDGKMPAFFYQPCERGQKP	VQIEK(1)TEVEISTPDGK(1)	VQIEK(67.78)TEVEISTPDGK(67.78)	16	2	0.63474							√
alr5059	135	0.833602	6.99811	0.00105828	70.335	40.995	70.335	K	ELKTGVVKVQELAQSKDKEQVLLERAKLLNL	VQELAQSK(0.834)DK(0.166)EQVLLER	VQELAQSK(7)DK(-7)EQVLLER	8	3	-0.84339							√
alr5317	2	1	77.7321	0.000651441	107.66	51.407	77.732	K	______________MKMRQLIIQVPRGNGKA	MK(1)MRQLIIQVPR	MK(77.73)MRQLIIQVPR	2	2	0.38249							√
alr5351	196	0.781654	2.52544	0.000781502	77.562	38.557	43.37	K	PLSARLEYPIWEKVLKNSGLSDEDTKKIVDK	VLK(0.782)NSGLSDEDTK(0.609)K(0.609)IVDK(0.999)	VLK(2.53)NSGLSDEDTK(0)K(0)IVDK(28.67)	3	3	-1.0105							√
alr5351	206	0.957251	13.3025	0.000781502	77.562	38.557	62.765	K	WEKVLKNSGLSDEDTKKIVDKIKSAYVKWDE	VLK(0.086)NSGLSDEDTK(0.957)K(0.957)IVDK(1)	VLK(-13.3)NSGLSDEDTK(13.3)K(13.3)IVDK(48.51)	13	3	-1.8241							√
alr5351	207	0.957251	13.3025	0.000781502	77.562	38.557	62.765	K	EKVLKNSGLSDEDTKKIVDKIKSAYVKWDEN	VLK(0.086)NSGLSDEDTK(0.957)K(0.957)IVDK(1)	VLK(-13.3)NSGLSDEDTK(13.3)K(13.3)IVDK(48.51)	14	3	-1.8241							√
alr5351	211	0.999999	56.3285	0.000781502	77.562	38.557	77.562	K	KNSGLSDEDTKKIVDKIKSAYVKWDENAFPG	VLK(0.735)NSGLSDEDTK(0.633)K(0.633)IVDK(1)	VLK(1.41)NSGLSDEDTK(0)K(0)IVDK(56.33)	18	3	-0.77568							√
alr8033	138	0.872493	7.74543	0.00118343	62.088	27.702	62.088	K	YERSIREQRMQGMQGKKAFKTSKTKEEKNSL	MQGMQGK(0.872)K(0.872)AFK(0.28)TSK(0.954)TK(0.021)EEK	MQGMQGK(7.75)K(7.75)AFK(-7.75)TSK(14.38)TK(-19.99)EEK(-55.4)	7	2	2.8831							√
alr8033	139	0.872493	7.74543	0.00118343	62.088	27.702	62.088	K	ERSIREQRMQGMQGKKAFKTSKTKEEKNSLL	MQGMQGK(0.872)K(0.872)AFK(0.28)TSK(0.954)TK(0.021)EEK	MQGMQGK(7.75)K(7.75)AFK(-7.75)TSK(14.38)TK(-19.99)EEK(-55.4)	8	2	2.8831							√
alr8033	145	0.953583	14.3758	0.00118343	62.088	27.702	62.088	K	QRMQGMQGKKAFKTSKTKEEKNSLLETLAPP	MQGMQGK(0.872)K(0.872)AFK(0.28)TSK(0.954)TK(0.021)EEK	MQGMQGK(7.75)K(7.75)AFK(-7.75)TSK(14.38)TK(-19.99)EEK(-55.4)	14	2	2.8831							√
asl4098	5	1	62.2845	2.95955e-05	62.284	37.848	62.284	K	___________MSEEKKAKSNSQDTTASGGY	MSEEK(1)K(1)AK(1)SNSQDTTASGGYQTPLNEEIR	MSEEK(62.28)K(62.28)AK(62.28)SNSQDTTASGGYQTPLNEEIR	5	3	-0.34237							√
asl4098	6	1	62.2845	2.95955e-05	62.284	37.848	62.284	K	__________MSEEKKAKSNSQDTTASGGYQ	MSEEK(1)K(1)AK(1)SNSQDTTASGGYQTPLNEEIR	MSEEK(62.28)K(62.28)AK(62.28)SNSQDTTASGGYQTPLNEEIR	6	3	-0.34237							√
asl4098	8	1	62.2845	2.95955e-05	62.284	37.848	62.284	K	________MSEEKKAKSNSQDTTASGGYQTP	MSEEK(1)K(1)AK(1)SNSQDTTASGGYQTPLNEEIR	MSEEK(62.28)K(62.28)AK(62.28)SNSQDTTASGGYQTPLNEEIR	8	3	-0.34237							√
asr3935	13	0.942123	12.116	0.000514116	89.301	67.069	89.301	K	___MNKGELVDAVAEKASVTKKQADAVLTAA	NKGELVDAVAEK(0.942)ASVTK(0.058)	NK(-87.32)GELVDAVAEK(12.12)ASVTK(-12.12)	12	2	3.2418							√
all0004	153	1	162.789	3.44721e-14	162.79	142.95	162.79	K	SYTGLEQIPTADEANKIADELLSLFLSEKVD	EQPIDASYTGLEQIPTADEANK(1)	EQPIDASYTGLEQIPTADEANK(162.79)	22	2	0.61116								√
all0005	217	1	107.092	7.48567e-22	232.39	206.35	107.09	K	QKASTVANVVQTLQEKGAMDYTVVVAAGASE	ASTVANVVQTLQEK(1)	ASTVANVVQTLQEK(107.09)	14	2	1.3096								√
all0005	26	0.791271	5.78743	0.00472157	60.95	49.534	60.95	K	SSIIQQQIEQYDQEVKVANVGTVLQVGDGIA	SISIR(0.209)PDEISSIIQQQIEQYDQEVK(0.791)	SISIR(-5.79)PDEISSIIQQQIEQYDQEVK(5.79)	25	3	-1.2458								√
all0006	23	1	72.359	0.000798528	72.359	59.696	72.359	K	TEVAQPYAQALLSIAKSKSLTEEFGTDARTL	VANTEVAQPYAQALLSIAK(1)SK(1)	VANTEVAQPYAQALLSIAK(72.36)SK(72.36)	19	3	-3.2197								√
all0006	25	1	72.359	0.000798528	72.359	59.696	72.359	K	VAQPYAQALLSIAKSKSLTEEFGTDARTLLN	VANTEVAQPYAQALLSIAK(1)SK(1)	VANTEVAQPYAQALLSIAK(72.36)SK(72.36)	21	3	-3.2197								√
all0007	86	0.999837	39.8658	0.00945049	53.278	27.769	53.278	K	IKNAEQRAADAAKQLKEAQQKLEQAQAEAER	QLK(1)EAQQK(1)LEQAQAEAER	QLK(39.87)EAQQK(47.7)LEQAQAEAER(-39.87)	3	3	-1.8383								√
all0007	91	0.999946	47.698	0.00945049	53.278	27.769	53.278	K	QRAADAAKQLKEAQQKLEQAQAEAERIKKSA	QLK(1)EAQQK(1)LEQAQAEAER	QLK(39.87)EAQQK(47.7)LEQAQAEAER(-39.87)	8	3	-1.8383								√
all0007	173	1	78.0962	0.00179065	112.15	76.733	78.096	K	KVESELQGGISEDAQKTLIDRSIAQLGGGV_	VESELQGGISEDAQK(1)	VESELQGGISEDAQK(78.1)	15	2	-3.0973								√
all0008	132	1	189.178	0.00203181	189.18	144.22	189.18	K	AQAQREQAAGEIEQQKQQALASLEQQVDALS	EQAAGEIEQQK(1)	EQAAGEIEQQK(189.18)	11	2	-0.059274								√
all0008	104	1	50.4929	0.00840775	50.493	41.019	50.493	K	RQAQTIIADAQAEAQKIAAEKVAAAQKEAQA	QAQTIIADAQAEAQK(1)IAAEK(1)	QAQTIIADAQAEAQK(50.49)IAAEK(50.49)	15	3	-3.4634								√
all0008	109	1	50.4929	0.00840775	50.493	41.019	50.493	K	IIADAQAEAQKIAAEKVAAAQKEAQAQREQA	QAQTIIADAQAEAQK(1)IAAEK(1)	QAQTIIADAQAEAQK(50.49)IAAEK(50.49)	20	3	-3.4634								√
all0107	9	1	57.0324	0.00348085	105.25	71.511	57.032	K	_______MAQAVDASKNLPSDPRNREVVFPA	AQAVDASK(1)	AQAVDASK(57.03)	8	1	-0.51787								√
all0107	44	1	75.4785	0.0148457	85.554	54.682	75.479	K	QWGNLETPVNASPLVKWFINNLPAYRPGLTP	DPQWGNLETPVNASPLVK(1)	DPQWGNLETPVNASPLVK(75.48)	18	2	0.10246								√
all0122	321	1	103.909	0.00467784	103.91	90.482	103.91	K	RLTIVQPEQIVEAVQKMIALRV_________	LTIVQPEQIVEAVQK(1)	LTIVQPEQIVEAVQK(103.91)	15	2	0.32126								√
all0138	308	1	100.112	1.09412e-08	136.63	118.43	100.11	K	AQGASLSEAWSQIPEKLAFYDYVGNSPAKGG	VQSSVAQGASLSEAWSQIPEK(1)	VQSSVAQGASLSEAWSQIPEK(100.11)	21	2	0.48009								√
all0152	363	1	42.0954	2.43192e-06	100.55	71.576	42.095	K	ARIFGVELLEDDSSQKNGAGQIKTGVR____	IFGVELLEDDSSQK(1)NGAGQIK(1)	IFGVELLEDDSSQK(42.1)NGAGQIK(42.1)	14	2	-0.60363								√
all0152	370	1	42.0954	2.43192e-06	100.55	71.576	42.095	K	LLEDDSSQKNGAGQIKTGVR___________	IFGVELLEDDSSQK(1)NGAGQIK(1)	IFGVELLEDDSSQK(42.1)NGAGQIK(42.1)	21	2	-0.60363								√
all0258	58	0.999565	36.8945	0.00405676	43.554	32.943	43.554	K	SDKGLLVFEPAKLTIKPGDTVEFLNNKVPPH	LTIK(1)PGDTVEFLNNK(1)VPPHNVVFDAALNPAK(0.001)	LTIK(36.89)PGDTVEFLNNK(41.77)VPPHNVVFDAALNPAK(-36.89)	4	5	0.5581								√
all0258	69	0.999787	41.7681	0.00405676	43.554	32.943	43.554	K	KLTIKPGDTVEFLNNKVPPHNVVFDAALNPA	LTIK(1)PGDTVEFLNNK(1)VPPHNVVFDAALNPAK(0.001)	LTIK(36.89)PGDTVEFLNNK(41.77)VPPHNVVFDAALNPAK(-36.89)	15	5	0.5581								√
all0259	136	0.999999	61.2059	7.78576e-07	111.18	90.24	111.18	K	LKSADIFTAMRNLTDKDLESIAGHILLQPKI	NLTDK(1)DLESIAGHILLQPK	NLTDK(61.21)DLESIAGHILLQPK(-61.21)	5	3	-1.4676								√
all0329	105	1	62.6838	0.00181593	74.776	51.901	62.684	K	GETTFIHPADGVFPEKVNAGREKVRFNARSI	ILPSGETTFIHPADGVFPEK(1)	ILPSGETTFIHPADGVFPEK(62.68)	20	3	0.68284								√
all0329	22	1	124.124	0.00152063	124.12	112.9	124.12	K	GKTPLFAGSTGGLLTKAVEEEKYAITWTSPK	TPLFAGSTGGLLTK(1)	TPLFAGSTGGLLTK(124.12)	14	2	-0.26378								√
all0361	56	1	96.2529	0.0125842	121.99	67.832	96.253	K	TPDAYKLVNQGIESYKKGDFHAAIKPWEAAL	LVNQGIESYK(1)	LVNQGIESYK(96.25)	10	2	0.24666								√
all0405	399	1	54.6997	0.00632159	57.019	15.736	54.7	K	NLVYTRQQLQGTGQLKPGGWMGGLRTESLRK	QQLQGTGQLK(1)PGGWMGGLR(1)	QQLQGTGQLK(54.7)PGGWMGGLR(54.7)	10	2	1.2855								√
all0594	844	0.999891	45.8995	0.0182163	51.03	34.543	51.03	K	TDNALRKLREEFDQLKQQNQELKSRLENLEA	LR(1)EEFDQLK(1)QQNQELK	LR(50.1)EEFDQLK(45.9)QQNQELK(-45.9)	9	3	1.4059								√
all0646	215	1	47.2879	0.0162756	47.288	31.034	47.288	K	TQALAVMADMLTADRKKREQRQQQASTPVAP	MTQALAVMADMLTADR(1)K(1)	MTQALAVMADMLTADR(47.29)K(47.29)	17	2	-0.20633								√
all0759	452	0.918467	10.3545	0.000862818	98.249	58.624	41.54	K	VKAETRQNQALQEEEKAKQRLTEVERKINIG	QNQALQEEEK(0.918)AK(0.918)QR(0.163)	QNQALQEEEK(10.35)AK(10.35)QR(-10.35)	10	2	-0.47232								√
all0759	454	0.918467	10.3545	0.000862818	98.249	58.624	41.54	K	AETRQNQALQEEEKAKQRLTEVERKINIGGG	QNQALQEEEK(0.918)AK(0.918)QR(0.163)	QNQALQEEEK(10.35)AK(10.35)QR(-10.35)	12	2	-0.47232								√
all0825	369	1	60.9729	0.0182334	86.794	32.018	60.973	K	LEFIRDDLPKLLDSMKVGTDRIVEIVKSLKN	LLDSMK(1)VGTDR(1)	LLDSMK(60.97)VGTDR(60.97)	6	2	-0.13036								√
all0860	543	0.986089	18.5054	0.00471529	48.097	42.193	48.097	K	EAQSRATRGKAAAKVKDDDTIEHFLTCCDHD	VK(0.986)DDDTIEHFLTCCDHDSVLFFSDR(0.014)	VK(18.51)DDDTIEHFLTCCDHDSVLFFSDR(-18.51)	2	4	-0.49201								√
all0865	248	1	55.4006	0.0153063	55.401	31.724	55.401	K	AETIEQVRYLLEQGYKIGSEHVDQRRFRTGS	YLLEQGYK(1)IGSEHVDQR(1)	YLLEQGYK(55.4)IGSEHVDQR(55.4)	8	2	-2.8789								√
all1061	590	1	78.6552	0.0059004	90.108	56.879	78.655	K	KTIPGYEKIATIDQTKQEFVIERRILEEPKF	IATIDQTK(1)QEFVIER(1)	IATIDQTK(78.66)QEFVIER(78.66)	8	2	-0.11918								√
all1269	275	0.982923	20.8729	3.40192e-08	65.377	60.321	53.674	K	EEVAAECQDMGWGQFKPLFTETAINALKPIQ	K(0.008)K(0.008)EEVAAECQDMGWGQFK(0.983)PLFTETAINALKPIQEK	K(-20.87)K(-20.87)EEVAAECQDMGWGQFK(20.87)PLFTETAINALK(-40.9)PIQEK(-40.81)	18	5	4.2336								√
all1272	396	1	80.1369	0.00320614	80.238	69.956	80.238	K	LHGVVSRQMFQGLWKKVPVEEVPIAAITNGV	K(1)VPVEEVPIAAITNGVHAR	K(80.14)VPVEEVPIAAITNGVHAR(-80.14)	1	3	-0.86135								√
all1279	265	1	100.604	0.000702117	125.48	77.877	125.48	K	LSERRQTELLEQALQKERELNHLKSLFISTV	RQTELLEQALQK(1)	R(-100.6)QTELLEQALQK(100.6)	12	2	0.011519								√
all1281	34	1	59.5419	0.00342295	106.62	63.322	59.542	K	VREMLPPGNFEALEAKDGLEGINLIRQEKLS	EMLPPGNFEALEAK(1)	EMLPPGNFEALEAK(59.54)	14	2	-3.1082								√
all1288	379	1	77.0717	0.00436806	77.072	9.169	77.072	K	WRFAIQQVEFKLSQNKNVDR___________	LSQNK(1)NVDR(1)	LSQNK(77.07)NVDR(77.07)	5	2	2.9804								√
all1318	929	1	131.172	0.00124665	131.17	110.17	131.17	K	KNLSGTVQQAPEAAEKSIAGVVGTVQVVIPL	NLSGTVQQAPEAAEK(1)	NLSGTVQQAPEAAEK(131.17)	15	2	-0.5245								√
all1338	138	1	52.509	0.00390644	52.509	45.063	52.509	K	PLPEENPQPLLAEEEKPTPVIRRGRQAKPAP	PAPLPEENPQPLLAEEEK(1)PTPVIR(1)	PAPLPEENPQPLLAEEEK(52.51)PTPVIR(52.51)	18	3	-1.1166								√
all1351	99	1	135.914	0.00493647	143.39	112.66	143.39	K	SSTNGKKAPAPAEPEKAPVAKTTKPSETTFA	KAPAPAEPEK(1)	K(-135.91)APAPAEPEK(135.91)	10	2	0.87324								√
all1463	276	0.905563	9.34268	0.002759	73.781	42.909	73.781	K	IQQEELKEQARQAAIKCQSDIKRLLRWYREE	EQARQAAIK(0.906)CQSDIK(0.906)R(0.189)	EQAR(-50.86)QAAIK(9.34)CQSDIK(9.34)R(-9.34)	9	2	3.6528								√
all1463	282	0.905563	9.34268	0.002759	73.781	42.909	73.781	K	KEQARQAAIKCQSDIKRLLRWYREERKVSPG	EQARQAAIK(0.906)CQSDIK(0.906)R(0.189)	EQAR(-50.86)QAAIK(9.34)CQSDIK(9.34)R(-9.34)	15	2	3.6528								√
all1737	317	0.973719	15.8622	0.0156863	49.559	9.9022	49.559	K	ARAVGQRNTKLPEEAKTIEWL__________	AVGQR(0.001)NTK(0.025)LPEEAK(0.974)TIEWL	AVGQR(-29.74)NTK(-15.86)LPEEAK(15.86)TIEWL	14	4	2.0544								√
all1743	174	0.961982	14.0786	2.14482e-06	65.836	53.034	45.489	K	PRPDLGNLEGFAQGFKPPISMIDGKKFEPVK	IPPRPDLGNLEGFAQGFK(0.962)PPISMIDGK(0.038)	IPPR(-40.58)PDLGNLEGFAQGFK(14.08)PPISMIDGK(-14.08)	18	3	-0.699								√
all1763	133	1	140.952	2.72514e-53	238.02	177.83	140.95	K	VNQINQEADQAENQLKNQLSQFQAQANTEQG	QASVQTVNQINQEADQAENQLK(1)	QASVQTVNQINQEADQAENQLK(140.95)	22	3	-2.0072								√
all1919	457	1	53.2779	0.00352589	53.278	33.23	53.278	K	PGLSPNTSSTPSLVEKLREIRSSRTAKPANT	R(1)NYEQPGLSPNTSSTPSLVEK(1)	R(53.28)NYEQPGLSPNTSSTPSLVEK(53.28)	21	3	2.0595								√
all1940	130	1	61.5599	0.00908588	61.56	34.132	61.56	K	FKGTTRIGTENYQAEKPLLERLEQLDTQIRA	IGTENYQAEK(1)PLLER(1)	IGTENYQAEK(61.56)PLLER(61.56)	10	2	-0.71617								√
all1940	411	0.999737	37.7251	0.00600835	44.56	37.004	44.56	K	RVALNAQGFSGFPGDKYPNLMLFYALTAPNH	VALNAQGFSGFPGDK(1)YPNLMLFYALTAPNHTVDEVALALSK	VALNAQGFSGFPGDK(37.73)YPNLMLFYALTAPNHTVDEVALALSK(-37.73)	15	4	-0.22568								√
all1950	380	0.983059	17.6364	0.0149934	82.305	57.362	60.76	K	IIVFLQWKPGGMFPQKGRSVDV_________	PGGMFPQK(0.983)GR(0.017)	PGGMFPQK(17.64)GR(-17.64)	8	2	3.4806								√
all1951	373	1	94.6162	0.0125778	94.616	79.356	94.616	K	VRAAAYGQTIDAPEGKVTVNTNHHISKIVRI	AAAYGQTIDAPEGK(1)	AAAYGQTIDAPEGK(94.62)	14	2	1.5595								√
all2059	80	0.999486	40.7276	0.00335941	41.911	18.237	41.911	K	FLAFVKTEEEQDRTWKVQLLNDWLHNQDSGN	TWK(0.999)VQLLNDWLHNQDSGNVQFVRER	TWK(40.73)VQLLNDWLHNQDSGNVQFVR(-40.73)ER(-41.6)	3	4	-0.72694								√
all2288	335	1	72.5473	0.0147359	72.547	22.734	72.547	K	LVMQITGNSQEKRIQKEQILKPSI_______	R(1)IQK(1)EQILK	R(72.55)IQK(72.55)EQILK(-72.55)	4	2	-0.88345								√
all2315	299	1	67.385	0.00293058	67.385	51.846	67.385	K	SGQFAREFVLENQSGKPGFTAMRRQEAEHPI	EFVLENQSGK(1)PGFTAMR(1)	EFVLENQSGK(67.38)PGFTAMR(67.38)	10	2	-0.17356								√
all2375	60	0.999531	40.8894	0.0123224	41.432	32.465	41.432	K	CTKQACSFRDAQSDYKNKDVVVLGVSADDEG	DAQSDYK(1)NK(1)DVVVLGVSADDEGSHQAFTQK(0.001)	DAQSDYK(40.89)NK(40.89)DVVVLGVSADDEGSHQAFTQK(-40.89)	7	3	-0.90011								√
all2375	62	0.999531	40.8894	0.0123224	41.432	32.465	41.432	K	KQACSFRDAQSDYKNKDVVVLGVSADDEGSH	DAQSDYK(1)NK(1)DVVVLGVSADDEGSHQAFTQK(0.001)	DAQSDYK(40.89)NK(40.89)DVVVLGVSADDEGSHQAFTQK(-40.89)	9	3	-0.90011								√
all2384	149	1	40.756	0.00132706	53.909	41.355	40.756	K	EIIDSQIPDVPPQYAKPLHEKAYAIWQAAPW	GFAEIIDSQIPDVPPQYAK(1)PLHEK(1)	GFAEIIDSQIPDVPPQYAK(40.76)PLHEK(40.76)	19	3	-0.52178								√
all2384	154	1	40.756	0.00132706	53.909	41.355	40.756	K	QIPDVPPQYAKPLHEKAYAIWQAAPWEFLEE	GFAEIIDSQIPDVPPQYAK(1)PLHEK(1)	GFAEIIDSQIPDVPPQYAK(40.76)PLHEK(40.76)	24	3	-0.52178								√
all2436	378	0.999779	43.0147	1.04221e-09	80.359	68.013	80.359	K	IRVREDGEIDTIGAIKDNLSEEQKQEILQRT	VREDGEIDTIGAIK(1)DNLSEEQK(1)QEILQR	VR(-46.81)EDGEIDTIGAIK(43.01)DNLSEEQK(43.01)QEILQR(-43.01)	14	4	-2.7059								√
all2436	386	0.999752	43.0147	1.04221e-09	80.359	68.013	80.359	K	IDTIGAIKDNLSEEQKQEILQRTGAKPGHLL	VREDGEIDTIGAIK(1)DNLSEEQK(1)QEILQR	VR(-46.81)EDGEIDTIGAIK(43.01)DNLSEEQK(43.01)QEILQR(-43.01)	22	4	-2.7059								√
all2500	371	0.986233	18.8847	0.00765411	41.939	30.936	41.939	K	VTIAKYLTPNDRDINKHGIDPDVKVELTDAQ	YLTPNDR(0.986)DINK(0.986)HGIDPDVK(0.026)VELTDAQR(0.001)	YLTPNDR(18.88)DINK(18.88)HGIDPDVK(-18.88)VELTDAQR(-34.66)	11	5	0.95536								√
all2688	489	1	45.3592	0.00951374	45.359	29.972	45.359	K	RYFQTEQAAIATLETKKDEIVRQQEELQEEH	YFQTEQAAIATLETK(1)K(1)	YFQTEQAAIATLETK(45.36)K(45.36)	15	2	-1.5719								√
all2688	490	1	45.3592	0.00951374	45.359	29.972	45.359	K	YFQTEQAAIATLETKKDEIVRQQEELQEEHG	YFQTEQAAIATLETK(1)K(1)	YFQTEQAAIATLETK(45.36)K(45.36)	16	2	-1.5719								√
all3054	218	1	46.4151	0.0142137	46.415	33.861	46.415	K	STATQITEDNTTEIVKQLGKDGISYARANQI	FATGSTATQITEDNTTEIVK(1)QLGK(1)	FATGSTATQITEDNTTEIVK(46.42)QLGK(46.42)	20	3	-0.31695								√
all3054	222	1	46.4151	0.0142137	46.415	33.861	46.415	K	QITEDNTTEIVKQLGKDGISYARANQISKLP	FATGSTATQITEDNTTEIVK(1)QLGK(1)	FATGSTATQITEDNTTEIVK(46.42)QLGK(46.42)	24	3	-0.31695								√
all3232	266	1	87.0156	0.00304717	91.265	38.176	91.265	K	RQFRQHHGLPPKAWRKQQQSLQSGRNLKPQL	K(1)QQQSLQSGR(1)NLK	K(87.02)QQQSLQSGR(72.59)NLK(-72.59)	1	2	1.1088								√
all3526	353	1	114.496	0.000181127	114.5	87.167	114.5	K	TLDDLIEQTKGVECRKDTGVLDEIPGAYKPI	K(1)DTGVLDEIPGAYK(1)	K(114.5)DTGVLDEIPGAYK(114.5)	1	2	2.6688								√
all3526	366	1	114.496	0.000181127	114.5	87.167	114.5	K	CRKDTGVLDEIPGAYKPIDQVMENQADLVEV	K(1)DTGVLDEIPGAYK(1)	K(114.5)DTGVLDEIPGAYK(114.5)	14	2	2.6688								√
all3613	431	1	43.0844	0.0118537	59.542	25.676	43.084	K	DKSDLSETQLAFIKRKESTLTRINNSFDRPS	K(1)ESTLTR(1)INNSFDR(1)	K(43.08)ESTLTR(43.08)INNSFDR(43.08)	1	2	-3.0887								√
all3653	48	1	194.294	0.000385285	194.29	130.99	194.29	K	GVQRTRIVATLAENEKKIVQEATKQLWQKRP	IVATLAENEK(1)	IVATLAENEK(194.29)	10	2	0.10148								√
all3660	122	0.999999	61.391	0.000939711	72.446	59.891	72.446	K	DRVKGLNKGADVYMVKPFEPEELVAQVESSL	GADVYMVK(1)PFEPEELVAQVESSLK	GADVYMVK(61.39)PFEPEELVAQVESSLK(-61.39)	8	2	4.1564								√
all3660	171	1	118.483	0.00108217	118.48	63.875	118.48	K	RIQVPFDVQLTPTELKVVQFVARGLANREIA	IQVPFDVQLTPTELK(1)	IQVPFDVQLTPTELK(118.48)	15	2	-0.58695								√
all3782	28	1	52.7897	0.00655576	52.79	24.063	52.79	K	LTPTLEKIILDVGGMKCAGCVKAVERQLTQY	IILDVGGMK(1)CAGCVK(1)	IILDVGGMK(52.79)CAGCVK(52.79)	9	2	1.1697								√
all3782	34	1	52.7897	0.00655576	52.79	24.063	52.79	K	KIILDVGGMKCAGCVKAVERQLTQYSGVKNA	IILDVGGMK(1)CAGCVK(1)	IILDVGGMK(52.79)CAGCVK(52.79)	15	2	1.1697								√
all3854	81	1	145.461	0.00343359	145.46	122.68	145.46	K	YVLKELCLEPTNFFVKEEPANKRQTAEFVAG	ELCLEPTNFFVK(1)	ELCLEPTNFFVK(145.46)	12	2	1.1494								√
all3854	87	0.830894	5.92558	0.012707	51.841	21.112	51.841	K	CLEPTNFFVKEEPANKRQTAEFVAGKLLTRY	ELCLEPTNFFVK(0.831)EEPANK(0.831)R(0.338)	ELCLEPTNFFVK(5.93)EEPANK(5.93)R(-5.93)	18	2	1.1959								√
all3854	126	1	124.669	0.000735877	155	143.51	124.67	K	GDLKFNDDSSLTFVEKDGLDFQAITVQLPGG	FNDDSSLTFVEK(1)	FNDDSSLTFVEK(124.67)	12	2	1.1269								√
all3854	175	1	137.516	1.40005e-15	149	109.78	137.52	K	GLSSLNTSTDFEGTFKVPSYRGAAFLDPKGR	NLVAQTQPGLSSLNTSTDFEGTFK(1)	NLVAQTQPGLSSLNTSTDFEGTFK(137.52)	24	2	-0.47494								√
all3854	260	1	65.2985	2.62742e-05	65.298	60.75	65.298	K	ESEQPSDTDLGADEPKEVKIRGIFYARVE__	VDSSSGEIAGTFESEQPSDTDLGADEPK(1)	VDSSSGEIAGTFESEQPSDTDLGADEPK(65.3)	28	2	-0.68219								√
all3879	353	0.939848	11.6475	0.000696912	57.826	39.329	57.826	K	IEEINQDPNRGDGHDKVLTKIELDRTSYQLL	STVAELIEEINQDPNR(0.94)GDGHDK(0.94)VLTK(0.12)	STVAELIEEINQDPNR(11.65)GDGHDK(11.65)VLTK(-11.65)	22	3	0.61632								√
all3964	47	1	105.784	0.0183852	105.78	87.92	105.78	K	KVTRAIASYLETAYTKDRPVLIAYDTRFLAD	AIASYLETAYTK(1)	AIASYLETAYTK(105.78)	12	2	-0.11874								√
all4090	12	0.999999	68.1481	0.00334644	68.262	57.156	68.262	K	____MNGVNWKVIKEKYKPNVLQANSGQKVA	EK(1)YK(1)PNVLQANSGQK	EK(68.15)YK(68.18)PNVLQANSGQK(-68.15)	2	3	-0.85713								√
all4090	14	0.999999	68.1815	0.00334644	68.262	57.156	68.262	K	__MNGVNWKVIKEKYKPNVLQANSGQKVAAI	EK(1)YK(1)PNVLQANSGQK	EK(68.15)YK(68.18)PNVLQANSGQK(-68.15)	4	3	-0.85713								√
all4117	107	0.999997	64.0114	0.0155422	67.456	43.202	67.456	K	IITPTTIAKSQENKNKTPVPNTANKTQSIDT	NK(1)TPVPNTANKTQSIDTPK	NK(64.01)TPVPNTANK(-67.46)TQSIDTPK(-64.01)	2	2	0.33957								√
all4121	348	1	98.0483	0.00132534	98.048	84.848	98.048	K	TPNILYKEELEEIQQKYPDNFRLTYAISREQ	EELEEIQQK(1)YPDNFR(1)	EELEEIQQK(98.05)YPDNFR(98.05)	9	2	-2.9946								√
all4121	181	1	77.1846	0.00176946	77.185	54.987	77.185	K	EPLVKEGGIGIVQHIKFDLTGGNLKYIEGQS	EGGIGIVQHIK(1)FDLTGGNLK(1)	EGGIGIVQHIK(77.18)FDLTGGNLK(77.18)	11	2	-3.3004								√
all4121	190	1	142.19	0.00176946	142.19	94.44	142.19	K	GIVQHIKFDLTGGNLKYIEGQSIGIIPPGVD	FDLTGGNLK(1)	FDLTGGNLK(142.19)	9	2	0.24778								√
all4121	99	1	133.069	0.000727757	135.66	108.55	133.07	K	RTTIATVTDASSEIAKSEGNGKATPVKTDSG	TTIATVTDASSEIAK(1)	TTIATVTDASSEIAK(133.07)	15	2	1.2497								√
all4131	205	0.974503	12.9409	8.13646e-12	96.303	73.323	96.303	K	QRPLAAIIGGSKVSSKIGVIETLLEKCDKLI	ELQYLQSAIENPQR(0.513)PLAAIIGGSK(0.513)VSSK(0.975)	ELQYLQSAIENPQR(0)PLAAIIGGSK(0)VSSK(12.94)	28	3	-1.7616								√
all4131	177	1	93.2576	0.0149232	113.63	85.616	93.258	K	VTKFLSPSVAGYLVEKELQYLQSAIENPQRP	FLSPSVAGYLVEK(1)	FLSPSVAGYLVEK(93.26)	13	2	-0.87994								√
all4131	251	0.794951	5.88482	0.0110997	98.943	48.065	98.943	K	NVGKSLVEEDKLELAKSLEAKAKERGVSLLL	SLVEEDK(0.205)LELAK(0.795)	SLVEEDK(-5.88)LELAK(5.88)	12	2	-0.17063								√
all4131	365	1	78.4013	0.0143358	85.837	67.647	78.401	K	TTTIIGGGDSVAAVEKVGLADQMSHISTGGG	TGTTTIIGGGDSVAAVEK(1)	TGTTTIIGGGDSVAAVEK(78.4)	18	2	0.28758								√
all4140	250	0.985583	18.3481	0.00281341	121.6	73.18	121.6	K	QQAALVTESGSIVKGKITKLMGFEGLKRVEM	GK(0.986)ITK(0.014)LMGFEGLK	GK(18.35)ITK(-18.35)LMGFEGLK(-120.63)	2	2	-0.28902								√
all4200	79	1	131.131	0.00088771	131.13	116.97	131.13	K	SLASGSNCEASAQIGKLIAARSLEKGITKVV	SSLASGSNCEASAQIGK(1)	SSLASGSNCEASAQIGK(131.13)	17	2	1.8147								√
all4203	66	1	112.506	9.64612e-07	112.51	90.949	112.51	K	SLEASLTEIATITGQKPVVTRAKKAIAGFKI	SLEASLTEIATITGQK(1)PVVTR(1)	SLEASLTEIATITGQK(112.51)PVVTR(112.51)	16	2	3.424								√
all4212	101	0.804128	6.13352	0.0180826	62.338	50.28	62.338	K	NRNARIALVSYEDGEKRYILHPNNLKVGTVI	IALVSYEDGEK(0.804)R(0.196)	IALVSYEDGEK(6.13)R(-6.13)	11	3	-1.2144								√
all4214	17	1	53.6827	0.010755	53.683	31.637	53.683	K	VESVVKNWQGEQIGQKTFELRVAKETTAAHI	VESVVK(1)NWQGEQIGQK(1)	VESVVK(53.68)NWQGEQIGQK(53.68)	16	2	1.5217								√
all4214	7	1	53.6827	0.010755	53.683	31.637	53.683	K	_________MVESVVKNWQGEQIGQKTFELR	VESVVK(1)NWQGEQIGQK(1)	VESVVK(53.68)NWQGEQIGQK(53.68)	6	2	1.5217								√
all4297	109	1	67.3338	0.015297	67.334	39.906	67.334	K	LAQKTPSLKDQLLSAKNPQQFTKVAADYGYY	DQLLSAK(1)NPQQFTK(1)	DQLLSAK(67.33)NPQQFTK(67.33)	7	2	-2.6437								√
all4297	116	1	67.3338	0.015297	67.334	39.906	67.334	K	LKDQLLSAKNPQQFTKVAADYGYYFSVDELA	DQLLSAK(1)NPQQFTK(1)	DQLLSAK(67.33)NPQQFTK(67.33)	14	2	-2.6437								√
all4337	219	1	64.0604	0.000500387	87.16	66.792	87.16	K	DAVDSYIPDPERDIDKPFLMAVEDVFSITGR	DIDK(1)PFLMAVEDVFSITGR	DIDK(64.06)PFLMAVEDVFSITGR(-64.06)	4	3	-4.0366								√
all4337	198	0.999902	40.0856	0.0149885	40.404	33.681	40.404	K	TKNPKTQRGENPWVDKIYELMDAVDSYIPDP	GENPWVDK(1)IYELMDAVDSYIPDPER	GENPWVDK(40.09)IYELMDAVDSYIPDPER(-40.09)	8	3	1.83								√
all4337	305	0.999997	54.9377	0.000798737	55.049	46.177	55.049	K	RGIQKADIERGMVLAKPGSITPHTQFEGEVY	GMVLAK(1)PGSITPHTQFEGEVYVLTEK	GMVLAK(54.94)PGSITPHTQFEGEVYVLTEK(-54.94)	6	4	-4.0367								√
all4337	57	1	227.267	4.20516e-12	227.27	198.35	227.27	K	AVAKGYDQIDNAPEEKARGITINTAHVEYET	GYDQIDNAPEEK(1)	GYDQIDNAPEEK(227.27)	12	2	-0.6654								√
all4337	90	1	57.1586	2.65482e-05	126.48	110.89	57.159	K	RHYAHVDCPGHADYVKNMITGAAQMDGAILV	HYAHVDCPGHADYVK(1)	HYAHVDCPGHADYVK(57.16)	15	4	-1.0549								√
all4337	25	1	128.513	9.1079e-05	130.01	121.21	130.01	K	KPHVNIGTIGHVDHGKTTLTAAITMTLAALG	TKPHVNIGTIGHVDHGK(1)	TK(-128.51)PHVNIGTIGHVDHGK(128.51)	17	4	-1.4193								√
all4338	173	1	60.2776	0.000569208	60.278	34.673	60.278	K	NAIAIQLPIGSENDFKGIVDLVRKRAYMYNN	ANAIAIQLPIGSENDFK(1)GIVDLVR(1)	ANAIAIQLPIGSENDFK(60.28)GIVDLVR(60.28)	17	3	-2.9497								√
all4338	228	1	102.029	0.00533691	102.03	80.915	102.03	K	KLVEAVAETDDDLMSKYFDGEPLTEEEIRSA	LVEAVAETDDDLMSK(1)	LVEAVAETDDDLMSK(102.03)	15	2	-1.9772								√
all4357	167	1	73.21	5.27172e-05	73.21	66.098	73.21	K	QLNQIYANNTSQPLAKIEKDMDRDFFMSAQE	HQLNQIYANNTSQPLAK(1)IEK(1)DMDR(1)	HQLNQIYANNTSQPLAK(73.21)IEK(73.21)DMDR(73.21)	17	3	-2.9434								√
all4357	170	1	73.21	5.27172e-05	73.21	66.098	73.21	K	QIYANNTSQPLAKIEKDMDRDFFMSAQEAME	HQLNQIYANNTSQPLAK(1)IEK(1)DMDR(1)	HQLNQIYANNTSQPLAK(73.21)IEK(73.21)DMDR(73.21)	20	3	-2.9434								√
all4377	111	1	102.505	0.00034467	102.5	95.624	102.5	K	KPVTTSGGHAAPNTNKEGSRRDKGAKKSRRG	PVTTSGGHAAPNTNK(1)	PVTTSGGHAAPNTNK(102.5)	15	3	0.33486								√
all4377	85	0.923718	10.8358	0.00225748	42.468	35.516	42.468	K	FKETPIKLEKALPRTKGDEGEEQATPKPVTT	TK(0.924)GDEGEEQATPK(0.076)PVTTSGGHAAPNTNK	TK(10.84)GDEGEEQATPK(-10.84)PVTTSGGHAAPNTNK(-40.55)	2	4	-1.2549								√
all4377	96	0.998852	31.7809	1.53959e-05	61.488	58.501	44.6	K	LPRTKGDEGEEQATPKPVTTSGGHAAPNTNK	TKGDEGEEQATPK(0.999)PVTTSGGHAAPNTNK(0.001)	TK(-33.14)GDEGEEQATPK(31.78)PVTTSGGHAAPNTNK(-31.78)	13	4	0.29494								√
all4440	18	0.999998	57.8361	0.0174177	57.836	25.338	57.836	K	ILVASHTYIVDLNCEKLRALSQLEPGIEVTV	KILVASHTYIVDLNCEK(1)	K(-57.84)ILVASHTYIVDLNCEK(57.84)	17	2	-4.0835								√
all4499	417	1	52.898	0.000714762	52.898	45.866	52.898	K	GDTGSAFANRPFGNAKTEANHYGIQATFQPS	TYQQNGAVFGDTGSAFANR(1)PFGNAK(1)	TYQQNGAVFGDTGSAFANR(52.9)PFGNAK(52.9)	25	3	-2.3726								√
all4563	96	1	53.8443	3.57493e-09	73.341	63.734	53.844	K	HQDHGNAPSTCYSAIKNNFTSVMMDGSLEAD	HLILAAVETYPEIPIVMHQDHGNAPSTCYSAIK(1)	HLILAAVETYPEIPIVMHQDHGNAPSTCYSAIK(53.84)	33	3	3.2378								√
all4563	36	1	52.0541	7.81826e-05	52.054	45.959	52.054	K	PAFNVNNLEQIQAILKAAAETDSPVILQASR	LLLDHAAENGYGIPAFNVNNLEQIQAILK(1)	LLLDHAAENGYGIPAFNVNNLEQIQAILK(52.05)	29	3	-2.1122								√
all4662	48	1	121.899	0.00378607	121.9	84.423	121.9	K	YDLKDTQTTVELGEEKITIGTDSEFTLESVH	DTQTTVELGEEK(1)	DTQTTVELGEEK(121.9)	12	2	-0.49825								√
all4688	88	1	56.5333	0.00123402	56.533	46.651	56.533	K	YQTALWLYQTVDNTDKALGAAALANKVGEKL	SQGYQTALWLYQTVDNTDK(1)ALGAAALANK(1)	SQGYQTALWLYQTVDNTDK(56.53)ALGAAALANK(56.53)	19	3	-1.509								√
all4688	98	1	56.5333	0.00123402	56.533	46.651	56.533	K	VDNTDKALGAAALANKVGEKLPLLGFLNSVT	SQGYQTALWLYQTVDNTDK(1)ALGAAALANK(1)	SQGYQTALWLYQTVDNTDK(56.53)ALGAAALANK(56.53)	29	3	-1.509								√
all4791	219	0.999814	38.858	0.0138041	51.218	6.9187	51.218	K	YVSVDQIPAEVVQREKDVESGKEDIANKPEN	EK(1)DVESGKEDIANKPENIR	EK(38.86)DVESGK(-38.86)EDIANK(-46.14)PENIR(-51.22)	2	2	-4.1406								√
all4791	225	0.998421	28.4836	2.33971e-06	130.85	107.4	130.85	K	IPAEVVQREKDVESGKEDIANKPENIREKIV	EKDVESGK(0.998)EDIANK(0.001)PENIR	EK(-93.61)DVESGK(28.48)EDIANK(-28.48)PENIR(-37.86)	8	3	-0.074651								√
all4791	231	0.983681	18.3305	2.0398e-11	163.42	148.26	92.993	K	QREKDVESGKEDIANKPENIREKIVQGRIEK	EKDVESGK(0.002)EDIANK(0.984)PENIR(0.014)	EK(-75.62)DVESGK(-27.21)EDIANK(18.33)PENIR(-18.33)	14	3	0.20405								√
all4792	26	0.999998	56.5894	0.010817	61.48	44.755	61.48	K	ESGVHFGHQTRRWNPKMSPYIYTSRNGVHII	WNPK(1)MSPYIYTSR	WNPK(56.59)MSPYIYTSR(-56.59)	4	3	-1.846								√
all5039	94	1	110.293	0.000843892	124.86	110.4	110.29	K	LEVVDTGAPISVPVGKATLGRIFNVLGEPVD	GLEVVDTGAPISVPVGK(1)	GLEVVDTGAPISVPVGK(110.29)	17	2	-1.5986								√
all5039	128	0.956573	15.0302	3.53328e-05	70.091	55.857	70.091	K	PVNNQETLPIHRPAPKLTELETKPSVFETGI	IFNVLGEPVDNR(0.087)GPVNNQETLPIHR(0.957)PAPK(0.957)	IFNVLGEPVDNR(-15.03)GPVNNQETLPIHR(15.03)PAPK(15.03)	29	3	0.81388								√
all5039	476	1	53.8443	0.00172685	53.844	35.597	53.844	K	EQAFYLVGDINEAIAKAEKIKG_________	ILSGELDDLPEQAFYLVGDINEAIAK(1)AEK(1)	ILSGELDDLPEQAFYLVGDINEAIAK(53.84)AEK(53.84)	26	3	-3.0144								√
all5039	479	1	53.8443	0.00172685	53.844	35.597	53.844	K	FYLVGDINEAIAKAEKIKG____________	ILSGELDDLPEQAFYLVGDINEAIAK(1)AEK(1)	ILSGELDDLPEQAFYLVGDINEAIAK(53.84)AEK(53.84)	29	3	-3.0144								√
all5039	135	1	143.595	1.87734e-26	232.17	201.62	219.74	K	LPIHRPAPKLTELETKPSVFETGIKVVDLLT	LTELETK(1)PSVFETGIK	LTELETK(143.59)PSVFETGIK(-143.59)	7	2	-0.49758								√
all5062	272	1	59.5697	0.000873832	132.57	80.78	59.57	K	EEVNQALKDASEGPLKGILDYSELQLVSSDY	TITEEVNQALK(1)DASEGPLK(1)	TITEEVNQALK(59.57)DASEGPLK(59.57)	19	2	-2.306								√
all5062	72	1	71.2408	7.72469e-10	185.59	170.86	71.241	K	NVDITADDNSITVNGKTIKCVSDRNPENLPW	NVDITADDNSITVNGK(1)	NVDITADDNSITVNGK(71.24)	16	2	0.47958								√
all5062	264	1	59.5697	0.00765122	93.429	58.621	59.57	K	QVEKRTITEEVNQALKDASEGPLKGILDYSE	TITEEVNQALK(1)DASEGPLK(1)	TITEEVNQALK(59.57)DASEGPLK(59.57)	11	2	-2.306								√
all5062	335	1	103.221	0.00262654	152.54	76.062	103.22	K	GYSQRVLDLAELVAEKWV_____________	VLDLAELVAEK(1)	VLDLAELVAEK(103.22)	11	2	1.0571								√
all5112	807	0.999997	55.3227	0.00708992	75.109	17.828	75.109	K	ETLVQATGWRRNANGKIELRVAQSPAHVPSP	NANGK(1)IELR	NANGK(55.32)IELR(-55.32)	5	1	-0.25763								√
all5265	441	1	161.104	1.56669e-10	161.1	145.72	161.1	K	SEIYIVEGDSAGGSAKQGRDRRTQAILPLRG	DPSESEIYIVEGDSAGGSAK(1)	DPSESEIYIVEGDSAGGSAK(161.1)	20	2	-1.0387								√
all7011	152	1	58.6765	0.0177838	58.676	8.3928	58.676	K	LDTPRTLTTNNPQAVKEFAAECQQDVITKML	IGLDTPR(1)TLTTNNPQAVK(1)	IGLDTPR(58.68)TLTTNNPQAVK(58.68)	18	2	0.070418								√
all7121	597	1	57.0193	0.0180611	57.019	33.033	57.019	K	PYLHDGGVAVRAKSLKINPNGSFTIADKSGL	SLK(1)INPNGSFTIADK(1)	SLK(57.02)INPNGSFTIADK(57.02)	3	2	-1.5959								√
all7121	609	1	57.0193	0.0180611	57.019	33.033	57.019	K	KSLKINPNGSFTIADKSGLGLTNTLNQGIPA	SLK(1)INPNGSFTIADK(1)	SLK(57.02)INPNGSFTIADK(57.02)	15	2	-1.5959								√
all7606	83	0.998877	31.788	0.00404587	58.32	31.222	58.32	K	LRNRGNALPVLMLTAKDSMADKVAGLDAGAD	NR(0.001)GNALPVLMLTAK(0.999)DSMADK	NR(-31.79)GNALPVLMLTAK(31.79)DSMADK(-33.36)	14	2	-1.7882								√
all7658	3	1	96.1429	0.00113937	96.143	79.511	96.143	K	_____________MSKIWYKNIEENMKDILM	SK(1)IWYK(1)NIEENMK	SK(96.14)IWYK(96.14)NIEENMK(-96.14)	2	2	-0.95086								√
all7658	7	1	96.1429	0.00113937	96.143	79.511	96.143	K	_________MSKIWYKNIEENMKDILMEKLF	SK(1)IWYK(1)NIEENMK	SK(96.14)IWYK(96.14)NIEENMK(-96.14)	6	2	-0.95086								√
all7660	378	0.997128	28.9069	0.0156388	51.286	17.601	40.058	K	SDVFEKTWEDYKNQMKAMEVSTNRKKGNVRA	NQMK(0.997)AMEVSTNR(0.003)	NQMK(28.91)AMEVSTNR(-28.91)	4	2	0.19351								√
alr0020	314	1	102.061	0.0041713	114.5	90.341	102.06	K	DITRAYSLSISDLESKVKNGDISMKEFVRRL	AYSLSISDLESK(1)	AYSLSISDLESK(102.06)	12	2	0.84156								√
alr0020	772	1	89.46	0.0120181	89.46	71.738	89.46	K	IAPYIAQNEFSGWESKLGNGEITVKEFIEGL	DIAPYIAQNEFSGWESK(1)	DIAPYIAQNEFSGWESK(89.46)	17	2	1.5446								√
alr0020	238	1	79.762	4.87285e-09	92.247	67.012	79.762	K	AEIVSQYMDVLITEFKAPTPSNKLRQRPSGD	DPEAAEIVSQYMDVLITEFK(1)APTPSNK(1)	DPEAAEIVSQYMDVLITEFK(79.76)APTPSNK(79.76)	20	3	-3.008								√
alr0020	245	1	79.762	4.87285e-09	79.762	73.258	79.762	K	MDVLITEFKAPTPSNKLRQRPSGDQQGLQLP	DPEAAEIVSQYMDVLITEFK(1)APTPSNK(1)	DPEAAEIVSQYMDVLITEFK(79.76)APTPSNK(79.76)	27	3	-3.008								√
alr0020	690	1	130.221	0.00202516	130.22	55.504	130.22	K	QLRVGTIREDVANVEKQETPRFVELGTVKEN	EDVANVEK(1)	EDVANVEK(130.22)	8	2	-0.53283								√
alr0020	109	1	77.6128	0.0105935	82.954	65.928	82.954	K	AMAAVGGGGDVRESMKLGTVTYVETRGGFLE	ESMK(1)LGTVTYVETR	ESMK(77.61)LGTVTYVETR(-77.61)	4	2	-1.6253								√
alr0020	971	0.999989	49.2904	0.00237411	69.081	44.288	69.081	K	PARIYRLTNGIGQAEKQLVINAIYRQVLDVF	LTNGIGQAEK(1)QLVINAIYR	LTNGIGQAEK(49.29)QLVINAIYR(-49.29)	10	3	2.3178								√
alr0021	6	1	66.6732	0.000616016	66.673	45.665	66.673	K	__________MSIVTKSIVNADAEARYLSPG	SIVTK(1)SIVNADAEAR	SIVTK(66.67)SIVNADAEAR(-66.67)	5	3	-0.37589								√
alr0022	18	1	105.779	4.22794e-26	225.72	206.09	105.78	K	QDAITAVINSADVQGKYLDTAALEKLKAYFS	AQDAITAVINSADVQGK(1)	AQDAITAVINSADVQGK(105.78)	17	2	4.1645								√
alr0022	148	1	100.687	0.0114259	100.69	49.627	100.69	K	AIKEVTASLVGADAGKEMGIYLDYISSGLS_	EVTASLVGADAGK(1)	EVTASLVGADAGK(100.69)	13	2	0.010738								√
alr0022	27	1	146.693	1.75314e-06	146.69	70.472	146.69	K	SADVQGKYLDTAALEKLKAYFSTGELRVRAA	YLDTAALEK(1)	YLDTAALEK(146.69)	9	1	-0.19893								√
alr0052	96	0.999999	60.616	0.00281331	63.145	53.584	63.145	K	FKGGQKVDMVVGAVPKTTLSQTLEKHL____	VDMVVGAVPK(1)TTLSQTLEK	VDMVVGAVPK(60.62)TTLSQTLEK(-60.62)	10	4	-3.092								√
alr0058	9	0.926408	10.9997	0.0070614	78.934	51.819	67.563	K	_______MKVAVFSTKAYDRQFLEAANAPKH	KVAVFSTK(0.926)AYDR(0.074)	K(-63.26)VAVFSTK(11)AYDR(-11)	8	2	-2.4605								√
alr0523	146	1	72.6431	0.00895112	123.63	63.035	72.643	K	IQKMKDAAIAIANDSKGITKGDCSQLIAELA	DAAIAIANDSK(1)	DAAIAIANDSK(72.64)	11	2	0.65955								√
alr0523	135	1	78.3416	0.00844359	82.925	62.068	78.342	K	LGTPGDAVASGIQKMKDAAIAIANDSKGITK	MK(1)DAAIAIANDSK	MK(78.34)DAAIAIANDSK(-78.34)	2	2	4.0579								√
alr0523	36	1	82.1017	7.47449e-06	106.3	90.913	82.102	K	GDEINALSALVADSNKRLDIVNRLTSNASSI	GNYLSGDEINALSALVADSNK(1)R(1)	GNYLSGDEINALSALVADSNK(82.1)R(82.1)	21	2	-1.9205								√
alr0523	15	1	120.693	4.03844e-25	163.64	137.94	163.64	K	_MLDAFSKVVEQADRKGNYLSGDEINALSAL	K(1)GNYLSGDEINALSALVADSNK	K(120.69)GNYLSGDEINALSALVADSNK(-120.69)	1	2	-2.7218								√
alr0524	81	1	158.815	1.40936e-09	158.81	150.9	158.81	K	TTQMSGPQYASTPEGKSKCVRDIDHYLRTIS	FPYTTQMSGPQYASTPEGK(1)	FPYTTQMSGPQYASTPEGK(158.81)	19	2	0.22521								√
alr0524	2	1	102.684	0.000170514	102.87	79.575	102.87	K	______________MKTPLTEAISAADVRGS	MK(1)TPLTEAISAADVR	MK(102.68)TPLTEAISAADVR(-102.68)	2	2	-2.007								√
alr0524	62	0.99983	37.6494	0.0077132	43.256	32.927	43.256	K	NGKKWAEAAANHVYQKFPYTTQMSGPQYAST	WAEAAANHVYQK(1)FPYTTQMSGPQYASTPEGK	WAEAAANHVYQK(37.65)FPYTTQMSGPQYASTPEGK(-37.65)	12	3	2.0788								√
alr0528	151	1	170.285	9.23261e-13	180.2	154.08	174.62	K	KDAAVGIANDPNGITKGDCSQLISEVASYFD	MKDAAVGIANDPNGITK(1)	MK(-170.29)DAAVGIANDPNGITK(170.29)	17	2	0.83938								√
alr0528	134	1	50.938	1.83063e-42	232.37	218.97	50.938	K	QALGTPGSSVAVGVQKMKDAAVGIANDPNGI	ETYQALGTPGSSVAVGVQK(1)MK(1)	ETYQALGTPGSSVAVGVQK(50.94)MK(50.94)	19	3	4.0362								√
alr0528	136	1	50.938	0.00548711	50.938	35.848	50.938	K	LGTPGSSVAVGVQKMKDAAVGIANDPNGITK	ETYQALGTPGSSVAVGVQK(1)MK(1)	ETYQALGTPGSSVAVGVQK(50.94)MK(50.94)	21	3	4.0362								√
alr0528	33	1	43.9551	6.64128e-05	95.183	73.626	43.955	K	EFLSNEQLDALANVVKEGNKRLDVVNRITSN	GEFLSNEQLDALANVVK(1)EGNK(1)	GEFLSNEQLDALANVVK(43.96)EGNK(43.96)	17	3	2.8853								√
alr0528	37	1	43.9551	6.64128e-05	95.183	73.626	43.955	K	NEQLDALANVVKEGNKRLDVVNRITSNASAI	GEFLSNEQLDALANVVK(1)EGNK(1)	GEFLSNEQLDALANVVK(43.96)EGNK(43.96)	21	3	2.8853								√
alr0528	8	0.988547	19.3607	2.02076e-16	83.559	73.321	41.967	K	________MTLDVFTKVVSQADSRGEFLSNE	TLDVFTK(0.989)VVSQADSR(0.011)	TLDVFTK(19.36)VVSQADSR(-19.36)	7	3	-1.9602								√
alr0529	82	1	44.8161	0.00416433	44.816	41.428	44.816	K	TTQTPGPQFAADSRGKSKCARDVGHYLRIIT	FPYTTQTPGPQFAADSR(1)GK(1)	FPYTTQTPGPQFAADSR(44.82)GK(44.82)	19	3	0.43303								√
alr0529	63	1	118.712	0.00365262	144.77	91.604	118.71	K	NAQRLIDGATQAVYQKFPYTTQTPGPQFAAD	LIDGATQAVYQK(1)	LIDGATQAVYQK(118.71)	12	2	1.4345								√
alr0529	3	1	109.416	9.68378e-12	109.67	97.308	109.67	K	_____________MVKTPITEAIAAADTQGR	VK(1)TPITEAIAAADTQGR	VK(109.42)TPITEAIAAADTQGR(-109.42)	2	3	-0.25537								√
alr0530	124	1	126.765	8.95467e-05	126.76	114.2	126.76	K	YDESEVVYHLDLYQNKGYDAEIDSYIDSWEY	APYDESEVVYHLDLYQNK(1)	APYDESEVVYHLDLYQNK(126.76)	18	2	3.6924								√
alr0530	275	0.999223	31.1433	0.00261799	83.869	33.761	83.869	K	IVPYERLSDKIQQVHKQGGKIVSVTSA____	LSDK(0.001)IQQVHK(0.999)QGGK	LSDK(-31.14)IQQVHK(31.14)QGGK(-50.68)	10	2	-3.3577								√
alr0534	262	1	65.8465	0.00264189	107.09	83.412	107.09	K	IPDTSREVTTPEVTVKPVAVALPYRYIPGNK	EVTTPEVTVK(1)PVAVALPYR	EVTTPEVTVK(65.85)PVAVALPYR(-65.85)	10	2	0.23583								√
alr0534	206	1	110.807	0.0180196	110.81	52.121	110.81	K	GGRSFYSARTSGTLTKDDIRRAIPANFMALA	TSGTLTK(1)	TSGTLTK(110.81)	7	1	0.6711								√
alr0535	9	0.943704	14.2484	0.00363908	67.776	44.54	67.776	K	_______MSIPLLEYKPSSQNQRVPGYEVPN	SIPLLEYK(0.944)PSSQNQR(0.056)	SIPLLEYK(14.25)PSSQNQR(-14.25)	8	2	3.9356								√
alr0537	153	1	119.448	1.70088e-16	188.29	167.06	119.45	K	FSGFVDALIDSEEYTKNFGENIVPYQRKRME	GFSGFVDALIDSEEYTK(1)	GFSGFVDALIDSEEYTK(119.45)	17	2	-1.5526								√
alr0608	155	1	110.662	0.00584585	150.46	85.11	110.66	K	LARLNTNGQAISVAEKFKELNVNLESKSLKD	LNTNGQAISVAEK(1)	LNTNGQAISVAEK(110.66)	13	2	0.41753								√
alr0799	17	0.997924	26.8241	0.000321561	112.36	57.774	112.36	K	TQETSEKINNLITQNKIMVFMKGTKLMPQCG	INNLITQNK(0.998)IMVFMK(0.002)	INNLITQNK(26.82)IMVFMK(-26.82)	9	2	0.28434								√
alr0834	113	0.995324	23.2806	0.0157772	42.325	21.511	42.325	K	RVNELIATATAELVTKEDLATLQRLQEEFSA	VNELIATATAELVTK(0.995)EDLATLQR(0.005)	VNELIATATAELVTK(23.28)EDLATLQR(-23.28)	15	3	-3.3306								√
alr0942	191	0.888651	8.93718	0.00833212	56.225	34.352	56.225	K	RKERRNTTERQEPTDKPRRRPTNRPTTRTSE	ER(0.991)R(0.991)NTTER(0.129)QEPTDK(0.889)PR	ER(22.82)R(22.82)NTTER(-8.94)QEPTDK(8.94)PR(-35.38)	14	2	-4.2328								√
alr0942	106	0.779938	4.05546	0.00778515	69.451	40.547	69.451	K	AVESIRLRSIATQQAKRNTPIVDDERPVSKN	SIATQQAK(0.78)R(0.78)NTPIVDDER(0.44)	SIATQQAK(4.06)R(4.06)NTPIVDDER(-4.06)	8	2	-4.0898								√
alr0946	125	0.981359	17.2136	0.00240964	82.831	65.805	78.324	K	LGYKHIHLIQLGESDKKLSPDLDIDESDEDL	HIHLIQLGESDK(0.981)K(0.019)	HIHLIQLGESDK(17.21)K(-17.21)	12	3	0.49714								√
alr0946	126	0.975633	16.0249	4.98082e-05	112.84	104.67	112.84	K	GYKHIHLIQLGESDKKLSPDLDIDESDEDLE	HIHLIQLGESDK(0.024)K(0.976)	HIHLIQLGESDK(-16.02)K(16.02)	13	4	-0.36721								√
alr0946	12	1	119.68	0.0100727	119.68	67.893	119.68	K	____MTETATAPLTGKALLAKVKELSTLPRR	TETATAPLTGK(1)	TETATAPLTGK(119.68)	11	2	-0.12364								√
alr1040	26	1	47.0904	0.0122152	47.09	13.783	47.09	K	ETEAGINIYNITTYLKDFLAATAIQNGQILV	IIEIETEAGINIYNITTYLK(1)	IIEIETEAGINIYNITTYLK(47.09)	20	4	-2.2815								√
alr1041	252	1	101.39	0.00182468	101.39	78.164	101.39	K	GGHFQGQLIYDPEVVKTGLIGESKQANLDRL	ALGGHFQGQLIYDPEVVK(1)	ALGGHFQGQLIYDPEVVK(101.39)	18	2	-0.41707								√
alr1041	277	0.999938	42.0471	0.00149565	42.064	34.276	42.064	K	ANLDRLSSMGINDPDKVYDAHELASGENVLF	LSSMGINDPDK(1)VYDAHELASGENVLFAGCGITSGNLMQGVR	LSSMGINDPDK(42.05)VYDAHELASGENVLFAGCGITSGNLMQGVR(-42.05)	11	3	-3.2124								√
alr1050	455	1	58.0933	0.00019067	58.093	45.416	58.093	K	LVNINAYHQPGVEAGKKAAAVILDLQTKVVG	TVGLYASLVNINAYHQPGVEAGK(1)K(1)	TVGLYASLVNINAYHQPGVEAGK(58.09)K(58.09)	23	4	-2.21								√
alr1050	456	1	58.0933	0.00019067	58.093	45.416	58.093	K	VNINAYHQPGVEAGKKAAAVILDLQTKVVGL	TVGLYASLVNINAYHQPGVEAGK(1)K(1)	TVGLYASLVNINAYHQPGVEAGK(58.09)K(58.09)	24	4	-2.21								√
alr1121	987	1	54.4709	0.0122077	54.471	25.665	54.471	K	DNINQMIANLRETTQKNTEQDWLKTNLAKFT	ETTQK(1)NTEQDWLK(1)TNLAK(1)	ETTQK(54.47)NTEQDWLK(54.47)TNLAK(54.47)	5	2	-0.18621								√
alr1121	995	1	54.4709	0.0122077	54.471	25.665	54.471	K	NLRETTQKNTEQDWLKTNLAKFTRMLQGQRD	ETTQK(1)NTEQDWLK(1)TNLAK(1)	ETTQK(54.47)NTEQDWLK(54.47)TNLAK(54.47)	13	2	-0.18621								√
alr1121	1000	1	54.4709	0.0122077	54.471	25.665	54.471	K	TQKNTEQDWLKTNLAKFTRMLQGQRDLETVS	ETTQK(1)NTEQDWLK(1)TNLAK(1)	ETTQK(54.47)NTEQDWLK(54.47)TNLAK(54.47)	18	2	-0.18621								√
alr1200	406	0.997425	25.8806	0.00232295	66.595	31.875	66.595	K	KANAKNLLEEKEQAVKSAEAKLEQAKANAKN	EQAVK(0.997)SAEAK(0.003)LEQAK	EQAVK(25.88)SAEAK(-25.88)LEQAK(-66.6)	5	2	1.4459								√
alr1208	151	0.999989	49.7581	3.03897e-11	201	196.17	131.86	K	IRKLEKNAEVSEDEAKDQQDKLQKLTNKYTA	NAEVSEDEAK(1)DQQDK	NAEVSEDEAK(49.76)DQQDK(-49.76)	10	3	-0.17294								√
alr1236	281	1	90.7088	0.00453594	90.709	72.269	90.709	K	TAFLNECQQLKEQAQKSLTNNKYINRRTEKT	EQAQK(1)SLTNNK(1)	EQAQK(90.71)SLTNNK(90.71)	5	2	-2.1962								√
alr1236	287	1	90.7088	0.00453594	90.709	72.269	90.709	K	CQQLKEQAQKSLTNNKYINRRTEKTSDNFSP	EQAQK(1)SLTNNK(1)	EQAQK(90.71)SLTNNK(90.71)	11	2	-2.1962								√
alr1244	20	1	45.9154	0.0101246	45.915	14.39	45.915	K	LQGVNLYLIGMMGAGKTTVGHLLAKELGYGF	MSSLLQGVNLYLIGMMGAGK(1)	MSSLLQGVNLYLIGMMGAGK(45.92)	20	2	-0.085194								√
alr1348	424	1	46.9562	0.00136583	46.956	30.019	46.956	K	TPNQNLIFYEITPENKPAIQAILDRCNVVSD	LTPNQNLIFYEITPENK(1)PAIQAILDR(1)	LTPNQNLIFYEITPENK(46.96)PAIQAILDR(46.96)	17	3	-1.2661								√
alr1459	462	1	120.062	0.00117629	120.06	47.133	120.06	K	KEQIAIALGATNNASKQSLIAKERIIQAFAH	EQIAIALGATNNASK(1)	EQIAIALGATNNASK(120.06)	15	2	0.11491								√
alr1506	2	0.999999	62.3375	0.0141042	62.338	36.232	62.338	K	______________MKKLTNLQTKTRPRRSG	MK(1)K(1)LTNLQTK	MK(62.34)K(62.34)LTNLQTK(-62.34)	2	2	-2.3274								√
alr1506	3	0.999999	62.3375	0.0141042	62.338	36.232	62.338	K	_____________MKKLTNLQTKTRPRRSGK	MK(1)K(1)LTNLQTK	MK(62.34)K(62.34)LTNLQTK(-62.34)	3	2	-2.3274								√
alr1524	262	0.999996	56.749	0.000228499	66.868	53.187	66.868	K	TCEEMLKRAEYAKELKQPIIMHDYLTAGFTA	ELK(1)QPIIMHDYLTAGFTANTTLAR	ELK(56.75)QPIIMHDYLTAGFTANTTLAR(-56.75)	3	3	-1.5586								√
alr1524	202	1	89.5092	1.45598e-06	107.46	51.326	104.44	K	GRAVYECLRGGLDFTKDDENINSAPFQRWRD	GGLDFTK(1)DDENINSAPFQR	GGLDFTK(89.51)DDENINSAPFQR(-89.51)	7	3	-0.96802								√
alr1524	253	1	126.101	0.00306351	126.1	104.07	126.1	K	GHYLNVTAPTCEEMLKRAEYAKELKQPIIMH	GHYLNVTAPTCEEMLK(1)	GHYLNVTAPTCEEMLK(126.1)	16	2	-0.76414								√
alr1524	335	1	96.0149	2.17565e-10	185.99	139.66	96.015	K	RLSGGDHIHTGTVVGKLEGERGITMGFVDLL	LSGGDHIHTGTVVGK(1)	LSGGDHIHTGTVVGK(96.01)	15	2	-0.39008								√
alr1524	178	0.949692	12.7595	0.0055167	79.875	71.964	79.875	K	LNKYGRPLLGCTIKPKLGLSAKNYGRAVYEC	YGRPLLGCTIK(0.05)PK(0.95)	YGR(-75.24)PLLGCTIK(-12.76)PK(12.76)	13	3	-0.1211								√
alr1526	26	1	89.3005	6.68514e-17	186.42	129.4	89.301	K	ETLSYLPPLTDVQIEKQVQYILSQGYIPAVE	YETLSYLPPLTDVQIEK(1)	YETLSYLPPLTDVQIEK(89.3)	17	2	0.61565								√
alr1575	375	0.999726	37.7435	0.017622	96.113	64.051	96.113	K	LINVLRRDEAYYEQHKILLAKALKWERQKRN	LINVLRRDEAYYEQHK(1)	LINVLR(-37.74)R(-39.75)DEAYYEQHK(37.74)	16	2	-1.6524								√
alr1594	654	1	68.8931	0.0113216	68.893	54.474	68.893	K	VSKYQRSNQDTCLNQKPLVRIGERVVAGQVL	SNQDTCLNQK(1)PLVR(1)	SNQDTCLNQK(68.89)PLVR(68.89)	10	2	-3.356								√
alr1594	4	0.999997	54.9473	0.0121414	63.48	29.683	63.48	K	____________MSSKKFNQVDKGRGMISEN	SSK(1)K(1)FNQVDK	SSK(54.95)K(54.95)FNQVDK(-54.95)	3	2	-3.7079								√
alr1594	5	0.999997	54.9473	0.0121414	63.48	29.683	63.48	K	___________MSSKKFNQVDKGRGMISENY	SSK(1)K(1)FNQVDK	SSK(54.95)K(54.95)FNQVDK(-54.95)	4	2	-3.7079								√
alr1595	575	1	42.3249	0.0179682	42.325	36.03	42.325	K	FDGDVESDQPDTEPVKVTTNEDGSRTVLYKY	FDGDVESDQPDTEPVK(1)VTTNEDGSR(1)	FDGDVESDQPDTEPVK(42.32)VTTNEDGSR(42.32)	16	3	1.5679								√
alr1596	419	0.999976	53.7581	0.00123271	53.758	42.755	53.758	K	VTQGSTIYIVDGQQVKKGQLLAEVALGGRTT	KEGSETPAPQEIHVTQGSTIYIVDGQQVK(1)K(1)	K(-53.76)EGSETPAPQEIHVTQGSTIYIVDGQQVK(53.76)K(53.76)	29	3	0.24802								√
alr1596	420	0.999976	53.7581	0.00123271	53.758	42.755	53.758	K	TQGSTIYIVDGQQVKKGQLLAEVALGGRTTR	KEGSETPAPQEIHVTQGSTIYIVDGQQVK(1)K(1)	K(-53.76)EGSETPAPQEIHVTQGSTIYIVDGQQVK(53.76)K(53.76)	30	3	0.24802								√
alr1742	542	1	98.2488	0.00112741	98.249	59.956	98.249	K	IERKNQADSLAYQAEKQLQELGDKVPEADKT	NQADSLAYQAEK(1)	NQADSLAYQAEK(98.25)	12	2	-0.15904								√
alr1742	446	0.999992	53.6509	0.000717487	55.406	44.403	55.406	K	EIHVLQGEREFANDNKSLGTFRLDGIPPAPR	KSEVFSTAVDGQTNVEIHVLQGER(1)EFANDNK(1)	K(-53.65)SEVFSTAVDGQTNVEIHVLQGER(54.93)EFANDNK(53.65)	31	4	-3.6332								√
alr1742	90	0.998064	27.1416	7.14554e-09	64.914	54.398	63.203	K	RRYDEVTNEATEVSYKVLSSGGNVKVDSPGA	RYDEVTNEATEVSYK(0.998)VLSSGGNVK(0.998)VDSPGAGK(0.004)	R(-35.44)YDEVTNEATEVSYK(27.14)VLSSGGNVK(27.14)VDSPGAGK(-27.14)	15	4	-2.4559								√
alr1742	99	0.997791	27.1416	7.14554e-09	64.914	54.398	63.203	K	ATEVSYKVLSSGGNVKVDSPGAGKQFAPEEI	RYDEVTNEATEVSYK(0.998)VLSSGGNVK(0.998)VDSPGAGK(0.004)	R(-35.44)YDEVTNEATEVSYK(27.14)VLSSGGNVK(27.14)VDSPGAGK(-27.14)	24	4	-2.4559								√
alr1827	325	1	56.2982	0.000221296	56.298	28.153	56.298	K	VETVLNSIWESHGNGKWKEKVLVNDRIADSI	EVETVLNSIWESHGNGK(1)WK(1)EK(1)VLVNDR(1)	EVETVLNSIWESHGNGK(56.3)WK(56.3)EK(56.3)VLVNDR(56.3)	17	3	-2.6242								√
alr1827	327	1	56.2982	0.000221296	56.298	28.153	56.298	K	TVLNSIWESHGNGKWKEKVLVNDRIADSIFQ	EVETVLNSIWESHGNGK(1)WK(1)EK(1)VLVNDR(1)	EVETVLNSIWESHGNGK(56.3)WK(56.3)EK(56.3)VLVNDR(56.3)	19	3	-2.6242								√
alr1827	329	1	56.2982	0.000221296	56.298	28.153	56.298	K	LNSIWESHGNGKWKEKVLVNDRIADSIFQQI	EVETVLNSIWESHGNGK(1)WK(1)EK(1)VLVNDR(1)	EVETVLNSIWESHGNGK(56.3)WK(56.3)EK(56.3)VLVNDR(56.3)	21	3	-2.6242								√
alr1832	91	1	51.7707	0.0168571	51.771	40.396	51.771	K	RLQWKEHTLIFNQPDKPGTLSRFDVPDIPSP	EHTLIFNQPDK(1)PGTLSR(1)	EHTLIFNQPDK(51.77)PGTLSR(51.77)	11	3	-4.3784								√
alr1896	337	1	58.674	3.08816e-08	99.441	76.856	58.674	K	TIEKDNTTIVAGNTTKPEIQKRIAQIRRQLE	DNTTIVAGNTTK(1)PEIQK(1)	DNTTIVAGNTTK(58.67)PEIQK(58.67)	12	2	0.997								√
alr1896	342	1	58.674	3.08816e-08	99.441	76.856	58.674	K	NTTIVAGNTTKPEIQKRIAQIRRQLEETDSE	DNTTIVAGNTTK(1)PEIQK(1)	DNTTIVAGNTTK(58.67)PEIQK(58.67)	17	2	0.997								√
alr1903	197	0.936222	8.89401	0.0143976	76.228	15.063	76.228	K	GINELPSEKARQDLYKFRQDNQKTTPMIFTT	ARQDLYK(0.936)FR(0.643)QDNQK(0.421)	AR(-67.27)QDLYK(8.89)FR(1.39)QDNQK(-1.39)	7	2	-3.8827								√
alr2106	2	1	50.1265	0.0159221	66.682	27.906	50.127	K	______________MKAEAQKDEKLTCEVET	K(1)AEAQK(1)DEK(1)	K(50.13)AEAQK(50.13)DEK(50.13)	1	2	0.69436								√
alr2106	7	1	50.1265	0.0159221	66.682	27.906	50.127	K	_________MKAEAQKDEKLTCEVETTLKVI	K(1)AEAQK(1)DEK(1)	K(50.13)AEAQK(50.13)DEK(50.13)	6	2	0.69436								√
alr2106	10	1	50.1265	0.0159221	66.682	27.906	50.127	K	______MKAEAQKDEKLTCEVETTLKVIGGR	K(1)AEAQK(1)DEK(1)	K(50.13)AEAQK(50.13)DEK(50.13)	9	2	0.69436								√
alr2328	283	0.998748	29.0188	0.00958265	40.669	33.637	40.669	K	NGSGMHCHQSIWKDGKPLFAGDQYAGLSEMG	DGK(0.999)PLFAGDQYAGLSEMGLYYIGGLLK(0.001)	DGK(29.02)PLFAGDQYAGLSEMGLYYIGGLLK(-29.02)	3	4	-0.087801								√
alr2328	170	0.999814	39.4627	2.39894e-07	64.152	58.496	41.644	K	SVEGAWNSGKEGTADKPNLAYKPRFKEGYFP	EGTADK(1)PNLAYKPR	EGTADK(39.46)PNLAYK(-39.46)PR(-41.37)	6	4	0.54644								√
alr2328	164	0.987148	20.2306	2.39894e-07	64.152	58.496	64.152	K	GYYFLDSVEGAWNSGKEGTADKPNLAYKPRF	FAQNANEGYYFLDSVEGAWNSGK(0.987)EGTADK(0.987)PNLAYK(0.018)PR(0.007)	FAQNANEGYYFLDSVEGAWNSGK(20.23)EGTADK(20.23)PNLAYK(-20.23)PR(-25.32)	23	3	-4.1366								√
alr2328	180	1	115.817	0.000290498	116.6	107.44	116.6	K	EGTADKPNLAYKPRFKEGYFPVSPTDSFQDI	FK(1)EGYFPVSPTDSFQDIR	FK(115.82)EGYFPVSPTDSFQDIR(-115.82)	2	3	-1.5728								√
alr2328	324	1	63.4082	0.00235703	64.439	48.549	63.408	K	APALLAITNPSTNSYKRLVPGYEAPVNLAYS	HAPALLAITNPSTNSYK(1)R(1)	HAPALLAITNPSTNSYK(63.41)R(63.41)	17	2	-3.1609								√
alr2328	357	1	155.754	0.00120834	155.75	79.162	155.75	K	NRSASIRIPLSGTNPKAKRLEFRCPDATSNP	IPLSGTNPK(1)	IPLSGTNPK(155.75)	9	2	0.3236								√
alr2328	457	1	73.2482	0.0112135	73.248	16.519	73.248	K	DFIQNWIDYKLANEVKQMQLRPHPYEFSIYY	LANEVK(1)QMQLR(1)	LANEVK(73.25)QMQLR(73.25)	6	2	1.7878								√
alr2405	158	1	54.3685	0.00987452	54.368	45.085	54.368	K	ALDEDNQSDLTDDRIKSWVAQLKSEFGL___	FVGLALDEDNQSDLTDDR(1)IK(1)	FVGLALDEDNQSDLTDDR(54.37)IK(54.37)	20	3	-0.75841								√
alr2494	88	0.999958	50.9042	0.00061994	53.481	43.632	53.481	K	DLSALRRVEFQQGEVKPADISALSLSEAANN	R(1)VEFQQGEVK(1)PADISALSLSEAANNR	R(52.74)VEFQQGEVK(50.9)PADISALSLSEAANNR(-50.9)	10	3	-1.8579								√
alr2737	169	1	58.4566	0.000615081	58.457	45.399	58.457	K	QYPGLANLPSHLEFDKNKLVGKVNSVIEREW	LVENNLQYPGLANLPSHLEFDK(1)NK(1)	LVENNLQYPGLANLPSHLEFDK(58.46)NK(58.46)	22	4	-2.4655								√
alr2737	171	1	58.4566	0.000615081	58.457	45.399	58.457	K	PGLANLPSHLEFDKNKLVGKVNSVIEREWVA	LVENNLQYPGLANLPSHLEFDK(1)NK(1)	LVENNLQYPGLANLPSHLEFDK(58.46)NK(58.46)	24	4	-2.4655								√
alr2785	332	1	90.1504	0.016846	90.15	80.504	90.15	K	KYYVGNNQNNAPFWVKRNSVITEEKTEYFGA	YYVGNNQNNAPFWVK(1)	YYVGNNQNNAPFWVK(90.15)	15	2	-1.0494								√
alr2864	180	1	68.8931	0.00529076	68.893	42.777	68.893	K	SKQELQECHWLQLPGKSFIVPNGLNTEFWQP	QELQECHWLQLPGK(1)	QELQECHWLQLPGK(68.89)	14	2	-3.0133								√
alr2938	21	1	117.916	1.89784e-05	117.92	101.69	117.92	K	EPLPYDFNALEQYGMKGETFEYHYGKHHKAY	AFVQEPLPYDFNALEQYGMK(1)	AFVQEPLPYDFNALEQYGMK(117.92)	20	2	-0.6273								√
alr2999	193	0.999777	40.8193	0.00405166	50.029	42.583	40.819	K	LDEFGSNLTQMATDNKLDPVVGRAKEIERVI	TK(0.003)TPTLDEFGSNLTQMATDNK(1)LDPVVGR(0.998)	TK(-30.4)TPTLDEFGSNLTQMATDNK(40.82)LDPVVGR(30.4)	21	4	-1.3031								√
alr3059	403	1	71.5551	0.0134534	71.555	25.64	71.555	K	FLQSKLEEAQIAEAQKVSNIRIIETAVAPEL	LEEAQIAEAQK(1)VSNIR(1)	LEEAQIAEAQK(71.56)VSNIR(71.56)	11	2	-4.1178								√
alr3063	166	1	50.2837	0.00533524	61.353	28.129	50.284	K	LVSDFIHSGSNTLIRKEAINSVGEFDPMLKS	K(1)EAINSVGEFDPMLK(1)	K(50.28)EAINSVGEFDPMLK(50.28)	1	2	0.35104								√
alr3063	180	1	50.2837	0.00533524	61.353	28.129	50.284	K	RKEAINSVGEFDPMLKSCEDWDYWLRLATHW	K(1)EAINSVGEFDPMLK(1)	K(50.28)EAINSVGEFDPMLK(50.28)	15	2	0.35104								√
alr3297	91	0.999701	38.2507	0.010325	49.089	42.365	49.089	K	AAKAAKKEKAPSVEDKPFVEFMEQDYLPALQ	APSVEDK(1)PFVEFMEQDYLPALQK	APSVEDK(38.25)PFVEFMEQDYLPALQK(-38.25)	7	3	-3.2171								√
alr3338	117	0.995446	27.1794	0.0119937	47.047	40.249	47.047	K	EVKEKFPEDYRIWHEKPQELQMLVNDNGVTR	IWHEK(0.995)PQELQMLVNDNGVTR(0.005)	IWHEK(27.18)PQELQMLVNDNGVTR(-27.18)	5	3	-2.141								√
alr3343	323	1	55.5872	3.02888e-06	55.587	44.711	55.587	K	GTSTSANDTTETAAIKRALGDHAYKIAVSST	DANITPEQVSYINAHGTSTSANDTTETAAIK(1)R(1)	DANITPEQVSYINAHGTSTSANDTTETAAIK(55.59)R(55.59)	31	3	-4.3001								√
alr3344	397	0.999952	49.5514	0.00569969	56.54	47.608	56.54	K	GSADLTHSNLTEIKGKGDFQKGQYQNPNIHF	GK(1)GDFQK(1)GQYQNPNIHFGVR	GK(49.55)GDFQK(53.49)GQYQNPNIHFGVR(-49.55)	2	3	-2.8241								√
alr3344	402	0.999974	53.4868	0.00569969	56.54	47.608	56.54	K	THSNLTEIKGKGDFQKGQYQNPNIHFGVREH	GK(1)GDFQK(1)GQYQNPNIHFGVR	GK(49.55)GDFQK(53.49)GQYQNPNIHFGVR(-49.55)	7	3	-2.8241								√
alr3344	371	1	217.642	1.32912e-07	217.64	202.42	217.64	K	DKGLPTRKHSETCLNKLAAVLPELIGGSADL	HSETCLNK(1)	HSETCLNK(217.64)	8	2	1.2778								√
alr3415	180	0.99999	50.2148	0.00291354	50.215	38.798	50.215	K	AILPGGNKLAVGEKTKIQYQTLEGKPFPVLL	TK(1)IQYQTLEGK(1)PFPVLLAEHPESK	TK(50.21)IQYQTLEGK(50.21)PFPVLLAEHPESK(-50.21)	2	4	-0.30107								√
alr3415	189	0.99999	50.2129	0.00291354	50.215	38.798	50.215	K	AVGEKTKIQYQTLEGKPFPVLLAEHPESKLS	TK(1)IQYQTLEGK(1)PFPVLLAEHPESK	TK(50.21)IQYQTLEGK(50.21)PFPVLLAEHPESK(-50.21)	11	4	-0.30107								√
alr3471	614	0.826339	7.61505	0.00606853	58.172	22.527	52.693	K	IVVGIVSWFFGEQDKKLWQKAKQEAKENLWK	K(0.826)LWQK(0.144)AK(0.029)QEAK(0.002)ENLWK(0.999)	K(7.62)LWQK(-7.62)AK(-14.72)QEAK(-30.93)ENLWK(30.93)	1	2	-3.2938								√
alr3471	629	0.999866	41.3989	0.00606853	58.172	22.527	58.172	K	KLWQKAKQEAKENLWKSLDQSEQETCKNYQK	K(0.799)LWQK(0.164)AK(0.035)QEAK(0.001)ENLWK(1)	K(6.89)LWQK(-6.89)AK(-13.63)QEAK(-32.7)ENLWK(41.4)	16	2	-3.2938								√
alr3561	476	1	114.308	0.000928217	117.4	43.734	117.4	K	EIGLIDDRRWQMFTRKQEQITGEKERLYATR	K(1)QEQITGEK	K(114.31)QEQITGEK(-114.31)	1	1	0.036711								√
alr3608	451	0.902915	9.68493	0.00144442	97.457	78.386	97.457	K	AYRSQFVSGYPDGTFKPQQEIPRVQALVSLA	SQFVSGYPDGTFK(0.903)PQQEIPR(0.097)	SQFVSGYPDGTFK(9.68)PQQEIPR(-9.68)	13	3	0.43231								√
alr3661	55	1	111.006	0.00712641	114.23	98.339	114.23	K	KEKPQVGEVVALGAGKRNDDGSRQELEVKVG	EKPQVGEVVALGAGK(1)	EK(-111.01)PQVGEVVALGAGK(111.01)	15	2	-0.44399								√
alr3662	141	0.999849	38.1957	8.37894e-06	172.26	138.17	129.28	K	LVDRIKEHARPVEDSKSIAQVGSISAGNDDE	EHARPVEDSK(1)	EHAR(-38.2)PVEDSK(38.2)	10	2	-0.15268								√
alr3662	131	0.999959	43.8981	0.000378947	113.99	55.617	113.99	K	KRGIDKATGFLVDRIKEHARPVEDSKSIAQV	IK(1)EHARPVEDSK	IK(43.9)EHAR(-43.9)PVEDSK(-92.69)	2	3	0.67913								√
alr3663	4	1	42.3359	0.00261198	132.29	65.253	42.336	K	____________MKEKDVKILWGRSGNRCAI	EK(1)DVK(1)ILWGR(1)SGNR(1)	EK(42.34)DVK(42.34)ILWGR(42.34)SGNR(42.34)	2	2	-3.6774								√
alr3663	2	1	132.285	0.00261198	132.29	65.253	132.29	K	______________MKEKDVKILWGRSGNRC	MK(1)EK(1)DVK	MK(132.29)EK(71.32)DVK(-71.32)	2	1	-2.3279								√
alr3681	298	1	79.5505	7.22865e-05	91.926	76.671	91.926	K	LRASLAERYQKEAEDKTKNNQQEALLGELVK	EAEDK(1)TK(1)NNQQEALLGELVK	EAEDK(79.55)TK(79.65)NNQQEALLGELVK(-79.55)	5	3	-2.1545								√
alr3681	300	1	79.6452	7.22865e-05	91.926	76.671	91.926	K	ASLAERYQKEAEDKTKNNQQEALLGELVKHI	EAEDK(1)TK(1)NNQQEALLGELVK	EAEDK(79.55)TK(79.65)NNQQEALLGELVK(-79.55)	7	3	-2.1545								√
alr3683	207	0.998849	29.4042	5.60524e-05	73.341	67.311	73.341	K	EADTDRDFFMSAEEAKNYGLIDQVISRQNLP	IEADTDR(0.001)DFFMSAEEAK(0.999)NYGLIDQVISR	IEADTDR(-29.4)DFFMSAEEAK(29.4)NYGLIDQVISR(-56.72)	17	3	1.6993								√
alr3725	23	1	52.9283	0.0112462	52.928	20.866	52.928	K	VSLIRATSYEREALKKSLVTLLEPFGGMAAF	K(1)SLVTLLEPFGGMAAFVK(1)	K(52.93)SLVTLLEPFGGMAAFVK(52.93)	1	2	0.70535								√
alr3725	40	1	52.9283	0.0112462	52.928	20.866	52.928	K	LVTLLEPFGGMAAFVKPGQRVLLKPNLLTGA	K(1)SLVTLLEPFGGMAAFVK(1)	K(52.93)SLVTLLEPFGGMAAFVK(52.93)	18	2	0.70535								√
alr3858	409	1	208.149	4.95985e-22	208.15	173.77	208.15	K	TQTPLTNSPAPTPEPKEKSGLDIPDFLQRRR	TPTQTPLTNSPAPTPEPK(1)	TPTQTPLTNSPAPTPEPK(208.15)	18	2	-1.1093								√
alr4123	233	0.999996	54.5383	0.00118088	63.578	58.612	63.578	K	LFDEGSTINWTPCGRKLTCSYPGMQLYYGSD	K(1)LTCSYPGMQLYYGSDVYYGR	K(54.54)LTCSYPGMQLYYGSDVYYGR(-54.54)	1	3	-4.2815								√
alr4164	303	1	56.7664	0.00181367	56.766	43.964	56.766	K	AQNLGQFTTSNDPDVKRFLGTEGDLGQGLGL	GEELGINAQNLGQFTTSNDPDVK(1)R(1)	GEELGINAQNLGQFTTSNDPDVK(56.77)R(56.77)	23	3	-3.1693								√
alr4251	91	1	105.674	0.00876595	130.1	104.76	130.1	K	VTNGKNAMPAFKGRLKPEQIEDVAAYVLGKA	LK(1)PEQIEDVAAYVLGK	LK(105.67)PEQIEDVAAYVLGK(-105.67)	2	2	2.426								√
alr4291	325	1	59.8721	0.00795175	105.03	72.617	59.872	K	LGANVGSAQGPTGLGKYLMRSPSGEIIFGGE	LGANVGSAQGPTGLGK(1)YLMR(1)	LGANVGSAQGPTGLGK(59.87)YLMR(59.87)	16	3	0.68069								√
alr4550	536	1	56.1224	1.1782e-08	148.68	122.27	56.122	K	QAGANEVPYQVEGFYKYRVSDNISITPGVIW	GVQAGANEVPYQVEGFYK(1)YR(1)	GVQAGANEVPYQVEGFYK(56.12)YR(56.12)	18	2	-2.4202								√
alr4550	326	0.999899	45.9886	0.000103941	47.479	42.811	47.479	K	RHSHYAAVNNPYFFDKTDGGNGALSTFSSEN	HSHYAAVNNPYFFDK(1)TDGGNGALSTFSSENPIYR	HSHYAAVNNPYFFDK(45.99)TDGGNGALSTFSSENPIYR(-45.99)	15	3	-1.6021								√
alr4637	80	0.999996	56.912	0.00729935	64.04	35.836	64.04	K	SRAQIEAVFTPEQKAKMEAARQARQAQRQQG	AK(1)MEAARQARQAQR	AK(56.91)MEAAR(-56.91)QAR(-56.91)QAQR(-64.04)	2	2	-3.6085								√
alr4641	31	1	117.916	1.22023e-14	166.86	145.62	117.92	K	QAPDFTATAVVDQEFKTIKLSDYRGKYVVLF	VGQQAPDFTATAVVDQEFK(1)	VGQQAPDFTATAVVDQEFK(117.92)	19	2	-0.24822								√
alr4642	186	1	70.9905	0.000320265	70.99	56.975	70.99	K	GQALGAPLPAQFVLDKDGRLRYKHLFSFFDH	TYQVGQALGAPLPAQFVLDK(1)DGR(1)	TYQVGQALGAPLPAQFVLDK(70.99)DGR(70.99)	20	3	-1.9766								√
alr4718	105	0.999999	61.3522	0.00384683	61.375	25.566	61.375	K	AAQVESSVRDYGKYLKLNSMVMFGGVSINPQ	YLK(1)LNSMVMFGGVSINPQKQR	YLK(61.35)LNSMVMFGGVSINPQK(-61.35)QR(-61.38)	3	2	-3.0164								√
alr4786	2	0.987205	20.3833	6.71874e-06	113.24	77.503	113.24	K	______________MKMSINQIGRSNKVQIE	MK(0.987)MSINQIGR(0.009)SNK(0.004)VQIEK	MK(20.38)MSINQIGR(-20.38)SNK(-25.22)VQIEK(-105.7)	2	2	1.2581								√
alr4810	99	1	84.2893	0.0120526	84.289	52.858	84.289	K	TPEELAKIQAEIEQEKQTQINS_________	IQAEIEQEK(1)QTQINS	IQAEIEQEK(84.29)QTQINS	9	2	-0.35412								√
alr4831	57	0.999299	36.3092	0.0116891	41.763	14.489	41.763	K	GVGQIIGDRTDATQLKEKLSAENFDVVFDNN	GNR(0.001)PLPALQGVGQIIGDR(1)TDATQLK(0.999)	GNR(-36.31)PLPALQGVGQIIGDR(39.39)TDATQLK(36.31)	25	4	-2.3059								√
alr4849	19	0.873521	8.48987	0.0142885	52.693	24.41	45.915	K	KIDALTQNLNRTIVGKTEAIRLVLVALIGGG	REKIDALTQNLNR(0.126)TIVGK(0.874)	R(-45.4)EK(-45.4)IDALTQNLNR(-8.49)TIVGK(8.49)	18	2	-0.43017								√
alr4866	238	1	102.609	0.00923821	102.61	77.223	102.61	K	LVRETTEIESQNYGYKFGQEEETYNIVAAHG	ETTEIESQNYGYK(1)	ETTEIESQNYGYK(102.61)	13	2	0.091456								√
alr5148	300	0.999999	73.6189	0.00458303	78.324	25.748	78.324	K	VQRRLEMLSQLNQSQKELQQVEKQLQSSVIR	LEMLSQLNQSQK(1)ELQQVEK	LEMLSQLNQSQK(73.62)ELQQVEK(-73.62)	12	2	0.83391								√
alr5154	19	1	80.8755	0.0108257	128.85	95.657	128.85	K	SPPEREEKKARVIVDKDPVPTSFEKWAQPGH	VIVDK(1)DPVPTSFEK	VIVDK(80.88)DPVPTSFEK(-80.88)	5	2	-0.67727								√
alr5154	28	1	117.466	8.32967e-06	170.18	133.76	166.45	K	ARVIVDKDPVPTSFEKWAQPGHFDRTLARGP	VIVDKDPVPTSFEK(1)	VIVDK(-117.47)DPVPTSFEK(117.47)	14	2	-0.72946								√
alr5296	43	0.999829	41.3987	0.0160863	45.79	22.782	45.79	K	SQYMSKSSHRQSPDNKQVKSSVSNDDNPQKS	QSPDNK(1)QVKSSVSNDDNPQKSR	QSPDNK(41.4)QVK(-41.4)SSVSNDDNPQK(-41.4)SR(-45.79)	6	2	4.2102								√
alr5301	106	1	50.8273	0.00357649	50.827	35.884	50.827	K	GADVVGSEELIDEIQKGRMDFDKLIATPDVM	VTEASNAGADVVGSEELIDEIQK(1)GR(1)	VTEASNAGADVVGSEELIDEIQK(50.83)GR(50.83)	23	3	-2.1295								√
alr5303	91	1	113.889	0.00850419	113.89	30.275	113.89	K	IAVLKIVREITGLGLKEAKDLVEAAPKAVKE	EITGLGLK(1)	EITGLGLK(113.89)	8	1	1.1742								√
alr7003	3	0.999999	60.9103	0.0160941	60.91	33.607	60.91	K	_____________MEKQVFNTETKVHLEVET	MEK(1)QVFNTETK	MEK(60.91)QVFNTETK(-60.91)	3	2	-0.62467								√
alr7043	8	1	108.667	4.00164e-05	108.67	37.69	108.67	K	________MSHFTQLKTKLTNRDCLVQALED	MSHFTQLK(1)TK(1)LTNR	MSHFTQLK(108.67)TK(106.25)LTNR(-106.25)	8	2	2.704								√
alr7043	10	1	106.255	4.00164e-05	108.67	37.69	108.67	K	______MSHFTQLKTKLTNRDCLVQALEDLK	MSHFTQLK(1)TK(1)LTNR	MSHFTQLK(108.67)TK(106.25)LTNR(-106.25)	10	2	2.704								√
alr7215	964	1	51.6953	0.0111259	51.695	27.101	51.695	K	SQLLQIMMGTIRNFEKDDLTLANYRILFRQG	QSQLLQIMMGTIR(1)NFEK(1)	QSQLLQIMMGTIR(51.7)NFEK(51.7)	17	3	-1.0909								√
alr7232	449	1	48.0038	0.0138168	53.237	38.361	48.004	K	FYDDLGKYNLAQEQYKLAILNNKLALDAVSN	YNLAQEQYK(1)LAILNNK(1)	YNLAQEQYK(48)LAILNNK(48)	9	2	-0.82918								√
alr7232	456	1	48.0038	0.0138168	53.237	38.361	48.004	K	YNLAQEQYKLAILNNKLALDAVSNLARIKNL	YNLAQEQYK(1)LAILNNK(1)	YNLAQEQYK(48)LAILNNK(48)	16	2	-0.82918								√
alr7308	140	1	48.9809	0.0162356	48.981	11.837	48.981	K	AQKLSPIVRGWRNYHKFCKMDGSKHSLWFLN	LSPIVR(1)GWR(1)NYHK(1)FCK(1)	LSPIVR(48.98)GWR(48.98)NYHK(48.98)FCK(48.98)	13	2	-2.5552								√
alr7308	143	1	48.9809	0.0162356	48.981	11.837	48.981	K	LSPIVRGWRNYHKFCKMDGSKHSLWFLNHRT	LSPIVR(1)GWR(1)NYHK(1)FCK(1)	LSPIVR(48.98)GWR(48.98)NYHK(48.98)FCK(48.98)	16	2	-2.5552								√
alr7326	153	0.907667	9.92581	0.00838251	63.283	45.419	51.927	K	SQSKIQAELTAMDQNKRELWREKGAGEVTLK	IQAELTAMDQNK(0.908)R(0.092)	IQAELTAMDQNK(9.93)R(-9.93)	12	2	-1.5405								√
alr7539	479	0.999997	55.3499	0.00119518	59.898	40.32	59.898	K	LFSAYLGEEEIKYKQKSRSTGGGKSSTSISE	QK(1)SR(1)STGGGK(0.472)SSTSISEQER(0.472)TR(0.055)	QK(55.35)SR(47.75)STGGGK(0)SSTSISEQER(0)TR(-9.34)	2	2	-2.5193								√
alr8071	48	1	69.8117	0.0140208	69.812	38.381	69.812	K	EILVKLQEVFNRVCEKRKCLLTEFSGEDNHV	LQEVFNR(1)VCEK(1)R(1)	LQEVFNR(69.81)VCEK(69.81)R(69.81)	11	2	-0.74966								√
asl0146	5	0.999993	55.874	0.00494741	61.48	16.868	61.48	K	___________MAHKKGTGSTRNGRDSNAQR	K(1)GTGSTR(1)NGR(0.995)DSNAQR(0.005)	K(55.87)GTGSTR(53.18)NGR(23.24)DSNAQR(-23.24)	1	2	2.2309								√
asl0339	3	1	90.1082	0.00478204	90.108	40.808	90.108	K	_____________MMKTQSEIIKQGYDALIN	MMK(1)TQSEIIK	MMK(90.11)TQSEIIK(-90.11)	3	3	-2.637								√
asl1249	36	1	41.5403	0.00104969	75.739	53.541	41.54	K	NTGNTYMLWQLPMSYKNLIREDQKINHPKLT	LNTGNTYMLWQLPMSYK(1)	LNTGNTYMLWQLPMSYK(41.54)	17	2	2.7688								√
asl1518	19	0.946538	12.5075	0.00605797	44.391	24.675	44.391	K	KKMTAFESLIQIVINKCEEKVTTMRFNWFAG	MTAFESLIQIVINK(0.947)CEEK(0.053)	MTAFESLIQIVINK(12.51)CEEK(-12.51)	14	3	-1.4455								√
asl2630	36	1	43.2463	0.0132566	64.836	13.644	43.246	K	SHRRTKRLQQVNLQNKRVWWPSGNRWVKLKL	LQQVNLQNK(1)R(1)	LQQVNLQNK(43.25)R(43.25)	9	2	-0.36242								√
asr0023	30	1	69.4507	0.00560587	69.451	46.333	69.451	K	SRTRTQRELQNTYFTKLVPYENWFREQQRIQ	ELQNTYFTK(1)LVPYENWFR(1)	ELQNTYFTK(69.45)LVPYENWFR(69.45)	9	2	-0.88211								√
asr0756	11	1	74.4644	0.00405123	74.464	56.153	74.464	K	_____MNQESEFPFDKARRVTPEENQKFRDA	NQESEFPFDK(1)AR(1)	NQESEFPFDK(74.46)AR(74.46)	10	2	-3.7937								√
asr1134	32	1	90.8606	0.0161493	90.861	70.83	90.861	K	KAQEALGNVTGDPEDKAEGKAKQAESEVRHG	AQEALGNVTGDPEDK(1)	AQEALGNVTGDPEDK(90.86)	15	2	-0.63621								√
asr3484	59	0.937928	8.78243	0.0042042	103.88	50.122	67.456	K	PLKINFSQLFKKMCSKKLLT___________	INFSQLFK(0.531)K(0.531)MCSK(0.938)	INFSQLFK(0)K(0)MCSK(8.78)	13	4	-1.1142								√
asr3935	13	1	98.2429	0.00116216	116.51	85.947	116.51	K	___MNKGELVDAVAEKASVTKKQADAVLTAA	MNKGELVDAVAEK(1)	MNK(-98.24)GELVDAVAEK(98.24)	13	2	-0.21683								√
asr5262	6	0.99999	50.1044	0.00154164	54.276	39.288	54.276	K	__________MTDTTKISASVVEDRNSWRWG	MTDTTK(1)ISASVVEDR	MTDTTK(50.1)ISASVVEDR(-50.1)	6	3	-1.0045								√
all0004	48	0.975849	16.0644	0.0280546	82.069	68.323	82.069	R	RRAQEQVIATRPFADRLAQVLYGLQTRLRFE	AQEQVIATR(0.024)PFADR(0.976)	AQEQVIATR(-16.06)PFADR(16.06)	14	3	-0.31918								√
all0004	207	1	176.235	3.70378e-24	176.23	156.56	176.23	R	PLDTQGLEAADDEIFRLTTRGGQFQVERQTV	PVIQTLLPLDTQGLEAADDEIFR(1)	PVIQTLLPLDTQGLEAADDEIFR(176.23)	23	2	0.085898								√
all0005	108	1	170.521	0.000386673	170.52	134.58	170.52	R	TGRIAQIGVGEALIGRVVDALGRAIDGKGDI	IAQIGVGEALIGR(1)	IAQIGVGEALIGR(170.52)	13	2	0.061676								√
all0005	6	0.999997	55.4597	0.000577818	64.547	54.218	64.547	R	__________MSISIRPDEISSIIQQQIEQY	SISIR(1)PDEISSIIQQQIEQYDQEVK	SISIR(55.46)PDEISSIIQQQIEQYDQEVK(-55.46)	5	3	2.6957								√
all0005	42	1	42.9467	0.00218619	134.56	110.71	42.947	R	VANVGTVLQVGDGIARIYGLEKAMAGELLEF	VANVGTVLQVGDGIAR(1)	VANVGTVLQVGDGIAR(42.95)	16	3	-0.30679								√
all0007	101	1	138.659	0.00324857	160.59	73.793	138.66	R	KEAQQKLEQAQAEAERIKKSAQDNAQTAGQA	LEQAQAEAER(1)	LEQAQAEAER(138.66)	10	2	0.257								√
all0007	142	1	100.223	0.0207468	100.22	62.136	100.22	R	RLQEAGAADLNAELDRAIAQLRQRVVALALQ	LQEAGAADLNAELDR(1)	LQEAGAADLNAELDR(100.22)	15	2	1.8562								√
all0008	69	1	191.78	0.000175969	191.78	125.35	191.78	R	GRNEYVRNNQLEAQERLSKAEKLAEAYEQEL	NNQLEAQER(1)	NNQLEAQER(191.78)	9	2	-0.077344								√
all0050	236	0.999813	42.4252	0.00433046	59.198	27.131	59.198	R	GNHWMFDFGNKANEARRAFQIIKNYRMNKSC	ANEAR(1)R(1)AFQIIKNYRMNK	ANEAR(42.43)R(42.43)AFQIIK(-42.43)NYR(-51.83)MNK(-53.92)	5	2	3.1661								√
all0050	237	0.999813	42.4252	0.00433046	59.198	27.131	59.198	R	NHWMFDFGNKANEARRAFQIIKNYRMNKSCF	ANEAR(1)R(1)AFQIIKNYRMNK	ANEAR(42.43)R(42.43)AFQIIK(-42.43)NYR(-51.83)MNK(-53.92)	6	2	3.1661								√
all0120	93	1	46.4026	2.60503e-05	65.425	46.215	46.403	R	KAQGLGDSSIQIITDRETGAENGISIRTKTL	AQGLGDSSIQIITDR(1)ETGAENGISIR(1)	AQGLGDSSIQIITDR(46.4)ETGAENGISIR(46.4)	15	3	-3.3555								√
all0120	104	1	46.4026	2.60503e-05	65.425	46.215	46.403	R	IITDRETGAENGISIRTKTLEREQRTNLQNA	AQGLGDSSIQIITDR(1)ETGAENGISIR(1)	AQGLGDSSIQIITDR(46.4)ETGAENGISIR(46.4)	26	3	-3.3555								√
all0136	68	0.999481	39.2886	5.47599e-05	63.029	51.822	63.029	R	AKTAAYIPIQEMSINRVDAPEEVLQSNETRE	TAAYIPIQEMSINR(0.999)VDAPEEVLQSNETR(0.001)	TAAYIPIQEMSINR(39.29)VDAPEEVLQSNETR(-39.29)	14	3	-0.32025								√
all0152	12	1	162.636	0.00317874	162.64	131.41	162.64	R	____MTPTAQTTASARRVVFPFTAIVGQEEM	TPTAQTTASAR(1)	TPTAQTTASAR(162.64)	11	2	0.21259								√
all0355	10	0.993127	21.5987	0.0295809	49.423	34.221	49.423	R	______MQQQGQPAYRGKQLHDWIYHKGVRS	MQQQGQPAYR(0.993)GK(0.007)	MQQQGQPAYR(21.6)GK(-21.6)	10	2	-1.3757								√
all0405	408	1	54.6997	0.00632159	57.019	15.736	54.7	R	QGTGQLKPGGWMGGLRTESLRKAEEKAFSYY	QQLQGTGQLK(1)PGGWMGGLR(1)	QQLQGTGQLK(54.7)PGGWMGGLR(54.7)	19	2	1.2855								√
all0410	142	1	63.3781	0.0128399	64.65	32.929	64.65	R	TGAGQHGVATATVCARFGLDCVIYMGIHDME	QRVIAETGAGQHGVATATVCAR(1)	QR(-63.38)VIAETGAGQHGVATATVCAR(63.38)	22	2	-0.11246								√
all0462	1127	1	47.2606	0.0264927	56.563	23.957	47.261	R	LQTQLEYFAKIQASIRQQQQADRQQTPALPS	IQASIR(1)QQQQADR(1)	IQASIR(47.26)QQQQADR(47.26)	6	2	-0.78902								√
all0462	1134	1	47.2606	0.0264927	56.563	23.957	47.261	R	FAKIQASIRQQQQADRQQTPALPSLSELTGA	IQASIR(1)QQQQADR(1)	IQASIR(47.26)QQQQADR(47.26)	13	2	-0.78902								√
all0471	17	0.999631	34.6665	0.00387842	77.062	47.127	65.395	R	PRQSVNVQKEGQSLARKVTQPGDKFKSTLKA	PRQSVNVQKEGQSLAR(1)	PR(-42.67)QSVNVQK(-34.67)EGQSLAR(34.67)	16	2	3.4021								√
all0478	16	0.999991	50.2923	0.0208858	50.292	14.751	50.292	R	MVEGHPPVDIKVANERAFTSLWRAIALSHGS	VEGHPPVDIKVANER(1)	VEGHPPVDIK(-50.29)VANER(50.29)	15	2	-2.4818								√
all0579	59	0.965261	21.8661	0.0192459	58.978	24.09	58.978	R	TPGILKQVERRREQERQRQLELRQQALEQKE	QVER(0.022)R(0.022)R(0.022)EQER(0.965)QR(0.968)	QVER(-21.87)R(-21.87)R(-21.87)EQER(21.87)QR(22.45)	10	2	0.91664								√
all0579	61	0.967592	22.453	0.0192459	58.978	24.09	58.978	R	GILKQVERRREQERQRQLELRQQALEQKESL	QVER(0.022)R(0.022)R(0.022)EQER(0.965)QR(0.968)	QVER(-21.87)R(-21.87)R(-21.87)EQER(21.87)QR(22.45)	12	2	0.91664								√
all0594	837	0.999942	50.0986	0.0182163	51.03	34.543	51.03	R	NVQKNIGTDNALRKLREEFDQLKQQNQELKS	LR(1)EEFDQLK(1)QQNQELK	LR(50.1)EEFDQLK(45.9)QQNQELK(-45.9)	2	3	1.4059								√
all0594	811	1	51.2181	0.0273623	51.218	25.571	51.218	R	AMGVLRSLADQTADGRVRRFAEEELANVQKN	SLADQTADGR(1)VR(1)R(1)	SLADQTADGR(51.22)VR(51.22)R(51.22)	10	3	2.941								√
all0594	813	1	51.2181	0.0273623	51.218	25.571	51.218	R	GVLRSLADQTADGRVRRFAEEELANVQKNIG	SLADQTADGR(1)VR(1)R(1)	SLADQTADGR(51.22)VR(51.22)R(51.22)	12	3	2.941								√
all0594	814	1	51.2181	0.0273623	51.218	25.571	51.218	R	VLRSLADQTADGRVRRFAEEELANVQKNIGT	SLADQTADGR(1)VR(1)R(1)	SLADQTADGR(51.22)VR(51.22)R(51.22)	13	3	2.941								√
all0635	50	0.986454	18.6225	0.0277329	45.137	21.286	45.137	R	VGGKNASLGEMIQQLRRKGVKVPTGFATTAH	NASLGEMIQQLR(0.986)R(0.014)	NASLGEMIQQLR(18.62)R(-18.62)	12	2	-0.083611								√
all0646	214	1	47.2879	0.0162756	47.288	31.034	47.288	R	MTQALAVMADMLTADRKKREQRQQQASTPVA	MTQALAVMADMLTADR(1)K(1)	MTQALAVMADMLTADR(47.29)K(47.29)	16	2	-0.20633								√
all0665	168	0.999758	31.3812	0.0247886	64.439	47.906	64.439	R	DYPQAELGLSRTEYQRRDATQSLCNRNKVRI	TEYQR(1)R(0.667)DATQSLCNR(0.667)NK(0.667)	TEYQR(31.38)R(0)DATQSLCNR(0)NK(0)	5	2	1.3209								√
all0665	141	1	73.6646	0.00843723	73.665	43.91	73.665	R	NEEIRVILETNDDSLRRLPWHCWDFFRDYPQ	VILETNDDSLR(1)R(1)	VILETNDDSLR(73.66)R(73.66)	11	2	-3.8052								√
all0665	142	1	73.6646	0.00843723	73.665	43.91	73.665	R	EEIRVILETNDDSLRRLPWHCWDFFRDYPQA	VILETNDDSLR(1)R(1)	VILETNDDSLR(73.66)R(73.66)	12	2	-3.8052								√
all0726	448	0.821686	8.21662	0.00238072	40.937	23.999	40.937	R	NLPEQSTLCHPNGNYRNLRNDEYIDRYITKR	NLPEQSTLCHPNGNYR(0.822)NLR(0.177)NDEYIDR(0.002)	NLPEQSTLCHPNGNYR(8.22)NLR(-8.22)NDEYIDR(-29.41)	16	4	1.9473								√
all0726	451	1	59.2451	0.0254887	59.245	19.2	59.245	R	EQSTLCHPNGNYRNLRNDEYIDRYITKRSLN	NLR(1)NDEYIDR(1)	NLR(59.25)NDEYIDR(59.25)	3	2	-0.12181								√
all0726	458	1	59.2451	0.0254887	59.245	19.2	59.245	R	PNGNYRNLRNDEYIDRYITKRSLNFIAECQA	NLR(1)NDEYIDR(1)	NLR(59.25)NDEYIDR(59.25)	10	2	-0.12181								√
all0759	442	0.999976	57.2748	0.0127267	64.64	25.766	64.64	R	SVEAELNQKVVKAETRQNQALQEEEKAKQRL	AETR(1)QNQALQEEEKAKQR	AETR(57.27)QNQALQEEEK(-57.27)AK(-59.36)QR(-63.5)	4	2	3.2415								√
all0759	456	0.999665	35.7058	0.000862818	98.249	58.624	88.496	R	TRQNQALQEEEKAKQRLTEVERKINIGGGIL	QNQALQEEEK(0.5)AK(0.5)QR(1)	QNQALQEEEK(0)AK(0)QR(35.71)	14	2	-1.5556								√
all0797	215	0.855586	7.72654	0.00303643	105.46	52.133	105.46	R	GRQGDSIGGVVECVARNVPKGLGEPVFDKLE	QGDSIGGVVECVAR(0.856)NVPK(0.144)	QGDSIGGVVECVAR(7.73)NVPK(-7.73)	14	2	-1.8825								√
all0825	374	1	60.9729	0.0182334	86.794	32.018	60.973	R	DDLPKLLDSMKVGTDRIVEIVKSLKNFSRHD	LLDSMK(1)VGTDR(1)	LLDSMK(60.97)VGTDR(60.97)	11	2	-0.13036								√
all0860	566	0.991815	20.8342	8.38974e-07	75.896	65.597	75.896	R	FLTCCDHDSVLFFSDRGVVYCLKAYQIPLGS	VK(0.008)DDDTIEHFLTCCDHDSVLFFSDR(0.992)	VK(-20.83)DDDTIEHFLTCCDHDSVLFFSDR(20.83)	25	4	-0.27206								√
all0865	295	1	49.7684	0.00839022	49.768	42.322	49.768	R	AALEACLADHSGEYVRLFGIDPKGKRRVLET	SVGDALAALEACLADHSGEYVR(1)	SVGDALAALEACLADHSGEYVR(49.77)	22	3	-1.4168								√
all0865	516	1	103.751	0.011952	103.75	92.02	103.75	R	TGSWSSTGAISATSEREAIAVIEASLSEFAG	TGSWSSTGAISATSER(1)	TGSWSSTGAISATSER(103.75)	16	2	-0.14755								√
all0865	439	1	94.9988	4.51648e-05	119.96	80.303	119.96	R	IDPKAKRRVLESIIQRPNGQVAPSSSPRTVV	VLESIIQR(1)PNGQVAPSSSPR	VLESIIQR(95)PNGQVAPSSSPR(-95)	8	2	-0.69179								√
all0865	314	1	112.323	0.000501561	114.74	93.885	114.74	R	IDPKGKRRVLETIIQRPDGVVAGSTSFKAPA	VLETIIQR(1)PDGVVAGSTSFK	VLETIIQR(112.32)PDGVVAGSTSFK(-112.32)	8	2	1.0838								√
all0865	257	1	55.4006	0.0153063	55.401	31.724	55.401	R	LLEQGYKIGSEHVDQRRFRTGSWTSCQPIEA	YLLEQGYK(1)IGSEHVDQR(1)	YLLEQGYK(55.4)IGSEHVDQR(55.4)	17	2	-2.8789								√
all0911	238	1	75.6953	0.000466835	117.25	64.755	75.695	R	PGSIGYVEYAYATQNRLRSAQIQNRRGEFVA	TPGSIGYVEYAYATQNR(1)LR(1)	TPGSIGYVEYAYATQNR(75.7)LR(75.7)	17	2	-0.12012								√
all0911	240	1	75.6953	0.000466835	117.25	64.755	75.695	R	SIGYVEYAYATQNRLRSAQIQNRRGEFVAPS	TPGSIGYVEYAYATQNR(1)LR(1)	TPGSIGYVEYAYATQNR(75.7)LR(75.7)	19	2	-0.12012								√
all0982	378	0.847651	7.24216	0.0237631	51.445	25.507	51.445	R	AHAADIARHRPGARDRDDELSKARYNFDWNR	PGAR(0.039)DR(0.848)DDELSK(0.848)AR(0.266)	PGAR(-15.9)DR(7.24)DDELSK(7.24)AR(-7.24)	6	2	-1.7475								√
all1061	597	1	78.6552	0.0059004	90.108	56.879	78.655	R	KIATIDQTKQEFVIERRILEEPKFTTSDGKA	IATIDQTK(1)QEFVIER(1)	IATIDQTK(78.66)QEFVIER(78.66)	15	2	-0.11918								√
all1140	293	1	49.4231	0.011723	49.423	11.057	49.423	R	GIYGAQTEAAIKRFQRQNGLLADGIIGPMSW	FQR(1)QNGLLADGIIGPMSWQR(1)	FQR(49.42)QNGLLADGIIGPMSWQR(49.42)	3	2	-1.7638								√
all1140	310	1	49.4231	0.011723	49.423	11.057	49.423	R	NGLLADGIIGPMSWQRLIG____________	FQR(1)QNGLLADGIIGPMSWQR(1)	FQR(49.42)QNGLLADGIIGPMSWQR(49.42)	20	2	-1.7638								√
all1191	18	0.999957	43.6591	0.0218412	44.188	22.631	44.188	R	KAIDDGILLQNQMWQRERLAIALLSSLNYRT	MVKAIDDGILLQNQMWQR(1)	MVK(-43.66)AIDDGILLQNQMWQR(43.66)	18	2	0.95648								√
all1288	383	1	77.0717	0.00436806	77.072	9.169	77.072	R	IQQVEFKLSQNKNVDR_______________	LSQNK(1)NVDR(1)	LSQNK(77.07)NVDR(77.07)	9	2	2.9804								√
all1323	5	0.999775	37.697	0.0216396	42.976	14.693	42.976	R	___________MQIPRLHPDTIDEVKHRADI	MQIPR(1)LHPDTIDEVKHR	MQIPR(37.7)LHPDTIDEVK(-37.7)HR(-42.59)	5	2	-1.6801								√
all1338	144	1	52.509	0.00390644	52.509	45.063	52.509	R	PQPLLAEEEKPTPVIRRGRQAKPAPLPEEEK	PAPLPEENPQPLLAEEEK(1)PTPVIR(1)	PAPLPEENPQPLLAEEEK(52.51)PTPVIR(52.51)	24	3	-1.1166								√
all1439	31	1	48.6251	0.0250913	48.625	31.136	48.625	R	PNYKKPGAFDVLRPLRGWVDNFPVKNARFAH	PLR(1)GWVDNFPVK(1)NAR(1)	PLR(48.63)GWVDNFPVK(48.63)NAR(48.63)	3	3	-2.5413								√
all1439	43	1	48.6251	0.0250913	48.625	31.136	48.625	R	RPLRGWVDNFPVKNARFAHLVCQVIPCCCPF	PLR(1)GWVDNFPVK(1)NAR(1)	PLR(48.63)GWVDNFPVK(48.63)NAR(48.63)	15	3	-2.5413								√
all1455	194	0.962202	14.0589	0.0147964	117.03	72.841	117.03	R	GVRLGGLICNSRKVDREDELIMNLAERLNTQ	K(0.038)VDR(0.962)EDELIMNLAER	K(-14.06)VDR(14.06)EDELIMNLAER(-50.76)	4	2	0.31083								√
all1455	205	0.999989	50.1716	0.0120376	61.692	38.818	61.692	R	RKVDREDELIMNLAERLNTQMIHFVPRDNIV	KVDREDELIMNLAER(1)	K(-57.97)VDR(-50.17)EDELIMNLAER(50.17)	15	3	-1.0209								√
all1455	244	1	105.951	0.00729028	105.95	93.156	105.95	R	TVNEYAPDSNQGQEYRALAKKIINNDKLTIP	MTVNEYAPDSNQGQEYR(1)	MTVNEYAPDSNQGQEYR(105.95)	17	2	-0.55821								√
all1776	633	0.999997	59.9078	3.92697e-05	61.099	50.587	61.099	R	SWTLYRQSGSNWILQRVLSAGTNFATVQPGT	QSGSNWILQR(1)VLSAGTNFATVQPGTYAVCAVDR	QSGSNWILQR(59.91)VLSAGTNFATVQPGTYAVCAVDR(-59.91)	10	3	0.11293								√
all1811	110	1	81.3376	0.010141	81.338	45.378	81.338	R	TTGRPLHKAIVWQDRRTAPLCHQLQEKGYAQ	R(1)TAPLCHQLQEK	R(81.34)TAPLCHQLQEK(-81.34)	1	2	1.2238								√
all1904	291	0.916675	10.4144	0.0154436	55.235	34.236	55.235	R	LKRVMDEAKELMNADRSTLWLIDRDRHELWT	VMDEAK(0.083)ELMNADR(0.917)	VMDEAK(-10.41)ELMNADR(10.41)	13	2	-1.6449								√
all1919	437	1	53.2779	0.00352589	53.278	33.23	53.278	R	SSEQSPQPNTGESQRRNYEQPGLSPNTSSTP	R(1)NYEQPGLSPNTSSTPSLVEK(1)	R(53.28)NYEQPGLSPNTSSTPSLVEK(53.28)	1	3	2.0595								√
all1940	135	1	61.5599	0.00908588	61.56	34.132	61.56	R	RIGTENYQAEKPLLERLEQLDTQIRAAKANG	IGTENYQAEK(1)PLLER(1)	IGTENYQAEK(61.56)PLLER(61.56)	15	2	-0.71617								√
all1974	881	0.878831	8.02308	0.023438	55.452	20.768	55.452	R	YFKFLPQFNQKNQPLRISGSAERKKMGLFQE	FLPQFNQK(0.121)NQPLR(0.879)ISGSAER	FLPQFNQK(-8.02)NQPLR(8.02)ISGSAER(-35.44)	13	2	-0.39729								√
all1989	277	1	42.7433	0.0247289	53.683	42.47	42.743	R	DFQQPPAARRRPGVGRLLELCQRNGDRPTDI	PGVGR(1)LLELCQR(1)NGDR(1)	PGVGR(42.74)LLELCQR(42.74)NGDR(42.74)	5	2	-1.2547								√
all1989	284	1	42.7433	0.0247289	53.683	42.47	42.743	R	ARRRPGVGRLLELCQRNGDRPTDISFGLGPR	PGVGR(1)LLELCQR(1)NGDR(1)	PGVGR(42.74)LLELCQR(42.74)NGDR(42.74)	12	2	-1.2547								√
all1989	288	1	42.7433	0.0247289	53.683	42.47	42.743	R	PGVGRLLELCQRNGDRPTDISFGLGPRINAV	PGVGR(1)LLELCQR(1)NGDR(1)	PGVGR(42.74)LLELCQR(42.74)NGDR(42.74)	16	2	-1.2547								√
all2021	318	0.999991	50.7265	0.0243442	58.32	39.023	54.898	R	FAAVNVLTLQWISRQRIDANQRLIQEYGKAA	QR(1)IDANQR(1)LIQEYGK	QR(50.73)IDANQR(50.86)LIQEYGK(-50.73)	2	3	-1.7391								√
all2021	324	0.999996	54.149	0.0243442	58.32	39.023	58.32	R	LTLQWISRQRIDANQRLIQEYGKAAGISIAT	QR(1)IDANQR(1)LIQEYGK	QR(47.84)IDANQR(54.15)LIQEYGK(-47.84)	8	3	-0.67537								√
all2102	6	0.799775	5.81935	0.00826934	47.915	13.23	47.915	R	__________MVARSRGAGSREQGREIRSRG	MVAR(0.005)SR(0.8)GAGSR(0.245)EQGR(0.917)EIR(0.034)	MVAR(-22.27)SR(5.82)GAGSR(-5.82)EQGR(11.63)EIR(-14.23)	6	2	1.8224								√
all2102	15	0.916617	11.6305	0.00826934	47.915	13.23	47.915	R	_MVARSRGAGSREQGREIRSRGQGEKCPVPN	MVAR(0.005)SR(0.8)GAGSR(0.245)EQGR(0.917)EIR(0.034)	MVAR(-22.27)SR(5.82)GAGSR(-5.82)EQGR(11.63)EIR(-14.23)	15	2	1.8224								√
all2239	714	1	97.6929	1.09617e-05	136.48	46.367	136.48	R	RAEQALQKLNQELEARVAERTAALRESEERW	AEQALQKLNQELEAR(1)	AEQALQK(-97.69)LNQELEAR(97.69)	15	2	0.29812								√
all2288	332	1	72.5473	0.0147359	72.547	22.734	72.547	R	LERLVMQITGNSQEKRIQKEQILKPSI____	R(1)IQK(1)EQILK	R(72.55)IQK(72.55)EQILK(-72.55)	1	2	-0.88345								√
all2303	100	0.997426	28.7393	0.000224075	64.68	56.393	64.68	R	CAKGGVTSFLEMPNTRPLTTTQQALDDKLQR	GGVTSFLEMPNTR(0.997)PLTTTQQALDDK(0.001)LQR(0.001)	GGVTSFLEMPNTR(28.74)PLTTTQQALDDK(-29.05)LQR(-28.74)	13	3	4.3294								√
all2315	306	1	67.385	0.00293058	67.385	51.846	67.385	R	FVLENQSGKPGFTAMRRQEAEHPIEEVGKDL	EFVLENQSGK(1)PGFTAMR(1)	EFVLENQSGK(67.38)PGFTAMR(67.38)	17	2	-0.17356								√
all2315	307	0.999994	52.7223	0.0146917	68.129	50.848	63.337	R	VLENQSGKPGFTAMRRQEAEHPIEEVGKDLR	R(1)QEAEHPIEEVGKDLR	R(52.72)QEAEHPIEEVGK(-52.72)DLR(-60.28)	1	4	-0.41121								√
all2334	56	0.82783	6.85869	0.00745616	56.359	34.6	56.359	R	QLQPMANDPMTLQVARRLFASEAELLHKLGT	QLQPMANDPMTLQVAR(0.828)R(0.172)	QLQPMANDPMTLQVAR(6.86)R(-6.86)	16	2	0.80268								√
all2342	252	0.848824	7.49453	0.0227641	68.044	47.92	68.044	R	APKSKEVVDSELDALRKQLDQL_________	SKEVVDSELDALR(0.849)K(0.151)	SK(-43.11)EVVDSELDALR(7.49)K(-7.49)	13	3	-0.30092								√
all2395	179	1	46.5688	0.00677523	46.569	24.766	46.569	R	LEANLTEVNFTNTDLRWANLTKANLTNANLE	LSGATLLEANLTEVNFTNTDLR(1)	LSGATLLEANLTEVNFTNTDLR(46.57)	22	3	2.6811								√
all2399	220	1	64.2956	0.0234543	66.568	24.173	66.568	R	ELVPTPEELAAQEKQRAEQEKQRAEQEKQRA	QR(1)AEQEK(0.846)QR(0.154)	QR(64.3)AEQEK(7.41)QR(-7.41)	2	3	0.86158								√
all2452	2	0.973285	15.4941	0.0109516	66.299	17.301	66.299	R	______________MRNACTRARLTRTARAM	R(0.973)NACTR(0.973)AR(0.053)LTR	R(15.49)NACTR(15.49)AR(-15.49)LTR(-61.85)	1	2	-3.1632								√
all2452	7	0.973285	15.4941	0.0109516	66.299	17.301	66.299	R	_________MRNACTRARLTRTARAMVKTLF	R(0.973)NACTR(0.973)AR(0.053)LTR	R(15.49)NACTR(15.49)AR(-15.49)LTR(-61.85)	6	2	-3.1632								√
all2466	16	1	59.0674	0.0242007	59.067	26.653	59.067	R	MKQQKNQFSHLTAIERTYLSFPAQFLLNQNL	QQK(1)NQFSHLTAIER(1)	QQK(59.07)NQFSHLTAIER(59.07)	14	2	-2.673								√
all2500	367	0.986236	18.8847	0.00765411	41.939	30.936	41.939	R	SGLAVTIAKYLTPNDRDINKHGIDPDVKVEL	YLTPNDR(0.986)DINK(0.986)HGIDPDVK(0.026)VELTDAQR(0.001)	YLTPNDR(18.88)DINK(18.88)HGIDPDVK(-18.88)VELTDAQR(-34.66)	7	5	0.95536								√
all2521	89	1	64.6504	0.00310999	64.65	34.843	64.65	R	TSGNTGIALAMVAAARGYRLILTMPETMSQE	TILVEPTSGNTGIALAMVAAAR(1)	TILVEPTSGNTGIALAMVAAAR(64.65)	22	2	0.4019								√
all2544	99	1	44.5871	0.0251794	44.587	39.495	44.587	R	KTFANPVFCSTETLTRPQIEKTRAAWGIETL	TFANPVFCSTETLTR(1)PQIEK(1)	TFANPVFCSTETLTR(44.59)PQIEK(44.59)	15	3	3.5382								√
all2580	254	1	54.6997	0.0208364	54.7	15.737	54.7	R	PPSSLELAQIVGVSDRTLRRGFRELFGTTVF	MDNPPSSLELAQIVGVSDR(1)	MDNPPSSLELAQIVGVSDR(54.7)	19	2	-1.8949								√
all2610	840	1	73.8478	0.0033698	73.848	58.972	73.848	R	LFNVDYIEDSGQRRNRINPGEPFTVRGTVSV	NR(1)INPGEPFTVRGTVSVEF	NR(73.85)INPGEPFTVR(-73.85)GTVSVEF	2	2	-1.1109								√
all2644	868	1	65.0067	0.0269379	75.378	31.029	75.378	R	NSQQSTVNTLYKTGDRVRYLPDGKLEYLGRL	TGDR(1)VR(1)YLPDGK	TGDR(65.01)VR(65.01)YLPDGK(-65.01)	4	2	2.6489								√
all2644	870	1	65.0067	0.0269379	75.378	31.029	75.378	R	QQSTVNTLYKTGDRVRYLPDGKLEYLGRLDY	TGDR(1)VR(1)YLPDGK	TGDR(65.01)VR(65.01)YLPDGK(-65.01)	6	2	2.6489								√
all2793	527	0.999984	47.8497	0.00836642	52.928	33.09	52.928	R	NRNTVTFLNDLDNHVRGFDNSDDVINGQGGN	IWNRNTVTFLNDLDNHVR(1)	IWNR(-47.85)NTVTFLNDLDNHVR(47.85)	18	2	0.64313								√
all2813	42	0.999682	35.1952	0.00281806	77.533	46.055	77.533	R	NSKMRRQPQQARSQERVNYILSAAEELFIEM	MRRQPQQARSQER(1)	MR(-77.53)R(-77.53)QPQQAR(-35.2)SQER(35.2)	13	2	-3.8178								√
all2875	1131	0.994568	22.62	0.029998	89.827	33.279	89.827	R	REELTIKNFALEQAKRAAEAANRAKSEFLAM	EELTIK(0.999)NFALEQAK(0.007)R(0.995)	EELTIK(28.27)NFALEQAK(-22.62)R(22.62)	15	2	-0.060016								√
all2899	641	1	81.5478	0.029355	81.548	52.075	81.548	R	VEIRILQLLPVVYCDRIQIGEVFSNLIANSI	ILQLLPVVYCDR(1)	ILQLLPVVYCDR(81.55)	12	2	0.95051								√
all2910	10	1	114.186	0.0106608	114.19	13.444	114.19	R	______MSRINGFIGRRNFLGLAGAGSLVVA	INGFIGR(1)R(1)	INGFIGR(114.19)R(114.19)	7	2	0.40177								√
all2910	11	1	114.186	0.0106608	114.19	13.444	114.19	R	_____MSRINGFIGRRNFLGLAGAGSLVVAA	INGFIGR(1)R(1)	INGFIGR(114.19)R(114.19)	8	2	0.40177								√
all2918	15	0.806786	6.97998	0.00126093	55.469	22.445	55.469	R	_MKSKSKMNNQGAEGRGQEEKPQGGFPSGRT	SK(0.003)SK(0.016)MNNQGAEGR(0.807)GQEEK(0.174)PQGGFPSGR(1)	SK(-27.32)SK(-21.34)MNNQGAEGR(6.98)GQEEK(-6.98)PQGGFPSGR(42.83)	13	3	2.908								√
all2918	29	0.999652	42.831	0.00126093	55.469	22.445	55.469	R	GRGQEEKPQGGFPSGRTSLRDATRTGAGGRG	SK(0.003)SK(0.016)MNNQGAEGR(0.807)GQEEK(0.174)PQGGFPSGR(1)	SK(-27.32)SK(-21.34)MNNQGAEGR(6.98)GQEEK(-6.98)PQGGFPSGR(42.83)	27	3	2.908								√
all2924	57	1	89.1423	0.00329244	91.041	29.042	89.142	R	DAAPNKEVLMQLPSNRFESLGGDRKGQYSIR	EVLMQLPSNR(1)	EVLMQLPSNR(89.14)	10	2	-0.5101								√
all3054	907	0.814134	6.42856	5.50048e-05	53.089	51.036	53.089	R	ALRLYDATNIDQSYQRPQLVQQYEFDEITCD	LYDATNIDQSYQR(0.814)PQLVQQYEFDEITCDR(0.186)	LYDATNIDQSYQR(6.43)PQLVQQYEFDEITCDR(-6.43)	13	3	1.2844								√
all3132	16	1	79.4005	0.00198769	91.626	71.297	91.626	R	MDRFENISVRGFRRFRQIDLEMRDLIVMIGA	FR(1)QIDLEMR	FR(79.4)QIDLEMR(-79.4)	2	1	-0.94195								√
all3143	182	0.999995	53.4617	0.0140557	60.682	19.234	60.682	R	LKRLDGVGEARIFGERRYAMRLWLDPNRLAS	IFGER(1)R(0.999)YAMR(0.001)	IFGER(53.46)R(32.51)YAMR(-32.51)	5	2	3.6601								√
all3143	183	0.999786	36.7028	0.0140557	60.682	19.234	54.611	R	KRLDGVGEARIFGERRYAMRLWLDPNRLASR	IFGER(1)R(1)YAMR	IFGER(48.83)R(36.7)YAMR(-36.7)	6	2	-1.9829								√
all3184	135	1	133.582	1.98365e-24	133.58	106.25	133.58	R	DLIGDRTPELPEEVVRTKYFSMPPMTVTEAL	TPELPEEVVR(1)	TPELPEEVVR(133.58)	10	2	1.6409								√
all3220	216	0.999979	51.669	0.0103527	51.998	21.662	51.998	R	VLIIEGTYGTSRHPHRRNQENQLAERINRAI	HPHR(1)R(1)NQENQLAER(0.99)INR(0.01)	HPHR(51.67)R(51.67)NQENQLAER(20.52)INR(-20.52)	4	2	-1.8249								√
all3220	217	0.999979	51.669	0.0103527	51.998	21.662	51.998	R	LIIEGTYGTSRHPHRRNQENQLAERINRAIS	HPHR(1)R(1)NQENQLAER(0.99)INR(0.01)	HPHR(51.67)R(51.67)NQENQLAER(20.52)INR(-20.52)	5	2	-1.8249								√
all3220	226	0.990356	20.5201	0.0103527	51.998	21.662	51.998	R	SRHPHRRNQENQLAERINRAISDRYSVVLPT	HPHR(1)R(1)NQENQLAER(0.99)INR(0.01)	HPHR(51.67)R(51.67)NQENQLAER(20.52)INR(-20.52)	14	2	-1.8249								√
all3221	104	0.888463	9.01815	0.000176237	63.69	12.342	63.69	R	QAQRDIASGGNTDISRTYNALHSSPKIELWL	ALPQEQQLQAQR(0.112)DIASGGNTDISR(0.888)	ALPQEQQLQAQR(-9.02)DIASGGNTDISR(9.02)	24	3	-0.096419								√
all3232	275	1	72.5932	0.00304717	91.265	38.176	91.265	R	PPKAWRKQQQSLQSGRNLKPQLIDVCPQSEK	K(1)QQQSLQSGR(1)NLK	K(87.02)QQQSLQSGR(72.59)NLK(-72.59)	10	2	1.1088								√
all3290	3	1	41.5403	0.0200079	43.544	9.1581	41.54	R	_____________MIRPCKPTSIYFRSNWHQ	MIR(1)PCK(1)PTSIYFR(1)SNWHQR(1)	MIR(41.54)PCK(41.54)PTSIYFR(41.54)SNWHQR(41.54)	3	2	0.97036								√
all3290	13	1	41.5403	0.0200079	43.544	9.1581	41.54	R	___MIRPCKPTSIYFRSNWHQRLTATLLFGS	MIR(1)PCK(1)PTSIYFR(1)SNWHQR(1)	MIR(41.54)PCK(41.54)PTSIYFR(41.54)SNWHQR(41.54)	13	2	0.97036								√
all3290	19	1	41.5403	0.0200079	43.544	9.1581	41.54	R	PCKPTSIYFRSNWHQRLTATLLFGSLLHTTI	MIR(1)PCK(1)PTSIYFR(1)SNWHQR(1)	MIR(41.54)PCK(41.54)PTSIYFR(41.54)SNWHQR(41.54)	19	2	0.97036								√
all3487	3	0.999996	54.5493	0.0300139	54.549	20.753	54.549	R	_____________MMREYLVQKDDTLFKIAQ	MR(1)EYLVQK	MR(54.55)EYLVQK(-54.55)	2	2	0.2642								√
all3538	97	1	115.327	0.00975491	115.33	74.163	115.33	R	PKLIDLDALNQELIDRTMIALDGSGNKSNLG	LIDLDALNQELIDR(1)	LIDLDALNQELIDR(115.33)	14	2	0.75454								√
all3613	437	1	43.0844	0.0118537	59.542	25.676	43.084	R	ETQLAFIKRKESTLTRINNSFDRPSKPLYQG	K(1)ESTLTR(1)INNSFDR(1)	K(43.08)ESTLTR(43.08)INNSFDR(43.08)	7	2	-3.0887								√
all3613	444	1	43.0844	0.0118537	59.542	25.676	43.084	R	KRKESTLTRINNSFDRPSKPLYQGQSHILVG	K(1)ESTLTR(1)INNSFDR(1)	K(43.08)ESTLTR(43.08)INNSFDR(43.08)	14	2	-3.0887								√
all3854	213	1	90.7254	7.12419e-13	135.23	114.65	90.725	R	NAVALPAQADDEDLTRTNVKRAEILNGKISL	GVVSGYDNAVALPAQADDEDLTR(1)	GVVSGYDNAVALPAQADDEDLTR(90.73)	23	2	1.5207								√
all3879	347	0.939848	11.6475	0.000696912	57.826	39.329	57.826	R	STVAELIEEINQDPNRGDGHDKVLTKIELDR	STVAELIEEINQDPNR(0.94)GDGHDK(0.94)VLTK(0.12)	STVAELIEEINQDPNR(11.65)GDGHDK(11.65)VLTK(-11.65)	16	3	0.61632								√
all3892	51	1	47.559	0.0280133	47.559	24.333	47.559	R	EMSASNPLTEIARQFREAGLISQARIVLTCR	QFR(1)EAGLISQAR(1)	QFR(47.56)EAGLISQAR(47.56)	3	4	0.24102								√
all3892	60	1	47.559	0.0280133	47.559	24.333	47.559	R	EIARQFREAGLISQARIVLTCRVNLWDGSIN	QFR(1)EAGLISQAR(1)	QFR(47.56)EAGLISQAR(47.56)	12	4	0.24102								√
all3927	128	0.999958	43.7261	0.010387	95.957	10.598	95.957	R	GLGYEMSTSDNKLGLREQRYLEILAHYLGVK	LGLR(1)EQR	LGLR(43.73)EQR(-43.73)	4	1	-0.68998								√
all4041	16	0.992569	24.5179	0.00527615	58.274	22.944	47.894	R	MTLQILNKNTTISEQRFLLPGHYTWEELETI	TLQILNK(0.007)NTTISEQR(0.993)	TLQILNK(-24.52)NTTISEQR(24.52)	15	2	-3.8257								√
all4110	124	0.945243	12.371	0.00795212	43.791	6.2079	43.791	R	RPKTEDYDDQLLFIARMVVPKERESGFYSEQ	TEDYDDQLLFIAR(0.945)MVVPK(0.055)	TEDYDDQLLFIAR(12.37)MVVPK(-12.37)	13	3	-3.8335								√
all4121	354	1	98.0483	0.00132534	98.048	84.848	98.048	R	KEELEEIQQKYPDNFRLTYAISREQKNPQGG	EELEEIQQK(1)YPDNFR(1)	EELEEIQQK(98.05)YPDNFR(98.05)	15	2	-2.9946								√
all4121	18	1	168.308	2.71923e-43	256.52	243.17	168.31	R	NQGAFDGAANVESGSRVFVYEVVGMRQNEET	SNQGAFDGAANVESGSR(1)	SNQGAFDGAANVESGSR(168.31)	17	2	-1.8357								√
all4121	28	0.9952	29.1118	0.0189132	42.041	29.112	42.041	R	VESGSRVFVYEVVGMRQNEETDQTNYPIRKS	VFVYEVVGMR(0.995)QNEETDQTNYPIR(0.002)K(0.002)	VFVYEVVGMR(29.11)QNEETDQTNYPIR(-29.24)K(-29.11)	10	3	3.8116								√
all4131	191	0.996047	24.0131	8.13646e-12	96.303	73.323	75.539	R	EKELQYLQSAIENPQRPLAAIIGGSKVSSKI	ELQYLQSAIENPQR(0.996)PLAAIIGGSK(0.004)	ELQYLQSAIENPQR(24.01)PLAAIIGGSK(-24.01)	14	3	-0.72678								√
all4193	44	1	97.9996	0.026257	98.337	62.923	98	R	RSQEIIAATGVNPDTRVKDLSDADVAALRGE	SQEIIAATGVNPDTR(1)	SQEIIAATGVNPDTR(98)	15	2	-4.0834								√
all4201	54	1	81.4939	5.74222e-09	148.62	127.39	81.494	R	ANVSVSQEGETLQVTRRDETRTSRQLHGLSR	ELPANVSVSQEGETLQVTR(1)	ELPANVSVSQEGETLQVTR(81.49)	19	2	4.4894								√
all4203	71	1	112.506	9.64612e-07	112.51	90.949	112.51	R	LTEIATITGQKPVVTRAKKAIAGFKIRQGMP	SLEASLTEIATITGQK(1)PVVTR(1)	SLEASLTEIATITGQK(112.51)PVVTR(112.51)	21	2	3.424								√
all4212	238	1	45.1397	0.0259942	45.14	34.285	45.14	R	SVMNPVDHPHGGGEGRAPIGRSGPVTPWGKP	GSVMNPVDHPHGGGEGR(1)	GSVMNPVDHPHGGGEGR(45.14)	17	3	2.6352								√
all4337	75	1	127.373	6.784e-13	205.09	167.07	127.37	R	GITINTAHVEYETANRHYAHVDCPGHADYVK	GITINTAHVEYETANR(1)	GITINTAHVEYETANR(127.37)	16	2	2.4614								√
all4337	389	1	99.4999	0.0164712	99.5	76.922	99.5	R	VTVELINPIAIEQGMRFAIREGGRTIGAGVV	VTVELINPIAIEQGMR(1)	VTVELINPIAIEQGMR(99.5)	16	2	-0.87008								√
all4338	435	1	96.8898	0.0057683	123.63	78.257	96.89	R	LSKALQSLSEEDPTFRVNVDPETNQTVIAGM	ALQSLSEEDPTFR(1)	ALQSLSEEDPTFR(96.89)	13	2	-0.79827								√
all4338	180	1	60.2776	0.000569208	60.278	34.673	60.278	R	PIGSENDFKGIVDLVRKRAYMYNNDQGTDIE	ANAIAIQLPIGSENDFK(1)GIVDLVR(1)	ANAIAIQLPIGSENDFK(60.28)GIVDLVR(60.28)	24	3	-2.9497								√
all4338	625	1	121.202	0.000102673	127.17	88.391	127.17	R	PEDYIGNVIGDLISRRGQIESQSTEQGLAKV	R(1)GQIESQSTEQGLAK	R(121.2)GQIESQSTEQGLAK(-121.2)	1	2	2.2741								√
all4357	174	1	73.21	5.27172e-05	73.21	66.098	73.21	R	NNTSQPLAKIEKDMDRDFFMSAQEAMEYGLI	HQLNQIYANNTSQPLAK(1)IEK(1)DMDR(1)	HQLNQIYANNTSQPLAK(73.21)IEK(73.21)DMDR(73.21)	24	3	-2.9434								√
all4365	122	0.792467	5.81896	0.00323869	60.161	40.484	60.161	R	RLDVAVVFPSMPEVMRLNKMGSFSLAQLGQS	DRLDVAVVFPSMPEVMR(0.792)LNK(0.208)	DR(-59.42)LDVAVVFPSMPEVMR(5.82)LNK(-5.82)	17	2	-2.036								√
all4424	15	0.999932	44.1827	0.0172865	51.445	31.241	51.445	R	_MKQPTLAVIMTCHNRRNTTLACLQALYQQK	KQPTLAVIMTCHNR(1)	K(-44.18)QPTLAVIMTCHNR(44.18)	14	2	-0.92473								√
all4475	524	1	68.2235	0.0281561	69.598	39.034	68.224	R	IDTIKDKNIDNYLKFRDCWRLETLALEIMGQ	DK(1)NIDNYLK(1)FR(1)	DK(68.22)NIDNYLK(68.22)FR(68.22)	11	2	-1.7024								√
all4499	411	1	52.898	0.000714762	52.898	45.866	52.898	R	QNGAVFGDTGSAFANRPFGNAKTEANHYGIQ	TYQQNGAVFGDTGSAFANR(1)PFGNAK(1)	TYQQNGAVFGDTGSAFANR(52.9)PFGNAK(52.9)	19	3	-2.3726								√
all4563	51	1	140.454	0.000518455	140.45	117.89	140.45	R	KAAAETDSPVILQASRGARNYAGENFLRHLI	AAAETDSPVILQASR(1)	AAAETDSPVILQASR(140.45)	15	2	-2.9076								√
all4563	126	1	125.74	0.000438761	171.36	134.67	125.74	R	DAKTPASFEYNVNVTREVVNVAHALGVSVEG	TPASFEYNVNVTR(1)	TPASFEYNVNVTR(125.74)	13	2	-0.056351								√
all4575	302	1	124.704	4.58872e-05	124.7	104.87	124.7	R	SASQTLAAIQLPENLRAFVPDPDGDGSYPIV	YNDESASQTLAAIQLPENLR(1)	YNDESASQTLAAIQLPENLR(124.7)	20	2	-1.1427								√
all4607	37	0.999989	57.13	0.0147395	66.546	21.793	66.546	R	LQLDERKQDLNNFIQRHIGPSSADIQQMLDV	KQDLNNFIQR(1)	K(-57.13)QDLNNFIQR(57.13)	10	2	1.8901								√
all4608	124	1	145.708	0.000152238	145.71	136.5	145.71	R	NDPDEVNDALTADEYRAEVEGE_________	VNDPDEVNDALTADEYR(1)	VNDPDEVNDALTADEYR(145.71)	17	2	-2.4679								√
all4636	204	0.975561	16.0437	0.0076827	62.203	33.077	62.203	R	RQYALRIENQATLEERNRIAREIHDSLGHSL	LRQYALRIENQATLEER(0.976)NR(0.024)	LR(-57.93)QYALR(-57.93)IENQATLEER(16.04)NR(-16.04)	17	3	1.0103								√
all4689	41	1	153.045	0.0182622	153.05	105.14	153.05	R	PKAPGRFDQAQQESSRQKTGQAVAKTATQGE	FDQAQQESSR(1)	FDQAQQESSR(153.05)	10	2	-0.35687								√
all4729	54	0.868072	8.19842	0.0188195	45.879	7.4768	45.879	R	QREPRNDVSITNDLNRGRVAIFIDGANLFQA	QR(0.5)EPR(0.5)NDVSITNDLNR(0.868)GR(0.132)	QR(0)EPR(0)NDVSITNDLNR(8.2)GR(-8.2)	16	2	4.4504								√
all4763	152	0.997558	26.3152	0.0137354	54.598	20.756	54.598	R	AQEKELLEKEQLEKQRQLNEQLEKEQLEKQR	QR(0.998)QLNEQLEK(0.002)EQLEK	QR(26.32)QLNEQLEK(-26.32)EQLEK(-54.6)	2	3	1.6253								√
all4802	44	1	125.308	0.000366477	125.31	103.75	125.31	R	NLLQEQGATDLEVQNRGKRRLAYEIKKQRDG	YQNLLQEQGATDLEVQNR(1)	YQNLLQEQGATDLEVQNR(125.31)	18	2	2.9996								√
all4900	13	1	50.909	0.026407	50.909	12.552	50.909	R	___MININYITPQDMRVCSCIETYGDGSYYG	ININYITPQDMR(1)	ININYITPQDMR(50.91)	12	2	-2.1118								√
all5011	15	1	43.5122	0.022289	69.954	45.662	43.512	R	_MPLLWNNLFLNMKHRQKLSSTLSKYMENQS	MPLLWNNLFLNMK(1)HR(1)	MPLLWNNLFLNMK(43.51)HR(43.51)	15	2	2.5496								√
all5039	281	1	158.307	3.3176e-06	185.77	146.75	158.31	R	FRFVQAGSEVSALLGRMPSAVGYQPTLGTDV	FVQAGSEVSALLGR(1)	FVQAGSEVSALLGR(158.31)	14	2	1.2411								√
all5039	124	0.994751	22.7766	3.53328e-05	150.94	119.76	150.94	R	DNRGPVNNQETLPIHRPAPKLTELETKPSVF	GPVNNQETLPIHR(0.995)PAPK(0.005)	GPVNNQETLPIHR(22.78)PAPK(-22.78)	13	2	-0.30963								√
all5039	111	1	103.7	0.00111337	162.88	102.4	103.7	R	TLGRIFNVLGEPVDNRGPVNNQETLPIHRPA	IFNVLGEPVDNR(1)	IFNVLGEPVDNR(103.7)	12	2	0.92119								√
all5039	302	1	103.853	8.41997e-14	165.34	139.89	103.85	R	GYQPTLGTDVGQLQERITSTTEGSITSIQAV	MPSAVGYQPTLGTDVGQLQER(1)	MPSAVGYQPTLGTDVGQLQER(103.85)	21	2	-0.65705								√
all5062	40	1	83.3966	0.0250119	94.616	78.726	83.397	R	NTNIELVAVNDTSDPRTNAHLLKYDSMLGKL	ENTNIELVAVNDTSDPR(1)	ENTNIELVAVNDTSDPR(83.4)	17	2	-0.46483								√
all5136	144	1	83.8008	0.0159882	83.801	6.1267	83.801	R	VMPSGGDTVVMQEKTRQENNRVFILTTPKPG	TR(1)QENNR	TR(83.8)QENNR(-83.8)	2	1	3.2153								√
all5153	234	1	70.0564	0.00218835	70.056	47.044	70.056	R	HLAAKEQSNDQFSDWRIRCTINGESFVFDRW	EQSNDQFSDWR(1)IR(1)	EQSNDQFSDWR(70.06)IR(70.06)	11	2	1.9908								√
all5153	236	1	70.0564	0.00218835	70.056	47.044	70.056	R	AAKEQSNDQFSDWRIRCTINGESFVFDRWQA	EQSNDQFSDWR(1)IR(1)	EQSNDQFSDWR(70.06)IR(70.06)	13	2	1.9908								√
all5177	18	0.999995	49.7054	0.025222	51.013	25.835	51.013	R	RKEQGWITFQTSEEERKILEEVCQQSQRTKT	PR(0.5)K(0.5)EQGWITFQTSEEER(1)	PR(0)K(0)EQGWITFQTSEEER(49.71)	17	2	-1.2445								√
all5215	955	0.999987	50.4388	0.0249385	53.567	19.677	53.567	R	RAGIQAHAWLFYPKQRELSDAARQRLRAIQE	QR(1)ELSDAAR(0.965)QR(0.035)	QR(50.44)ELSDAAR(14.39)QR(-14.39)	2	3	-3.4024								√
all5215	962	0.964849	14.3879	0.0249385	53.567	19.677	53.567	R	AWLFYPKQRELSDAARQRLRAIQEFTQLGSG	QR(1)ELSDAAR(0.965)QR(0.035)	QR(50.44)ELSDAAR(14.39)QR(-14.39)	9	3	-3.4024								√
all5250	163	1	66.5043	0.013058	66.504	22.301	66.504	R	NHPGDAVAYQAWKLARQYSDLQERSRLIARG	LAR(1)QYSDLQER(1)	LAR(66.5)QYSDLQER(66.5)	3	2	-0.74719								√
all5250	171	1	66.5043	0.013058	66.504	22.301	66.504	R	YQAWKLARQYSDLQERSRLIARGLRFAHSET	LAR(1)QYSDLQER(1)	LAR(66.5)QYSDLQER(66.5)	11	2	-0.74719								√
all5280	506	1	53.6827	0.0239811	53.683	18.459	53.683	R	KSILLDNQGQITSNTRSGQGGDINLLVQDSL	SILLDNQGQITSNTR(1)	SILLDNQGQITSNTR(53.68)	15	2	2.0929								√
all5306	12	1	70.1183	0.00551733	71.501	35.12	71.501	R	____MKIATWNVNSIRTRLEQVLDWLKQNPV	KIATWNVNSIR(1)	K(-70.12)IATWNVNSIR(70.12)	11	2	0.94983								√
all7011	141	1	58.6765	0.0177838	58.676	8.3928	58.676	R	QLQLQVARKIGLDTPRTLTTNNPQAVKEFAA	IGLDTPR(1)TLTTNNPQAVK(1)	IGLDTPR(58.68)TLTTNNPQAVK(58.68)	7	2	0.070418								√
all7130	1425	1	120.074	0.00346943	120.07	90.987	120.07	R	DREQTKGKIPNELWYRSLRILRKTYRDALIG	IPNELWYR(1)SLR(1)	IPNELWYR(120.07)SLR(120.07)	8	2	0.35086								√
all7130	1428	1	120.074	0.00346943	120.07	90.987	120.07	R	QTKGKIPNELWYRSLRILRKTYRDALIGGSF	IPNELWYR(1)SLR(1)	IPNELWYR(120.07)SLR(120.07)	11	2	0.35086								√
alr0020	1082	1	97.9147	1.27409e-05	145.34	51.043	97.915	R	LRAAVEAIVDSPEYSRYFGEDVVPYPRFPSL	AAVEAIVDSPEYSR(1)	AAVEAIVDSPEYSR(97.91)	14	2	2.8033								√
alr0020	13	0.999992	51.1301	0.0246862	51.306	32.903	51.306	R	___MSVKASGGSSVARPQLYQTLAVATITQA	ASGGSSVAR(1)PQLYQTLAVATITQAEQQDR	ASGGSSVAR(51.13)PQLYQTLAVATITQAEQQDR(-51.13)	9	3	1.3172								√
alr0020	33	1	79.8473	1.44955e-14	94.006	77.068	94.006	R	QTLAVATITQAEQQDRFLGRGELDELASYFA	ASGGSSVARPQLYQTLAVATITQAEQQDR(1)	ASGGSSVAR(-79.85)PQLYQTLAVATITQAEQQDR(79.85)	29	3	-1.3093								√
alr0020	559	1	145.045	0.000228556	173.93	166.22	145.04	R	STQAVIKATYLQVFGRDVYEGQRLKVQEIKL	ATYLQVFGR(1)	ATYLQVFGR(145.04)	9	2	-1.1388								√
alr0020	119	1	114.895	0.0056644	155.1	119.75	114.89	R	VRESMKLGTVTYVETRGGFLENLRSIFNTSP	LGTVTYVETR(1)	LGTVTYVETR(114.89)	10	2	-0.22263								√
alr0020	507	1	86.4551	3.87716e-06	117.18	100.49	86.455	R	HQGPGINNQVSNPSARGLAPGSLGPKVFKLD	ILIHQGPGINNQVSNPSAR(1)	ILIHQGPGINNQVSNPSAR(86.46)	19	3	0.76851								√
alr0020	431	1	42.8429	0.0228211	44.616	12.977	42.843	R	NWGPQQDLFNYSAPFRKVPQFITTFAAYDRP	NWGPQQDLFNYSAPFR(1)K(1)	NWGPQQDLFNYSAPFR(42.84)K(42.84)	16	2	0.36774								√
alr0020	143	1	79.5108	0.000235452	79.511	65.201	79.511	R	SIFNTSPSGPTPPGFRPINIARYGPSNMAKS	SIFNTSPSGPTPPGFR(1)PINIAR(1)	SIFNTSPSGPTPPGFR(79.51)PINIAR(79.51)	16	3	-2.6358								√
alr0020	149	1	79.5108	0.000235452	79.511	65.201	79.511	R	PSGPTPPGFRPINIARYGPSNMAKSLRDLSW	SIFNTSPSGPTPPGFR(1)PINIAR(1)	SIFNTSPSGPTPPGFR(79.51)PINIAR(79.51)	22	3	-2.6358								√
alr0021	47	1	112.842	0.00101889	163.9	97.215	112.84	R	GGQQRLRIAQALTDNRERLVKQAGDQLFQKR	IAQALTDNR(1)	IAQALTDNR(112.84)	9	2	1.5003								√
alr0021	113	1	45.7071	1.33572e-12	130.24	110.4	45.707	R	AGDVTPIEEIGVIGVREMYKSLGTPIEAVGE	LVTYGIVAGDVTPIEEIGVIGVR(1)	LVTYGIVAGDVTPIEEIGVIGVR(45.71)	23	3	0.96141								√
alr0021	83	0.999976	46.2577	2.55965e-06	99.705	46.258	99.705	R	PGGNAYGQEMTATCLRDLDYYLRLVTYGIVA	RPDVVSPGGNAYGQEMTATCLR(1)	R(-46.26)PDVVSPGGNAYGQEMTATCLR(46.26)	22	2	1.6668								√
alr0021	16	1	147.185	0.00108832	168.26	136.5	147.19	R	MSIVTKSIVNADAEARYLSPGELDRIKSFVA	SIVNADAEAR(1)	SIVNADAEAR(147.19)	10	2	-1.0283								√
alr0021	131	1	80.9793	2.34239e-05	160.36	114.2	80.979	R	YKSLGTPIEAVGEGVRALKNAASTLLSAEDA	SLGTPIEAVGEGVR(1)	SLGTPIEAVGEGVR(80.98)	14	2	0.22082								√
alr0022	77	1	163.99	2.32624e-09	163.99	128.79	163.99	R	LYSDITRPGGNMYTTRRYAACIRDLDYYLRY	SLLYSDITR(1)PGGNMYTTR(1)	SLLYSDITR(163.99)PGGNMYTTR(163.99)	18	2	-3.8415								√
alr0022	68	1	163.99	2.32624e-09	163.99	128.79	163.99	R	VKEAVAKSLLYSDITRPGGNMYTTRRYAACI	SLLYSDITR(1)PGGNMYTTR(1)	SLLYSDITR(163.99)PGGNMYTTR(163.99)	9	2	-3.8415								√
alr0022	108	1	178.15	1.63989e-21	205.8	191.57	178.15	R	ATYAMLAGDPSILDERVLNGLKETYNSLGVP	YATYAMLAGDPSILDER(1)	YATYAMLAGDPSILDER(178.15)	17	2	0.34216								√
alr0115	18	1	65.5005	0.0172623	65.5	40.647	65.5	R	NRQANVVSGLQLWQWRIKANQAAIAHNIPIA	QANVVSGLQLWQWR(1)	QANVVSGLQLWQWR(65.5)	14	2	-0.5236								√
alr0240	243	1	85.6757	0.00554703	85.676	43.8	85.676	R	AILKQRLSQQMTGSVRWREISLTLPANGIEK	LSQQMTGSVR(1)WR(1)	LSQQMTGSVR(85.68)WR(85.68)	10	2	2.5714								√
alr0240	245	1	85.6757	0.00554703	85.676	43.8	85.676	R	LKQRLSQQMTGSVRWREISLTLPANGIEKVV	LSQQMTGSVR(1)WR(1)	LSQQMTGSVR(85.68)WR(85.68)	12	2	2.5714								√
alr0286	5	0.999999	64.3198	0.00167189	69.979	37.481	69.979	R	___________MTLIRWNPWQDLNTLQRQLN	TLIR(1)WNPWQDLNTLQR	TLIR(64.32)WNPWQDLNTLQR(-64.32)	4	2	-0.19876								√
alr0288	61	0.999703	42.4705	0.0279949	45.257	30.466	45.257	R	FVGRDLSWREKILKQRYGNDFPFDAIKRHRI	ILK(1)QR(1)YGNDFPFDAIKRHR	ILK(42.47)QR(42.47)YGNDFPFDAIK(-42.47)R(-42.47)HR(-45.13)	5	2	1.3691								√
alr0295	146	0.999989	48.5076	0.000502777	79.693	21.891	79.693	R	VRLSQLMARRLRQVNRRLRLRESDSQSRVAD	QVNR(1)R(1)LR(0.5)LR(0.5)ESDSQSR	QVNR(48.51)R(48.51)LR(0)LR(0)ESDSQSR(-48.26)	4	2	3.1896								√
alr0295	147	0.999989	48.5076	0.000502777	79.693	21.891	79.693	R	RLSQLMARRLRQVNRRLRLRESDSQSRVADT	QVNR(1)R(1)LR(0.5)LR(0.5)ESDSQSR	QVNR(48.51)R(48.51)LR(0)LR(0)ESDSQSR(-48.26)	5	2	3.1896								√
alr0451	469	1	69.0047	0.0180826	81.565	15.173	81.565	R	IQDQTQVLSGLKTGDRVFVDLPQDYRIQQAK	TGDR(1)VFVDLPQDYRIQQAK	TGDR(69)VFVDLPQDYR(-80.86)IQQAK(-69)	4	2	-0.049966								√
alr0486	100	0.998932	39.9356	0.0167928	40.012	23.712	40.012	R	QFQWIHSVDNLKLAQRLDQLAQQLGVNPQVC	LAQR(0.999)LDQLAQQLGVNPQVCLQVK(0.001)	LAQR(39.94)LDQLAQQLGVNPQVCLQVK(-39.94)	4	3	-4.1379								√
alr0523	63	1	116.793	9.18027e-08	135.09	126.44	135.09	R	ASSIVANAYRALVAERPQIFNAGGACFHNRN	ALVAER(1)PQIFNAGGACFHNR	ALVAER(116.79)PQIFNAGGACFHNR(-116.79)	6	3	-1.7164								√
alr0523	37	1	82.1017	2.1734e-05	86.944	72.153	82.102	R	DEINALSALVADSNKRLDIVNRLTSNASSIV	GNYLSGDEINALSALVADSNK(1)R(1)	GNYLSGDEINALSALVADSNK(82.1)R(82.1)	22	2	-1.9205								√
alr0524	30	1	104.795	4.39392e-07	160.18	150.92	104.79	R	RGSYLSNTEMQAVFGRFNRARAGLAAAQAFS	GSYLSNTEMQAVFGR(1)	GSYLSNTEMQAVFGR(104.79)	15	2	-1.3145								√
alr0524	15	1	95.8224	0.00542196	138.76	98.914	95.822	R	_MKTPLTEAISAADVRGSYLSNTEMQAVFGR	TPLTEAISAADVR(1)	TPLTEAISAADVR(95.82)	13	2	-1.0366								√
alr0525	122	1	125.137	7.85925e-05	125.14	103.38	125.14	R	YDQSEIADHVDIYAARGYDADIDAYIYSSEY	APYDQSEIADHVDIYAAR(1)	APYDQSEIADHVDIYAAR(125.14)	18	2	1.5054								√
alr0528	78	1	41.0524	2.33723e-06	94.551	73.695	41.052	R	EQPQLIAPGGNAYTNRRMAACLRDMEIILRY	ALFEEQPQLIAPGGNAYTNR(1)	ALFEEQPQLIAPGGNAYTNR(41.05)	20	2	1.7078								√
alr0528	58	1	86.4628	2.8611e-05	159.94	113.78	86.463	R	NRITSNASAIVTNAARALFEEQPQLIAPGGN	ITSNASAIVTNAAR(1)	ITSNASAIVTNAAR(86.46)	14	2	-2.3563								√
alr0528	16	1	139.28	2.02076e-16	139.28	53.193	139.28	R	MTLDVFTKVVSQADSRGEFLSNEQLDALANV	VVSQADSR(1)	VVSQADSR(139.28)	8	2	0.031296								√
alr0529	43	1	186.089	0.000284412	186.09	129.97	186.09	R	ARGRYERAAASLEAARGLTSNAQRLIDGATQ	AAASLEAAR(1)	AAASLEAAR(186.09)	9	2	0.26841								√
alr0529	29	1	85.7442	0.00787395	187.14	129.86	85.744	R	DTQGRFLGNTELQSARGRYERAAASLEAARG	FLGNTELQSAR(1)	FLGNTELQSAR(85.74)	11	2	1.1327								√
alr0529	80	1	44.8161	2.29201e-94	308.37	289.42	44.816	R	PYTTQTPGPQFAADSRGKSKCARDVGHYLRI	FPYTTQTPGPQFAADSR(1)GK(1)	FPYTTQTPGPQFAADSR(44.82)GK(44.82)	17	3	0.43303								√
alr0529	18	1	139.76	7.76326e-10	167.6	159.5	139.76	R	KTPITEAIAAADTQGRFLGNTELQSARGRYE	TPITEAIAAADTQGR(1)	TPITEAIAAADTQGR(139.76)	15	2	1.5152								√
alr0530	54	1	84.1687	0.00344671	147.62	124.88	84.169	R	VYRHVLGNDYILASERLVSAESLLRDGNLTV	HVLGNDYILASER(1)	HVLGNDYILASER(84.17)	13	3	-0.22911								√
alr0530	235	1	118.669	0.020688	118.67	96.432	118.67	R	VAPKKNLGNAVGEGDRVYRLEVTGIRSPGYP	NLGNAVGEGDR(1)	NLGNAVGEGDR(118.67)	11	2	-2.992								√
alr0530	63	1	157.329	0.00310031	157.33	85.096	157.33	R	YILASERLVSAESLLRDGNLTVREFVRSVAK	LVSAESLLR(1)	LVSAESLLR(157.33)	9	2	-0.13624								√
alr0530	265	1	114.496	0.029634	120.12	106.54	114.5	R	PSVRRSSTVFIVPYERLSDKIQQVHKQGGKI	SSTVFIVPYER(1)	SSTVFIVPYER(114.5)	11	2	1.354								√
alr0534	32	1	89.5479	0.0125429	99.522	68.633	89.548	R	VEGYEVPNEDTPTIYRLAAAIDDADVDAIIW	VEGYEVPNEDTPTIYR(1)	VEGYEVPNEDTPTIYR(89.55)	16	2	-0.13928								√
alr0535	247	1	125.727	4.42836e-05	125.73	104.48	125.73	R	TGIPISVNPSANFPVR_______________	NTTPTGIPISVNPSANFPVR(1)	NTTPTGIPISVNPSANFPVR(125.73)	20	2	1.4718								√
alr0535	29	1	108.47	0.0167951	108.47	85.097	108.47	R	NQRVPGYEVPNEDTPRIYRIEDAAYDSELKE	VPGYEVPNEDTPR(1)	VPGYEVPNEDTPR(108.47)	13	2	-0.86722								√
alr0537	250	1	78.5482	0.0112385	106.49	88.157	78.548	R	RISAFDIDYLNAVPNRSRR____________	ISAFDIDYLNAVPNR(1)	ISAFDIDYLNAVPNR(78.55)	15	2	-0.19728								√
alr0537	34	1	89.9589	4.37581e-05	146.36	66.536	89.959	R	SFGAADQNEDTPYIYRIEDVSSYTDIQNIIW	VTSFGAADQNEDTPYIYR(1)	VTSFGAADQNEDTPYIYR(89.96)	18	2	-2.2208								√
alr0590	79	1	88.9423	0.0262018	88.942	44.495	88.942	R	GELLAFKLTSANTDDRKPVPDMTQDLIGKLF	LTSANTDDR(1)K(1)	LTSANTDDR(88.94)K(88.94)	9	2	-0.44393								√
alr0607	274	0.989878	19.9032	0.0200372	84.615	17.923	84.615	R	PEEVLPLCRAILEVYRDNGLRANRLKSRLMW	AILEVYR(0.99)DNGLR(0.01)	AILEVYR(19.9)DNGLR(-19.9)	7	2	2.4716								√
alr0607	279	0.85147	7.58355	0.0246917	78.653	26.726	67.153	R	PLCRAILEVYRDNGLRANRLKSRLMWLIDEW	AILEVYR(0.149)DNGLR(0.851)	AILEVYR(-7.58)DNGLR(7.58)	12	3	0.30453								√
alr0608	412	1	104.221	0.0027437	125.75	93.529	104.22	R	KAIGVADAEIPASSSRGVETFFDGVKFDPEK	AIGVADAEIPASSSR(1)	AIGVADAEIPASSSR(104.22)	15	2	-0.99732								√
alr0610	546	1	78.0722	3.64749e-06	78.098	65.882	78.098	R	VNPAYVRSGFIDPYDRGDGTPPQQLTAYNQF	SGFIDPYDR(1)GDGTPPQQLTAYNQFYLNK	SGFIDPYDR(78.07)GDGTPPQQLTAYNQFYLNK(-78.07)	9	3	3.4325								√
alr0611	6	0.999996	60.9189	0.0246265	61.161	10.069	61.161	R	__________MQIINRNNQTNLKPQKTDNFL	MQIINR(1)NNQTNLK	MQIINR(60.92)NNQTNLK(-60.92)	6	2	3.5674								√
alr0803	201	1	55.5671	0.0172777	55.567	36.787	55.567	R	AATGVTHRDVAPTTTRQRSRRAIGVFPHRRD	DVAPTTTR(1)QR(1)SR(1)	DVAPTTTR(55.57)QR(55.57)SR(55.57)	8	2	-4.2149								√
alr0803	203	1	55.5671	0.0172777	55.567	36.787	55.567	R	TGVTHRDVAPTTTRQRSRRAIGVFPHRRDAE	DVAPTTTR(1)QR(1)SR(1)	DVAPTTTR(55.57)QR(55.57)SR(55.57)	10	2	-4.2149								√
alr0803	205	1	55.5671	0.0172777	55.567	36.787	55.567	R	VTHRDVAPTTTRQRSRRAIGVFPHRRDAEAA	DVAPTTTR(1)QR(1)SR(1)	DVAPTTTR(55.57)QR(55.57)SR(55.57)	12	2	-4.2149								√
alr0874	245	1	132.79	0.0022321	132.79	126.64	132.79	R	TVNEYAPDSNQGNEYRILANKIINNENLKIP	MTVNEYAPDSNQGNEYR(1)	MTVNEYAPDSNQGNEYR(132.79)	17	2	1.4704								√
alr0942	179	0.990921	22.8163	0.00833212	56.225	34.352	56.225	R	SSRDNYYEEQPPRKERRNTTERQEPTDKPRR	ER(0.991)R(0.991)NTTER(0.129)QEPTDK(0.889)PR	ER(22.82)R(22.82)NTTER(-8.94)QEPTDK(8.94)PR(-35.38)	2	2	-4.2328								√
alr0942	180	0.990921	22.8163	0.00833212	56.225	34.352	56.225	R	SRDNYYEEQPPRKERRNTTERQEPTDKPRRR	ER(0.991)R(0.991)NTTER(0.129)QEPTDK(0.889)PR	ER(22.82)R(22.82)NTTER(-8.94)QEPTDK(8.94)PR(-35.38)	3	2	-4.2328								√
alr0942	107	0.779938	4.05546	0.00778515	69.451	40.547	69.451	R	VESIRLRSIATQQAKRNTPIVDDERPVSKNY	SIATQQAK(0.78)R(0.78)NTPIVDDER(0.44)	SIATQQAK(4.06)R(4.06)NTPIVDDER(-4.06)	9	2	-4.0898								√
alr0951	456	1	57.4635	0.014947	64.776	34.701	57.463	R	MTFLPMHKLGLMGMNRRIAQYDPKFTLLNEI	LGLMGMNR(1)R(1)	LGLMGMNR(57.46)R(57.46)	8	2	-0.60565								√
alr0951	457	1	57.4635	0.014947	64.776	34.701	57.463	R	TFLPMHKLGLMGMNRRIAQYDPKFTLLNEIC	LGLMGMNR(1)R(1)	LGLMGMNR(57.46)R(57.46)	9	2	-0.60565								√
alr0990	13	0.975842	15.9097	0.021842	48.998	6.2804	48.998	R	___MAINTGKNKLMNRHIRPWQRLLVLAIGS	AINTGK(0.506)NK(0.506)LMNR(0.976)HIR(0.012)	AINTGK(0)NK(0)LMNR(15.91)HIR(-19.23)	12	2	2.4775								√
alr1031	822	0.845219	8.14971	0.0164593	59.426	32.912	59.426	R	PEVRQMLERRGLNTPRR______________	QMLER(0.512)R(0.512)GLNTPR(0.845)R(0.131)	QMLER(0)R(0)GLNTPR(8.15)R(-8.15)	12	2	-1.8396								√
alr1041	41	1	87.4761	0.00139671	160.81	134.75	87.476	R	KGEKNTADQVAVEAMRERMNKIYMRGRIVIG	NTADQVAVEAMR(1)	NTADQVAVEAMR(87.48)	12	2	-0.43956								√
alr1157	34	0.895657	9.3361	0.0291316	52.482	20.547	42.599	R	DEAIRTAQFVRNKSIRFWMDNRGVGQKELYR	NK(1)SIR(0.896)FWMDNR(0.104)	NK(38.15)SIR(9.34)FWMDNR(-9.34)	5	2	-3.9969								√
alr1264	481	0.965709	14.4967	0.0150606	119.89	24.267	119.89	R	TGVTSVKPLNDKEGARTIAQLTPPGFPGSDR	PLNDK(0.034)EGAR(0.966)	PLNDK(-14.5)EGAR(14.5)	9	2	-1.3712								√
alr1348	433	1	46.9562	0.00136583	46.956	30.019	46.956	R	EITPENKPAIQAILDRCNVVSDPTTIEPLVR	LTPNQNLIFYEITPENK(1)PAIQAILDR(1)	LTPNQNLIFYEITPENK(46.96)PAIQAILDR(46.96)	26	3	-1.2661								√
alr1386	500	0.984536	19.3368	0.0225291	49.35	6.5411	43.628	R	AALSRQVDKNNGFDNRRPDRTMRFLQGKIKN	QVDK(0.118)NNGFDNR(0.985)R(0.985)PDR(0.913)	QVDK(-11.79)NNGFDNR(19.34)R(19.34)PDR(11.79)	11	2	0.23477								√
alr1386	501	0.984536	19.3368	0.0225291	49.35	6.5411	43.628	R	ALSRQVDKNNGFDNRRPDRTMRFLQGKIKNV	QVDK(0.118)NNGFDNR(0.985)R(0.985)PDR(0.913)	QVDK(-11.79)NNGFDNR(19.34)R(19.34)PDR(11.79)	12	2	0.23477								√
alr1386	504	0.913139	11.7856	0.0225291	49.35	6.5411	43.628	R	RQVDKNNGFDNRRPDRTMRFLQGKIKNVIYV	QVDK(0.118)NNGFDNR(0.985)R(0.985)PDR(0.913)	QVDK(-11.79)NNGFDNR(19.34)R(19.34)PDR(11.79)	15	2	0.23477								√
alr1459	324	0.828111	9.83947	0.01848	63.408	24.609	63.408	R	EHERIKQMIRDNRNNRWAAREENEVNPFSNL	IKQMIR(0.086)DNR(0.086)NNR(0.828)	IK(-53.36)QMIR(-9.84)DNR(-9.84)NNR(9.84)	12	3	-2.7776								√
alr1524	42	1	186.673	0.000139037	194.27	160.54	186.67	R	TPDYTPKDTDILAAFRVTPQPGVPFEEAAAA	DTDILAAFR(1)	DTDILAAFR(186.67)	9	2	0.6808								√
alr1524	160	1	100.223	0.000186496	167.3	109.7	100.22	R	YIKTFQGPPHGIQVERDKLNKYGRPLLGCTI	TFQGPPHGIQVER(1)	TFQGPPHGIQVER(100.22)	13	3	-0.74042								√
alr1531	283	0.99998	46.9404	0.0216757	47.754	11.117	47.754	R	EDLAVKNMVKNPKLARAISDAAWSELVRQLD	NPK(1)LAR(1)AISDAAWSELVR	NPK(46.94)LAR(46.94)AISDAAWSELVR(-46.94)	6	4	-1.5572								√
alr1585	272	0.963669	19.4929	0.022879	57.106	28.561	57.106	R	YRKLEQNVKAFREDQRKLAQKLNIQENLAGA	LEQNVK(0.014)AFR(0.011)EDQR(0.964)K(0.011)	LEQNVK(-20.59)AFR(-20.59)EDQR(19.49)K(-19.49)	13	3	-0.27095								√
alr1594	658	1	68.8931	0.0113216	68.893	54.474	68.893	R	QRSNQDTCLNQKPLVRIGERVVAGQVLADGS	SNQDTCLNQK(1)PLVR(1)	SNQDTCLNQK(68.89)PLVR(68.89)	14	2	-3.356								√
alr1594	1016	1	43.1155	0.0221787	43.116	28.346	43.116	R	VTQQPLGGKAQQGGQRFGEMEVWALEAFGAA	STGPYSLVTQQPLGGK(1)AQQGGQR(1)	STGPYSLVTQQPLGGK(43.12)AQQGGQR(43.12)	23	3	1.1531								√
alr1594	464	1	50.387	0.0135469	72.184	55.877	50.387	R	THARVNQYGFLETPFRPVENGRVRFDQPAAY	VNQYGFLETPFR(1)PVENGR(1)	VNQYGFLETPFR(50.39)PVENGR(50.39)	12	3	-3.2634								√
alr1595	584	1	42.3249	0.0179682	42.325	36.03	42.325	R	PDTEPVKVTTNEDGSRTVLYKYRRVREDAQG	FDGDVESDQPDTEPVK(1)VTTNEDGSR(1)	FDGDVESDQPDTEPVK(42.32)VTTNEDGSR(42.32)	25	3	1.5679								√
alr1595	282	0.985564	20.9493	0.0236151	64.836	27.048	53.17	R	FATSDLNDLYRRVINRNNRLARLQEILAPEI	VINR(0.986)NNR(0.007)LAR(0.008)	VINR(20.95)NNR(-21.8)LAR(-20.95)	4	2	1.3418								√
alr1595	288	0.884925	11.8677	0.018622	65.038	26.745	65.038	R	NDLYRRVINRNNRLARLQEILAPEIIVRNEK	VINR(0.058)NNR(0.058)LAR(0.885)	VINR(-11.87)NNR(-11.87)LAR(11.87)	10	2	3.0462								√
alr1665	214	0.999713	40.1303	0.015861	87.323	44.724	85.212	R	CEPALISQMLTKQLQRQNEINRRISVERIAK	QLQR(1)QNEINR	QLQR(40.13)QNEINR(-40.13)	4	2	0.054007								√
alr1712	498	0.770262	5.29614	0.0299775	40.373	21.05	40.373	R	SPLTGFQRQLQIMMARYRTGDGTGSATVTPA	LSPLTGFQRQLQIMMAR(0.77)YR(0.23)	LSPLTGFQR(-39.71)QLQIMMAR(5.3)YR(-5.3)	17	2	2.1275								√
alr1742	439	0.999994	54.929	0.000717487	55.406	44.403	55.406	R	VDGQTNVEIHVLQGEREFANDNKSLGTFRLD	KSEVFSTAVDGQTNVEIHVLQGER(1)EFANDNK(1)	K(-53.65)SEVFSTAVDGQTNVEIHVLQGER(54.93)EFANDNK(53.65)	24	4	-3.6332								√
alr1746	148	1	67.7257	0.0142924	67.726	17.531	67.726	R	KQANLIGSNVMEAELRGANFSGAVITEQEIT	QANLIGSNVMEAELR(1)	QANLIGSNVMEAELR(67.73)	15	2	-2.1434								√
alr1786	89	0.999996	54.1572	0.028122	54.157	21.837	54.157	R	QGRTYELEHSVIKLMRGLLFAMMRQAHKVEQ	LMR(1)GLLFAMMR	LMR(54.16)GLLFAMMR(-54.16)	3	2	2.7998								√
alr1786	621	1	49.7151	0.0263904	49.715	19.151	49.715	R	KLGRLNQLMLTGAIQRIDFLQDVEFYQSAVQ	LNQLMLTGAIQR(1)	LNQLMLTGAIQR(49.72)	12	2	-1.1063								√
alr1827	335	1	56.2982	0.000221296	56.298	28.153	56.298	R	SHGNGKWKEKVLVNDRIADSIFQQIQTRPDE	EVETVLNSIWESHGNGK(1)WK(1)EK(1)VLVNDR(1)	EVETVLNSIWESHGNGK(56.3)WK(56.3)EK(56.3)VLVNDR(56.3)	27	3	-2.6242								√
alr1832	97	1	51.7707	0.0168571	51.771	40.396	51.771	R	HTLIFNQPDKPGTLSRFDVPDIPSPFNIIAS	EHTLIFNQPDK(1)PGTLSR(1)	EHTLIFNQPDK(51.77)PGTLSR(51.77)	17	3	-4.3784								√
alr1896	71	1	110.382	0.00688954	110.38	91.709	110.38	R	AKEIELEDPLENTGARLIQEVASKTKDVAGD	EIELEDPLENTGAR(1)	EIELEDPLENTGAR(110.38)	14	2	0.27797								√
alr1896	208	1	97.9147	0.0206772	106.35	96.86	97.915	R	IDRGYISPYFITNNERQTVELENVRILITDK	GYISPYFITNNER(1)	GYISPYFITNNER(97.91)	13	2	-0.2887								√
alr1911	585	1	51.841	0.0165349	51.841	21.636	51.841	R	TVMQVCFFALSNVLPREEAIAEIKKSIRKTY	INTVMQVCFFALSNVLPR(1)	INTVMQVCFFALSNVLPR(51.84)	18	2	-3.0632								√
alr2087	29	1	76.2322	0.00244099	104.59	97.138	104.59	R	EDSLNAVFAEYGSVKRVQLPTDRETGRMRGF	R(1)VQLPTDRETGR	R(76.23)VQLPTDR(-76.23)ETGR(-99.28)	1	3	-1.5942								√
alr2131	235	0.990607	20.3913	0.000448403	96.464	73.285	96.464	R	FLSRIQQQMTLGEKLRLQGAAERNETDINID	IQQQMTLGEKLR(0.991)LQGAAER(0.009)	IQQQMTLGEK(-37.24)LR(20.39)LQGAAER(-20.39)	12	2	0.16869								√
alr2184	232	0.999999	62.7172	0.0247849	62.717	27.893	62.717	R	SHHSVSLKLRKDDIERLYAAQEILIRTMNNP	LRKDDIER(1)	LR(-62.72)K(-62.72)DDIER(62.72)	8	1	-3.4541								√
alr2322	100	0.999965	44.4631	0.0175079	54.416	19.696	54.416	R	LGRSLDVMLDRAEEIRERMKDGYISVEHMLL	AEEIR(1)ER(0.989)MK(0.011)	AEEIR(44.46)ER(19.7)MK(-19.7)	5	3	-1.4196								√
alr2322	102	0.989388	19.6957	0.0175079	54.416	19.696	54.416	R	RSLDVMLDRAEEIRERMKDGYISVEHMLLAF	AEEIR(1)ER(0.989)MK(0.011)	AEEIR(44.46)ER(19.7)MK(-19.7)	7	3	-1.4196								√
alr2328	325	1	63.4082	0.00235703	64.439	48.549	63.408	R	PALLAITNPSTNSYKRLVPGYEAPVNLAYSQ	HAPALLAITNPSTNSYK(1)R(1)	HAPALLAITNPSTNSYK(63.41)R(63.41)	18	2	-3.1609								√
alr2328	462	1	73.2482	0.0112135	73.248	16.519	73.248	R	WIDYKLANEVKQMQLRPHPYEFSIYYDV___	LANEVK(1)QMQLR(1)	LANEVK(73.25)QMQLR(73.25)	11	2	1.7878								√
alr2405	156	1	54.3685	0.00987452	54.368	45.085	54.368	R	GLALDEDNQSDLTDDRIKSWVAQLKSEFGL_	FVGLALDEDNQSDLTDDR(1)IK(1)	FVGLALDEDNQSDLTDDR(54.37)IK(54.37)	18	3	-0.75841								√
alr2450	263	1	44.105	0.0299542	44.105	29.795	44.105	R	QVWSSEVGYPGAAEYREFYKDLGWEAEYEYI	DHESSQQVWSSEVGYPGAAEYR(1)	DHESSQQVWSSEVGYPGAAEYR(44.1)	22	3	0.52651								√
alr2494	79	0.999972	52.7448	0.00061994	53.481	43.632	53.481	R	TREEEWRFTDLSALRRVEFQQGEVKPADISA	R(1)VEFQQGEVK(1)PADISALSLSEAANNR	R(52.74)VEFQQGEVK(50.9)PADISALSLSEAANNR(-50.9)	1	3	-1.8579								√
alr2682	774	1	45.368	0.0186598	46.158	36.471	45.368	R	QKKCQQLAQLNLNAGRKAKEAIAYSASLQYF	CQQLAQLNLNAGR(1)K(1)	CQQLAQLNLNAGR(45.37)K(45.37)	13	2	-0.43423								√
alr2800	334	0.999999	65.6947	0.00101957	66.045	36.661	65.784	R	PVRSLPLTGLQEQEGRELFNVKGKFAASCDQ	YEGDSLPVRSLPLTGLQEQEGR(1)	YEGDSLPVR(-65.69)SLPLTGLQEQEGR(65.69)	22	3	-0.89522								√
alr2856	414	1	48.44	0.025543	48.44	16.801	48.44	R	LQDVEVVENQNVGNARIVSEALLPKTPVSPR	LQDVEVVENQNVGNAR(1)	LQDVEVVENQNVGNAR(48.44)	16	2	-2.3556								√
alr2926	147	1	94.6624	0.00873388	94.662	21.624	94.662	R	FCQTTGLKLQLNGLARVRQTTAQFGLSVSER	LQLNGLAR(1)	LQLNGLAR(94.66)	8	1	-0.28269								√
alr2975	91	1	67.7604	0.00013454	67.76	59.957	67.76	R	TTGDIVVFQPPAELQRRGYPKDQAFIKRVIG	VSYNFQQPTTGDIVVFQPPAELQR(1)	VSYNFQQPTTGDIVVFQPPAELQR(67.76)	24	3	4.2973								√
alr2986	737	0.939851	10.0091	0.00922861	40.552	24.023	40.552	R	NRDRLETEPNNRTVQRDAKVIAWQCLKTTFR	LETEPNNR(0.663)TVQR(0.94)DAK(0.397)	LETEPNNR(2.52)TVQR(10.01)DAK(-2.52)	12	3	-1.6455								√
alr2986	681	1	82.2626	0.0293426	88.591	32.987	82.263	R	EYFDACHRLSLMVGQRNITVLLAKLYAEQMI	LSLMVGQR(1)	LSLMVGQR(82.26)	8	2	0.088403								√
alr2999	200	0.997538	30.3972	0.0083453	40.819	32.789	40.819	R	LTQMATDNKLDPVVGRAKEIERVIQILGRRT	TK(0.003)TPTLDEFGSNLTQMATDNK(1)LDPVVGR(0.998)	TK(-30.4)TPTLDEFGSNLTQMATDNK(40.82)LDPVVGR(30.4)	28	4	-1.3031								√
alr3052	11	1	51.9953	0.0231301	51.995	26.057	51.995	R	_____MKLGYGCKMQRYLKVLKLFWGAAIAA	LGYGCK(1)MQR(1)YLK(1)	LGYGCK(52)MQR(52)YLK(52)	9	2	2.7469								√
alr3059	408	1	71.5551	0.0134534	71.555	25.64	71.555	R	LEEAQIAEAQKVSNIRIIETAVAPELPTSPK	LEEAQIAEAQK(1)VSNIR(1)	LEEAQIAEAQK(71.56)VSNIR(71.56)	16	2	-4.1178								√
alr3281	12	0.996567	24.6284	0.00354629	71.889	52.127	71.889	R	____MTTDSNFNDPCRRQFSRDLPQKMARHT	MTTDSNFNDPCR(0.997)R(0.003)	MTTDSNFNDPCR(24.63)R(-24.63)	12	2	3.3775								√
alr3343	324	1	55.5872	3.02888e-06	55.587	44.711	55.587	R	TSTSANDTTETAAIKRALGDHAYKIAVSSTK	DANITPEQVSYINAHGTSTSANDTTETAAIK(1)R(1)	DANITPEQVSYINAHGTSTSANDTTETAAIK(55.59)R(55.59)	32	3	-4.3001								√
alr3344	498	0.995527	23.4746	1.29511e-05	103.83	90.406	65.784	R	ETLASLRAIPNLTVIRPADGNETSGAYKVAI	AIPNLTVIR(0.996)PADGNETSGAYK(0.004)	AIPNLTVIR(23.47)PADGNETSGAYK(-23.47)	9	3	-1.1129								√
alr3344	281	1	141.003	1.54958e-06	141	112.72	141	R	GVHGAALGGDEVALTRQNLGWSHDPFVVPED	SNTAGVHGAALGGDEVALTR(1)	SNTAGVHGAALGGDEVALTR(141)	20	2	0.51628								√
alr3344	640	1	107.055	0.0193833	107.06	82.901	107.06	R	WHKYIGSEGDAVTIDRFGASAPGGVCLEKFG	YIGSEGDAVTIDR(1)	YIGSEGDAVTIDR(107.06)	13	2	1.4404								√
alr3355	49	0.800225	6.0267	3.51871e-11	92.886	81.033	74.579	R	GEDVVDCEPVIGYLHRGMEKIAENRTTVMYV	LIVTLDGEDVVDCEPVIGYLHR(0.8)GMEK(0.2)	LIVTLDGEDVVDCEPVIGYLHR(6.03)GMEK(-6.03)	22	4	-0.49798								√
alr3393	7	0.994618	22.8164	0.00810808	57.532	29.651	55.314	R	_________MNRHLPRRENGEMNLKAIWQLF	MNRHLPR(0.995)R(0.995)ENGEMNLK(0.01)	MNR(-41.91)HLPR(22.82)R(22.82)ENGEMNLK(-22.82)	7	2	0.44693								√
alr3393	8	0.995468	23.458	0.00810808	57.532	29.651	56.404	R	________MNRHLPRRENGEMNLKAIWQLFQ	MNRHLPR(0.994)R(0.995)ENGEMNLK(0.01)	MNR(-45.86)HLPR(22.51)R(23.46)ENGEMNLK(-22.51)	8	2	0.77059								√
alr3471	692	0.999999	62.5462	0.0196291	62.546	34.338	62.546	R	KKAISQLEKIKKEMKRESDYTGVRDRLPNPR	R(1)ESDYTGVR	R(62.55)ESDYTGVR(-62.55)	1	3	1.0271								√
alr3662	209	1	94.2966	0.00622974	132.78	116.64	94.297	R	FDKGYISPYFATDPERMEAIFDEPFLLLTDK	GYISPYFATDPER(1)	GYISPYFATDPER(94.3)	13	2	-0.95607								√
alr3662	468	1	110.306	8.33163e-20	225.97	196.22	110.31	R	RIAENAGQNGAVIAERVKEKAFNVGFNAATN	IAENAGQNGAVIAER(1)	IAENAGQNGAVIAER(110.31)	15	2	1.0586								√
alr3662	241	1	98.8025	0.00245624	116.24	99.212	98.803	R	IALVQDLVPVLEQVARAGRPLVIIAEDIEKE	IALVQDLVPVLEQVAR(1)	IALVQDLVPVLEQVAR(98.8)	16	2	0.43024								√
alr3681	412	1	144.572	0.000173605	144.57	127.2	144.57	R	TELVQQYPDEDIDAERLQTIVENELLSEKII	VTELVQQYPDEDIDAER(1)	VTELVQQYPDEDIDAER(144.57)	17	2	-1.2125								√
alr3683	190	1	65.943	0.00253346	74.786	53.948	65.943	R	QLNQLLANHTGQPLERIEADTDRDFFMSAEE	AQLNQLLANHTGQPLER(1)	AQLNQLLANHTGQPLER(65.94)	17	3	-1.1021								√
alr3684	385	1	56.1218	0.0207193	72.234	39.393	56.122	R	DFKPDALKAIAQEAYRRKTGARALRGIVEEL	AIAQEAYR(1)R(1)	AIAQEAYR(56.12)R(56.12)	8	2	-0.90537								√
alr3684	386	1	56.1218	0.0207193	72.234	39.393	56.122	R	FKPDALKAIAQEAYRRKTGARALRGIVEELM	AIAQEAYR(1)R(1)	AIAQEAYR(56.12)R(56.12)	9	2	-0.90537								√
alr3706	180	0.982528	16.8946	0.0253424	49.5	23.562	49.5	R	LVLIDFGGAKQFNTGRQRQESSSTRLFSSGY	QFNTGR(0.983)QR(0.873)QESSSTR(0.145)	QFNTGR(16.89)QR(8.22)QESSSTR(-8.22)	6	2	-2.2144								√
alr3706	182	0.872674	8.21715	0.0253424	49.5	23.562	49.5	R	LIDFGGAKQFNTGRQRQESSSTRLFSSGYSP	QFNTGR(0.983)QR(0.873)QESSSTR(0.145)	QFNTGR(16.89)QR(8.22)QESSSTR(-8.22)	8	2	-2.2144								√
alr4111	388	1	51.3476	0.008017	51.348	42.29	51.348	R	VAAQISSQLQLGEGDRQNNQRAALLCKADLV	VAAQISSQLQLGEGDR(1)QNNQR(1)	VAAQISSQLQLGEGDR(51.35)QNNQR(51.35)	16	3	-0.47257								√
alr4111	393	1	51.3476	0.008017	51.348	42.29	51.348	R	SSQLQLGEGDRQNNQRAALLCKADLVTQMVF	VAAQISSQLQLGEGDR(1)QNNQR(1)	VAAQISSQLQLGEGDR(51.35)QNNQR(51.35)	21	3	-0.47257								√
alr4147	453	1	92.0624	0.00102455	92.062	32.263	92.062	R	PYAKFQTIQAMAITNRSKSGRILELAVKTDI	FQTIQAMAITNR(1)	FQTIQAMAITNR(92.06)	12	2	-0.86068								√
alr4164	304	1	56.7664	0.00181367	56.766	43.964	56.766	R	QNLGQFTTSNDPDVKRFLGTEGDLGQGLGLT	GEELGINAQNLGQFTTSNDPDVK(1)R(1)	GEELGINAQNLGQFTTSNDPDVK(56.77)R(56.77)	24	3	-3.1693								√
alr4164	8	1	41.8708	0.0237223	41.871	33.391	41.871	R	________MVFSNTFRGSLTEMFMNKLAVIL	MVFSNTFR(1)GSLTEMFMNK(1)	MVFSNTFR(41.87)GSLTEMFMNK(41.87)	8	3	1.2998								√
alr4226	73	0.987039	17.5117	0.0186243	45.723	10.394	45.723	R	IIAMAEREQEHKHKMREKLIDAQISEFKQER	MR(0.987)EK(0.987)LIDAQISEFK(0.051)QER(0.975)	MR(17.51)EK(17.51)LIDAQISEFK(-15.15)QER(15.15)	2	3	-2.7001								√
alr4226	88	0.974776	15.1485	0.0186243	45.723	10.394	45.723	R	REKLIDAQISEFKQERYERRLGQIFGFSLGV	MR(0.987)EK(0.987)LIDAQISEFK(0.051)QER(0.975)	MR(17.51)EK(17.51)LIDAQISEFK(-15.15)QER(15.15)	17	3	-2.7001								√
alr4291	329	1	59.8721	0.00795175	59.872	43.566	59.872	R	VGSAQGPTGLGKYLMRSPSGEIIFGGETMRF	LGANVGSAQGPTGLGK(1)YLMR(1)	LGANVGSAQGPTGLGK(59.87)YLMR(59.87)	20	3	0.68069								√
alr4331	408	1	57.8259	0.00106855	57.826	49.929	57.826	R	FGDTCPACGGLGHTVRLPGETENRLPTPAAE	QGQNIYELFGDTCPACGGLGHTVR(1)	QGQNIYELFGDTCPACGGLGHTVR(57.83)	24	3	-0.78169								√
alr4513	14	0.891613	8.59171	0.00951786	54.471	33.614	54.471	R	__MKNEESIMNCQGNRRRHHQIFRLNHKGKS	MKNEESIMNCQGNR(0.892)R(0.892)R(0.217)	MK(-51.15)NEESIMNCQGNR(8.59)R(8.59)R(-8.59)	14	2	1.8751								√
alr4513	15	0.891613	8.59171	0.00951786	54.471	33.614	54.471	R	_MKNEESIMNCQGNRRRHHQIFRLNHKGKSG	MKNEESIMNCQGNR(0.892)R(0.892)R(0.217)	MK(-51.15)NEESIMNCQGNR(8.59)R(8.59)R(-8.59)	15	2	1.8751								√
alr4514	74	1	87.2162	0.0287843	88.187	81.333	87.216	R	ASATAEAGQTTTGSGRQTGAADSVDLQATID	ASATAEAGQTTTGSGR(1)	ASATAEAGQTTTGSGR(87.22)	16	2	-0.55038								√
alr4550	538	1	56.1224	0.0421759	78.324	57.861	56.122	R	GANEVPYQVEGFYKYRVSDNISITPGVIWVT	GVQAGANEVPYQVEGFYK(1)YR(1)	GVQAGANEVPYQVEGFYK(56.12)YR(56.12)	20	2	-2.4202								√
alr4550	345	1	120.872	1.69554e-29	215.51	186.74	120.87	R	GNGALSTFSSENPIYRIGGGAGIAFNVPFGQ	TDGGNGALSTFSSENPIYR(1)	TDGGNGALSTFSSENPIYR(120.87)	19	2	-0.32573								√
alr4550	260	1	123.625	0.000441161	123.63	55.633	123.63	R	LTTRLAAGNATGFDFRDNNNNSIGASGQGLQ	LAAGNATGFDFR(1)	LAAGNATGFDFR(123.63)	12	2	2.0431								√
alr4550	242	1	161.02	0.000441789	201.39	84.22	161.02	R	FQNRVRLGLQTSFTGRDVLTTRLAAGNATGF	LGLQTSFTGR(1)	LGLQTSFTGR(161.02)	10	2	-1.6218								√
alr4550	311	1	74.9664	2.12317e-10	164.2	138.73	74.966	R	APFGPAQVYLAASGGRHSHYAAVNNPYFFDK	LTYEAPFGPAQVYLAASGGR(1)	LTYEAPFGPAQVYLAASGGR(74.97)	20	2	-2.1782								√
alr4637	92	0.999987	56.1736	0.00578232	69.628	13.065	69.628	R	QKAKMEAARQARQAQRQQGQRPQAGRRGGKN	QARQAQR(1)QQGQR(1)	QAR(-54.87)QAQR(56.17)QQGQR(54.87)	7	2	-3.0471								√
alr4637	97	0.999982	54.8651	0.00578232	69.628	13.065	69.628	R	EAARQARQAQRQQGQRPQAGRRGGKNFAELN	QARQAQR(1)QQGQR(1)	QAR(-54.87)QAQR(56.17)QQGQR(54.87)	12	2	-3.0471								√
alr4641	155	0.979885	16.8766	0.00653022	46.353	32.622	46.353	R	DGIIQHATINNLAFGRSVDETLRTLQAIQYV	GLFIIDK(0.02)DGIIQHATINNLAFGR(0.98)	GLFIIDK(-16.88)DGIIQHATINNLAFGR(16.88)	23	3	-0.57889								√
alr4641	12	1	133.235	0.00394134	160.88	136.1	133.23	R	____MSITYGTQESLRVGQQAPDFTATAVVD	SITYGTQESLR(1)	SITYGTQESLR(133.23)	11	2	-0.10684								√
alr4642	189	1	70.9905	0.000320265	70.99	56.975	70.99	R	LGAPLPAQFVLDKDGRLRYKHLFSFFDHNAS	TYQVGQALGAPLPAQFVLDK(1)DGR(1)	TYQVGQALGAPLPAQFVLDK(70.99)DGR(70.99)	23	3	-1.9766								√
alr4783	80	0.985415	17.5117	0.0106563	79.474	28.128	79.474	R	GNYFQLSDKEQLNIMRQIVNREDTEYSRAYG	EQLNIMR(0.985)QIVNR(0.015)	EQLNIMR(17.51)QIVNR(-17.51)	7	2	1.5371								√
alr4831	50	0.999553	39.387	0.0116891	41.763	14.489	41.763	R	RPLPALQGVGQIIGDRTDATQLKEKLSAENF	GNR(0.001)PLPALQGVGQIIGDR(1)TDATQLK(0.999)	GNR(-36.31)PLPALQGVGQIIGDR(39.39)TDATQLK(36.31)	18	4	-2.3059								√
alr4851	197	1	78.6847	8.63578e-14	87.719	84.419	87.719	R	YLRDNMATSMADVVQRPFNYCVIDEVDSILV	DNMATSMADVVQR(1)PFNYCVIDEVDSILVDEAR	DNMATSMADVVQR(78.68)PFNYCVIDEVDSILVDEAR(-78.68)	13	3	1.5394								√
alr4851	227	0.976076	16.1065	0.00613962	97.417	85.502	97.417	R	VDEARTPLIISGQVERPTEKYVQAAEIALTL	TPLIISGQVER(0.976)PTEK(0.024)	TPLIISGQVER(16.11)PTEK(-16.11)	11	3	-0.33459								√
alr5035	182	1	45.598	0.00701049	70.1	23.209	45.598	R	RSLSIRLTLQSSGSMRQSRQLGIGTDFAELR	LTLQSSGSMR(1)QSR(1)	LTLQSSGSMR(45.6)QSR(45.6)	10	2	-2.6828								√
alr5035	185	1	45.598	0.00701049	70.1	23.209	45.598	R	SIRLTLQSSGSMRQSRQLGIGTDFAELRNYR	LTLQSSGSMR(1)QSR(1)	LTLQSSGSMR(45.6)QSR(45.6)	13	2	-2.6828								√
alr5053	539	1	43.4542	0.0244953	43.454	31.498	43.454	R	YTELNQSGVETLLDDRNERAGVKFKDADLIG	LYTELNQSGVETLLDDR(1)NER(1)	LYTELNQSGVETLLDDR(43.45)NER(43.45)	17	3	-1.5873								√
alr5053	542	1	43.4542	0.0244953	43.454	31.498	43.454	R	LNQSGVETLLDDRNERAGVKFKDADLIGIPY	LYTELNQSGVETLLDDR(1)NER(1)	LYTELNQSGVETLLDDR(43.45)NER(43.45)	20	3	-1.5873								√
alr5148	197	0.998045	27.0803	3.42205e-05	155.11	101.36	155.11	R	DLRKSQADLNFANADRDRYQQLADIGAIGRR	SQADLNFANADR(0.998)DR(0.002)	SQADLNFANADR(27.08)DR(-27.08)	12	2	2.7995								√
alr5154	8	0.999758	36.1618	0.000203993	148.52	114.14	147.2	R	________MTISPPEREEKKARVIVDKDPVP	TISPPER(1)EEK	TISPPER(36.16)EEK(-36.16)	7	2	-0.039374								√
alr5155	19	1	47.8531	0.00217664	155.11	135.84	47.853	R	KFPKFSQDLAQDPTTRRIWYAMAMGNDFESH	FSQDLAQDPTTR(1)R(1)	FSQDLAQDPTTR(47.85)R(47.85)	12	2	-4.0433								√
alr5205	95	1	46.4809	0.0299556	46.481	35.219	46.481	R	ERVTQNYQLYLDEQQRYQQTLCLYNEEKIRA	VTQNYQLYLDEQQR(1)	VTQNYQLYLDEQQR(46.48)	14	4	-1.4204								√
alr5223	2	0.999993	55.5305	0.0175544	55.531	34.559	55.531	R	______________MRLNEWINNKFIQSIST	MR(1)LNEWINNK	MR(55.53)LNEWINNK(-55.53)	2	2	-2.7738								√
alr5275	24	1	52.5411	0.00123171	52.541	36.949	52.541	R	IGLAVMGENIALNVERNGFPIAVYNRSREKT	TLQSFGVIGLAVMGENIALNVER(1)	TLQSFGVIGLAVMGENIALNVER(52.54)	23	3	-0.52561								√
alr5301	108	1	50.8273	0.00357649	50.827	35.884	50.827	R	DVVGSEELIDEIQKGRMDFDKLIATPDVMPQ	VTEASNAGADVVGSEELIDEIQK(1)GR(1)	VTEASNAGADVVGSEELIDEIQK(50.83)GR(50.83)	25	3	-2.1295								√
alr7215	960	1	51.6953	0.0111259	51.695	27.101	51.695	R	NFKQSQLLQIMMGTIRNFEKDDLTLANYRIL	QSQLLQIMMGTIR(1)NFEK(1)	QSQLLQIMMGTIR(51.7)NFEK(51.7)	13	3	-1.0909								√
alr7297	554	1	85.2117	0.00300196	85.212	25.967	85.212	R	YDGRDLSGLDIAAVRRQLGVVLQNGRIMSGS	R(1)QLGVVLQNGR(1)	R(85.21)QLGVVLQNGR(85.21)	1	2	-2.8156								√
alr7297	564	1	85.2117	0.00300196	85.212	25.967	85.212	R	IAAVRRQLGVVLQNGRIMSGSIWENIAGGAI	R(1)QLGVVLQNGR(1)	R(85.21)QLGVVLQNGR(85.21)	11	2	-2.8156								√
alr7298	178	0.994829	27.9901	0.0178887	63.727	42.17	63.727	R	APRLQDEGLNSIDQQRLSLQERLKDVEELTP	LQDEGLNSIDQQR(0.995)LSLQER(0.005)	LQDEGLNSIDQQR(27.99)LSLQER(-27.99)	13	2	-2.042								√
alr7308	133	1	48.9809	0.0162356	48.981	11.837	48.981	R	NYGSIVKAQKLSPIVRGWRNYHKFCKMDGSK	LSPIVR(1)GWR(1)NYHK(1)FCK(1)	LSPIVR(48.98)GWR(48.98)NYHK(48.98)FCK(48.98)	6	2	-2.5552								√
alr7308	136	1	48.9809	0.0162356	48.981	11.837	48.981	R	SIVKAQKLSPIVRGWRNYHKFCKMDGSKHSL	LSPIVR(1)GWR(1)NYHK(1)FCK(1)	LSPIVR(48.98)GWR(48.98)NYHK(48.98)FCK(48.98)	9	2	-2.5552								√
alr7539	481	0.999987	47.7525	0.00119518	59.898	40.32	59.898	R	SAYLGEEEIKYKQKSRSTGGGKSSTSISEQE	QK(1)SR(1)STGGGK(0.472)SSTSISEQER(0.472)TR(0.055)	QK(55.35)SR(47.75)STGGGK(0)SSTSISEQER(0)TR(-9.34)	4	2	-2.5193								√
alr7556	136	0.997986	30.6825	0.00638919	62.042	45.903	54.524	R	RMVKQATEQNQQEQSRQVQKRNLPEDKDKKP	QRMVKQATEQNQQEQSR(0.998)QVQK(0.001)	QR(-40.17)MVK(-40.17)QATEQNQQEQSR(30.68)QVQK(-30.68)	17	2	-2.2447								√
alr7628	82	0.999998	59.3513	0.00285147	70.622	52.705	70.622	R	FRVSAVDNTKASDRARQIERRMNRLLENPTA	ASDR(1)AR(1)QIER(0.015)R(0.865)MNR(0.12)	ASDR(59.35)AR(59.35)QIER(-17.62)R(8.58)MNR(-8.58)	6	3	-0.32913								√
alr7628	87	0.86507	8.57987	0.00285147	70.622	52.705	70.622	R	VDNTKASDRARQIERRMNRLLENPTAISPPQ	ASDR(1)AR(1)QIER(0.015)R(0.865)MNR(0.12)	ASDR(59.35)AR(59.35)QIER(-17.62)R(8.58)MNR(-8.58)	11	3	-0.32913								√
alr7628	80	0.999998	59.3513	0.00285147	70.622	52.705	70.622	R	ALFRVSAVDNTKASDRARQIERRMNRLLENP	ASDR(1)AR(1)QIER(0.015)R(0.865)MNR(0.12)	ASDR(59.35)AR(59.35)QIER(-17.62)R(8.58)MNR(-8.58)	4	3	-0.32913								√
alr8034	1310	0.999998	61.3533	0.0250513	61.353	12.612	61.353	R	PKKLSDFERKQRLQERFSNQATQSAFKKVID	LQER(1)FSNQATQSAFK(0.447)K(0.553)	LQER(61.35)FSNQATQSAFK(-0.92)K(0.92)	4	2	-0.57629								√
alr8071	44	1	69.8117	0.0140208	69.812	38.381	69.812	R	VITQEILVKLQEVFNRVCEKRKCLLTEFSGE	LQEVFNR(1)VCEK(1)R(1)	LQEVFNR(69.81)VCEK(69.81)R(69.81)	7	2	-0.74966								√
alr8071	49	1	69.8117	0.0140208	69.812	38.381	69.812	R	ILVKLQEVFNRVCEKRKCLLTEFSGEDNHVH	LQEVFNR(1)VCEK(1)R(1)	LQEVFNR(69.81)VCEK(69.81)R(69.81)	12	2	-0.74966								√
asl0146	11	0.999987	53.1755	0.00494741	61.48	16.868	61.48	R	_____MAHKKGTGSTRNGRDSNAQRLGVKRF	K(1)GTGSTR(1)NGR(0.995)DSNAQR(0.005)	K(55.87)GTGSTR(53.18)NGR(23.24)DSNAQR(-23.24)	7	2	2.2309								√
asl0146	14	0.995275	23.2427	0.00494741	61.48	16.868	61.48	R	__MAHKKGTGSTRNGRDSNAQRLGVKRFGGQ	K(1)GTGSTR(1)NGR(0.995)DSNAQR(0.005)	K(55.87)GTGSTR(53.18)NGR(23.24)DSNAQR(-23.24)	10	2	2.2309								√
asl0399	21	1	54.8051	0.00350068	54.805	19.476	54.805	R	SDEILQASQLTPSEFRQEIAIYLFQSGRLTL	SVVISDEILQASQLTPSEFR(1)	SVVISDEILQASQLTPSEFR(54.81)	20	3	-0.44364								√
asl2630	37	1	43.2463	0.0132566	64.836	13.644	43.246	R	HRRTKRLQQVNLQNKRVWWPSGNRWVKLKLS	LQQVNLQNK(1)R(1)	LQQVNLQNK(43.25)R(43.25)	10	2	-0.36242								√
asl2850	21	0.999675	44.406	0.00962001	49.12	35.157	49.12	R	SKDIQDQIQEEVEQARAVCDISGSNSAECAA	MTDTQSKDIQDQIQEEVEQAR(1)	MTDTQSK(-44.41)DIQDQIQEEVEQAR(44.41)	21	2	2.6792								√
asl2850	74	1	98.1563	2.5383e-07	155.97	155.97	98.156	R	SLEQYCDDNPEAAECRVYDE___________	NSLEQYCDDNPEAAECR(1)	NSLEQYCDDNPEAAECR(98.16)	17	2	0.62048								√
asl4098	64	0.999999	61.1354	0.0008989	70.345	66.612	70.345	R	GEDDVAGSPNQGTESR_______________	ESAKPESPGEDDVAGSPNQGTESR(1)	ESAK(-61.14)PESPGEDDVAGSPNQGTESR(61.14)	24	3	0.4792								√
asr0023	39	1	69.4507	0.00560587	69.451	46.333	69.451	R	QNTYFTKLVPYENWFREQQRIQKAGGKIIKV	ELQNTYFTK(1)LVPYENWFR(1)	ELQNTYFTK(69.45)LVPYENWFR(69.45)	18	2	-0.88211								√
asr0531	18	1	171.358	1.22379e-12	171.36	144.68	171.36	R	GQTTLGAGSVSSSASRVFRYEVVGLRQSSET	MFGQTTLGAGSVSSSASR(1)	MFGQTTLGAGSVSSSASR(171.36)	18	2	1.0148								√
asr0756	13	1	74.4644	0.00405123	74.464	56.153	74.464	R	___MNQESEFPFDKARRVTPEENQKFRDAIA	NQESEFPFDK(1)AR(1)	NQESEFPFDK(74.46)AR(74.46)	12	2	-3.7937								√
asr2513	64	1	90.7309	0.00322371	90.731	87.944	90.731	R	EEGEFVEDEEDDEIERKVMVVAHPENCIGCQ	ALNEEGEFVEDEEDDEIER(1)	ALNEEGEFVEDEEDDEIER(90.73)	19	2	3.5689								√
asr3294	55	0.999891	42.6226	0.0281745	45.257	33.987	45.257	R	PGIKARLCDDNGQPRRFLNLYVNSEDIRFLD	R(1)FLNLYVNSEDIR	R(42.62)FLNLYVNSEDIR(-42.62)	1	4	1.2852								√
asr3463	19	1	122.258	0.00184799	150.35	135.21	122.26	R	TVKIYDTCIGCTQCVRACPTDVLEMVPWDGC	IYDTCIGCTQCVR(1)	IYDTCIGCTQCVR(122.26)	13	2	-1.086								√
asr3483	22	1	75.3795	0.00713505	75.38	24.034	75.38	R	LNPWCIVRLLPNMQNRIVARFRRRSDAEAHL	LLPNMQNR(1)IVAR(1)	LLPNMQNR(75.38)IVAR(75.38)	8	2	-2.9111								√
asr3483	26	1	75.3795	0.00713505	75.38	24.034	75.38	R	CIVRLLPNMQNRIVARFRRRSDAEAHLQVLR	LLPNMQNR(1)IVAR(1)	LLPNMQNR(75.38)IVAR(75.38)	12	2	-2.9111								√
all0207	5	1	45.3941	0.032437	86.086	43.086	45.394	H	___________MESNHQLKLNRRQFFLRSAM	ESNH(1)QLK	ESNH(45.39)QLK	4	1	2.0486									√
all0283	1742	0.999712	39.12	0.0372857	43.534	28.606	43.534	H	ITDYLQHNSNVSAGDHPICQN__________	ITDYLQHNSNVSAGDH(1)PICQN	ITDYLQH(-39.12)NSNVSAGDH(39.12)PICQN	16	3	-1.112									√
all0395	202	1	42.3376	0.031512	42.338	33.336	42.338	H	SNFMGLLLARDAYARHQLNWSVQQQGLPPEA	H(1)QLNWSVQQQGLPPEAQR	H(42.34)QLNWSVQQQGLPPEAQR	1	3	2.0501									√
all0414	6	1	42.0009	0.0214746	42.001	18.15	42.001	H	__________MIADSHSYRTNGNVRVSRSIT	MIADSH(1)SYRTNGNVR	MIADSH(42)SYRTNGNVR	6	2	-0.33817									√
all0574	297	1	41.2833	0.0572726	41.283	9.8525	41.283	H	LKQAQLPPRIVIDCSHGNTNKNYRLQSDVLE	IVIDCSH(1)GNTNKNYR	IVIDCSH(41.28)GNTNKNYR	7	2	0.73258									√
all0867	76	0.95611	13.3814	0.000544426	49.638	43.671	49.638	H	VESVKRVNGGQVLSTHIIARPHENLEYVLPI	VNGGQVLSTH(0.956)IIARPH(0.044)ENLEYVLPIR	VNGGQVLSTH(13.38)IIARPH(-13.38)ENLEYVLPIR	10	4	-3.0767									√
all1061	687	1	85.2117	0.0222646	85.212	64.213	85.212	H	ILMNYFDVKKAGLQEHQRVTVKGDKGKLDNI	AGLQEH(1)QR	AGLQEH(85.21)QR	6	3	-0.3228									√
all1145	447	1	40.7149	0.0643089	40.715	16.966	40.715	H	LEFISQDLPKVLNSMHMGAERIRQIVLSLRN	VLNSMH(1)MGAERIR	VLNSMH(40.71)MGAERIR	6	2	1.8563									√
all1465	163	1	57.8586	0.0140166	57.859	23.898	57.859	H	DLATYQDNIRQLQSRHNHLQKQLAAQVPEIQ	QLQSRH(1)NH(1)LQK	QLQSRH(57.86)NH(57.86)LQK	6	2	1.9892									√
all1465	165	1	57.8586	0.0140166	57.859	23.898	57.859	H	ATYQDNIRQLQSRHNHLQKQLAAQVPEIQLS	QLQSRH(1)NH(1)LQK	QLQSRH(57.86)NH(57.86)LQK	8	2	1.9892									√
all1693	179	1	49.627	0.00870389	49.627	33.094	49.627	H	LKNVIAIASGVCDGLHLGTNAKAALVTRGLT	NVIAIASGVCDGLH(1)LGTNAK	NVIAIASGVCDGLH(49.63)LGTNAK	14	2	-3.0127									√
all1774	30	1	52.7897	0.0561739	52.79	10.789	52.79	H	LSVSGLTDYLRLLLEHDEQLRQVWVVGEVSS	LLLEH(1)DEQLR	LLLEH(52.79)DEQLR	5	3	0.42714									√
all1996	3	1	73.489	0.00138067	76.221	58.413	76.221	H	_____________MQHDEFIGQVQHRAHLSS	MQH(1)DEFIGQVQHR	MQH(73.49)DEFIGQVQH(-73.49)R	3	2	0.98346									√
all2218	122	1	41.5399	0.0290466	41.54	7.7578	41.54	H	AGANIGERLLDIGVRHYGNIRDEAAHWLREV	H(1)YGNIRDEAAH(1)WLR	H(41.54)YGNIRDEAAH(41.54)WLR	1	2	0.010358									√
all2218	132	1	41.5399	0.0290466	41.54	7.7578	41.54	H	DIGVRHYGNIRDEAAHWLREVEIDPTRIDDL	H(1)YGNIRDEAAH(1)WLR	H(41.54)YGNIRDEAAH(41.54)WLR	11	2	0.010358									√
all2379	313	1	40.5769	0.0629154	40.577	19.624	40.577	H	LQQTNQQLEAEIKQRHQVEESLRQVQQELEL	H(1)QVEESLRQVQQELELR	H(40.58)QVEESLRQVQQELELR	1	2	2.7924									√
all2391	180	1	64.091	0.00977257	64.091	53.568	64.091	H	TGRGAPQKLLDIADLHSEMKPLHHPKATELL	LLDIADLH(1)SEMK	LLDIADLH(64.09)SEMK	8	2	-1.2676									√
all2563	291	1	49.5005	0.0249057	49.5	20.202	49.5	H	DIDKISIDKATFDKMHAADRMAYDKLDEGIK	MH(1)AADRMAYDKLDEGIK	MH(49.5)AADRMAYDKLDEGIK	2	2	-2.7801									√
all2645	373	1	41.4482	0.0579326	41.448	7.5781	41.448	H	HLPFEKLVEVLNPERHLNQMMPLFQVKFDLQ	H(1)LNQMMPLFQVK	H(41.45)LNQMMPLFQVK	1	2	-0.2941									√
all2821	69	1	42.8094	0.0625628	42.809	28.726	42.809	H	EPFDRLERHLRRLSQHFSQVTNEIRVQLRLL	LSQH(1)FSQVTNEIR	LSQH(42.81)FSQVTNEIR	4	3	3.7931									√
all3206	491	1	45.9965	0.00666416	55.567	32.191	45.997	H	TSKNLLRQQYKEIQAHMLQHLSSTRQMEKLA	EIQAH(1)MLQH(1)LSSTR	EIQAH(46)MLQH(46)LSSTR	5	2	-2.3814									√
all3206	495	1	45.9965	0.00666416	55.567	32.191	45.997	H	LLRQQYKEIQAHMLQHLSSTRQMEKLAKG__	EIQAH(1)MLQH(1)LSSTR	EIQAH(46)MLQH(46)LSSTR	9	2	-2.3814									√
all3209	7	1	71.3794	0.0307332	71.379	53.394	71.379	H	_________MLINAEHLLQYQRCKRRPILDI	LINAEH(1)LLQYQR	LINAEH(71.38)LLQYQR	6	2	0.62173									√
all3579	5	1	43.2463	0.0304349	53.166	17.988	43.246	H	___________MRLQHNKQMRVWAMLCHFSA	MRLQH(1)NKQMR	MRLQH(43.25)NKQMR	5	2	1.606									√
all4189	5	1	53.6827	0.0249552	53.683	40.004	53.683	H	___________MLDSHQPKQTQRVALVVQYL	LDSH(1)QPKQTQR	LDSH(53.68)QPKQTQR	4	3	-0.26407									√
all4191	314	1	47.1869	0.0491745	55.567	40.301	47.187	H	QRRLGITLPQERSSKHN______________	LGITLPQERSSKH(1)N	LGITLPQERSSKH(47.19)N	13	2	-3.2007									√
all4210	107	1	49.1875	1.07781e-21	222.2	191.37	49.188	H	PRAQGRAYQIRKPTCHITLAVAANAGAK___	PTCH(1)ITLAVAANAGAK	PTCH(49.19)ITLAVAANAGAK	4	3	-0.36531									√
all4215	135	1	41.4799	0.0672633	41.48	37.54	41.48	H	AGNQKRNNFGRGPMSHGSKNHRAPGSIGAGT	NNFGRGPMSH(1)GSK	NNFGRGPMSH(41.48)GSK	10	3	1.8973									√
all4379	314	1	55.9084	0.0271855	55.908	31.633	55.908	H	FSGFVFKLQANMDPKHRDRVAFIRVCTGKFE	LQANMDPKH(1)RDR	LQANMDPKH(55.91)RDR	9	2	-0.85466									√
all4462	99	1	59.5697	0.0174792	59.57	36.391	59.57	H	IWFGQLSDAKPLWGYHRTVYVWVGAAIFAIA	IWFGQLSDAKPLWGYH(1)R	IWFGQLSDAKPLWGYH(59.57)R	16	2	-2.5193									√
all4495	252	1	69.92	0.00299207	69.92	63.804	69.92	H	QQNEQVLGYWHRKFCHILVDEYQDTNRTQYD	FCH(1)ILVDEYQDTNR	FCH(69.92)ILVDEYQDTNR	3	3	-2.7986									√
all4884	11	0.993749	21.986	0.0252511	45.973	24.341	45.973	H	_____MPEIHQSIAQHYHERTKYDPDTIASK	MPEIH(0.013)QSIAQH(0.994)YH(0.994)ER	MPEIH(-21.99)QSIAQH(21.99)YH(21.99)ER	11	2	0.73362									√
all4884	13	0.993749	21.986	0.0252511	45.973	24.341	45.973	H	___MPEIHQSIAQHYHERTKYDPDTIASKSQ	MPEIH(0.013)QSIAQH(0.994)YH(0.994)ER	MPEIH(-21.99)QSIAQH(21.99)YH(21.99)ER	13	2	0.73362									√
all5138	239	1	65.5005	0.025336	65.5	56.45	65.5	H	EAIFHALVRKNYGCTHFIVGRDHAGVGDYYG	NYGCTH(1)FIVGR	NYGCTH(65.5)FIVGR	6	3	-0.48224									√
all7191	1502	1	51.8544	0.0502527	51.854	17.047	51.854	H	SDKAYAAMQQDKQDLHNISRLTEMAQRIGMV	QDLH(1)NISR	QDLH(51.85)NISR	4	3	1.3848									√
all7353	178	1	42.8429	0.020675	42.843	29.439	42.843	H	IPIEWVNANSESRNYHPDEPSIKLITMHSSK	NYH(1)PDEPSIKLITMH(1)SSK	NYH(42.84)PDEPSIKLITMH(42.84)SSK	3	2	2.5824									√
all7353	190	1	42.8429	0.020675	42.843	29.439	42.843	H	RNYHPDEPSIKLITMHSSKGLEFPVVCIPGI	NYH(1)PDEPSIKLITMH(1)SSK	NYH(42.84)PDEPSIKLITMH(42.84)SSK	15	2	2.5824									√
all8035	184	1	41.7043	0.0573226	41.704	23.127	41.704	H	QLQKGLAAVNNRNIPHVQNQSLKDWIGKLET	NIPH(1)VQNQSLK	NIPH(41.7)VQNQSLK	4	3	2.3727									√
alr0530	42	1	66.6213	0.0301707	66.621	46.835	66.621	H	ASREEVESVIRAVYRHVLGNDYILASERLVS	H(1)VLGNDYILASER	H(66.62)VLGNDYILASER	1	2	-2.556									√
alr0537	172	1	47.7121	0.0153511	55.04	41.922	47.712	H	ENIVPYQRKRMEGRPHNLVTPRYGEDFQEKA	RMEGRPH(1)NLVTPR	RMEGRPH(47.71)NLVTPR	7	4	-1.0904									√
alr0573	96	1	53.9665	0.0170426	53.967	37.844	53.967	H	FAQTVSEVGKLDMNLHFHRWSVKPYSKYTKI	LDMNLH(1)FH(1)RWSVK	LDMNLH(53.97)FH(53.97)RWSVK	6	3	1.3384									√
alr0573	98	1	53.9665	0.0170426	53.967	37.844	53.967	H	QTVSEVGKLDMNLHFHRWSVKPYSKYTKIAV	LDMNLH(1)FH(1)RWSVK	LDMNLH(53.97)FH(53.97)RWSVK	8	3	1.3384									√
alr0718	483	1	45.9154	0.0202359	45.915	33.77	45.915	H	TPHVVRGLLDTKGQIHYTPNHPAPRQIFSAA	GLLDTKGQIH(1)YTPNH(1)PAPR	GLLDTKGQIH(45.92)YTPNH(45.92)PAPR	10	2	-0.11677									√
alr0718	488	1	45.9154	0.0202359	45.915	33.77	45.915	H	RGLLDTKGQIHYTPNHPAPRQIFSAATTQKV	GLLDTKGQIH(1)YTPNH(1)PAPR	GLLDTKGQIH(45.92)YTPNH(45.92)PAPR	15	2	-0.11677									√
alr0897	336	1	54.9816	0.0303665	54.982	40.288	54.982	H	GSAMNKGLTFKMGQTHVHKYLKPLLERIQNG	GLTFKMGQTH(1)VH(1)K	GLTFKMGQTH(54.98)VH(54.98)K	10	2	1.622									√
alr0897	338	1	54.9816	0.0303665	54.982	40.288	54.982	H	AMNKGLTFKMGQTHVHKYLKPLLERIQNGEI	GLTFKMGQTH(1)VH(1)K	GLTFKMGQTH(54.98)VH(54.98)K	12	2	1.622									√
alr0953	120	1	48.0038	0.0188784	49.5	29.923	48.004	H	GYSTYKLRQNNLIYQHIDTWDRKPGEILRQF	LRQNNLIYQH(1)IDTWDRK	LRQNNLIYQH(48)IDTWDRK	10	2	-4.4745									√
alr0981	6	1	51.0662	0.0330041	51.066	29.321	51.066	H	__________MSQKQHPQNTKLGWSLEERDP	MSQKQH(1)PQNTK	MSQKQH(51.07)PQNTK	6	2	-0.76726									√
alr1240	39	1	45.3692	0.0154562	45.369	38.705	45.369	H	EKKLGCEDEDSLEKLHIALEVLERIGVLAKE	LGCEDEDSLEKLH(1)IALEVLER	LGCEDEDSLEKLH(45.37)IALEVLER	13	4	-0.18903									√
alr1343	4	1	47.1869	0.0217023	47.187	21.175	47.187	H	____________MQIHDARNIANMKEAGYYD	QIH(1)DARNIANMK	QIH(47.19)DARNIANMK	3	2	4.3999									√
alr1348	53	1	46.0014	0.0588327	46.001	30.8	46.001	H	DTTHFTEDAVQILKFHGSYQQDNRDNRTKGQ	FH(1)GSYQQDNRDNR	FH(46)GSYQQDNRDNR	2	2	1.0377									√
alr1581	4	1	58.815	0.0274111	58.815	35.386	58.815	H	____________MKLHDQDQIRSIFEEVYPD	KLH(1)DQDQIR	KLH(58.82)DQDQIR	3	2	0.71347									√
alr2043	814	1	63.4796	0.0107755	85.212	71.093	63.48	H	NPYSLIVNERKQYFVHTDQARKLEGGTLLLG	QYFVH(1)TDQAR	QYFVH(63.48)TDQAR	5	2	-2.7884									√
alr2234	5	1	40.7239	0.0423805	44.692	7.1431	40.724	H	___________MVNYHNVQKFLQSRIKRRNL	VNYH(1)NVQKFLQSR	VNYH(40.72)NVQKFLQSR	4	2	-3.0944									√
alr2411	77	1	46.3777	0.0363838	46.378	28.577	46.378	H	ANVLKKLQHSQIPRFHGSLQAQIGTKDFFFL	FH(1)GSLQAQIGTK	FH(46.38)GSLQAQIGTK	2	3	-0.26344									√
alr2447	32	1	43.1836	0.0207461	48.527	36.242	43.184	H	KEEIKQAYRRLARKYHPDVNKEPGAEERFKE	YH(1)PDVNKEPGAEER	YH(43.18)PDVNKEPGAEER	2	4	-4.2781									√
alr2493	38	1	42.6402	0.00838382	42.64	22.772	42.64	H	PILKGVNLEVRSGEVHAIMGPNGSGKSTLSK	GVNLEVRSGEVH(1)AIMGPNGSGK	GVNLEVRSGEVH(42.64)AIMGPNGSGK	12	3	-0.86876									√
alr2682	1219	1	42.8094	0.0525646	42.809	16.451	42.809	H	QHLKLRATVAPMNFQHKFDLVEAERHRALGQ	ATVAPMNFQH(1)KFDLVEAER	ATVAPMNFQH(42.81)KFDLVEAER	10	2	0.65069									√
alr2840	215	1	56.4815	0.0300399	56.482	12.691	56.482	H	RAGWKLIYDPQIGVNHYPAQRFDEDQRQSFN	LIYDPQIGVNH(1)YPAQR	LIYDPQIGVNH(56.48)YPAQR	11	3	0.87824									√
alr3050	13	1	59.6073	0.000471393	59.607	53.17	59.607	H	___MESLEQMETVAQHLEGSSVQALRGGVYK	ESLEQMETVAQH(1)LEGSSVQALR	ESLEQMETVAQH(59.61)LEGSSVQALR	12	2	1.1068									√
alr3115	384	1	60.5898	0.0365311	60.59	22.504	60.59	H	KEERNDPFVRYINRWHLEKKDPDSPLSRPKK	YINRWH(1)LEKK	YINRWH(60.59)LEKK	6	2	2.7021									√
alr3120	676	1	44.2031	0.04511	46.891	25.852	44.203	H	VVRDAEGNPQKMIGVHFDISDRKKSEEIIRQ	MIGVH(1)FDISDRK	MIGVH(44.2)FDISDRK	5	2	1.1188									√
alr3170	403	1	60.9729	0.0562503	60.973	48.346	60.973	H	AQDLLSQRRQGIQEKHKFKFRCKDGSDLWAI	QGIQEKH(1)KFK	QGIQEKH(60.97)KFK	7	2	3.6183									√
alr3189	10	1	45.1367	0.0303511	45.137	9.9127	45.137	H	______MVQCQPSSLHSEKLVLLSSTIRDDK	VQCQPSSLH(1)SEK	VQCQPSSLH(45.14)SEK	9	2	-0.51821									√
alr3235	32	1	49.5005	0.0104354	58.676	16.972	49.5	H	IREIVWQKKQEVAQLHQQMSLASLQRQLTAA	QEVAQLH(1)QQMSLASLQR	QEVAQLH(49.5)QQMSLASLQR	7	2	-0.34452									√
alr3355	239	1	70.3446	3.38964e-05	70.345	68.092	70.345	H	MLRASGVKWDLRKVDHYECYDDFDWDVQWET	VDH(1)YECYDDFDWDVQWETAGDCLAR	VDH(70.34)YECYDDFDWDVQWETAGDCLAR	3	3	-0.76364									√
alr3546	60	1	41.4124	0.020498	41.412	25.647	41.412	H	TLRDSLITAQGIAQNHQQVLRLRLGLKDTRL	DSLITAQGIAQNH(1)QQVLR	DSLITAQGIAQNH(41.41)QQVLR	13	3	-0.051601									√
alr3547	11	1	68.0687	0.0371109	68.069	26.364	68.069	H	_____MLANQSVKNGHDLSLKLDSTLQELPV	LANQSVKNGH(1)DLSLK	LANQSVKNGH(68.07)DLSLK	10	2	1.6957									√
alr3732	504	1	40.5891	0.01675	56.094	22.686	40.589	H	FLHQARKQALAGNFDHAVNYLRKIPQGTPVY	QALAGNFDH(1)AVNYLRK	QALAGNFDH(40.59)AVNYLRK	9	2	-1.1553									√
alr3761	995	1	60.3978	0.00646488	80.688	64.057	60.398	H	QAHSKGLEIAALIYRHVPIQLQGDASRLRQI	H(1)VPIQLQGDASR	H(60.4)VPIQLQGDASR	1	2	2.8389									√
alr3761	1152	1	52.344	0.0123916	52.344	33.511	52.344	H	LLVVDDHATNRKIIYHQVSRWGMQVDQADRA	KIIYH(1)QVSRWGMQVDQADR	KIIYH(52.34)QVSRWGMQVDQADR	5	2	-3.2542									√
alr3762	309	1	42.7433	0.0611248	42.743	18.4	42.743	H	LDISFGSFLERITINHTDPNKQTKDGERSST	ITINH(1)TDPNKQTK	ITINH(42.74)TDPNKQTK	5	2	3.298									√
alr3774	9	1	48.6398	0.0243619	48.64	7.3565	48.64	H	_______MIPISDNLHFRERPIINYWLIGIN	MIPISDNLH(1)FRER	MIPISDNLH(48.64)FRER	9	2	1.2243									√
alr3813	120	1	45.598	0.0409742	45.598	14.167	45.598	H	TVSPEKSVKQAAQLMHDRNVHRLPVLDDAGQ	QAAQLMH(1)DRNVH(1)R	QAAQLMH(45.6)DRNVH(45.6)R	7	2	-0.41609									√
alr3813	125	1	45.598	0.0409742	45.598	14.167	45.598	H	KSVKQAAQLMHDRNVHRLPVLDDAGQVIGIL	QAAQLMH(1)DRNVH(1)R	QAAQLMH(45.6)DRNVH(45.6)R	12	2	-0.41609									√
alr4064	133	1	46.1582	0.0379085	52.716	29.397	46.158	H	QGVETIASQDSYRWVHYQPTQHRGIYRWHTV	WVH(1)YQPTQH(1)R	WVH(46.16)YQPTQH(46.16)R	3	3	-0.77779									√
alr4064	139	1	46.1582	0.0379085	52.716	29.397	46.158	H	ASQDSYRWVHYQPTQHRGIYRWHTVELGTGA	WVH(1)YQPTQH(1)R	WVH(46.16)YQPTQH(46.16)R	9	3	-0.77779									√
alr4366	46	1	47.2879	0.0604365	47.288	17.599	47.288	H	MPSNRRCVVKQLRPIHNNPQIYQLVQERFQR	QLRPIH(1)NNPQIYQLVQER	QLRPIH(47.29)NNPQIYQLVQER	6	2	-1.8061									√
alr4398	669	1	59.7997	0.0555926	59.8	25.268	59.8	H	REVRKFAPTLKVLQYHGDKRPKGKAFQEAVK	VLQYH(1)GDKRPK	VLQYH(59.8)GDKRPK	5	2	0.16582									√
alr4672	284	1	50.9502	0.0329798	50.95	24.972	50.95	H	MWQRASDLMSAVPANHKRYQEAKIRTQLYKK	ASDLMSAVPANH(1)KRYQEAK	ASDLMSAVPANH(50.95)KRYQEAK	12	2	-1.9538									√
alr4685	204	1	81.3812	0.0267305	81.381	40.154	81.381	H	IEFCDRVMIPYSLRNHDTLNKLTQMTINILA	NH(1)DTLNK	NH(81.38)DTLNK	2	1	0.54655									√
alr4738	421	1	53.3271	0.0102038	53.327	26.212	53.327	H	HFGNRAKILGENAGMHLMVKIDTQISDDEIV	ILGENAGMH(1)LMVK	ILGENAGMH(53.33)LMVK	9	2	1.5816									√
alr5284	87	1	50.878	0.0413277	50.878	9.891	50.878	H	RRIKAATRKVLNAMAHAQKNGIDITALGGFS	VLNAMAH(1)AQK	VLNAMAH(50.88)AQK	7	2	3.1898									√
alr5352	16	1	52.7897	0.0287828	52.79	35.764	52.79	H	MNRVTLADMSEELLQHKLSAIASNYGKIGAF	VTLADMSEELLQH(1)K	VTLADMSEELLQH(52.79)K	13	2	-0.10142									√
alr7242	7	1	50.1265	0.0577335	50.127	32.653	50.127	H	_________MPRLYPHGQKGNTLRISEAGCG	PRLYPH(1)GQK	PRLYPH(50.13)GQK	6	2	1.6016									√
alr7553	10	1	47.1869	0.0203146	47.187	26.399	47.187	H	______MYVELLADSHPNPKKFQIIHAPSFL	MYVELLADSH(1)PNPK	MYVELLADSH(47.19)PNPK	10	2	3.7221									√
alr9010	93	1	76.0998	0.0354008	76.1	37.797	76.1	H	TGQVTWTELRKQYGSHVANAINKIRVLNAQF	QYGSH(1)VANAINK	QYGSH(76.1)VANAINK	5	2	0.98019									√
asl5085	85	1	40.7246	0.0340175	40.725	25.337	40.725	H	DGQPVDPWLQEQANLHA______________	KDGQPVDPWLQEQANLH(1)A	KDGQPVDPWLQEQANLH(40.72)A	17	2	-0.88167									√
asl8018	53	0.952032	14.0035	0.035574	51.998	24.317	51.998	H	VHSIKYKLFFKDWLLHLEALHDHKKI_____	LFFKDWLLH(0.952)LEALH(0.01)DH(0.038)K	LFFKDWLLH(14)LEALH(-19.74)DH(-14)K	9	2	2.1917									√
asr0581	65	1	62.5821	0.0364117	62.582	12.109	62.582	H	DIDEQERRQINRIFDHIQTGQLKLINW____	IFDH(1)IQTGQLK	IFDH(62.58)IQTGQLK	4	2	-2.9831									√
asr1373	5	1	56.3592	0.00614758	56.359	23.413	56.359	H	___________MGNAHQNHEPVGIAQRHLLQ	GNAH(1)QNH(1)EPVGIAQR	GNAH(56.36)QNH(56.36)EPVGIAQR	4	2	2.5927									√
asr1373	8	1	56.3592	0.00614758	56.359	23.413	56.359	H	________MGNAHQNHEPVGIAQRHLLQAGK	GNAH(1)QNH(1)EPVGIAQR	GNAH(56.36)QNH(56.36)EPVGIAQR	7	2	2.5927									√
asr3098	55	1	46.0014	0.0559445	46.001	20.528	46.001	H	LRQTQTIEDSRQQLLHQTQANFEKQASRQRL	QQLLH(1)QTQANFEK	QQLLH(46)QTQANFEK	5	2	-0.58191									√
asr4584	6	1	41.9793	0.0488607	41.979	31.456	41.979	H	__________MLSEVHYLIRSKADGRYITAR	MLSEVH(1)YLIR	MLSEVH(41.98)YLIR	6	2	-1.369									√
asr4747	35	1	45.8792	0.049808	45.879	36.592	45.879	H	ERQTMSAVSKNPELRHQVNQLIITLRKAAAQ	H(1)QVNQLIITLR	H(45.88)QVNQLIITLR	1	3	3.6465									√
asr4747	73	0.769438	8.0752	0.0209311	52.278	29.592	52.278	H	CLGSSLSVEHRWSINHHDQQVATPD______	WSINH(0.769)H(0.231)DQQVATPD	WSINH(8.08)H(-8.08)DQQVATPD	5	2	-0.57914									√
all0192	490	1	86.7939	0.0107273	86.794	57.836	86.794	C	KNYRLLNLGKFQGSSCQSNRDLTAYQRSVII	FQGSSC(1)QSNR	FQGSSC(86.79)QSNR	6	2	2.6948										√
all0467	155	0.999776	42.0648	0.0221019	43.297	22.344	43.297	C	NMSIAEEVAGSLLRPCQSLTGEQQTQCFTKA	PC(1)QSLTGEQQTQCFTK	PC(42.06)QSLTGEQQTQC(-42.06)FTK	2	2	1.9048										√
all3933	628	1	42.0009	0.0097261	61.65	25.316	42.001	C	NSIPGNRWDSRLNGVCLTISGSAMKNTCNAK	LNGVC(1)LTISGSAMK	LNGVC(42)LTISGSAMK	5	2	-0.57442										√
all4613	367	1	65.2497	0.000170598	65.25	62.488	65.25	C	IVGDVRKVLLDLLRRCKQTSAKTTPNQNQEW	C(1)KQTSAKTTPNQNQEWLNLINR	C(65.25)KQTSAKTTPNQNQEWLNLINR	1	3	-2.3213										√
all5334	348	1	47.1977	0.00282216	81.548	33.989	47.198	C	IGTAMNKNLTINMGNCNHRKYIPLLVDLVRN	NLTINMGNC(1)NHR	NLTINMGNC(47.2)NHR	9	2	-0.48566										√
all7148	69	1	45.3592	0.0270501	45.359	11.95	45.359	C	KTNTQYEETGKGMTYCQMAKDLTQLKKLSDY	GMTYC(1)QMAKDLTQLK	GMTYC(45.36)QMAKDLTQLK	5	2	1.249										√
all7245	53	1	63.5651	0.0217826	63.565	53.278	63.565	C	QELYQSEQKTLNYNACSQRLTLLKKEIEWLK	TLNYNAC(1)SQR	TLNYNAC(63.57)SQR	7	2	0.8582										√
all7362	166	1	66.6919	0.0255364	77.732	42.221	66.692	C	TPDNNRNTWGNLEDYCRELVSQGKELYIVAG	NTWGNLEDYC(1)R	NTWGNLEDYC(66.69)R	10	2	1.2616										√
alr1067	8	1	70.0282	0.0148042	70.028	37.966	70.028	C	________MNKILFLCTGNYYRSRFAEHLFN	NKILFLC(1)TGNYYR	NKILFLC(70.03)TGNYYR	7	2	0.11218										√
alr1376	232	1	50.9777	0.00442616	53.034	46.77	50.978	C	YNRDRLTQLNPSVRECNRETLEQWLLFCAKQ	LTQLNPSVREC(1)NR	LTQLNPSVREC(50.98)NR	11	2	1.9979										√
alr1689	720	1	41.202	0.0076834	49.559	45.291	41.202	C	LKEAQIRDGLHIFGQCPQGRQLRDLIVAIAR	EAQIRDGLHIFGQC(1)PQGR	EAQIRDGLHIFGQC(41.2)PQGR	14	3	0.71223										√
alr3162	121	1	43.3824	0.0281823	47.189	17.235	43.382	C	QTASALEGLLGRDRHCQIMQAEVLAQLKLLE	HC(1)QIMQAEVLAQLK	HC(43.38)QIMQAEVLAQLK	2	3	-1.1532										√
alr4046	298	1	48.7942	0.0197276	53.756	47.315	48.794	C	AYLRNLYQLKGVASTCDLDSIKRDYYGNLFP	GVASTC(1)DLDSIKR	GVASTC(48.79)DLDSIKR	6	2	2.0313										√
alr4164	179	1	54.5244	0.00339205	54.524	41.106	54.524	C	NSAIKSLADLKDKAICVQTGTTTEQNLADQM	DKAIC(1)VQTGTTTEQNLADQMR	DKAIC(54.52)VQTGTTTEQNLADQMR	5	2	3.8269										√
alr4318	82	1	69.3834	0.0136981	69.383	28.389	69.383	C	NLDRVPVYKLGQIYQCIRVETTSVYNIAEIY	LGQIYQC(1)IR	LGQIYQC(69.38)IR	7	2	-2.5897										√
alr7242	299	1	62.7143	0.0130763	62.714	42.194	62.714	C	KLAPIVRGWRQYHKFCKMDGSRFRLWHTRDR	FC(1)KMDGSR	FC(62.71)KMDGSR	2	2	1.6548										√
alr7543	334	1	45.1154	0.002908	53.754	44.221	45.115	C	YRKFTPKEKIYLVAGCGKQLPYSAAAKDLYC	EKIYLVAGC(1)GKQLPYSAAAK	EKIYLVAGC(45.12)GKQLPYSAAAK	9	2	0.93773										√
alr7649	146	1	73.6646	0.0187369	73.665	47.222	73.665	C	GGVISNDQAYRLTGDCYGQISKDLYHELTKH	LTGDC(1)YGQISK	LTGDC(73.66)YGQISK	5	2	-0.68525										√
alr8546	3	1	45.368	0.0249616	55.567	34.982	45.368	C	_____________MNCLKLLQGKGYIHFNHT	MNC(1)LKLLQGK	MNC(45.37)LKLLQGK	3	3	-2.7254										√
asr0925	54	1	46.6604	0.000144629	46.66	37.595	46.66	C	LFVYGGYRDNALITACKEQGGTLVYRTQVQE	DNALITAC(1)KEQGGTLVYRTQVQEFLDDGR	DNALITAC(46.66)KEQGGTLVYRTQVQEFLDDGR	8	3	-2.7347										√
all0004	286	0.99973	35.6886	0.000200436	59.814	52.621	48.182	K	MTAMSNASENAGELIKSLSLSYNKARQAAIT	MTAMSNASENAGELIK(1)SLSLSYNK	MTAMSNASENAGELIK(35.69)SLSLSYNK(-35.69)	16	3	3.5966											√
all0005	492	0.999943	42.7137	0.000313613	96.487	79.608	96.487	K	VQSKKALGDDEEKALKAALEDYKKTFKATA_	ALGDDEEKALK(1)AALEDYKK	ALGDDEEK(-42.71)ALK(42.71)AALEDYK(-57.57)K(-57.1)	11	3	4.3175											√
all0005	267	1	96.6404	6.92702e-33	234.63	214.25	96.64	K	MYKGKATLVIYDDLSKQAQAYRQMSLLLRRP	ATLVIYDDLSK(1)QAQAYR	ATLVIYDDLSK(96.64)QAQAYR	11	2	3.6276											√
all0005	467	1	138.413	8.2327e-08	147.7	118.97	147.7	K	VDKVTTFTKGLRDYLKSGVNPYFQDVQSKKA	GLRDYLK(1)SGVNPYFQDVQSK	GLRDYLK(138.41)SGVNPYFQDVQSK(-138.41)	7	2	3.4299											√
all0005	203	0.999778	36.538	0.000126929	60.104	48.581	60.104	K	QKGEDVVCVYVAIGQKASTVANVVQTLQEKG	GEDVVCVYVAIGQK(1)ASTVANVVQTLQEK	GEDVVCVYVAIGQK(36.54)ASTVANVVQTLQEK(-36.54)	14	3	3.3177											√
all0005	385	0.99994	42.2508	0.00223007	46.783	36.9	46.783	K	SAAQTKAMKKVAGKIKLELAQFDDLQAFAQF	IK(1)LELAQFDDLQAFAQFASDLDKATQDQLAR	IK(42.25)LELAQFDDLQAFAQFASDLDK(-42.25)ATQDQLAR	2	3	3.3308											√
all0006	23	1	91.202	0.0025105	91.202	69.156	91.202	K	TEVAQPYAQALLSIAKSKSLTEEFGTDARTL	VANTEVAQPYAQALLSIAK(1)	VANTEVAQPYAQALLSIAK(91.2)	19	2	3.6893											√
all0010	79	1	60.8284	0.0416338	60.828	20.105	60.828	K	QNLLEYALEFIRDLAKNQIGEKEYRPWVPFV	DLAK(1)NQIGEK(1)	DLAK(60.83)NQIGEK(60.83)	4	2	2.7793											√
all0010	85	1	60.8284	0.0416338	60.828	20.105	60.828	K	ALEFIRDLAKNQIGEKEYRPWVPFVGTLFLF	DLAK(1)NQIGEK(1)	DLAK(60.83)NQIGEK(60.83)	10	2	2.7793											√
all0037	145	1	66.4345	0.0195767	71.614	35.232	66.435	K	ISPDIAIRILQTMSLKNQI____________	ILQTMSLK(1)NQI	ILQTMSLK(66.43)NQI	8	2	0.89215											√
all0050	231	1	52.2982	0.041719	52.298	43.819	52.298	K	KIVEGGNHWMFDFGNKANEARRAFQIIKNYR	IVEGGNHWMFDFGNK(1)ANEARR	IVEGGNHWMFDFGNK(52.3)ANEARR	15	3	-0.032999											√
all0050	243	1	43.2463	0.0651267	43.246	14.289	43.246	K	FGNKANEARRAFQIIKNYRMNKSCFVGRPQP	RAFQIIK(1)NYR	RAFQIIK(43.25)NYR	7	1	4.0406											√
all0109	155	1	114.563	0.000932774	114.56	89.221	114.56	K	PAAAVKELLSGELTAKDSEITVSPR______	ELLSGELTAK(1)DSEITVSPR	ELLSGELTAK(114.56)DSEITVSPR	10	2	3.0308											√
all0109	56	1	42.7886	0.0669566	42.789	29.385	42.789	K	AKNARNTTADPQSGQKRFERYSQALCGPEGY	NARNTTADPQSGQK(1)	NARNTTADPQSGQK(42.79)	14	3	1.2931											√
all0127	82	1	60.5633	0.0124212	60.563	24.039	60.563	K	RFQACKQANLVLRASKMQRKLSQMEDSEPTE	QANLVLRASK(1)MQR	QANLVLRASK(60.56)MQR	10	2	-2.2389											√
all0136	156	0.969553	15.0303	0.0180958	100.55	71.975	100.55	K	LRGFIPGSHISTRKPKEELVGEELPLKFLEV	K(0.03)PK(0.97)EELVGEELPLK	K(-15.03)PK(15.03)EELVGEELPLK(-86.39)	3	2	3.2274											√
all0136	167	0.999355	34.8016	0.00313198	55.228	45.895	55.228	K	TRKPKEELVGEELPLKFLEVDEERNRLVLSH	KPKEELVGEELPLK(0.999)FLEVDEER	K(-34.8)PK(-35.03)EELVGEELPLK(34.8)FLEVDEER	14	4	3.9668											√
all0138	389	0.999989	49.7163	3.36187e-07	68.708	59.081	68.708	K	DGVVRADIPFRRAESKYSFEQSGVTVSFYGG	RAESK(1)YSFEQSGVTVSFYGGDLDGKTFTDPADVKK	RAESK(49.72)YSFEQSGVTVSFYGGDLDGK(-49.72)TFTDPADVK(-67.29)K(-67.27)	5	5	2.4341											√
all0138	409	0.999208	33.8545	3.48614e-10	78.45	73.397	78.45	K	QSGVTVSFYGGDLDGKTFTDPADVKKYARKA	YSFEQSGVTVSFYGGDLDGK(0.999)TFTDPADVKK	YSFEQSGVTVSFYGGDLDGK(33.85)TFTDPADVK(-34.19)K(-33.85)	20	4	2.0473											√
all0138	347	1	49.066	0.0403626	50.358	41.858	49.066	K	KGDGIAQSWQGHGVFKDAEGRELTVRRLPNF	GDGIAQSWQGHGVFK(1)DAEGR	GDGIAQSWQGHGVFK(49.07)DAEGR	15	3	3.5726											√
all0138	423	1	50.3582	0.00579744	62.684	49.092	50.358	K	GKTFTDPADVKKYARKAQGGEIFEFDRETLN	K(1)AQGGEIFEFDRETLNSDGVFR	K(50.36)AQGGEIFEFDRETLNSDGVFR	1	3	1.3823											√
all0138	321	1	91.9142	0.0010954	91.914	76.158	91.914	K	PEKLAFYDYVGNSPAKGGLFRTGPMVKGDGI	LAFYDYVGNSPAK(1)GGLFR	LAFYDYVGNSPAK(91.91)GGLFR	13	2	3.4103											√
all0138	308	1	83.1055	6.53225e-23	105.71	96.17	83.106	K	AQGASLSEAWSQIPEKLAFYDYVGNSPAKGG	RVQSSVAQGASLSEAWSQIPEK(1)	RVQSSVAQGASLSEAWSQIPEK(83.11)	22	2	4.4911											√
all0157	54	0.789374	5.74414	0.0325857	58.32	11.728	58.32	K	TPVAANVESTDKIKFKTEGGSDLFALKQQAD	FK(0.789)TEGGSDLFALK(0.211)QQADGAK	FK(5.74)TEGGSDLFALK(-5.74)QQADGAK(-58.32)	2	2	1.8544											√
all0207	8	1	42.3949	0.0614435	42.395	28.678	42.395	K	________MESNHQLKLNRRQFFLRSAMTAG	MESNHQLK(1)LNR	MESNHQLK(42.39)LNR	8	3	2.5036											√
all0231	311	1	47.2606	0.0162733	54.608	27.935	47.261	K	PQKTAYLTGNVNAVGKRRQTLNSQKLTWYLD	TAYLTGNVNAVGK(1)R	TAYLTGNVNAVGK(47.26)R	13	2	-0.48755											√
all0233	522	1	47.8234	0.0192373	68.224	13.807	47.823	K	LLSNKQQLGQPQPIFKRIEQTKNV_______	QQLGQPQPIFK(1)R	QQLGQPQPIFK(47.82)R	11	2	-1.6408											√
all0245	207	1	45.161	0.0706345	45.161	35.057	45.161	K	NGKIYQFQNAPAYGEKNWGGAFPEKWFWLNC	IYQFQNAPAYGEK(1)	IYQFQNAPAYGEK(45.16)	13	2	-3.2407											√
all0258	69	0.993775	22.0616	2.53595e-10	84.073	70.228	49.967	K	KLTIKPGDTVEFLNNKVPPHNVVFDAALNPA	LTIK(0.006)PGDTVEFLNNK(0.994)VPPHNVVFDAALNPAK	LTIK(-22.06)PGDTVEFLNNK(22.06)VPPHNVVFDAALNPAK(-43.67)	15	3	2.509											√
all0258	2	1	67.9808	0.0120531	67.981	10.803	67.981	K	______________MKLIAASLRRLSLAVLT	MK(1)LIAASLR	MK(67.98)LIAASLR	2	2	3.7011											√
all0259	136	1	137.299	1.00752e-15	168.1	136.04	168.1	K	LKSADIFTAMRNLTDKDLESIAGHILLQPKI	NLTDK(1)DLESIAGHILLQPK	NLTDK(137.3)DLESIAGHILLQPK(-137.3)	5	2	4.4967											√
all0259	150	0.985419	18.2986	1.39404e-05	82.593	70.806	82.593	K	DKDLESIAGHILLQPKILGDKWGGGKIYY__	NLTDKDLESIAGHILLQPK(0.985)ILGDK(0.015)	NLTDK(-64.65)DLESIAGHILLQPK(18.3)ILGDK(-18.3)	19	4	3.5272											√
all0259	50	0.997238	25.5752	0.0123564	65.47	55.003	59.579	K	TVPLNAQGDTVTLSLKQVKEGKRLFQYACAQ	TVPLNAQGDTVTLSLK(0.997)QVK(0.003)	TVPLNAQGDTVTLSLK(25.58)QVK(-25.58)	16	3	4.3065											√
all0284	1069	1	73.4995	0.0188102	73.499	55.68	73.499	K	SHKQLEALMTSVQAGKEVQNISLGIPPDTRT	QLEALMTSVQAGK(1)	QLEALMTSVQAGK(73.5)	13	2	1.9854											√
all0329	8	1	87.5658	0.020559	87.566	63.274	87.566	K	________MAETLSGKTPLFAGSTGGLLTKA	AETLSGK(1)TPLFAGSTGGLLTK	AETLSGK(87.57)TPLFAGSTGGLLTK(-87.57)	7	2	4.2084											√
all0329	22	1	64.7631	3.6768e-74	227.24	215.72	227.24	K	GKTPLFAGSTGGLLTKAVEEEKYAITWTSPK	TPLFAGSTGGLLTK(1)AVEEEKYAITWTSPK	TPLFAGSTGGLLTK(64.76)AVEEEK(-64.76)YAITWTSPK(-109.19)	14	3	2.7882											√
all0329	105	1	41.208	0.0300278	43.162	33.119	41.208	K	GETTFIHPADGVFPEKVNAGREKVRFNARSI	ILPSGETTFIHPADGVFPEK(1)VNAGR	ILPSGETTFIHPADGVFPEK(41.21)VNAGR	20	3	2.5627											√
all0329	112	1	66.6919	0.0370531	74.92	23.854	66.692	K	PADGVFPEKVNAGREKVRFNARSIGENPNPS	VNAGREK(1)VR	VNAGREK(66.69)VR	7	3	-0.35275											√
all0341	8	1	48.283	0.0498389	60.019	16.577	48.283	K	________MIQTMWNKTIQRLCLFCVALFCS	IQTMWNK(1)TIQR	IQTMWNK(48.28)TIQR	7	2	-4.3938											√
all0412	311	1	79.7669	5.02997e-10	84.318	59.665	84.318	K	AAHKKLEEGGQGIRGKIAIEVNS________	PIFGITYPLNQLAAAHK(0.5)K(0.5)LEEGGQGIRGK(1)	PIFGITYPLNQLAAAHK(0)K(0)LEEGGQGIRGK(79.77)	29	3	-0.9493											√
all0438	367	1	48.8228	0.0167513	48.823	19.549	48.823	K	YLQIYSSLSARLTQNKSGQVVLAQPQKTTLR	LTQNK(1)SGQVVLAQPQK(1)	LTQNK(48.82)SGQVVLAQPQK(48.82)	5	3	-1.932											√
all0438	378	1	48.8228	0.0167513	48.823	19.549	48.823	K	LTQNKSGQVVLAQPQKTTLRTISLANTLPDD	LTQNK(1)SGQVVLAQPQK(1)	LTQNK(48.82)SGQVVLAQPQK(48.82)	16	3	-1.932											√
all0459	2	1	42.1905	0.0405392	42.19	28.756	42.19	K	______________MKIFSVALSMLRPVRFL	MK(1)IFSVALSMLR	MK(42.19)IFSVALSMLR	2	2	0.66975											√
all0462	928	1	78.6526	0.0043755	97.456	52.023	78.653	K	QGGQGASLRLAGTQDKIALNLDANYRPSSFL	LAGTQDK(1)IALNLDANYR	LAGTQDK(78.65)IALNLDANYR	7	2	4.074											√
all0476	68	0.973488	15.6488	0.0344036	57.52	46.421	57.52	K	TELKSLLTQIDAAASKGDIKGVLQFYTPTFT	SLLTQIDAAASK(0.973)GDIK(0.027)	SLLTQIDAAASK(15.65)GDIK(-15.65)	12	3	3.5004											√
all0478	1628	1	40.2372	0.0392406	55.721	7.7496	40.237	K	MLAANSDDQIRLWNQKGTLLMVLKGDKDELT	LWNQK(1)GTLLMVLK(1)GDK(1)	LWNQK(40.24)GTLLMVLK(40.24)GDK(40.24)	5	3	-3.1846											√
all0478	1636	1	40.2372	0.0392406	55.721	7.7496	40.237	K	QIRLWNQKGTLLMVLKGDKDELTSVTFSPDS	LWNQK(1)GTLLMVLK(1)GDK(1)	LWNQK(40.24)GTLLMVLK(40.24)GDK(40.24)	13	3	-3.1846											√
all0478	1639	1	40.2372	0.0392406	55.721	7.7496	40.237	K	LWNQKGTLLMVLKGDKDELTSVTFSPDSQIL	LWNQK(1)GTLLMVLK(1)GDK(1)	LWNQK(40.24)GTLLMVLK(40.24)GDK(40.24)	16	3	-3.1846											√
all0493	382	1	67.2753	0.0595082	67.275	22.468	67.275	K	NKQLERSRLEQAVGLKKAVYDQMQAKLTDAQ	QLERSRLEQAVGLK(1)K(1)	QLERSRLEQAVGLK(67.28)K(67.28)	14	3	-3.4316											√
all0493	383	1	67.2753	0.0595082	67.275	22.468	67.275	K	KQLERSRLEQAVGLKKAVYDQMQAKLTDAQT	QLERSRLEQAVGLK(1)K(1)	QLERSRLEQAVGLK(67.28)K(67.28)	15	3	-3.4316											√
all0580	74	1	70.0282	0.0427213	70.028	48.656	70.028	K	HVGGNQKLIQKFPQVKVYGGAKDQGRIPGQQ	FPQVK(1)VYGGAK(1)DQGR	FPQVK(70.03)VYGGAK(70.03)DQGR	5	2	-2.7299											√
all0580	80	1	70.0282	0.0427213	70.028	48.656	70.028	K	KLIQKFPQVKVYGGAKDQGRIPGQQVFLQPG	FPQVK(1)VYGGAK(1)DQGR	FPQVK(70.03)VYGGAK(70.03)DQGR	11	2	-2.7299											√
all0594	844	0.99996	50.3534	0.0573302	50.353	22.149	50.353	K	TDNALRKLREEFDQLKQQNQELKSRLENLEA	EEFDQLK(1)QQNQELK	EEFDQLK(50.35)QQNQELK(-50.35)	7	2	-0.59091											√
all0602	20	1	40.7246	0.053164	40.725	13.972	40.725	K	QLQAFLAIAETGSFQKAASKCGVTQSTISRQ	RLEQLQAFLAIAETGSFQK(1)	RLEQLQAFLAIAETGSFQK(40.72)	19	2	-0.17236											√
all0646	184	0.996745	24.8604	0.0293259	57.136	31.418	57.136	K	EALKSIAAGLHLSDDKFSKDLELYRSNLDKM	SIAAGLHLSDDK(0.997)FSK(0.003)	SIAAGLHLSDDK(24.86)FSK(-24.86)	12	3	3.7134											√
all0684	442	0.999999	59.6073	0.019213	59.607	24.258	59.607	K	EYAIGSDRMDLCLRYKDVTLGIELKVWREKK	YK(1)DVTLGIELK(0.455)VWREK(0.545)	YK(59.61)DVTLGIELK(-0.78)VWREK(0.78)	2	3	-2.3365											√
all0688	287	1	47.2879	0.0558398	47.288	29.152	47.288	K	KPGTVFKTQTIMGVPKELPPGVSNKNYAVLT	TQTIMGVPK(1)ELPPGVSNK(1)	TQTIMGVPK(47.29)ELPPGVSNK(47.29)	9	2	-1.0015											√
all0688	296	1	47.2879	0.0558398	47.288	29.152	47.288	K	TIMGVPKELPPGVSNKNYAVLTMVAKDTAPK	TQTIMGVPK(1)ELPPGVSNK(1)	TQTIMGVPK(47.29)ELPPGVSNK(47.29)	18	2	-1.0015											√
all0711	592	1	72.4959	0.000672269	72.496	52.225	72.496	K	IRSSFVNDRKIDDICKQVNPELEKVIQEQLT	IDDICK(1)QVNPELEK(1)	IDDICK(72.5)QVNPELEK(72.5)	6	3	3.6541											√
all0711	600	1	72.4959	0.000672269	72.496	52.225	72.496	K	RKIDDICKQVNPELEKVIQEQLTANQDAFDK	IDDICK(1)QVNPELEK(1)	IDDICK(72.5)QVNPELEK(72.5)	14	3	3.6541											√
all0711	330	1	70.9189	0.035897	70.919	26.472	70.919	K	ITPKLVLMTGGASRMKFTHQLCQEFFPEPQT	LVLMTGGASRMK(1)	LVLMTGGASRMK(70.92)	12	2	3.2165											√
all0727	44	1	55.3526	0.00885478	62.466	6.2081	55.353	K	AAIVRKYLQSLLEEKKTAAVLLATGNSQLKF	K(1)TAAVLLATGNSQLK(1)	K(55.35)TAAVLLATGNSQLK(55.35)	1	2	-0.54322											√
all0727	58	1	55.3526	0.00885478	62.466	6.2081	55.353	K	KKTAAVLLATGNSQLKFLDALIALGGVDWSR	K(1)TAAVLLATGNSQLK(1)	K(55.35)TAAVLLATGNSQLK(55.35)	15	2	-0.54322											√
all0729	211	1	48.7963	0.0388026	48.796	36.583	48.796	K	TRSKNNTQEYQINAVKLYKHNLVLTKLAKNQ	NNTQEYQINAVK(1)	NNTQEYQINAVK(48.8)	12	2	1.5563											√
all0770	2	1	40.7274	0.0330818	40.727	18.529	40.727	K	______________MKKTVMVIGYGNDLRSD	MK(1)K(1)TVMVIGYGNDLR	MK(40.73)K(40.73)TVMVIGYGNDLR	2	2	-3.1744											√
all0770	3	1	40.7274	0.0330818	40.727	18.529	40.727	K	_____________MKKTVMVIGYGNDLRSDD	MK(1)K(1)TVMVIGYGNDLR	MK(40.73)K(40.73)TVMVIGYGNDLR	3	2	-3.1744											√
all0802	995	1	61.5599	0.0177377	61.56	25.757	61.56	K	DSVLHRAGRIQQEAQKRIKAVRQQARKQVEE	IQQEAQK(1)RIK(1)	IQQEAQK(61.56)RIK(61.56)	7	3	0.86667											√
all0802	998	1	61.5599	0.0177377	61.56	25.757	61.56	K	LHRAGRIQQEAQKRIKAVRQQARKQVEETRK	IQQEAQK(1)RIK(1)	IQQEAQK(61.56)RIK(61.56)	10	3	0.86667											√
all0861	103	1	52.7897	0.0299356	52.79	27.404	52.79	K	RAAHLNRQIQQLETEKRHLQAQVDALSLQAK	QIQQLETEK(1)R	QIQQLETEK(52.79)R	9	3	-2.441											√
all0865	488	1	117.4	0.000279536	117.4	102.01	117.4	K	TEVVDQVRQILGGGYKLSIEHVDQRRFRTGS	QILGGGYK(1)LSIEHVDQR	QILGGGYK(117.4)LSIEHVDQR	8	3	3.7049											√
all0865	326	1	103.761	0.00108332	103.76	82.921	103.76	K	IIQRPDGVVAGSTSFKAPASNTNGNGSYHSN	VLETIIQRPDGVVAGSTSFK(1)	VLETIIQRPDGVVAGSTSFK(103.76)	20	2	3.9361											√
all0865	248	1	63.6908	0.0408404	63.691	55.606	63.691	K	AETIEQVRYLLEQGYKIGSEHVDQRRFRTGS	YLLEQGYK(1)IGSEHVDQR	YLLEQGYK(63.69)IGSEHVDQR	8	4	3.8966											√
all0949	5	0.913358	9.7884	0.00923061	57.019	28.214	52.344	K	___________MKIEKFKQLTKGRQKVSLMN	MK(0.174)IEK(0.913)FK(0.913)QLTK(0.99)GRQK(0.009)	MK(-9.79)IEK(9.79)FK(9.79)QLTK(21.12)GRQK(-21.12)	5	2	-1.1831											√
all0949	7	0.913358	9.7884	0.00923061	57.019	28.214	52.344	K	_________MKIEKFKQLTKGRQKVSLMNEF	MK(0.174)IEK(0.913)FK(0.913)QLTK(0.99)GRQK(0.009)	MK(-9.79)IEK(9.79)FK(9.79)QLTK(21.12)GRQK(-21.12)	7	2	-1.1831											√
all0949	11	0.994163	21.9055	0.00923061	66.258	54.191	51.841	K	_____MKIEKFKQLTKGRQKVSLMNEFVLEQ	MK(0.336)IEK(0.833)FK(0.833)QLTK(0.994)GRQK(0.005)	MK(-5.96)IEK(5.96)FK(5.96)QLTK(21.91)GRQK(-21.91)	11	2	-1.5739											√
all1011	9	1	42.0411	0.0607198	45.915	26.592	42.041	K	_______MKQIIYMEKTEKQKMLAGELYLAD	QIIYMEK(1)TEK(1)QK(1)	QIIYMEK(42.04)TEK(42.04)QK(42.04)	7	3	-1.0169											√
all1011	12	1	42.0411	0.0607198	45.915	26.592	42.041	K	____MKQIIYMEKTEKQKMLAGELYLADDPE	QIIYMEK(1)TEK(1)QK(1)	QIIYMEK(42.04)TEK(42.04)QK(42.04)	10	3	-1.0169											√
all1011	14	1	42.0411	0.0607198	45.915	26.592	42.041	K	__MKQIIYMEKTEKQKMLAGELYLADDPELA	QIIYMEK(1)TEK(1)QK(1)	QIIYMEK(42.04)TEK(42.04)QK(42.04)	12	3	-1.0169											√
all1069	1062	1	62.8229	0.0169661	65.347	55.115	62.823	K	TQKQMGQSVLVTNSMKDVAAIANKTFAESQD	QMGQSVLVTNSMK(1)	QMGQSVLVTNSMK(62.82)	13	2	-4.4796											√
all1089	208	1	45.8629	0.00875795	45.863	12.413	45.863	K	SSWDQEAYSVKISEGKQQLKLLSNPAKEVPK	ISEGK(1)QQLK(1)LLSNPAK(1)	ISEGK(45.86)QQLK(45.86)LLSNPAK(45.86)	5	3	-3.7614											√
all1089	212	1	45.8629	0.00875795	45.863	12.413	45.863	K	QEAYSVKISEGKQQLKLLSNPAKEVPKGQYK	ISEGK(1)QQLK(1)LLSNPAK(1)	ISEGK(45.86)QQLK(45.86)LLSNPAK(45.86)	9	3	-3.7614											√
all1089	219	1	45.8629	0.00875795	45.863	12.413	45.863	K	ISEGKQQLKLLSNPAKEVPKGQYKTYFAPAA	ISEGK(1)QQLK(1)LLSNPAK(1)	ISEGK(45.86)QQLK(45.86)LLSNPAK(45.86)	16	3	-3.7614											√
all1100	291	0.928382	13.3181	0.0557417	52.903	21.377	51.286	K	SEEKFQKYQNSPLWQKLKVVKNNRLYTVDSG	FQK(0.072)YQNSPLWQK(0.928)	FQK(-13.32)YQNSPLWQK(13.32)	12	3	1.6629											√
all1173	180	1	80.4623	0.0202158	80.462	39.61	80.462	K	LQAATVKEENGAIAKKIQQPAAVR_______	K(1)IQQPAAVR	K(80.46)IQQPAAVR	1	2	-1.3966											√
all1179	125	1	77.2825	0.0449817	77.282	16.523	77.282	K	ERGKQSYQRILHLSKKPGVIEIKLPSSVSAL	K(1)PGVIEIK	K(77.28)PGVIEIK(-77.28)	1	1	-0.24914											√
all1281	118	1	52.2783	0.0240862	53.683	17.098	52.278	K	FLGKPFDQKQLINAIKSAMTKAKLPRQEPVG	QLINAIK(1)SAMTK(1)AK(1)	QLINAIK(52.28)SAMTK(52.28)AK(52.28)	7	2	0.63322											√
all1281	123	1	52.2783	0.0240862	53.683	17.098	52.278	K	FDQKQLINAIKSAMTKAKLPRQEPVGAVAAK	QLINAIK(1)SAMTK(1)AK(1)	QLINAIK(52.28)SAMTK(52.28)AK(52.28)	12	2	0.63322											√
all1281	125	1	52.2783	0.0240862	53.683	17.098	52.278	K	QKQLINAIKSAMTKAKLPRQEPVGAVAAKNG	QLINAIK(1)SAMTK(1)AK(1)	QLINAIK(52.28)SAMTK(52.28)AK(52.28)	14	2	0.63322											√
all1317	133	1	50.2074	0.0747217	50.207	20.867	50.207	K	LEARREQIQALEESLKRERNGYQKDSDSDS_	REQIQALEESLK(1)R	REQIQALEESLK(50.21)R	12	3	-0.031912											√
all1351	61	0.998375	29.506	0.0450688	71.344	52.269	71.344	K	PKAVPAASNGTKAAVKAEAPPATEKSPAPTP	AAVK(0.998)AEAPPATEK(0.001)SPAPTPAK(0.001)	AAVK(29.51)AEAPPATEK(-29.51)SPAPTPAK(-32.94)	4	2	2.3516											√
all1351	104	0.847289	8.25747	0.000726967	46.404	36.004	46.404	K	KKAPAPAEPEKAPVAKTTKPSETTFAPKYLA	KAPAPAEPEK(0.021)APVAK(0.847)TTK(0.127)PSETTFAPK(0.005)	K(-35.98)APAPAEPEK(-16.07)APVAK(8.26)TTK(-8.26)PSETTFAPK(-22.31)	15	5	3.507											√
all1351	89	0.908147	9.95075	4.25963e-22	131.56	121.02	108.07	K	PTPAKTAKVESSTNGKKAPAPAEPEKAPVAK	VESSTNGK(0.908)K(0.092)APAPAEPEKAPVAK	VESSTNGK(9.95)K(-9.95)APAPAEPEK(-56.24)APVAK(-73.41)	8	4	3.1198											√
all1427	4	1	40.7246	0.0154579	50.207	21.925	40.725	K	____________MRAKQIMTQDVATIRGSAS	RAK(1)QIMTQDVATIR	RAK(40.72)QIMTQDVATIR	3	4	-1.3223											√
all1440	220	1	56.5288	0.0143065	64.203	55.02	56.529	K	LSNLTEGKKKATSNGKINFIPGFDTYVGNNR	ATSNGK(1)INFIPGFDTYVGNNR	ATSNGK(56.53)INFIPGFDTYVGNNR	6	3	1.8099											√
all1440	16	1	74.1216	0.000303912	89.011	80.44	89.011	K	MPQNPERTVDHVDLFKQPEYTELFENKRKNF	TVDHVDLFK(1)QPEYTELFENK	TVDHVDLFK(74.12)QPEYTELFENK(-74.12)	9	3	3.4431											√
all1456	206	0.999773	37.7318	0.0433829	57.39	34.018	57.39	K	IKDVKENKAATNLNNKGGSKPTNIPNSGQKR	ENKAATNLNNK(1)GGSK(1)	ENK(-37.73)AATNLNNK(37.73)GGSK(51.55)	11	2	-0.10552											√
[truncated: 6,202 more rows]
