# Supplementary material for: Proteogenomic Analysis Provides Novel Insight into Genome Annotation and Nitrogen Metabolism in Nostoc sp. PCC 7120
Source: Microbiol Spectr. 2021 Sep 15;9(2):e00490-21. doi: 10.1128/Spectrum.00490-21 (PMC8557916; doi:10.1128/Spectrum.00490-21)
Supplement: SUPPLEMENTAL FILE 4 — Supplemental material. Download SPECTRUM00490-21_Supp_4_seq15.xlsx, XLSX file, 1.0 MB [file spectrum00490-21_supp_4_seq15.xlsx]

## Sheet: Table S4A
Table S4A. GO annotations for modified proteins.
Protein accession	GO ID	Classification	Go term
alr1790	GO:0090304	biological_process	nucleic acid metabolic process
alr1790	GO:0009987	biological_process	cellular process
alr1790	GO:0032196	biological_process	transposition
alr1790	GO:0006725	biological_process	cellular aromatic compound metabolic process
alr1790	GO:0044237	biological_process	cellular metabolic process
alr1790	GO:0044238	biological_process	primary metabolic process
alr1790	GO:0034641	biological_process	cellular nitrogen compound metabolic process
alr1790	GO:0046483	biological_process	heterocycle metabolic process
alr1790	GO:0008150	biological_process	biological_process
alr1790	GO:0006807	biological_process	nitrogen compound metabolic process
alr1790	GO:0008152	biological_process	metabolic process
alr1790	GO:0071704	biological_process	organic substance metabolic process
alr1790	GO:0043170	biological_process	macromolecule metabolic process
alr1790	GO:0044260	biological_process	cellular macromolecule metabolic process
alr1790	GO:0006310	biological_process	DNA recombination
alr1790	GO:0006313	biological_process	transposition, DNA-mediated
alr1790	GO:1901360	biological_process	organic cyclic compound metabolic process
alr1790	GO:0006259	biological_process	DNA metabolic process
alr1790	GO:0006139	biological_process	nucleobase-containing compound metabolic process
alr1793	GO:0071554	biological_process	cell wall organization or biogenesis
alr1793	GO:0009987	biological_process	cellular process
alr1793	GO:0044036	biological_process	cell wall macromolecule metabolic process
alr1793	GO:0044237	biological_process	cellular metabolic process
alr1793	GO:0044238	biological_process	primary metabolic process
alr1793	GO:0010383	biological_process	cell wall polysaccharide metabolic process
alr1793	GO:0000272	biological_process	polysaccharide catabolic process
alr1793	GO:0008150	biological_process	biological_process
alr1793	GO:0005975	biological_process	carbohydrate metabolic process
alr1793	GO:0005976	biological_process	polysaccharide metabolic process
alr1793	GO:0008152	biological_process	metabolic process
alr1793	GO:0044248	biological_process	cellular catabolic process
alr1793	GO:0071704	biological_process	organic substance metabolic process
alr1793	GO:1901575	biological_process	organic substance catabolic process
alr1793	GO:0009056	biological_process	catabolic process
alr1793	GO:0009057	biological_process	macromolecule catabolic process
alr1793	GO:0043170	biological_process	macromolecule metabolic process
alr1793	GO:0044260	biological_process	cellular macromolecule metabolic process
alr1793	GO:0016998	biological_process	cell wall macromolecule catabolic process
alr1793	GO:0044262	biological_process	cellular carbohydrate metabolic process
alr1793	GO:0044264	biological_process	cellular polysaccharide metabolic process
alr1793	GO:0044265	biological_process	cellular macromolecule catabolic process
alr1793	GO:0010410	biological_process	hemicellulose metabolic process
alr1793	GO:0045491	biological_process	xylan metabolic process
alr1793	GO:0016052	biological_process	carbohydrate catabolic process
alr1793	GO:0045493	biological_process	xylan catabolic process
alr1793	GO:0044347	biological_process	cell wall polysaccharide catabolic process
alr1799	GO:0006464	biological_process	cellular protein modification process
alr1799	GO:0009987	biological_process	cellular process
alr1799	GO:0070085	biological_process	glycosylation
alr1799	GO:0009100	biological_process	glycoprotein metabolic process
alr1799	GO:1901137	biological_process	carbohydrate derivative biosynthetic process
alr1799	GO:0009101	biological_process	glycoprotein biosynthetic process
alr1799	GO:0044237	biological_process	cellular metabolic process
alr1799	GO:0044238	biological_process	primary metabolic process
alr1799	GO:0019538	biological_process	protein metabolic process
alr1799	GO:1901135	biological_process	carbohydrate derivative metabolic process
alr1799	GO:0043412	biological_process	macromolecule modification
alr1799	GO:0034645	biological_process	cellular macromolecule biosynthetic process
alr1799	GO:1901576	biological_process	organic substance biosynthetic process
alr1799	GO:0043413	biological_process	macromolecule glycosylation
alr1799	GO:0008150	biological_process	biological_process
alr1799	GO:0006486	biological_process	protein glycosylation
alr1799	GO:0006807	biological_process	nitrogen compound metabolic process
alr1799	GO:0008152	biological_process	metabolic process
alr1799	GO:0071704	biological_process	organic substance metabolic process
alr1799	GO:0044249	biological_process	cellular biosynthetic process
alr1799	GO:0006493	biological_process	protein O-linked glycosylation
alr1799	GO:1901564	biological_process	organonitrogen compound metabolic process
alr1799	GO:0043170	biological_process	macromolecule metabolic process
alr1799	GO:0009058	biological_process	biosynthetic process
alr1799	GO:0009059	biological_process	macromolecule biosynthetic process
alr1799	GO:1901566	biological_process	organonitrogen compound biosynthetic process
alr1799	GO:0044260	biological_process	cellular macromolecule metabolic process
alr1799	GO:0044267	biological_process	cellular protein metabolic process
alr1799	GO:0036211	biological_process	protein modification process
alr1310	GO:0008150	biological_process	biological_process
alr1310	GO:0005975	biological_process	carbohydrate metabolic process
alr1310	GO:0008152	biological_process	metabolic process
alr1310	GO:0071704	biological_process	organic substance metabolic process
alr1310	GO:0044238	biological_process	primary metabolic process
alr1313	GO:0006082	biological_process	organic acid metabolic process
alr1313	GO:0009987	biological_process	cellular process
alr1313	GO:0009098	biological_process	leucine biosynthetic process
alr1313	GO:0008652	biological_process	cellular amino acid biosynthetic process
alr1313	GO:0044237	biological_process	cellular metabolic process
alr1313	GO:0044238	biological_process	primary metabolic process
alr1313	GO:1901576	biological_process	organic substance biosynthetic process
alr1313	GO:0008150	biological_process	biological_process
alr1313	GO:0006551	biological_process	leucine metabolic process
alr1313	GO:0006807	biological_process	nitrogen compound metabolic process
alr1313	GO:0008152	biological_process	metabolic process
alr1313	GO:0071704	biological_process	organic substance metabolic process
alr1313	GO:0044249	biological_process	cellular biosynthetic process
alr1313	GO:1901564	biological_process	organonitrogen compound metabolic process
alr1313	GO:0009058	biological_process	biosynthetic process
alr1313	GO:1901566	biological_process	organonitrogen compound biosynthetic process
alr1313	GO:0019752	biological_process	carboxylic acid metabolic process
alr1313	GO:0043436	biological_process	oxoacid metabolic process
alr1313	GO:0016053	biological_process	organic acid biosynthetic process
alr1313	GO:0006520	biological_process	cellular amino acid metabolic process
alr1313	GO:1901605	biological_process	alpha-amino acid metabolic process
alr1313	GO:0009081	biological_process	branched-chain amino acid metabolic process
alr1313	GO:0044281	biological_process	small molecule metabolic process
alr1313	GO:0009082	biological_process	branched-chain amino acid biosynthetic process
alr1313	GO:0046394	biological_process	carboxylic acid biosynthetic process
alr1313	GO:1901607	biological_process	alpha-amino acid biosynthetic process
alr1313	GO:0044283	biological_process	small molecule biosynthetic process
asr3935	GO:0071840	biological_process	cellular component organization or biogenesis
asr3935	GO:0009987	biological_process	cellular process
asr3935	GO:0048869	biological_process	cellular developmental process
asr3935	GO:0030154	biological_process	cell differentiation
asr3935	GO:0016043	biological_process	cellular component organization
asr3935	GO:0051276	biological_process	chromosome organization
asr3935	GO:0006323	biological_process	DNA packaging
asr3935	GO:0006996	biological_process	organelle organization
asr3935	GO:0030261	biological_process	chromosome condensation
asr3935	GO:0008150	biological_process	biological_process
asr3935	GO:0043158	biological_process	heterocyst differentiation
asr3935	GO:0032502	biological_process	developmental process
asr3935	GO:0071103	biological_process	DNA conformation change
all0395	GO:0006082	biological_process	organic acid metabolic process
all0395	GO:0009987	biological_process	cellular process
all0395	GO:0044237	biological_process	cellular metabolic process
all0395	GO:0008150	biological_process	biological_process
all0395	GO:0008152	biological_process	metabolic process
all0395	GO:0071704	biological_process	organic substance metabolic process
all0395	GO:0019752	biological_process	carboxylic acid metabolic process
all0395	GO:0043436	biological_process	oxoacid metabolic process
all0395	GO:0044281	biological_process	small molecule metabolic process
all4751	GO:0009987	biological_process	cellular process
all4751	GO:0006793	biological_process	phosphorus metabolic process
all4751	GO:0006796	biological_process	phosphate-containing compound metabolic process
all4751	GO:0046483	biological_process	heterocycle metabolic process
all4751	GO:1901576	biological_process	organic substance biosynthetic process
all4751	GO:0006807	biological_process	nitrogen compound metabolic process
all4751	GO:0071704	biological_process	organic substance metabolic process
all4751	GO:0009117	biological_process	nucleotide metabolic process
all4751	GO:0019359	biological_process	nicotinamide nucleotide biosynthetic process
all4751	GO:0046496	biological_process	nicotinamide nucleotide metabolic process
all4751	GO:0019362	biological_process	pyridine nucleotide metabolic process
all4751	GO:0019363	biological_process	pyridine nucleotide biosynthetic process
all4751	GO:0090407	biological_process	organophosphate biosynthetic process
all4751	GO:1901360	biological_process	organic cyclic compound metabolic process
all4751	GO:0055086	biological_process	nucleobase-containing small molecule metabolic process
all4751	GO:1901362	biological_process	organic cyclic compound biosynthetic process
all4751	GO:0019637	biological_process	organophosphate metabolic process
all4751	GO:0006725	biological_process	cellular aromatic compound metabolic process
all4751	GO:0072525	biological_process	pyridine-containing compound biosynthetic process
all4751	GO:0009165	biological_process	nucleotide biosynthetic process
all4751	GO:0044237	biological_process	cellular metabolic process
all4751	GO:0072524	biological_process	pyridine-containing compound metabolic process
all4751	GO:0044238	biological_process	primary metabolic process
all4751	GO:0034641	biological_process	cellular nitrogen compound metabolic process
all4751	GO:0018130	biological_process	heterocycle biosynthetic process
all4751	GO:0006739	biological_process	NADP metabolic process
all4751	GO:0006741	biological_process	NADP biosynthetic process
all4751	GO:0008150	biological_process	biological_process
all4751	GO:0008152	biological_process	metabolic process
all4751	GO:0044249	biological_process	cellular biosynthetic process
all4751	GO:0019674	biological_process	NAD metabolic process
all4751	GO:0034654	biological_process	nucleobase-containing compound biosynthetic process
all4751	GO:0006753	biological_process	nucleoside phosphate metabolic process
all4751	GO:1901564	biological_process	organonitrogen compound metabolic process
all4751	GO:0009058	biological_process	biosynthetic process
all4751	GO:1901566	biological_process	organonitrogen compound biosynthetic process
all4751	GO:0019438	biological_process	aromatic compound biosynthetic process
all4751	GO:0044271	biological_process	cellular nitrogen compound biosynthetic process
all4751	GO:1901293	biological_process	nucleoside phosphate biosynthetic process
all4751	GO:0044281	biological_process	small molecule metabolic process
all4751	GO:0006139	biological_process	nucleobase-containing compound metabolic process
all1248	GO:0009987	biological_process	cellular process
all1248	GO:0046483	biological_process	heterocycle metabolic process
all1248	GO:1901576	biological_process	organic substance biosynthetic process
all1248	GO:0009110	biological_process	vitamin biosynthetic process
all1248	GO:0006807	biological_process	nitrogen compound metabolic process
all1248	GO:0071704	biological_process	organic substance metabolic process
all1248	GO:0008614	biological_process	pyridoxine metabolic process
all1248	GO:0008615	biological_process	pyridoxine biosynthetic process
all1248	GO:1901617	biological_process	organic hydroxy compound biosynthetic process
all1248	GO:1901360	biological_process	organic cyclic compound metabolic process
all1248	GO:1901362	biological_process	organic cyclic compound biosynthetic process
all1248	GO:1901615	biological_process	organic hydroxy compound metabolic process
all1248	GO:0042816	biological_process	vitamin B6 metabolic process
all1248	GO:0042819	biological_process	vitamin B6 biosynthetic process
all1248	GO:0006725	biological_process	cellular aromatic compound metabolic process
all1248	GO:0072525	biological_process	pyridine-containing compound biosynthetic process
all1248	GO:0044237	biological_process	cellular metabolic process
all1248	GO:0072524	biological_process	pyridine-containing compound metabolic process
all1248	GO:0034641	biological_process	cellular nitrogen compound metabolic process
all1248	GO:0018130	biological_process	heterocycle biosynthetic process
all1248	GO:0008150	biological_process	biological_process
all1248	GO:0008152	biological_process	metabolic process
all1248	GO:0044249	biological_process	cellular biosynthetic process
all1248	GO:1901564	biological_process	organonitrogen compound metabolic process
all1248	GO:0009058	biological_process	biosynthetic process
all1248	GO:1901566	biological_process	organonitrogen compound biosynthetic process
all1248	GO:0006766	biological_process	vitamin metabolic process
all1248	GO:0019438	biological_process	aromatic compound biosynthetic process
all1248	GO:0006767	biological_process	water-soluble vitamin metabolic process
all1248	GO:0044271	biological_process	cellular nitrogen compound biosynthetic process
all1248	GO:0044281	biological_process	small molecule metabolic process
all1248	GO:0044283	biological_process	small molecule biosynthetic process
all1248	GO:0042364	biological_process	water-soluble vitamin biosynthetic process
asl2551	GO:0009987	biological_process	cellular process
asl2551	GO:0032774	biological_process	RNA biosynthetic process
asl2551	GO:1903506	biological_process	regulation of nucleic acid-templated transcription
asl2551	GO:0046483	biological_process	heterocycle metabolic process
asl2551	GO:0019219	biological_process	regulation of nucleobase-containing compound metabolic process
asl2551	GO:1901576	biological_process	organic substance biosynthetic process
asl2551	GO:0019222	biological_process	regulation of metabolic process
asl2551	GO:0006807	biological_process	nitrogen compound metabolic process
asl2551	GO:0071704	biological_process	organic substance metabolic process
asl2551	GO:0009889	biological_process	regulation of biosynthetic process
asl2551	GO:0043170	biological_process	macromolecule metabolic process
asl2551	GO:1901360	biological_process	organic cyclic compound metabolic process
asl2551	GO:1901362	biological_process	organic cyclic compound biosynthetic process
asl2551	GO:0051252	biological_process	regulation of RNA metabolic process
asl2551	GO:0010556	biological_process	regulation of macromolecule biosynthetic process
asl2551	GO:0090304	biological_process	nucleic acid metabolic process
asl2551	GO:0006725	biological_process	cellular aromatic compound metabolic process
asl2551	GO:0016070	biological_process	RNA metabolic process
asl2551	GO:0044237	biological_process	cellular metabolic process
asl2551	GO:0044238	biological_process	primary metabolic process
asl2551	GO:0006351	biological_process	transcription, DNA-templated
asl2551	GO:0034641	biological_process	cellular nitrogen compound metabolic process
asl2551	GO:0018130	biological_process	heterocycle biosynthetic process
asl2551	GO:0006355	biological_process	regulation of transcription, DNA-templated
asl2551	GO:0034645	biological_process	cellular macromolecule biosynthetic process
asl2551	GO:0008150	biological_process	biological_process
asl2551	GO:0008152	biological_process	metabolic process
asl2551	GO:0044249	biological_process	cellular biosynthetic process
asl2551	GO:0031323	biological_process	regulation of cellular metabolic process
asl2551	GO:0080090	biological_process	regulation of primary metabolic process
asl2551	GO:0034654	biological_process	nucleobase-containing compound biosynthetic process
asl2551	GO:0031326	biological_process	regulation of cellular biosynthetic process
asl2551	GO:0060255	biological_process	regulation of macromolecule metabolic process
asl2551	GO:0009058	biological_process	biosynthetic process
asl2551	GO:0010467	biological_process	gene expression
asl2551	GO:0009059	biological_process	macromolecule biosynthetic process
asl2551	GO:0051171	biological_process	regulation of nitrogen compound metabolic process
asl2551	GO:0044260	biological_process	cellular macromolecule metabolic process
asl2551	GO:0010468	biological_process	regulation of gene expression
asl2551	GO:0050789	biological_process	regulation of biological process
asl2551	GO:0050794	biological_process	regulation of cellular process
asl2551	GO:2001141	biological_process	regulation of RNA biosynthetic process
asl2551	GO:0019438	biological_process	aromatic compound biosynthetic process
asl2551	GO:2000112	biological_process	regulation of cellular macromolecule biosynthetic process
asl2551	GO:0044271	biological_process	cellular nitrogen compound biosynthetic process
asl2551	GO:0065007	biological_process	biological regulation
asl2551	GO:0097659	biological_process	nucleic acid-templated transcription
asl2551	GO:0006139	biological_process	nucleobase-containing compound metabolic process
alr7089	GO:0009987	biological_process	cellular process
alr7089	GO:0032259	biological_process	methylation
alr7089	GO:0032774	biological_process	RNA biosynthetic process
alr7089	GO:1903506	biological_process	regulation of nucleic acid-templated transcription
alr7089	GO:0046483	biological_process	heterocycle metabolic process
alr7089	GO:0019219	biological_process	regulation of nucleobase-containing compound metabolic process
alr7089	GO:1901576	biological_process	organic substance biosynthetic process
alr7089	GO:0019222	biological_process	regulation of metabolic process
alr7089	GO:0006807	biological_process	nitrogen compound metabolic process
alr7089	GO:0071704	biological_process	organic substance metabolic process
alr7089	GO:0009889	biological_process	regulation of biosynthetic process
alr7089	GO:0043170	biological_process	macromolecule metabolic process
alr7089	GO:1901360	biological_process	organic cyclic compound metabolic process
alr7089	GO:1901362	biological_process	organic cyclic compound biosynthetic process
alr7089	GO:0051252	biological_process	regulation of RNA metabolic process
alr7089	GO:0010556	biological_process	regulation of macromolecule biosynthetic process
alr7089	GO:0090304	biological_process	nucleic acid metabolic process
alr7089	GO:0006725	biological_process	cellular aromatic compound metabolic process
alr7089	GO:0016070	biological_process	RNA metabolic process
alr7089	GO:0044237	biological_process	cellular metabolic process
alr7089	GO:0044238	biological_process	primary metabolic process
alr7089	GO:0006351	biological_process	transcription, DNA-templated
alr7089	GO:0034641	biological_process	cellular nitrogen compound metabolic process
alr7089	GO:0018130	biological_process	heterocycle biosynthetic process
alr7089	GO:0006355	biological_process	regulation of transcription, DNA-templated
alr7089	GO:0034645	biological_process	cellular macromolecule biosynthetic process
alr7089	GO:0008150	biological_process	biological_process
alr7089	GO:0008152	biological_process	metabolic process
alr7089	GO:0044249	biological_process	cellular biosynthetic process
alr7089	GO:0031323	biological_process	regulation of cellular metabolic process
alr7089	GO:0080090	biological_process	regulation of primary metabolic process
alr7089	GO:0034654	biological_process	nucleobase-containing compound biosynthetic process
alr7089	GO:0031326	biological_process	regulation of cellular biosynthetic process
alr7089	GO:0060255	biological_process	regulation of macromolecule metabolic process
alr7089	GO:0009058	biological_process	biosynthetic process
alr7089	GO:0010467	biological_process	gene expression
alr7089	GO:0009059	biological_process	macromolecule biosynthetic process
alr7089	GO:0051171	biological_process	regulation of nitrogen compound metabolic process
alr7089	GO:0044260	biological_process	cellular macromolecule metabolic process
alr7089	GO:0010468	biological_process	regulation of gene expression
alr7089	GO:0050789	biological_process	regulation of biological process
alr7089	GO:0050794	biological_process	regulation of cellular process
alr7089	GO:2001141	biological_process	regulation of RNA biosynthetic process
alr7089	GO:0019438	biological_process	aromatic compound biosynthetic process
alr7089	GO:2000112	biological_process	regulation of cellular macromolecule biosynthetic process
alr7089	GO:0044271	biological_process	cellular nitrogen compound biosynthetic process
alr7089	GO:0065007	biological_process	biological regulation
alr7089	GO:0097659	biological_process	nucleic acid-templated transcription
alr7089	GO:0006139	biological_process	nucleobase-containing compound metabolic process
alr1786	GO:0009987	biological_process	cellular process
alr1786	GO:0044042	biological_process	glucan metabolic process
alr1786	GO:0055114	biological_process	oxidation-reduction process
alr1786	GO:0006091	biological_process	generation of precursor metabolites and energy
alr1786	GO:0044237	biological_process	cellular metabolic process
alr1786	GO:0044238	biological_process	primary metabolic process
alr1786	GO:0008150	biological_process	biological_process
alr1786	GO:0005975	biological_process	carbohydrate metabolic process
alr1786	GO:0005976	biological_process	polysaccharide metabolic process
alr1786	GO:0008152	biological_process	metabolic process
alr1786	GO:0005977	biological_process	glycogen metabolic process
alr1786	GO:0071704	biological_process	organic substance metabolic process
alr1786	GO:0006112	biological_process	energy reserve metabolic process
alr1786	GO:0043170	biological_process	macromolecule metabolic process
alr1786	GO:0044260	biological_process	cellular macromolecule metabolic process
alr1786	GO:0044262	biological_process	cellular carbohydrate metabolic process
alr1786	GO:0044264	biological_process	cellular polysaccharide metabolic process
alr1786	GO:0015980	biological_process	energy derivation by oxidation of organic compounds
alr1786	GO:0006073	biological_process	cellular glucan metabolic process
all3436	GO:0006464	biological_process	cellular protein modification process
all3436	GO:0009987	biological_process	cellular process
all3436	GO:0006470	biological_process	protein dephosphorylation
all3436	GO:0006793	biological_process	phosphorus metabolic process
all3436	GO:0006796	biological_process	phosphate-containing compound metabolic process
all3436	GO:0044237	biological_process	cellular metabolic process
all3436	GO:0044238	biological_process	primary metabolic process
all3436	GO:0019538	biological_process	protein metabolic process
all3436	GO:0043412	biological_process	macromolecule modification
all3436	GO:0008150	biological_process	biological_process
all3436	GO:0006807	biological_process	nitrogen compound metabolic process
all3436	GO:0008152	biological_process	metabolic process
all3436	GO:0071704	biological_process	organic substance metabolic process
all3436	GO:1901564	biological_process	organonitrogen compound metabolic process
all3436	GO:0043170	biological_process	macromolecule metabolic process
all3436	GO:0044260	biological_process	cellular macromolecule metabolic process
all3436	GO:0044267	biological_process	cellular protein metabolic process
all3436	GO:0036211	biological_process	protein modification process
all3436	GO:0016311	biological_process	dephosphorylation
all1258	GO:0009987	biological_process	cellular process
all1258	GO:0006091	biological_process	generation of precursor metabolites and energy
all1258	GO:0030091	biological_process	protein repair
all1258	GO:0044237	biological_process	cellular metabolic process
all1258	GO:0044238	biological_process	primary metabolic process
all1258	GO:0022607	biological_process	cellular component assembly
all1258	GO:0019538	biological_process	protein metabolic process
all1258	GO:0008150	biological_process	biological_process
all1258	GO:0006807	biological_process	nitrogen compound metabolic process
all1258	GO:0008152	biological_process	metabolic process
all1258	GO:0071704	biological_process	organic substance metabolic process
all1258	GO:0043933	biological_process	protein-containing complex subunit organization
all1258	GO:0010206	biological_process	photosystem II repair
all1258	GO:0010207	biological_process	photosystem II assembly
all1258	GO:1901564	biological_process	organonitrogen compound metabolic process
all1258	GO:0071840	biological_process	cellular component organization or biogenesis
all1258	GO:0043170	biological_process	macromolecule metabolic process
all1258	GO:0019684	biological_process	photosynthesis, light reaction
all1258	GO:0044260	biological_process	cellular macromolecule metabolic process
all1258	GO:0009765	biological_process	photosynthesis, light harvesting
all1258	GO:0015979	biological_process	photosynthesis
all1258	GO:0044267	biological_process	cellular protein metabolic process
all1258	GO:0065003	biological_process	protein-containing complex assembly
all1258	GO:0016043	biological_process	cellular component organization
all1258	GO:0044085	biological_process	cellular component biogenesis
all1258	GO:0034622	biological_process	cellular protein-containing complex assembly
alr0440	GO:0051234	biological_process	establishment of localization
alr0440	GO:0051179	biological_process	localization
alr0440	GO:0030001	biological_process	metal ion transport
alr0440	GO:0008150	biological_process	biological_process
alr0440	GO:0015672	biological_process	monovalent inorganic cation transport
alr0440	GO:0006810	biological_process	transport
alr0440	GO:0006811	biological_process	ion transport
alr0440	GO:0006812	biological_process	cation transport
alr0440	GO:0006813	biological_process	potassium ion transport
alr3955	GO:0042592	biological_process	homeostatic process
alr3955	GO:0009987	biological_process	cellular process
alr3955	GO:0050789	biological_process	regulation of biological process
alr3955	GO:0006662	biological_process	glycerol ether metabolic process
alr3955	GO:0050794	biological_process	regulation of cellular process
alr3955	GO:0019725	biological_process	cellular homeostasis
alr3955	GO:0045454	biological_process	cell redox homeostasis
alr3955	GO:0065007	biological_process	biological regulation
alr3955	GO:0065008	biological_process	regulation of biological quality
alr3955	GO:0008150	biological_process	biological_process
alr3955	GO:0018904	biological_process	ether metabolic process
alr3955	GO:0008152	biological_process	metabolic process
alr3955	GO:0044281	biological_process	small molecule metabolic process
alr3955	GO:0071704	biological_process	organic substance metabolic process
all1272	GO:0044238	biological_process	primary metabolic process
all1272	GO:0008150	biological_process	biological_process
all1272	GO:0005975	biological_process	carbohydrate metabolic process
all1272	GO:0008152	biological_process	metabolic process
all1272	GO:0071704	biological_process	organic substance metabolic process
all2121	GO:0032259	biological_process	methylation
all2121	GO:0008150	biological_process	biological_process
all2121	GO:0008152	biological_process	metabolic process
all1267	GO:0009987	biological_process	cellular process
all1267	GO:0055114	biological_process	oxidation-reduction process
all1267	GO:0006091	biological_process	generation of precursor metabolites and energy
all1267	GO:0044237	biological_process	cellular metabolic process
all1267	GO:0044238	biological_process	primary metabolic process
all1267	GO:0006099	biological_process	tricarboxylic acid cycle
all1267	GO:0045333	biological_process	cellular respiration
all1267	GO:0008150	biological_process	biological_process
all1267	GO:0008152	biological_process	metabolic process
all1267	GO:0009060	biological_process	aerobic respiration
all1267	GO:0015980	biological_process	energy derivation by oxidation of organic compounds
all4779	GO:0043170	biological_process	macromolecule metabolic process
all4779	GO:0009058	biological_process	biosynthetic process
all4779	GO:0009059	biological_process	macromolecule biosynthetic process
all4779	GO:0009987	biological_process	cellular process
all4779	GO:0044260	biological_process	cellular macromolecule metabolic process
all4779	GO:0044237	biological_process	cellular metabolic process
all4779	GO:0006260	biological_process	DNA replication
all4779	GO:0034645	biological_process	cellular macromolecule biosynthetic process
all4779	GO:1901576	biological_process	organic substance biosynthetic process
all4779	GO:0008150	biological_process	biological_process
all4779	GO:0008152	biological_process	metabolic process
all4779	GO:0071704	biological_process	organic substance metabolic process
all4779	GO:0044249	biological_process	cellular biosynthetic process
alr2628	GO:0008150	biological_process	biological_process
alr2628	GO:0008152	biological_process	metabolic process
alr2628	GO:0055114	biological_process	oxidation-reduction process
all1269	GO:0009987	biological_process	cellular process
all1269	GO:0006412	biological_process	translation
all1269	GO:0006418	biological_process	tRNA aminoacylation for protein translation
all1269	GO:0046483	biological_process	heterocycle metabolic process
all1269	GO:1901576	biological_process	organic substance biosynthetic process
all1269	GO:0006807	biological_process	nitrogen compound metabolic process
all1269	GO:0071704	biological_process	organic substance metabolic process
all1269	GO:0043038	biological_process	amino acid activation
all1269	GO:0043039	biological_process	tRNA aminoacylation
all1269	GO:0043170	biological_process	macromolecule metabolic process
all1269	GO:0043043	biological_process	peptide biosynthetic process
all1269	GO:0006436	biological_process	tryptophanyl-tRNA aminoacylation
all1269	GO:0019752	biological_process	carboxylic acid metabolic process
all1269	GO:0043436	biological_process	oxoacid metabolic process
all1269	GO:1901360	biological_process	organic cyclic compound metabolic process
all1269	GO:0090304	biological_process	nucleic acid metabolic process
all1269	GO:0006082	biological_process	organic acid metabolic process
all1269	GO:0006725	biological_process	cellular aromatic compound metabolic process
all1269	GO:0016070	biological_process	RNA metabolic process
all1269	GO:0044237	biological_process	cellular metabolic process
all1269	GO:0044238	biological_process	primary metabolic process
all1269	GO:0034641	biological_process	cellular nitrogen compound metabolic process
all1269	GO:0019538	biological_process	protein metabolic process
all1269	GO:0043603	biological_process	cellular amide metabolic process
all1269	GO:0043604	biological_process	amide biosynthetic process
all1269	GO:0034645	biological_process	cellular macromolecule biosynthetic process
all1269	GO:0008150	biological_process	biological_process
all1269	GO:0008152	biological_process	metabolic process
all1269	GO:0044249	biological_process	cellular biosynthetic process
all1269	GO:1901564	biological_process	organonitrogen compound metabolic process
all1269	GO:0009058	biological_process	biosynthetic process
all1269	GO:0010467	biological_process	gene expression
all1269	GO:0009059	biological_process	macromolecule biosynthetic process
all1269	GO:1901566	biological_process	organonitrogen compound biosynthetic process
all1269	GO:0044260	biological_process	cellular macromolecule metabolic process
all1269	GO:0034660	biological_process	ncRNA metabolic process
all1269	GO:0044267	biological_process	cellular protein metabolic process
all1269	GO:0044271	biological_process	cellular nitrogen compound biosynthetic process
all1269	GO:0006518	biological_process	peptide metabolic process
all1269	GO:0006520	biological_process	cellular amino acid metabolic process
all1269	GO:0044281	biological_process	small molecule metabolic process
all1269	GO:0006139	biological_process	nucleobase-containing compound metabolic process
all1269	GO:0006399	biological_process	tRNA metabolic process
alr4806	GO:0009987	biological_process	cellular process
alr4806	GO:0032259	biological_process	methylation
alr4806	GO:0006544	biological_process	glycine metabolic process
alr4806	GO:0006545	biological_process	glycine biosynthetic process
alr4806	GO:0046483	biological_process	heterocycle metabolic process
alr4806	GO:1901576	biological_process	organic substance biosynthetic process
alr4806	GO:0006807	biological_process	nitrogen compound metabolic process
alr4806	GO:0071704	biological_process	organic substance metabolic process
alr4806	GO:0035999	biological_process	tetrahydrofolate interconversion
alr4806	GO:0006563	biological_process	L-serine metabolic process
alr4806	GO:0019752	biological_process	carboxylic acid metabolic process
alr4806	GO:0043436	biological_process	oxoacid metabolic process
alr4806	GO:1901360	biological_process	organic cyclic compound metabolic process
alr4806	GO:0006575	biological_process	cellular modified amino acid metabolic process
alr4806	GO:0016053	biological_process	organic acid biosynthetic process
alr4806	GO:1901605	biological_process	alpha-amino acid metabolic process
alr4806	GO:1901607	biological_process	alpha-amino acid biosynthetic process
alr4806	GO:0046394	biological_process	carboxylic acid biosynthetic process
alr4806	GO:0046653	biological_process	tetrahydrofolate metabolic process
alr4806	GO:0042558	biological_process	pteridine-containing compound metabolic process
alr4806	GO:0019264	biological_process	glycine biosynthetic process from serine
alr4806	GO:0006082	biological_process	organic acid metabolic process
alr4806	GO:0006725	biological_process	cellular aromatic compound metabolic process
alr4806	GO:0006730	biological_process	one-carbon metabolic process
alr4806	GO:0008652	biological_process	cellular amino acid biosynthetic process
alr4806	GO:0044237	biological_process	cellular metabolic process
alr4806	GO:0044238	biological_process	primary metabolic process
alr4806	GO:0034641	biological_process	cellular nitrogen compound metabolic process
alr4806	GO:0043603	biological_process	cellular amide metabolic process
alr4806	GO:0008150	biological_process	biological_process
alr4806	GO:0008152	biological_process	metabolic process
alr4806	GO:0044249	biological_process	cellular biosynthetic process
alr4806	GO:1901564	biological_process	organonitrogen compound metabolic process
alr4806	GO:0009058	biological_process	biosynthetic process
alr4806	GO:1901566	biological_process	organonitrogen compound biosynthetic process
alr4806	GO:0006760	biological_process	folic acid-containing compound metabolic process
alr4806	GO:0009069	biological_process	serine family amino acid metabolic process
alr4806	GO:0009070	biological_process	serine family amino acid biosynthetic process
alr4806	GO:0006520	biological_process	cellular amino acid metabolic process
alr4806	GO:0044281	biological_process	small molecule metabolic process
alr4806	GO:0044283	biological_process	small molecule biosynthetic process
all4778	GO:0042886	biological_process	amide transport
all4778	GO:0008150	biological_process	biological_process
all4778	GO:0071702	biological_process	organic substance transport
all4778	GO:0071705	biological_process	nitrogen compound transport
all4778	GO:0015833	biological_process	peptide transport
all4778	GO:0006810	biological_process	transport
all4778	GO:0051234	biological_process	establishment of localization
all4778	GO:0051179	biological_process	localization
alr3945	GO:0008150	biological_process	biological_process
alr3945	GO:0006810	biological_process	transport
alr3945	GO:0006811	biological_process	ion transport
alr3945	GO:0006812	biological_process	cation transport
alr3945	GO:0051234	biological_process	establishment of localization
alr3945	GO:0006824	biological_process	cobalt ion transport
alr3945	GO:0000041	biological_process	transition metal ion transport
alr3945	GO:0051179	biological_process	localization
alr3945	GO:0030001	biological_process	metal ion transport
alr3945	GO:0072511	biological_process	divalent inorganic cation transport
all1280	GO:0009987	biological_process	cellular process
all1280	GO:0032774	biological_process	RNA biosynthetic process
all1280	GO:1903506	biological_process	regulation of nucleic acid-templated transcription
all1280	GO:0046483	biological_process	heterocycle metabolic process
all1280	GO:0019219	biological_process	regulation of nucleobase-containing compound metabolic process
all1280	GO:0043412	biological_process	macromolecule modification
all1280	GO:1901576	biological_process	organic substance biosynthetic process
all1280	GO:0019222	biological_process	regulation of metabolic process
all1280	GO:0006807	biological_process	nitrogen compound metabolic process
all1280	GO:0071704	biological_process	organic substance metabolic process
all1280	GO:0009889	biological_process	regulation of biosynthetic process
all1280	GO:0043170	biological_process	macromolecule metabolic process
all1280	GO:1901360	biological_process	organic cyclic compound metabolic process
all1280	GO:1901362	biological_process	organic cyclic compound biosynthetic process
all1280	GO:0051252	biological_process	regulation of RNA metabolic process
all1280	GO:0010556	biological_process	regulation of macromolecule biosynthetic process
all1280	GO:0006464	biological_process	cellular protein modification process
all1280	GO:0090304	biological_process	nucleic acid metabolic process
all1280	GO:0006725	biological_process	cellular aromatic compound metabolic process
all1280	GO:0016070	biological_process	RNA metabolic process
all1280	GO:0044237	biological_process	cellular metabolic process
all1280	GO:0044238	biological_process	primary metabolic process
all1280	GO:0006351	biological_process	transcription, DNA-templated
all1280	GO:0034641	biological_process	cellular nitrogen compound metabolic process
all1280	GO:0018130	biological_process	heterocycle biosynthetic process
all1280	GO:0019538	biological_process	protein metabolic process
all1280	GO:0006355	biological_process	regulation of transcription, DNA-templated
all1280	GO:0034645	biological_process	cellular macromolecule biosynthetic process
all1280	GO:0008150	biological_process	biological_process
all1280	GO:0008152	biological_process	metabolic process
all1280	GO:0044249	biological_process	cellular biosynthetic process
all1280	GO:0031323	biological_process	regulation of cellular metabolic process
all1280	GO:0080090	biological_process	regulation of primary metabolic process
all1280	GO:0034654	biological_process	nucleobase-containing compound biosynthetic process
all1280	GO:0031326	biological_process	regulation of cellular biosynthetic process
all1280	GO:0060255	biological_process	regulation of macromolecule metabolic process
all1280	GO:1901564	biological_process	organonitrogen compound metabolic process
all1280	GO:0009058	biological_process	biosynthetic process
all1280	GO:0010467	biological_process	gene expression
all1280	GO:0009059	biological_process	macromolecule biosynthetic process
all1280	GO:0051171	biological_process	regulation of nitrogen compound metabolic process
all1280	GO:0044260	biological_process	cellular macromolecule metabolic process
all1280	GO:0010468	biological_process	regulation of gene expression
all1280	GO:0050789	biological_process	regulation of biological process
all1280	GO:0050794	biological_process	regulation of cellular process
all1280	GO:2001141	biological_process	regulation of RNA biosynthetic process
all1280	GO:0044267	biological_process	cellular protein metabolic process
all1280	GO:0019438	biological_process	aromatic compound biosynthetic process
all1280	GO:2000112	biological_process	regulation of cellular macromolecule biosynthetic process
all1280	GO:0044271	biological_process	cellular nitrogen compound biosynthetic process
all1280	GO:0065007	biological_process	biological regulation
all1280	GO:0036211	biological_process	protein modification process
all1280	GO:0097659	biological_process	nucleic acid-templated transcription
all1280	GO:0018298	biological_process	protein-chromophore linkage
all1280	GO:0006139	biological_process	nucleobase-containing compound metabolic process
all1281	GO:0000160	biological_process	phosphorelay signal transduction system
all1281	GO:0009987	biological_process	cellular process
all1281	GO:0035556	biological_process	intracellular signal transduction
all1281	GO:0051716	biological_process	cellular response to stimulus
all1281	GO:0050789	biological_process	regulation of biological process
all1281	GO:0050794	biological_process	regulation of cellular process
all1281	GO:0023052	biological_process	signaling
all1281	GO:0065007	biological_process	biological regulation
all1281	GO:0050896	biological_process	response to stimulus
all1281	GO:0007154	biological_process	cell communication
all1281	GO:0008150	biological_process	biological_process
all1281	GO:0007165	biological_process	signal transduction
all4792	GO:0009987	biological_process	cellular process
all4792	GO:0006412	biological_process	translation
all4792	GO:0044237	biological_process	cellular metabolic process
all4792	GO:0044238	biological_process	primary metabolic process
all4792	GO:0034641	biological_process	cellular nitrogen compound metabolic process
all4792	GO:0019538	biological_process	protein metabolic process
all4792	GO:0043603	biological_process	cellular amide metabolic process
all4792	GO:0043604	biological_process	amide biosynthetic process
all4792	GO:0034645	biological_process	cellular macromolecule biosynthetic process
all4792	GO:1901576	biological_process	organic substance biosynthetic process
all4792	GO:0008150	biological_process	biological_process
all4792	GO:0006807	biological_process	nitrogen compound metabolic process
all4792	GO:0008152	biological_process	metabolic process
all4792	GO:0071704	biological_process	organic substance metabolic process
all4792	GO:0044249	biological_process	cellular biosynthetic process
all4792	GO:1901564	biological_process	organonitrogen compound metabolic process
all4792	GO:0043170	biological_process	macromolecule metabolic process
all4792	GO:0009058	biological_process	biosynthetic process
all4792	GO:0010467	biological_process	gene expression
all4792	GO:0009059	biological_process	macromolecule biosynthetic process
all4792	GO:0043043	biological_process	peptide biosynthetic process
all4792	GO:1901566	biological_process	organonitrogen compound biosynthetic process
all4792	GO:0044260	biological_process	cellular macromolecule metabolic process
all4792	GO:0044267	biological_process	cellular protein metabolic process
all4792	GO:0044271	biological_process	cellular nitrogen compound biosynthetic process
all4792	GO:0006518	biological_process	peptide metabolic process
all2124	GO:0010498	biological_process	proteasomal protein catabolic process
all2124	GO:0009987	biological_process	cellular process
all2124	GO:0044237	biological_process	cellular metabolic process
all2124	GO:0044238	biological_process	primary metabolic process
all2124	GO:0019538	biological_process	protein metabolic process
all2124	GO:0051603	biological_process	proteolysis involved in cellular protein catabolic process
all2124	GO:0030163	biological_process	protein catabolic process
all2124	GO:0008150	biological_process	biological_process
all2124	GO:0006807	biological_process	nitrogen compound metabolic process
all2124	GO:0008152	biological_process	metabolic process
all2124	GO:0044248	biological_process	cellular catabolic process
all2124	GO:0043161	biological_process	proteasome-mediated ubiquitin-dependent protein catabolic process
all2124	GO:0071704	biological_process	organic substance metabolic process
all2124	GO:1901575	biological_process	organic substance catabolic process
all2124	GO:0009056	biological_process	catabolic process
all2124	GO:1901565	biological_process	organonitrogen compound catabolic process
all2124	GO:0009057	biological_process	macromolecule catabolic process
all2124	GO:0044257	biological_process	cellular protein catabolic process
all2124	GO:1901564	biological_process	organonitrogen compound metabolic process
all2124	GO:0043170	biological_process	macromolecule metabolic process
all2124	GO:0044260	biological_process	cellular macromolecule metabolic process
all2124	GO:0019941	biological_process	modification-dependent protein catabolic process
all2124	GO:0044265	biological_process	cellular macromolecule catabolic process
all2124	GO:0044267	biological_process	cellular protein metabolic process
all2124	GO:0006508	biological_process	proteolysis
all2124	GO:0006511	biological_process	ubiquitin-dependent protein catabolic process
all2124	GO:0043632	biological_process	modification-dependent macromolecule catabolic process
all1279	GO:0009987	biological_process	cellular process
all1279	GO:0032774	biological_process	RNA biosynthetic process
all1279	GO:1903506	biological_process	regulation of nucleic acid-templated transcription
all1279	GO:0046483	biological_process	heterocycle metabolic process
all1279	GO:0019219	biological_process	regulation of nucleobase-containing compound metabolic process
all1279	GO:1901576	biological_process	organic substance biosynthetic process
all1279	GO:0019222	biological_process	regulation of metabolic process
all1279	GO:0006807	biological_process	nitrogen compound metabolic process
all1279	GO:0071704	biological_process	organic substance metabolic process
all1279	GO:0009889	biological_process	regulation of biosynthetic process
all1279	GO:0043170	biological_process	macromolecule metabolic process
all1279	GO:1901360	biological_process	organic cyclic compound metabolic process
all1279	GO:1901362	biological_process	organic cyclic compound biosynthetic process
all1279	GO:0051252	biological_process	regulation of RNA metabolic process
all1279	GO:0010556	biological_process	regulation of macromolecule biosynthetic process
all1279	GO:0090304	biological_process	nucleic acid metabolic process
all1279	GO:0006725	biological_process	cellular aromatic compound metabolic process
all1279	GO:0016070	biological_process	RNA metabolic process
all1279	GO:0044237	biological_process	cellular metabolic process
all1279	GO:0044238	biological_process	primary metabolic process
all1279	GO:0006351	biological_process	transcription, DNA-templated
all1279	GO:0034641	biological_process	cellular nitrogen compound metabolic process
all1279	GO:0018130	biological_process	heterocycle biosynthetic process
all1279	GO:0006355	biological_process	regulation of transcription, DNA-templated
all1279	GO:0034645	biological_process	cellular macromolecule biosynthetic process
all1279	GO:0008150	biological_process	biological_process
all1279	GO:0008152	biological_process	metabolic process
all1279	GO:0044249	biological_process	cellular biosynthetic process
all1279	GO:0031323	biological_process	regulation of cellular metabolic process
all1279	GO:0080090	biological_process	regulation of primary metabolic process
all1279	GO:0034654	biological_process	nucleobase-containing compound biosynthetic process
all1279	GO:0031326	biological_process	regulation of cellular biosynthetic process
all1279	GO:0060255	biological_process	regulation of macromolecule metabolic process
all1279	GO:0009058	biological_process	biosynthetic process
all1279	GO:0010467	biological_process	gene expression
all1279	GO:0009059	biological_process	macromolecule biosynthetic process
all1279	GO:0051171	biological_process	regulation of nitrogen compound metabolic process
all1279	GO:0044260	biological_process	cellular macromolecule metabolic process
all1279	GO:0010468	biological_process	regulation of gene expression
all1279	GO:0050789	biological_process	regulation of biological process
all1279	GO:0050794	biological_process	regulation of cellular process
all1279	GO:2001141	biological_process	regulation of RNA biosynthetic process
all1279	GO:0019438	biological_process	aromatic compound biosynthetic process
all1279	GO:2000112	biological_process	regulation of cellular macromolecule biosynthetic process
all1279	GO:0044271	biological_process	cellular nitrogen compound biosynthetic process
all1279	GO:0065007	biological_process	biological regulation
all1279	GO:0097659	biological_process	nucleic acid-templated transcription
all1279	GO:0006139	biological_process	nucleobase-containing compound metabolic process
alr3947	GO:0051234	biological_process	establishment of localization
alr3947	GO:0000041	biological_process	transition metal ion transport
alr3947	GO:0051179	biological_process	localization
alr3947	GO:0030001	biological_process	metal ion transport
alr3947	GO:0008150	biological_process	biological_process
alr3947	GO:0006810	biological_process	transport
alr3947	GO:0006811	biological_process	ion transport
alr3947	GO:0006812	biological_process	cation transport
alr7076	GO:0090304	biological_process	nucleic acid metabolic process
alr7076	GO:0015074	biological_process	DNA integration
alr7076	GO:0043170	biological_process	macromolecule metabolic process
alr7076	GO:0009987	biological_process	cellular process
alr7076	GO:0044260	biological_process	cellular macromolecule metabolic process
alr7076	GO:0006725	biological_process	cellular aromatic compound metabolic process
alr7076	GO:0006310	biological_process	DNA recombination
alr7076	GO:0044237	biological_process	cellular metabolic process
alr7076	GO:1901360	biological_process	organic cyclic compound metabolic process
alr7076	GO:0044238	biological_process	primary metabolic process
alr7076	GO:0034641	biological_process	cellular nitrogen compound metabolic process
alr7076	GO:0006259	biological_process	DNA metabolic process
alr7076	GO:0046483	biological_process	heterocycle metabolic process
alr7076	GO:0008150	biological_process	biological_process
alr7076	GO:0006807	biological_process	nitrogen compound metabolic process
alr7076	GO:0008152	biological_process	metabolic process
alr7076	GO:0071704	biological_process	organic substance metabolic process
alr7076	GO:0006139	biological_process	nucleobase-containing compound metabolic process
alr3930	GO:0008150	biological_process	biological_process
alr3930	GO:0008152	biological_process	metabolic process
all1683	GO:0006082	biological_process	organic acid metabolic process
all1683	GO:0009987	biological_process	cellular process
all1683	GO:0008652	biological_process	cellular amino acid biosynthetic process
all1683	GO:0044237	biological_process	cellular metabolic process
all1683	GO:0044238	biological_process	primary metabolic process
all1683	GO:1901576	biological_process	organic substance biosynthetic process
all1683	GO:0008150	biological_process	biological_process
all1683	GO:0006807	biological_process	nitrogen compound metabolic process
all1683	GO:0008152	biological_process	metabolic process
all1683	GO:0071704	biological_process	organic substance metabolic process
all1683	GO:0044249	biological_process	cellular biosynthetic process
all1683	GO:1901564	biological_process	organonitrogen compound metabolic process
all1683	GO:0009058	biological_process	biosynthetic process
all1683	GO:0006563	biological_process	L-serine metabolic process
all1683	GO:1901566	biological_process	organonitrogen compound biosynthetic process
all1683	GO:0006564	biological_process	L-serine biosynthetic process
all1683	GO:0019752	biological_process	carboxylic acid metabolic process
all1683	GO:0043436	biological_process	oxoacid metabolic process
all1683	GO:0009069	biological_process	serine family amino acid metabolic process
all1683	GO:0009070	biological_process	serine family amino acid biosynthetic process
all1683	GO:0016053	biological_process	organic acid biosynthetic process
all1683	GO:1901605	biological_process	alpha-amino acid metabolic process
all1683	GO:0006520	biological_process	cellular amino acid metabolic process
all1683	GO:0044281	biological_process	small molecule metabolic process
all1683	GO:1901607	biological_process	alpha-amino acid biosynthetic process
all1683	GO:0046394	biological_process	carboxylic acid biosynthetic process
all1683	GO:0044283	biological_process	small molecule biosynthetic process
all2531	GO:0051188	biological_process	obsolete cofactor biosynthetic process
all2531	GO:0071941	biological_process	nitrogen cycle metabolic process
all2531	GO:0008150	biological_process	biological_process
all2531	GO:0009399	biological_process	nitrogen fixation
all2531	GO:0006807	biological_process	nitrogen compound metabolic process
all2531	GO:0008152	biological_process	metabolic process
all0355	GO:0009987	biological_process	cellular process
all0355	GO:0032259	biological_process	methylation
all0355	GO:0042254	biological_process	ribosome biogenesis
all0355	GO:0046483	biological_process	heterocycle metabolic process
all0355	GO:0043412	biological_process	macromolecule modification
all0355	GO:0043414	biological_process	macromolecule methylation
all0355	GO:0006807	biological_process	nitrogen compound metabolic process
all0355	GO:0071704	biological_process	organic substance metabolic process
all0355	GO:0000154	biological_process	rRNA modification
all0355	GO:0071840	biological_process	cellular component organization or biogenesis
all0355	GO:0043170	biological_process	macromolecule metabolic process
all0355	GO:0034470	biological_process	ncRNA processing
all0355	GO:1901360	biological_process	organic cyclic compound metabolic process
all0355	GO:0044085	biological_process	cellular component biogenesis
all0355	GO:0031167	biological_process	rRNA methylation
all0355	GO:0090304	biological_process	nucleic acid metabolic process
all0355	GO:0006725	biological_process	cellular aromatic compound metabolic process
all0355	GO:0016070	biological_process	RNA metabolic process
all0355	GO:0016072	biological_process	rRNA metabolic process
all0355	GO:0070475	biological_process	rRNA base methylation
all0355	GO:0044237	biological_process	cellular metabolic process
all0355	GO:0044238	biological_process	primary metabolic process
all0355	GO:0034641	biological_process	cellular nitrogen compound metabolic process
all0355	GO:0022613	biological_process	ribonucleoprotein complex biogenesis
all0355	GO:0008150	biological_process	biological_process
all0355	GO:0008152	biological_process	metabolic process
all0355	GO:0006364	biological_process	rRNA processing
all0355	GO:0010467	biological_process	gene expression
all0355	GO:0034660	biological_process	ncRNA metabolic process
all0355	GO:0044260	biological_process	cellular macromolecule metabolic process
all0355	GO:0001510	biological_process	RNA methylation
all0355	GO:0009451	biological_process	RNA modification
all0355	GO:0006139	biological_process	nucleobase-containing compound metabolic process
all0355	GO:0006396	biological_process	RNA processing
alr3938	GO:0034755	biological_process	iron ion transmembrane transport
alr3938	GO:0009987	biological_process	cellular process
alr3938	GO:0008150	biological_process	biological_process
alr3938	GO:0006810	biological_process	transport
alr3938	GO:0006811	biological_process	ion transport
alr3938	GO:0006812	biological_process	cation transport
alr3938	GO:0098655	biological_process	cation transmembrane transport
alr3938	GO:0051234	biological_process	establishment of localization
alr3938	GO:0098660	biological_process	inorganic ion transmembrane transport
alr3938	GO:0098662	biological_process	inorganic cation transmembrane transport
alr3938	GO:0000041	biological_process	transition metal ion transport
alr3938	GO:0006826	biological_process	iron ion transport
alr3938	GO:0051179	biological_process	localization
alr3938	GO:0034220	biological_process	ion transmembrane transport
alr3938	GO:0055085	biological_process	transmembrane transport
alr3938	GO:0030001	biological_process	metal ion transport
all4713	GO:0005996	biological_process	monosaccharide metabolic process
all4713	GO:0044238	biological_process	primary metabolic process
all4713	GO:0008150	biological_process	biological_process
all4713	GO:0019318	biological_process	hexose metabolic process
all4713	GO:0005975	biological_process	carbohydrate metabolic process
all4713	GO:0008152	biological_process	metabolic process
all4713	GO:0071704	biological_process	organic substance metabolic process
all4713	GO:0044281	biological_process	small molecule metabolic process
all4713	GO:0006012	biological_process	galactose metabolic process
alr3937	GO:0009987	biological_process	cellular process
alr3937	GO:0019725	biological_process	cellular homeostasis
alr3937	GO:0045454	biological_process	cell redox homeostasis
alr3937	GO:0008150	biological_process	biological_process
alr3937	GO:0042592	biological_process	homeostatic process
alr3937	GO:0050789	biological_process	regulation of biological process
alr3937	GO:0050794	biological_process	regulation of cellular process
alr3937	GO:0065007	biological_process	biological regulation
alr3937	GO:0065008	biological_process	regulation of biological quality
alr3921	GO:0009987	biological_process	cellular process
alr3921	GO:0044036	biological_process	cell wall macromolecule metabolic process
alr3921	GO:0044038	biological_process	cell wall macromolecule biosynthetic process
alr3921	GO:0006664	biological_process	glycolipid metabolic process
alr3921	GO:0009225	biological_process	nucleotide-sugar metabolic process
alr3921	GO:0009226	biological_process	nucleotide-sugar biosynthetic process
alr3921	GO:0046349	biological_process	amino sugar biosynthetic process
alr3921	GO:0000270	biological_process	peptidoglycan metabolic process
alr3921	GO:0000271	biological_process	polysaccharide biosynthetic process
alr3921	GO:1901576	biological_process	organic substance biosynthetic process
alr3921	GO:0071704	biological_process	organic substance metabolic process
alr3921	GO:0009245	biological_process	lipid A biosynthetic process
alr3921	GO:0009247	biological_process	glycolipid biosynthetic process
alr3921	GO:0009252	biological_process	peptidoglycan biosynthetic process
alr3921	GO:0090407	biological_process	organophosphate biosynthetic process
alr3921	GO:1901360	biological_process	organic cyclic compound metabolic process
alr3921	GO:0055086	biological_process	nucleobase-containing small molecule metabolic process
alr3921	GO:1901362	biological_process	organic cyclic compound biosynthetic process
alr3921	GO:0042546	biological_process	cell wall biogenesis
alr3921	GO:0044085	biological_process	cellular component biogenesis
alr3921	GO:0009273	biological_process	peptidoglycan-based cell wall biogenesis
alr3921	GO:0006725	biological_process	cellular aromatic compound metabolic process
alr3921	GO:0022603	biological_process	regulation of anatomical structure morphogenesis
alr3921	GO:1901137	biological_process	carbohydrate derivative biosynthetic process
alr3921	GO:0022604	biological_process	regulation of cell morphogenesis
alr3921	GO:0034637	biological_process	cellular carbohydrate biosynthetic process
alr3921	GO:0034641	biological_process	cellular nitrogen compound metabolic process
alr3921	GO:1901135	biological_process	carbohydrate derivative metabolic process
alr3921	GO:0034645	biological_process	cellular macromolecule biosynthetic process
alr3921	GO:0005975	biological_process	carbohydrate metabolic process
alr3921	GO:0005976	biological_process	polysaccharide metabolic process
alr3921	GO:0034654	biological_process	nucleobase-containing compound biosynthetic process
alr3921	GO:0009311	biological_process	oligosaccharide metabolic process
alr3921	GO:0009312	biological_process	oligosaccharide biosynthetic process
alr3921	GO:0009058	biological_process	biosynthetic process
alr3921	GO:0009059	biological_process	macromolecule biosynthetic process
alr3921	GO:0050789	biological_process	regulation of biological process
alr3921	GO:0050793	biological_process	regulation of developmental process
alr3921	GO:0071555	biological_process	cell wall organization
alr3921	GO:0071554	biological_process	cell wall organization or biogenesis
alr3921	GO:0046467	biological_process	membrane lipid biosynthetic process
alr3921	GO:0006022	biological_process	aminoglycan metabolic process
alr3921	GO:0000902	biological_process	cell morphogenesis
alr3921	GO:0006023	biological_process	aminoglycan biosynthetic process
alr3921	GO:0006024	biological_process	glycosaminoglycan biosynthetic process
alr3921	GO:1903509	biological_process	liposaccharide metabolic process
alr3921	GO:0006793	biological_process	phosphorus metabolic process
alr3921	GO:0006796	biological_process	phosphate-containing compound metabolic process
alr3921	GO:0009103	biological_process	lipopolysaccharide biosynthetic process
alr3921	GO:0046483	biological_process	heterocycle metabolic process
alr3921	GO:0006807	biological_process	nitrogen compound metabolic process
alr3921	GO:0006040	biological_process	amino sugar metabolic process
alr3921	GO:0033692	biological_process	cellular polysaccharide biosynthetic process
alr3921	GO:0046493	biological_process	lipid A metabolic process
alr3921	GO:0006047	biological_process	UDP-N-acetylglucosamine metabolic process
alr3921	GO:0006048	biological_process	UDP-N-acetylglucosamine biosynthetic process
alr3921	GO:0071840	biological_process	cellular component organization or biogenesis
alr3921	GO:0043170	biological_process	macromolecule metabolic process
alr3921	GO:0008610	biological_process	lipid biosynthetic process
alr3921	GO:0008360	biological_process	regulation of cell shape
alr3921	GO:0016043	biological_process	cellular component organization
alr3921	GO:0045229	biological_process	external encapsulating structure organization
alr3921	GO:0016051	biological_process	carbohydrate biosynthetic process
alr3921	GO:0009653	biological_process	anatomical structure morphogenesis
alr3921	GO:0019637	biological_process	organophosphate metabolic process
alr3921	GO:0070589	biological_process	cellular component macromolecule biosynthetic process
alr3921	GO:1901269	biological_process	lipooligosaccharide metabolic process
alr3921	GO:1901271	biological_process	lipooligosaccharide biosynthetic process
alr3921	GO:0044237	biological_process	cellular metabolic process
alr3921	GO:0008653	biological_process	lipopolysaccharide metabolic process
alr3921	GO:0044238	biological_process	primary metabolic process
alr3921	GO:0008654	biological_process	phospholipid biosynthetic process
alr3921	GO:0018130	biological_process	heterocycle biosynthetic process
alr3921	GO:0008150	biological_process	biological_process
alr3921	GO:0008152	biological_process	metabolic process
alr3921	GO:0048856	biological_process	anatomical structure development
alr3921	GO:0044249	biological_process	cellular biosynthetic process
alr3921	GO:0044255	biological_process	cellular lipid metabolic process
alr3921	GO:1901564	biological_process	organonitrogen compound metabolic process
alr3921	GO:1901566	biological_process	organonitrogen compound biosynthetic process
alr3921	GO:0044260	biological_process	cellular macromolecule metabolic process
alr3921	GO:0006629	biological_process	lipid metabolic process
alr3921	GO:0044262	biological_process	cellular carbohydrate metabolic process
alr3921	GO:0044264	biological_process	cellular polysaccharide metabolic process
alr3921	GO:0019438	biological_process	aromatic compound biosynthetic process
alr3921	GO:0044271	biological_process	cellular nitrogen compound biosynthetic process
alr3921	GO:0065007	biological_process	biological regulation
alr3921	GO:0065008	biological_process	regulation of biological quality
alr3921	GO:0006643	biological_process	membrane lipid metabolic process
alr3921	GO:0006644	biological_process	phospholipid metabolic process
alr3921	GO:0032502	biological_process	developmental process
alr3921	GO:0044281	biological_process	small molecule metabolic process
alr3921	GO:0006139	biological_process	nucleobase-containing compound metabolic process
alr3921	GO:0030203	biological_process	glycosaminoglycan metabolic process
alr7048	GO:0006464	biological_process	cellular protein modification process
alr7048	GO:1901564	biological_process	organonitrogen compound metabolic process
alr7048	GO:0043170	biological_process	macromolecule metabolic process
alr7048	GO:0009987	biological_process	cellular process
alr7048	GO:0044260	biological_process	cellular macromolecule metabolic process
alr7048	GO:0006471	biological_process	protein ADP-ribosylation
alr7048	GO:0044267	biological_process	cellular protein metabolic process
alr7048	GO:0044237	biological_process	cellular metabolic process
alr7048	GO:0044238	biological_process	primary metabolic process
alr7048	GO:0019538	biological_process	protein metabolic process
alr7048	GO:0036211	biological_process	protein modification process
alr7048	GO:0043412	biological_process	macromolecule modification
alr7048	GO:0008150	biological_process	biological_process
alr7048	GO:0006807	biological_process	nitrogen compound metabolic process
alr7048	GO:0008152	biological_process	metabolic process
alr7048	GO:0071704	biological_process	organic substance metabolic process
alr1742	GO:0009987	biological_process	cellular process
alr1742	GO:0008150	biological_process	biological_process
alr1742	GO:0006457	biological_process	protein folding
all3880	GO:0043170	biological_process	macromolecule metabolic process
all3880	GO:0009987	biological_process	cellular process
all3880	GO:0044260	biological_process	cellular macromolecule metabolic process
all3880	GO:0044237	biological_process	cellular metabolic process
all3880	GO:0008150	biological_process	biological_process
all3880	GO:0008152	biological_process	metabolic process
all3880	GO:0071704	biological_process	organic substance metabolic process
all1693	GO:0009987	biological_process	cellular process
all1693	GO:0006793	biological_process	phosphorus metabolic process
all1693	GO:0006796	biological_process	phosphate-containing compound metabolic process
all1693	GO:1901576	biological_process	organic substance biosynthetic process
all1693	GO:0046486	biological_process	glycerolipid metabolic process
all1693	GO:0071704	biological_process	organic substance metabolic process
all1693	GO:1901575	biological_process	organic substance catabolic process
all1693	GO:0008610	biological_process	lipid biosynthetic process
all1693	GO:0052646	biological_process	alditol phosphate metabolic process
all1693	GO:0090407	biological_process	organophosphate biosynthetic process
all1693	GO:0019637	biological_process	organophosphate metabolic process
all1693	GO:0006072	biological_process	glycerol-3-phosphate metabolic process
all1693	GO:1901137	biological_process	carbohydrate derivative biosynthetic process
all1693	GO:0044237	biological_process	cellular metabolic process
all1693	GO:1901136	biological_process	carbohydrate derivative catabolic process
all1693	GO:0044238	biological_process	primary metabolic process
all1693	GO:0008654	biological_process	phospholipid biosynthetic process
all1693	GO:1901135	biological_process	carbohydrate derivative metabolic process
all1693	GO:0008150	biological_process	biological_process
all1693	GO:0046167	biological_process	glycerol-3-phosphate biosynthetic process
all1693	GO:0005975	biological_process	carbohydrate metabolic process
all1693	GO:0008152	biological_process	metabolic process
all1693	GO:0046168	biological_process	glycerol-3-phosphate catabolic process
all1693	GO:0044249	biological_process	cellular biosynthetic process
all1693	GO:0044255	biological_process	cellular lipid metabolic process
all1693	GO:0009056	biological_process	catabolic process
all1693	GO:0009058	biological_process	biosynthetic process
all1693	GO:0046434	biological_process	organophosphate catabolic process
all1693	GO:0006629	biological_process	lipid metabolic process
all1693	GO:0006644	biological_process	phospholipid metabolic process
all1693	GO:0006650	biological_process	glycerophospholipid metabolic process
all1694	GO:0006464	biological_process	cellular protein modification process
all1694	GO:0009987	biological_process	cellular process
all1694	GO:0044237	biological_process	cellular metabolic process
all1694	GO:0044238	biological_process	primary metabolic process
all1694	GO:0018193	biological_process	peptidyl-amino acid modification
all1694	GO:0019538	biological_process	protein metabolic process
all1694	GO:0043412	biological_process	macromolecule modification
all1694	GO:0051604	biological_process	protein maturation
all1694	GO:0008150	biological_process	biological_process
all1694	GO:0006807	biological_process	nitrogen compound metabolic process
all1694	GO:0008152	biological_process	metabolic process
all1694	GO:0071704	biological_process	organic substance metabolic process
all1694	GO:0018205	biological_process	peptidyl-lysine modification
all1694	GO:0009249	biological_process	protein lipoylation
all1694	GO:1901564	biological_process	organonitrogen compound metabolic process
all1694	GO:0043170	biological_process	macromolecule metabolic process
all1694	GO:0010467	biological_process	gene expression
all1694	GO:0044260	biological_process	cellular macromolecule metabolic process
all1694	GO:0044267	biological_process	cellular protein metabolic process
all1694	GO:0036211	biological_process	protein modification process
all1695	GO:0009058	biological_process	biosynthetic process
all1695	GO:0008150	biological_process	biological_process
all1695	GO:0008152	biological_process	metabolic process
all3876	GO:0009987	biological_process	cellular process
all3876	GO:0006725	biological_process	cellular aromatic compound metabolic process
all3876	GO:0044237	biological_process	cellular metabolic process
all3876	GO:0034641	biological_process	cellular nitrogen compound metabolic process
all3876	GO:0018130	biological_process	heterocycle biosynthetic process
all3876	GO:0009235	biological_process	cobalamin metabolic process
all3876	GO:0046483	biological_process	heterocycle metabolic process
all3876	GO:0009236	biological_process	cobalamin biosynthetic process
all3876	GO:1901576	biological_process	organic substance biosynthetic process
all3876	GO:0008150	biological_process	biological_process
all3876	GO:0009110	biological_process	vitamin biosynthetic process
all3876	GO:0006807	biological_process	nitrogen compound metabolic process
all3876	GO:0008152	biological_process	metabolic process
all3876	GO:0071704	biological_process	organic substance metabolic process
all3876	GO:0044249	biological_process	cellular biosynthetic process
all3876	GO:1901564	biological_process	organonitrogen compound metabolic process
all3876	GO:0009058	biological_process	biosynthetic process
all3876	GO:1901566	biological_process	organonitrogen compound biosynthetic process
all3876	GO:1901360	biological_process	organic cyclic compound metabolic process
all3876	GO:0006766	biological_process	vitamin metabolic process
all3876	GO:0019438	biological_process	aromatic compound biosynthetic process
all3876	GO:0006767	biological_process	water-soluble vitamin metabolic process
all3876	GO:0044271	biological_process	cellular nitrogen compound biosynthetic process
all3876	GO:1901362	biological_process	organic cyclic compound biosynthetic process
all3876	GO:0033013	biological_process	tetrapyrrole metabolic process
all3876	GO:0033014	biological_process	tetrapyrrole biosynthetic process
all3876	GO:0044281	biological_process	small molecule metabolic process
all3876	GO:0044283	biological_process	small molecule biosynthetic process
all3876	GO:0042364	biological_process	water-soluble vitamin biosynthetic process
all2544	GO:0009987	biological_process	cellular process
all2544	GO:0006725	biological_process	cellular aromatic compound metabolic process
all2544	GO:0044237	biological_process	cellular metabolic process
all2544	GO:0034641	biological_process	cellular nitrogen compound metabolic process
all2544	GO:0018130	biological_process	heterocycle biosynthetic process
all2544	GO:0009235	biological_process	cobalamin metabolic process
all2544	GO:0046483	biological_process	heterocycle metabolic process
all2544	GO:0009236	biological_process	cobalamin biosynthetic process
all2544	GO:1901576	biological_process	organic substance biosynthetic process
all2544	GO:0008150	biological_process	biological_process
all2544	GO:0009110	biological_process	vitamin biosynthetic process
all2544	GO:0006807	biological_process	nitrogen compound metabolic process
all2544	GO:0008152	biological_process	metabolic process
all2544	GO:0071704	biological_process	organic substance metabolic process
all2544	GO:0044249	biological_process	cellular biosynthetic process
all2544	GO:1901564	biological_process	organonitrogen compound metabolic process
all2544	GO:0009058	biological_process	biosynthetic process
all2544	GO:1901566	biological_process	organonitrogen compound biosynthetic process
all2544	GO:1901360	biological_process	organic cyclic compound metabolic process
all2544	GO:0006766	biological_process	vitamin metabolic process
all2544	GO:0019438	biological_process	aromatic compound biosynthetic process
all2544	GO:0006767	biological_process	water-soluble vitamin metabolic process
all2544	GO:0044271	biological_process	cellular nitrogen compound biosynthetic process
all2544	GO:1901362	biological_process	organic cyclic compound biosynthetic process
all2544	GO:0033013	biological_process	tetrapyrrole metabolic process
all2544	GO:0033014	biological_process	tetrapyrrole biosynthetic process
all2544	GO:0044281	biological_process	small molecule metabolic process
all2544	GO:0044283	biological_process	small molecule biosynthetic process
all2544	GO:0042364	biological_process	water-soluble vitamin biosynthetic process
alr3925	GO:0009987	biological_process	cellular process
alr3925	GO:0044237	biological_process	cellular metabolic process
alr3925	GO:0034645	biological_process	cellular macromolecule biosynthetic process
alr3925	GO:1901576	biological_process	organic substance biosynthetic process
alr3925	GO:0008150	biological_process	biological_process
alr3925	GO:0008152	biological_process	metabolic process
alr3925	GO:0071704	biological_process	organic substance metabolic process
alr3925	GO:0044249	biological_process	cellular biosynthetic process
alr3925	GO:0043170	biological_process	macromolecule metabolic process
alr3925	GO:0009058	biological_process	biosynthetic process
alr3925	GO:0009059	biological_process	macromolecule biosynthetic process
alr3925	GO:0044260	biological_process	cellular macromolecule metabolic process
alr3925	GO:0006260	biological_process	DNA replication
all4723	GO:0009987	biological_process	cellular process
all4723	GO:0006412	biological_process	translation
all4723	GO:0006418	biological_process	tRNA aminoacylation for protein translation
all4723	GO:0046483	biological_process	heterocycle metabolic process
all4723	GO:1901576	biological_process	organic substance biosynthetic process
all4723	GO:0006807	biological_process	nitrogen compound metabolic process
all4723	GO:0071704	biological_process	organic substance metabolic process
all4723	GO:0043038	biological_process	amino acid activation
all4723	GO:0043039	biological_process	tRNA aminoacylation
all4723	GO:0043170	biological_process	macromolecule metabolic process
all4723	GO:0006435	biological_process	threonyl-tRNA aminoacylation
all4723	GO:0043043	biological_process	peptide biosynthetic process
all4723	GO:0019752	biological_process	carboxylic acid metabolic process
all4723	GO:0043436	biological_process	oxoacid metabolic process
all4723	GO:1901360	biological_process	organic cyclic compound metabolic process
all4723	GO:0090304	biological_process	nucleic acid metabolic process
all4723	GO:0006082	biological_process	organic acid metabolic process
all4723	GO:0006725	biological_process	cellular aromatic compound metabolic process
all4723	GO:0016070	biological_process	RNA metabolic process
all4723	GO:0044237	biological_process	cellular metabolic process
all4723	GO:0044238	biological_process	primary metabolic process
all4723	GO:0034641	biological_process	cellular nitrogen compound metabolic process
all4723	GO:0019538	biological_process	protein metabolic process
all4723	GO:0043603	biological_process	cellular amide metabolic process
all4723	GO:0043604	biological_process	amide biosynthetic process
all4723	GO:0034645	biological_process	cellular macromolecule biosynthetic process
all4723	GO:0008150	biological_process	biological_process
all4723	GO:0008152	biological_process	metabolic process
all4723	GO:0044249	biological_process	cellular biosynthetic process
all4723	GO:1901564	biological_process	organonitrogen compound metabolic process
all4723	GO:0009058	biological_process	biosynthetic process
all4723	GO:0010467	biological_process	gene expression
all4723	GO:0009059	biological_process	macromolecule biosynthetic process
all4723	GO:1901566	biological_process	organonitrogen compound biosynthetic process
all4723	GO:0044260	biological_process	cellular macromolecule metabolic process
all4723	GO:0034660	biological_process	ncRNA metabolic process
all4723	GO:0044267	biological_process	cellular protein metabolic process
all4723	GO:0044271	biological_process	cellular nitrogen compound biosynthetic process
all4723	GO:0006518	biological_process	peptide metabolic process
all4723	GO:0006520	biological_process	cellular amino acid metabolic process
all4723	GO:0044281	biological_process	small molecule metabolic process
all4723	GO:0006139	biological_process	nucleobase-containing compound metabolic process
all4723	GO:0006399	biological_process	tRNA metabolic process
all3879	GO:1901576	biological_process	organic substance biosynthetic process
all3879	GO:0008150	biological_process	biological_process
all3879	GO:0008152	biological_process	metabolic process
all3879	GO:0071704	biological_process	organic substance metabolic process
all3879	GO:0043170	biological_process	macromolecule metabolic process
all3879	GO:0009058	biological_process	biosynthetic process
all3879	GO:0009059	biological_process	macromolecule biosynthetic process
alr0882	GO:0050896	biological_process	response to stimulus
alr0882	GO:0008150	biological_process	biological_process
alr0882	GO:0006950	biological_process	response to stress
all1220	GO:0042592	biological_process	homeostatic process
all1220	GO:0009987	biological_process	cellular process
all1220	GO:0050789	biological_process	regulation of biological process
all1220	GO:0050794	biological_process	regulation of cellular process
all1220	GO:0019725	biological_process	cellular homeostasis
all1220	GO:0045454	biological_process	cell redox homeostasis
all1220	GO:0065007	biological_process	biological regulation
all1220	GO:0065008	biological_process	regulation of biological quality
all1220	GO:0008150	biological_process	biological_process
all3401	GO:0009987	biological_process	cellular process
all3401	GO:1901576	biological_process	organic substance biosynthetic process
all3401	GO:0006807	biological_process	nitrogen compound metabolic process
all3401	GO:0008216	biological_process	spermidine metabolic process
all3401	GO:0071704	biological_process	organic substance metabolic process
all3401	GO:1901575	biological_process	organic substance catabolic process
all3401	GO:0042401	biological_process	cellular biogenic amine biosynthetic process
all3401	GO:0019752	biological_process	carboxylic acid metabolic process
all3401	GO:0043436	biological_process	oxoacid metabolic process
all3401	GO:0006576	biological_process	cellular biogenic amine metabolic process
all3401	GO:0016054	biological_process	organic acid catabolic process
all3401	GO:1901605	biological_process	alpha-amino acid metabolic process
all3401	GO:1901606	biological_process	alpha-amino acid catabolic process
all3401	GO:0046395	biological_process	carboxylic acid catabolic process
all3401	GO:0006082	biological_process	organic acid metabolic process
all3401	GO:0006595	biological_process	polyamine metabolic process
all3401	GO:0006596	biological_process	polyamine biosynthetic process
all3401	GO:0044106	biological_process	cellular amine metabolic process
all3401	GO:0044237	biological_process	cellular metabolic process
all3401	GO:0044238	biological_process	primary metabolic process
all3401	GO:0034641	biological_process	cellular nitrogen compound metabolic process
all3401	GO:0008150	biological_process	biological_process
all3401	GO:0008152	biological_process	metabolic process
all3401	GO:0044248	biological_process	cellular catabolic process
all3401	GO:0044249	biological_process	cellular biosynthetic process
all3401	GO:0009308	biological_process	amine metabolic process
all3401	GO:0009309	biological_process	amine biosynthetic process
all3401	GO:0009056	biological_process	catabolic process
all3401	GO:1901565	biological_process	organonitrogen compound catabolic process
all3401	GO:1901564	biological_process	organonitrogen compound metabolic process
all3401	GO:0009058	biological_process	biosynthetic process
all3401	GO:1901566	biological_process	organonitrogen compound biosynthetic process
all3401	GO:0008295	biological_process	spermidine biosynthetic process
all3401	GO:0009063	biological_process	cellular amino acid catabolic process
all3401	GO:0009064	biological_process	glutamine family amino acid metabolic process
all3401	GO:0009065	biological_process	glutamine family amino acid catabolic process
all3401	GO:0044271	biological_process	cellular nitrogen compound biosynthetic process
all3401	GO:0006520	biological_process	cellular amino acid metabolic process
all3401	GO:0044281	biological_process	small molecule metabolic process
all3401	GO:0044282	biological_process	small molecule catabolic process
all3401	GO:0006525	biological_process	arginine metabolic process
all3401	GO:0006527	biological_process	arginine catabolic process
all0376	GO:0009987	biological_process	cellular process
all0376	GO:0044237	biological_process	cellular metabolic process
all0376	GO:0034637	biological_process	cellular carbohydrate biosynthetic process
all0376	GO:0044238	biological_process	primary metabolic process
all0376	GO:0046351	biological_process	disaccharide biosynthetic process
all0376	GO:1901576	biological_process	organic substance biosynthetic process
all0376	GO:0008150	biological_process	biological_process
all0376	GO:0005975	biological_process	carbohydrate metabolic process
all0376	GO:0008152	biological_process	metabolic process
all0376	GO:0071704	biological_process	organic substance metabolic process
all0376	GO:0044249	biological_process	cellular biosynthetic process
all0376	GO:0009311	biological_process	oligosaccharide metabolic process
all0376	GO:0005984	biological_process	disaccharide metabolic process
all0376	GO:0009312	biological_process	oligosaccharide biosynthetic process
all0376	GO:0005985	biological_process	sucrose metabolic process
all0376	GO:0005986	biological_process	sucrose biosynthetic process
all0376	GO:0009058	biological_process	biosynthetic process
all0376	GO:0044262	biological_process	cellular carbohydrate metabolic process
all0376	GO:0016051	biological_process	carbohydrate biosynthetic process
asl3860	GO:0042592	biological_process	homeostatic process
asl3860	GO:0009987	biological_process	cellular process
asl3860	GO:0050789	biological_process	regulation of biological process
asl3860	GO:0050794	biological_process	regulation of cellular process
asl3860	GO:0019725	biological_process	cellular homeostasis
asl3860	GO:0045454	biological_process	cell redox homeostasis
asl3860	GO:0065007	biological_process	biological regulation
asl3860	GO:0065008	biological_process	regulation of biological quality
asl3860	GO:0008150	biological_process	biological_process
alr0874	GO:0071941	biological_process	nitrogen cycle metabolic process
alr0874	GO:0008150	biological_process	biological_process
alr0874	GO:0006807	biological_process	nitrogen compound metabolic process
alr0874	GO:0008152	biological_process	metabolic process
alr0874	GO:0009399	biological_process	nitrogen fixation
alr7025	GO:0090304	biological_process	nucleic acid metabolic process
alr7025	GO:0009987	biological_process	cellular process
alr7025	GO:0032196	biological_process	transposition
alr7025	GO:0006725	biological_process	cellular aromatic compound metabolic process
alr7025	GO:0044237	biological_process	cellular metabolic process
alr7025	GO:0044238	biological_process	primary metabolic process
alr7025	GO:0034641	biological_process	cellular nitrogen compound metabolic process
alr7025	GO:0046483	biological_process	heterocycle metabolic process
alr7025	GO:0008150	biological_process	biological_process
alr7025	GO:0006807	biological_process	nitrogen compound metabolic process
alr7025	GO:0008152	biological_process	metabolic process
alr7025	GO:0071704	biological_process	organic substance metabolic process
alr7025	GO:0043170	biological_process	macromolecule metabolic process
alr7025	GO:0044260	biological_process	cellular macromolecule metabolic process
alr7025	GO:0006310	biological_process	DNA recombination
alr7025	GO:0006313	biological_process	transposition, DNA-mediated
alr7025	GO:1901360	biological_process	organic cyclic compound metabolic process
alr7025	GO:0006259	biological_process	DNA metabolic process
alr7025	GO:0006139	biological_process	nucleobase-containing compound metabolic process
all0390	GO:1901564	biological_process	organonitrogen compound metabolic process
all0390	GO:0009058	biological_process	biosynthetic process
all0390	GO:0043043	biological_process	peptide biosynthetic process
all0390	GO:0009987	biological_process	cellular process
all0390	GO:1901566	biological_process	organonitrogen compound biosynthetic process
all0390	GO:0019748	biological_process	secondary metabolic process
all0390	GO:0044550	biological_process	secondary metabolite biosynthetic process
all0390	GO:0044237	biological_process	cellular metabolic process
all0390	GO:0044271	biological_process	cellular nitrogen compound biosynthetic process
all0390	GO:0019184	biological_process	nonribosomal peptide biosynthetic process
all0390	GO:0034641	biological_process	cellular nitrogen compound metabolic process
all0390	GO:0043603	biological_process	cellular amide metabolic process
all0390	GO:0043604	biological_process	amide biosynthetic process
all0390	GO:0009237	biological_process	siderophore metabolic process
all0390	GO:1901576	biological_process	organic substance biosynthetic process
all0390	GO:0008150	biological_process	biological_process
all0390	GO:0006518	biological_process	peptide metabolic process
all0390	GO:0006807	biological_process	nitrogen compound metabolic process
all0390	GO:0008152	biological_process	metabolic process
all0390	GO:0071704	biological_process	organic substance metabolic process
all0390	GO:0044249	biological_process	cellular biosynthetic process
all0390	GO:0019290	biological_process	siderophore biosynthetic process
all4750	GO:0009987	biological_process	cellular process
all4750	GO:0051716	biological_process	cellular response to stimulus
all4750	GO:0032774	biological_process	RNA biosynthetic process
all4750	GO:0023052	biological_process	signaling
all4750	GO:1903506	biological_process	regulation of nucleic acid-templated transcription
all4750	GO:0046483	biological_process	heterocycle metabolic process
all4750	GO:0019219	biological_process	regulation of nucleobase-containing compound metabolic process
all4750	GO:1901576	biological_process	organic substance biosynthetic process
all4750	GO:0019222	biological_process	regulation of metabolic process
all4750	GO:0006807	biological_process	nitrogen compound metabolic process
all4750	GO:0071704	biological_process	organic substance metabolic process
all4750	GO:0000160	biological_process	phosphorelay signal transduction system
all4750	GO:0009889	biological_process	regulation of biosynthetic process
all4750	GO:0043170	biological_process	macromolecule metabolic process
all4750	GO:1901360	biological_process	organic cyclic compound metabolic process
all4750	GO:1901362	biological_process	organic cyclic compound biosynthetic process
all4750	GO:0051252	biological_process	regulation of RNA metabolic process
all4750	GO:0010556	biological_process	regulation of macromolecule biosynthetic process
all4750	GO:0090304	biological_process	nucleic acid metabolic process
all4750	GO:0006725	biological_process	cellular aromatic compound metabolic process
all4750	GO:0016070	biological_process	RNA metabolic process
all4750	GO:0044237	biological_process	cellular metabolic process
all4750	GO:0044238	biological_process	primary metabolic process
all4750	GO:0006351	biological_process	transcription, DNA-templated
all4750	GO:0050896	biological_process	response to stimulus
all4750	GO:0034641	biological_process	cellular nitrogen compound metabolic process
all4750	GO:0018130	biological_process	heterocycle biosynthetic process
all4750	GO:0006355	biological_process	regulation of transcription, DNA-templated
all4750	GO:0034645	biological_process	cellular macromolecule biosynthetic process
all4750	GO:0008150	biological_process	biological_process
all4750	GO:0008152	biological_process	metabolic process
all4750	GO:0044249	biological_process	cellular biosynthetic process
all4750	GO:0031323	biological_process	regulation of cellular metabolic process
all4750	GO:0080090	biological_process	regulation of primary metabolic process
all4750	GO:0034654	biological_process	nucleobase-containing compound biosynthetic process
all4750	GO:0031326	biological_process	regulation of cellular biosynthetic process
all4750	GO:0060255	biological_process	regulation of macromolecule metabolic process
all4750	GO:0009058	biological_process	biosynthetic process
all4750	GO:0010467	biological_process	gene expression
all4750	GO:0009059	biological_process	macromolecule biosynthetic process
all4750	GO:0051171	biological_process	regulation of nitrogen compound metabolic process
all4750	GO:0035556	biological_process	intracellular signal transduction
all4750	GO:0044260	biological_process	cellular macromolecule metabolic process
all4750	GO:0010468	biological_process	regulation of gene expression
all4750	GO:0050789	biological_process	regulation of biological process
all4750	GO:0050794	biological_process	regulation of cellular process
all4750	GO:2001141	biological_process	regulation of RNA biosynthetic process
all4750	GO:0019438	biological_process	aromatic compound biosynthetic process
all4750	GO:2000112	biological_process	regulation of cellular macromolecule biosynthetic process
all4750	GO:0065007	biological_process	biological regulation
all4750	GO:0044271	biological_process	cellular nitrogen compound biosynthetic process
all4750	GO:0007154	biological_process	cell communication
all4750	GO:0097659	biological_process	nucleic acid-templated transcription
all4750	GO:0006139	biological_process	nucleobase-containing compound metabolic process
all4750	GO:0007165	biological_process	signal transduction
all0394	GO:1901564	biological_process	organonitrogen compound metabolic process
all0394	GO:0009058	biological_process	biosynthetic process
all0394	GO:0043043	biological_process	peptide biosynthetic process
all0394	GO:0009987	biological_process	cellular process
all0394	GO:1901566	biological_process	organonitrogen compound biosynthetic process
all0394	GO:0019748	biological_process	secondary metabolic process
all0394	GO:0044550	biological_process	secondary metabolite biosynthetic process
all0394	GO:0044237	biological_process	cellular metabolic process
all0394	GO:0044271	biological_process	cellular nitrogen compound biosynthetic process
all0394	GO:0019184	biological_process	nonribosomal peptide biosynthetic process
all0394	GO:0034641	biological_process	cellular nitrogen compound metabolic process
all0394	GO:0043603	biological_process	cellular amide metabolic process
all0394	GO:0043604	biological_process	amide biosynthetic process
all0394	GO:0009237	biological_process	siderophore metabolic process
all0394	GO:1901576	biological_process	organic substance biosynthetic process
all0394	GO:0008150	biological_process	biological_process
all0394	GO:0006518	biological_process	peptide metabolic process
all0394	GO:0006807	biological_process	nitrogen compound metabolic process
all0394	GO:0008152	biological_process	metabolic process
all0394	GO:0071704	biological_process	organic substance metabolic process
all0394	GO:0044249	biological_process	cellular biosynthetic process
all0394	GO:0019290	biological_process	siderophore biosynthetic process
all2563	GO:0009987	biological_process	cellular process
all2563	GO:0006793	biological_process	phosphorus metabolic process
all2563	GO:0055114	biological_process	oxidation-reduction process
all2563	GO:0006091	biological_process	generation of precursor metabolites and energy
all2563	GO:0006796	biological_process	phosphate-containing compound metabolic process
all2563	GO:0044237	biological_process	cellular metabolic process
all2563	GO:0044238	biological_process	primary metabolic process
all2563	GO:0006098	biological_process	pentose-phosphate shunt
all2563	GO:1901135	biological_process	carbohydrate derivative metabolic process
all2563	GO:0006739	biological_process	NADP metabolic process
all2563	GO:0006740	biological_process	NADPH regeneration
all2563	GO:0051156	biological_process	glucose 6-phosphate metabolic process
all2563	GO:0008150	biological_process	biological_process
all2563	GO:0005975	biological_process	carbohydrate metabolic process
all2563	GO:0008152	biological_process	metabolic process
all2563	GO:0071704	biological_process	organic substance metabolic process
all2563	GO:0019637	biological_process	organophosphate metabolic process
all0385	GO:0032259	biological_process	methylation
all0385	GO:0008150	biological_process	biological_process
all0385	GO:0008152	biological_process	metabolic process
all2567	GO:0008150	biological_process	biological_process
all2567	GO:0005975	biological_process	carbohydrate metabolic process
all2567	GO:0008152	biological_process	metabolic process
all2567	GO:0071704	biological_process	organic substance metabolic process
all2567	GO:0044238	biological_process	primary metabolic process
all2566	GO:0009987	biological_process	cellular process
all2566	GO:0006793	biological_process	phosphorus metabolic process
all2566	GO:0006796	biological_process	phosphate-containing compound metabolic process
all2566	GO:0032787	biological_process	monocarboxylic acid metabolic process
all2566	GO:0046483	biological_process	heterocycle metabolic process
all2566	GO:0006163	biological_process	purine nucleotide metabolic process
all2566	GO:0006165	biological_process	nucleoside diphosphate phosphorylation
all2566	GO:0006807	biological_process	nitrogen compound metabolic process
all2566	GO:0071704	biological_process	organic substance metabolic process
all2566	GO:1901575	biological_process	organic substance catabolic process
all2566	GO:0009117	biological_process	nucleotide metabolic process
all2566	GO:0019752	biological_process	carboxylic acid metabolic process
all2566	GO:0009259	biological_process	ribonucleotide metabolic process
all2566	GO:0043436	biological_process	oxoacid metabolic process
all2566	GO:0009132	biological_process	nucleoside diphosphate metabolic process
all2566	GO:1901360	biological_process	organic cyclic compound metabolic process
all2566	GO:0055086	biological_process	nucleobase-containing small molecule metabolic process
all2566	GO:0009135	biological_process	purine nucleoside diphosphate metabolic process
all2566	GO:0016052	biological_process	carbohydrate catabolic process
all2566	GO:0019637	biological_process	organophosphate metabolic process
all2566	GO:0016310	biological_process	phosphorylation
all2566	GO:0009150	biological_process	purine ribonucleotide metabolic process
all2566	GO:0006082	biological_process	organic acid metabolic process
all2566	GO:0006725	biological_process	cellular aromatic compound metabolic process
all2566	GO:0072521	biological_process	purine-containing compound metabolic process
all2566	GO:0006090	biological_process	pyruvate metabolic process
all2566	GO:0006091	biological_process	generation of precursor metabolites and energy
all2566	GO:0044237	biological_process	cellular metabolic process
all2566	GO:0044238	biological_process	primary metabolic process
all2566	GO:0046031	biological_process	ADP metabolic process
all2566	GO:0006096	biological_process	glycolytic process
all2566	GO:0034641	biological_process	cellular nitrogen compound metabolic process
all2566	GO:1901135	biological_process	carbohydrate derivative metabolic process
all2566	GO:0046034	biological_process	ATP metabolic process
all2566	GO:0008150	biological_process	biological_process
all2566	GO:0005975	biological_process	carbohydrate metabolic process
all2566	GO:0008152	biological_process	metabolic process
all2566	GO:0046939	biological_process	nucleotide phosphorylation
all2566	GO:0009179	biological_process	purine ribonucleoside diphosphate metabolic process
all2566	GO:0009056	biological_process	catabolic process
all2566	GO:0006753	biological_process	nucleoside phosphate metabolic process
all2566	GO:1901564	biological_process	organonitrogen compound metabolic process
all2566	GO:0009185	biological_process	ribonucleoside diphosphate metabolic process
all2566	GO:0006757	biological_process	ATP generation from ADP
all2566	GO:0005996	biological_process	monosaccharide metabolic process
all2566	GO:0019693	biological_process	ribose phosphate metabolic process
all2566	GO:0006006	biological_process	glucose metabolic process
all2566	GO:0019318	biological_process	hexose metabolic process
all2566	GO:0044281	biological_process	small molecule metabolic process
all2566	GO:0006139	biological_process	nucleobase-containing compound metabolic process
alr1712	GO:0009987	biological_process	cellular process
alr1712	GO:0044237	biological_process	cellular metabolic process
alr1712	GO:0044238	biological_process	primary metabolic process
alr1712	GO:0019538	biological_process	protein metabolic process
alr1712	GO:0051604	biological_process	protein maturation
alr1712	GO:0008150	biological_process	biological_process
alr1712	GO:0006807	biological_process	nitrogen compound metabolic process
alr1712	GO:0008152	biological_process	metabolic process
alr1712	GO:0071704	biological_process	organic substance metabolic process
alr1712	GO:1901564	biological_process	organonitrogen compound metabolic process
alr1712	GO:0043170	biological_process	macromolecule metabolic process
alr1712	GO:0071586	biological_process	CAAX-box protein processing
alr1712	GO:0010467	biological_process	gene expression
alr1712	GO:0044260	biological_process	cellular macromolecule metabolic process
alr1712	GO:0016485	biological_process	protein processing
alr1712	GO:0044267	biological_process	cellular protein metabolic process
alr1712	GO:0006508	biological_process	proteolysis
alr1712	GO:0080120	biological_process	CAAX-box protein maturation
all2970	GO:0009987	biological_process	cellular process
all2970	GO:0055114	biological_process	oxidation-reduction process
all2970	GO:0006091	biological_process	generation of precursor metabolites and energy
all2970	GO:0044237	biological_process	cellular metabolic process
all2970	GO:0022900	biological_process	electron transport chain
all2970	GO:0008150	biological_process	biological_process
all2970	GO:0008152	biological_process	metabolic process
alr1715	GO:0051234	biological_process	establishment of localization
alr1715	GO:0051179	biological_process	localization
alr1715	GO:0030001	biological_process	metal ion transport
alr1715	GO:0008150	biological_process	biological_process
alr1715	GO:0006810	biological_process	transport
alr1715	GO:0006811	biological_process	ion transport
alr1715	GO:0006812	biological_process	cation transport
all1643	GO:0006082	biological_process	organic acid metabolic process
all1643	GO:0009987	biological_process	cellular process
all1643	GO:0072330	biological_process	monocarboxylic acid biosynthetic process
all1643	GO:0044237	biological_process	cellular metabolic process
all1643	GO:0044238	biological_process	primary metabolic process
all1643	GO:0032787	biological_process	monocarboxylic acid metabolic process
all1643	GO:1901576	biological_process	organic substance biosynthetic process
all1643	GO:0008150	biological_process	biological_process
all1643	GO:0008152	biological_process	metabolic process
all1643	GO:0071704	biological_process	organic substance metabolic process
all1643	GO:0044249	biological_process	cellular biosynthetic process
all1643	GO:0044255	biological_process	cellular lipid metabolic process
all1643	GO:0008610	biological_process	lipid biosynthetic process
all1643	GO:0009058	biological_process	biosynthetic process
all1643	GO:0006629	biological_process	lipid metabolic process
all1643	GO:0006631	biological_process	fatty acid metabolic process
all1643	GO:0019752	biological_process	carboxylic acid metabolic process
all1643	GO:0006633	biological_process	fatty acid biosynthetic process
all1643	GO:0043436	biological_process	oxoacid metabolic process
all1643	GO:0016053	biological_process	organic acid biosynthetic process
all1643	GO:0044281	biological_process	small molecule metabolic process
all1643	GO:0046394	biological_process	carboxylic acid biosynthetic process
all1643	GO:0044283	biological_process	small molecule biosynthetic process
all0797	GO:0043648	biological_process	dicarboxylic acid metabolic process
all0797	GO:0006082	biological_process	organic acid metabolic process
all0797	GO:0043650	biological_process	dicarboxylic acid biosynthetic process
all0797	GO:0009987	biological_process	cellular process
all0797	GO:0006725	biological_process	cellular aromatic compound metabolic process
all0797	GO:0008652	biological_process	cellular amino acid biosynthetic process
all0797	GO:0044237	biological_process	cellular metabolic process
all0797	GO:0044238	biological_process	primary metabolic process
all0797	GO:0009423	biological_process	chorismate biosynthetic process
all0797	GO:0046417	biological_process	chorismate metabolic process
all0797	GO:1901576	biological_process	organic substance biosynthetic process
all0797	GO:0008150	biological_process	biological_process
all0797	GO:0006807	biological_process	nitrogen compound metabolic process
all0797	GO:0008152	biological_process	metabolic process
all0797	GO:0071704	biological_process	organic substance metabolic process
all0797	GO:0044249	biological_process	cellular biosynthetic process
all0797	GO:1901564	biological_process	organonitrogen compound metabolic process
all0797	GO:0009058	biological_process	biosynthetic process
all0797	GO:1901566	biological_process	organonitrogen compound biosynthetic process
all0797	GO:0019752	biological_process	carboxylic acid metabolic process
all0797	GO:0043436	biological_process	oxoacid metabolic process
all0797	GO:1901360	biological_process	organic cyclic compound metabolic process
all0797	GO:0019438	biological_process	aromatic compound biosynthetic process
all0797	GO:1901362	biological_process	organic cyclic compound biosynthetic process
all0797	GO:0009072	biological_process	aromatic amino acid family metabolic process
all0797	GO:0009073	biological_process	aromatic amino acid family biosynthetic process
all0797	GO:0016053	biological_process	organic acid biosynthetic process
all0797	GO:0006520	biological_process	cellular amino acid metabolic process
all0797	GO:0044281	biological_process	small molecule metabolic process
all0797	GO:0046394	biological_process	carboxylic acid biosynthetic process
all0797	GO:0044283	biological_process	small molecule biosynthetic process
all3822	GO:0009987	biological_process	cellular process
all3822	GO:0051716	biological_process	cellular response to stimulus
all3822	GO:0032774	biological_process	RNA biosynthetic process
all3822	GO:0023052	biological_process	signaling
all3822	GO:1903506	biological_process	regulation of nucleic acid-templated transcription
all3822	GO:0046483	biological_process	heterocycle metabolic process
all3822	GO:0019219	biological_process	regulation of nucleobase-containing compound metabolic process
all3822	GO:1901576	biological_process	organic substance biosynthetic process
all3822	GO:0019222	biological_process	regulation of metabolic process
all3822	GO:0006807	biological_process	nitrogen compound metabolic process
all3822	GO:0071704	biological_process	organic substance metabolic process
all3822	GO:0000160	biological_process	phosphorelay signal transduction system
all3822	GO:0009889	biological_process	regulation of biosynthetic process
all3822	GO:0043170	biological_process	macromolecule metabolic process
all3822	GO:1901360	biological_process	organic cyclic compound metabolic process
all3822	GO:1901362	biological_process	organic cyclic compound biosynthetic process
all3822	GO:0051252	biological_process	regulation of RNA metabolic process
all3822	GO:0010556	biological_process	regulation of macromolecule biosynthetic process
all3822	GO:0090304	biological_process	nucleic acid metabolic process
all3822	GO:0006725	biological_process	cellular aromatic compound metabolic process
all3822	GO:0016070	biological_process	RNA metabolic process
all3822	GO:0044237	biological_process	cellular metabolic process
all3822	GO:0044238	biological_process	primary metabolic process
all3822	GO:0006351	biological_process	transcription, DNA-templated
all3822	GO:0050896	biological_process	response to stimulus
all3822	GO:0034641	biological_process	cellular nitrogen compound metabolic process
all3822	GO:0018130	biological_process	heterocycle biosynthetic process
all3822	GO:0006355	biological_process	regulation of transcription, DNA-templated
all3822	GO:0034645	biological_process	cellular macromolecule biosynthetic process
all3822	GO:0008150	biological_process	biological_process
all3822	GO:0008152	biological_process	metabolic process
all3822	GO:0044249	biological_process	cellular biosynthetic process
all3822	GO:0031323	biological_process	regulation of cellular metabolic process
all3822	GO:0080090	biological_process	regulation of primary metabolic process
all3822	GO:0034654	biological_process	nucleobase-containing compound biosynthetic process
all3822	GO:0031326	biological_process	regulation of cellular biosynthetic process
all3822	GO:0060255	biological_process	regulation of macromolecule metabolic process
all3822	GO:0009058	biological_process	biosynthetic process
all3822	GO:0010467	biological_process	gene expression
all3822	GO:0009059	biological_process	macromolecule biosynthetic process
all3822	GO:0051171	biological_process	regulation of nitrogen compound metabolic process
all3822	GO:0035556	biological_process	intracellular signal transduction
all3822	GO:0044260	biological_process	cellular macromolecule metabolic process
all3822	GO:0010468	biological_process	regulation of gene expression
all3822	GO:0050789	biological_process	regulation of biological process
all3822	GO:0050794	biological_process	regulation of cellular process
all3822	GO:2001141	biological_process	regulation of RNA biosynthetic process
all3822	GO:0019438	biological_process	aromatic compound biosynthetic process
all3822	GO:2000112	biological_process	regulation of cellular macromolecule biosynthetic process
all3822	GO:0065007	biological_process	biological regulation
all3822	GO:0044271	biological_process	cellular nitrogen compound biosynthetic process
all3822	GO:0007154	biological_process	cell communication
all3822	GO:0097659	biological_process	nucleic acid-templated transcription
all3822	GO:0006139	biological_process	nucleobase-containing compound metabolic process
all3822	GO:0007165	biological_process	signal transduction
alr7009	GO:0090304	biological_process	nucleic acid metabolic process
alr7009	GO:0009987	biological_process	cellular process
alr7009	GO:0032196	biological_process	transposition
alr7009	GO:0006725	biological_process	cellular aromatic compound metabolic process
alr7009	GO:0044237	biological_process	cellular metabolic process
alr7009	GO:0044238	biological_process	primary metabolic process
alr7009	GO:0034641	biological_process	cellular nitrogen compound metabolic process
alr7009	GO:0046483	biological_process	heterocycle metabolic process
alr7009	GO:0008150	biological_process	biological_process
alr7009	GO:0006807	biological_process	nitrogen compound metabolic process
alr7009	GO:0008152	biological_process	metabolic process
alr7009	GO:0071704	biological_process	organic substance metabolic process
alr7009	GO:0043170	biological_process	macromolecule metabolic process
alr7009	GO:0044260	biological_process	cellular macromolecule metabolic process
alr7009	GO:0006310	biological_process	DNA recombination
alr7009	GO:0006313	biological_process	transposition, DNA-mediated
alr7009	GO:1901360	biological_process	organic cyclic compound metabolic process
alr7009	GO:0006259	biological_process	DNA metabolic process
alr7009	GO:0006139	biological_process	nucleobase-containing compound metabolic process
asr5298	GO:0045184	biological_process	establishment of protein localization
asr5298	GO:0009987	biological_process	cellular process
asr5298	GO:0042886	biological_process	amide transport
asr5298	GO:0035592	biological_process	establishment of protein localization to extracellular region
asr5298	GO:0033036	biological_process	macromolecule localization
asr5298	GO:0071692	biological_process	protein localization to extracellular region
asr5298	GO:0071702	biological_process	organic substance transport
asr5298	GO:0071705	biological_process	nitrogen compound transport
asr5298	GO:0006810	biological_process	transport
asr5298	GO:0051234	biological_process	establishment of localization
asr5298	GO:0008104	biological_process	protein localization
asr5298	GO:0032940	biological_process	secretion by cell
asr5298	GO:0055085	biological_process	transmembrane transport
asr5298	GO:0043952	biological_process	protein transport by the Sec complex
asr5298	GO:0034613	biological_process	cellular protein localization
asr5298	GO:0015031	biological_process	protein transport
asr5298	GO:0046903	biological_process	secretion
asr5298	GO:0051641	biological_process	cellular localization
asr5298	GO:0046907	biological_process	intracellular transport
asr5298	GO:0051649	biological_process	establishment of localization in cell
asr5298	GO:0140352	biological_process	export from cell
asr5298	GO:0070727	biological_process	cellular macromolecule localization
asr5298	GO:0006605	biological_process	protein targeting
asr5298	GO:0008150	biological_process	biological_process
asr5298	GO:0015833	biological_process	peptide transport
asr5298	GO:0009306	biological_process	protein secretion
asr5298	GO:0002790	biological_process	peptide secretion
asr5298	GO:0006886	biological_process	intracellular protein transport
asr5298	GO:0065002	biological_process	intracellular protein transmembrane transport
asr5298	GO:0051179	biological_process	localization
asr5298	GO:0071806	biological_process	protein transmembrane transport
all2501	GO:0009987	biological_process	cellular process
all2501	GO:0006793	biological_process	phosphorus metabolic process
all2501	GO:0006796	biological_process	phosphate-containing compound metabolic process
all2501	GO:0032787	biological_process	monocarboxylic acid metabolic process
all2501	GO:1901576	biological_process	organic substance biosynthetic process
all2501	GO:0009240	biological_process	isopentenyl diphosphate biosynthetic process
all2501	GO:0071704	biological_process	organic substance metabolic process
all2501	GO:0046490	biological_process	isopentenyl diphosphate metabolic process
all2501	GO:0008610	biological_process	lipid biosynthetic process
all2501	GO:0090407	biological_process	organophosphate biosynthetic process
all2501	GO:0019752	biological_process	carboxylic acid metabolic process
all2501	GO:0043436	biological_process	oxoacid metabolic process
all2501	GO:0019637	biological_process	organophosphate metabolic process
all2501	GO:0006720	biological_process	isoprenoid metabolic process
all2501	GO:0006721	biological_process	terpenoid metabolic process
all2501	GO:0006081	biological_process	cellular aldehyde metabolic process
all2501	GO:0006082	biological_process	organic acid metabolic process
all2501	GO:0006090	biological_process	pyruvate metabolic process
all2501	GO:0044237	biological_process	cellular metabolic process
all2501	GO:0044238	biological_process	primary metabolic process
all2501	GO:0008654	biological_process	phospholipid biosynthetic process
all2501	GO:1901135	biological_process	carbohydrate derivative metabolic process
all2501	GO:0008150	biological_process	biological_process
all2501	GO:0008152	biological_process	metabolic process
all2501	GO:0019288	biological_process	isopentenyl diphosphate biosynthetic process, methylerythritol 4-phosphate pathway
all2501	GO:0044249	biological_process	cellular biosynthetic process
all2501	GO:0044255	biological_process	cellular lipid metabolic process
all2501	GO:0009058	biological_process	biosynthetic process
all2501	GO:0019682	biological_process	glyceraldehyde-3-phosphate metabolic process
all2501	GO:0006629	biological_process	lipid metabolic process
all2501	GO:0008299	biological_process	isoprenoid biosynthetic process
all2501	GO:0016114	biological_process	terpenoid biosynthetic process
all2501	GO:0006644	biological_process	phospholipid metabolic process
all2501	GO:0044281	biological_process	small molecule metabolic process
all0324	GO:0010817	biological_process	regulation of hormone levels
all0324	GO:0034754	biological_process	cellular hormone metabolic process
all0324	GO:0009987	biological_process	cellular process
all0324	GO:0006725	biological_process	cellular aromatic compound metabolic process
all0324	GO:0044237	biological_process	cellular metabolic process
all0324	GO:0042445	biological_process	hormone metabolic process
all0324	GO:0046483	biological_process	heterocycle metabolic process
all0324	GO:0008150	biological_process	biological_process
all0324	GO:0006807	biological_process	nitrogen compound metabolic process
all0324	GO:0008152	biological_process	metabolic process
all0324	GO:0071704	biological_process	organic substance metabolic process
all0324	GO:0009690	biological_process	cytokinin metabolic process
all0324	GO:0009308	biological_process	amine metabolic process
all0324	GO:1901564	biological_process	organonitrogen compound metabolic process
all0324	GO:0065007	biological_process	biological regulation
all0324	GO:0065008	biological_process	regulation of biological quality
all0328	GO:0009987	biological_process	cellular process
all0328	GO:0046219	biological_process	indolalkylamine biosynthetic process
all0328	GO:0046483	biological_process	heterocycle metabolic process
all0328	GO:1901576	biological_process	organic substance biosynthetic process
all0328	GO:0006807	biological_process	nitrogen compound metabolic process
all0328	GO:0071704	biological_process	organic substance metabolic process
all0328	GO:0042401	biological_process	cellular biogenic amine biosynthetic process
all0328	GO:0000162	biological_process	tryptophan biosynthetic process
all0328	GO:0006568	biological_process	tryptophan metabolic process
all0328	GO:0019752	biological_process	carboxylic acid metabolic process
all0328	GO:0043436	biological_process	oxoacid metabolic process
all0328	GO:1901360	biological_process	organic cyclic compound metabolic process
all0328	GO:1901362	biological_process	organic cyclic compound biosynthetic process
all0328	GO:0006576	biological_process	cellular biogenic amine metabolic process
all0328	GO:0016053	biological_process	organic acid biosynthetic process
all0328	GO:1901605	biological_process	alpha-amino acid metabolic process
all0328	GO:0006586	biological_process	indolalkylamine metabolic process
all0328	GO:0046394	biological_process	carboxylic acid biosynthetic process
all0328	GO:1901607	biological_process	alpha-amino acid biosynthetic process
all0328	GO:0042430	biological_process	indole-containing compound metabolic process
all0328	GO:0006082	biological_process	organic acid metabolic process
all0328	GO:0042435	biological_process	indole-containing compound biosynthetic process
all0328	GO:0006725	biological_process	cellular aromatic compound metabolic process
all0328	GO:0044106	biological_process	cellular amine metabolic process
all0328	GO:0008652	biological_process	cellular amino acid biosynthetic process
all0328	GO:0044237	biological_process	cellular metabolic process
all0328	GO:0044238	biological_process	primary metabolic process
all0328	GO:0034641	biological_process	cellular nitrogen compound metabolic process
all0328	GO:0018130	biological_process	heterocycle biosynthetic process
all0328	GO:0008150	biological_process	biological_process
all0328	GO:0008152	biological_process	metabolic process
all0328	GO:0044249	biological_process	cellular biosynthetic process
all0328	GO:0009308	biological_process	amine metabolic process
all0328	GO:0009309	biological_process	amine biosynthetic process
all0328	GO:1901564	biological_process	organonitrogen compound metabolic process
all0328	GO:0009058	biological_process	biosynthetic process
all0328	GO:1901566	biological_process	organonitrogen compound biosynthetic process
all0328	GO:0019438	biological_process	aromatic compound biosynthetic process
all0328	GO:0044271	biological_process	cellular nitrogen compound biosynthetic process
all0328	GO:0009072	biological_process	aromatic amino acid family metabolic process
all0328	GO:0009073	biological_process	aromatic amino acid family biosynthetic process
all0328	GO:0006520	biological_process	cellular amino acid metabolic process
all0328	GO:0044281	biological_process	small molecule metabolic process
all0328	GO:0044283	biological_process	small molecule biosynthetic process
all2506	GO:0043170	biological_process	macromolecule metabolic process
all2506	GO:0009987	biological_process	cellular process
all2506	GO:0044260	biological_process	cellular macromolecule metabolic process
all2506	GO:0044237	biological_process	cellular metabolic process
all2506	GO:0008150	biological_process	biological_process
all2506	GO:0008152	biological_process	metabolic process
all2506	GO:0071704	biological_process	organic substance metabolic process
all0329	GO:0009987	biological_process	cellular process
all0329	GO:0015979	biological_process	photosynthesis
all0329	GO:0044237	biological_process	cellular metabolic process
all0329	GO:0008150	biological_process	biological_process
all0329	GO:0008152	biological_process	metabolic process
all2509	GO:0009987	biological_process	cellular process
all2509	GO:0006793	biological_process	phosphorus metabolic process
all2509	GO:0006796	biological_process	phosphate-containing compound metabolic process
all2509	GO:1901576	biological_process	organic substance biosynthetic process
all2509	GO:0071704	biological_process	organic substance metabolic process
all2509	GO:0008610	biological_process	lipid biosynthetic process
all2509	GO:0090407	biological_process	organophosphate biosynthetic process
all2509	GO:0019637	biological_process	organophosphate metabolic process
all2509	GO:0044237	biological_process	cellular metabolic process
all2509	GO:0008654	biological_process	phospholipid biosynthetic process
all2509	GO:0044238	biological_process	primary metabolic process
all2509	GO:0008150	biological_process	biological_process
all2509	GO:0008152	biological_process	metabolic process
all2509	GO:0044249	biological_process	cellular biosynthetic process
all2509	GO:0044255	biological_process	cellular lipid metabolic process
all2509	GO:0009058	biological_process	biosynthetic process
all2509	GO:0006629	biological_process	lipid metabolic process
all2509	GO:0006644	biological_process	phospholipid metabolic process
all2508	GO:0009987	biological_process	cellular process
all2508	GO:0006412	biological_process	translation
all2508	GO:1901576	biological_process	organic substance biosynthetic process
all2508	GO:0006807	biological_process	nitrogen compound metabolic process
all2508	GO:0071704	biological_process	organic substance metabolic process
all2508	GO:0043170	biological_process	macromolecule metabolic process
all2508	GO:0043043	biological_process	peptide biosynthetic process
all2508	GO:0044237	biological_process	cellular metabolic process
all2508	GO:0044238	biological_process	primary metabolic process
all2508	GO:0034641	biological_process	cellular nitrogen compound metabolic process
all2508	GO:0019538	biological_process	protein metabolic process
all2508	GO:0043603	biological_process	cellular amide metabolic process
all2508	GO:0043604	biological_process	amide biosynthetic process
all2508	GO:0034645	biological_process	cellular macromolecule biosynthetic process
all2508	GO:0008150	biological_process	biological_process
all2508	GO:0008152	biological_process	metabolic process
all2508	GO:0044249	biological_process	cellular biosynthetic process
all2508	GO:1901564	biological_process	organonitrogen compound metabolic process
all2508	GO:0009058	biological_process	biosynthetic process
all2508	GO:0010467	biological_process	gene expression
all2508	GO:0009059	biological_process	macromolecule biosynthetic process
all2508	GO:1901566	biological_process	organonitrogen compound biosynthetic process
all2508	GO:0044260	biological_process	cellular macromolecule metabolic process
all2508	GO:0044267	biological_process	cellular protein metabolic process
all2508	GO:0044271	biological_process	cellular nitrogen compound biosynthetic process
all2508	GO:0006518	biological_process	peptide metabolic process
alr5299	GO:0009987	biological_process	cellular process
alr5299	GO:0032774	biological_process	RNA biosynthetic process
alr5299	GO:0022411	biological_process	cellular component disassembly
alr5299	GO:1903506	biological_process	regulation of nucleic acid-templated transcription
alr5299	GO:0032784	biological_process	regulation of DNA-templated transcription, elongation
alr5299	GO:0046483	biological_process	heterocycle metabolic process
alr5299	GO:0019219	biological_process	regulation of nucleobase-containing compound metabolic process
alr5299	GO:1901576	biological_process	organic substance biosynthetic process
alr5299	GO:0019222	biological_process	regulation of metabolic process
alr5299	GO:0006807	biological_process	nitrogen compound metabolic process
alr5299	GO:0071704	biological_process	organic substance metabolic process
alr5299	GO:0043933	biological_process	protein-containing complex subunit organization
alr5299	GO:0009889	biological_process	regulation of biosynthetic process
alr5299	GO:0071840	biological_process	cellular component organization or biogenesis
alr5299	GO:0043170	biological_process	macromolecule metabolic process
alr5299	GO:0016043	biological_process	cellular component organization
alr5299	GO:1901360	biological_process	organic cyclic compound metabolic process
alr5299	GO:1901362	biological_process	organic cyclic compound biosynthetic process
alr5299	GO:0051252	biological_process	regulation of RNA metabolic process
alr5299	GO:0051128	biological_process	regulation of cellular component organization
alr5299	GO:0010556	biological_process	regulation of macromolecule biosynthetic process
alr5299	GO:0090304	biological_process	nucleic acid metabolic process
alr5299	GO:0031554	biological_process	regulation of DNA-templated transcription, termination
alr5299	GO:0006725	biological_process	cellular aromatic compound metabolic process
alr5299	GO:0016070	biological_process	RNA metabolic process
alr5299	GO:0031564	biological_process	transcription antitermination
alr5299	GO:0044237	biological_process	cellular metabolic process
alr5299	GO:0044238	biological_process	primary metabolic process
alr5299	GO:0006351	biological_process	transcription, DNA-templated
alr5299	GO:0034641	biological_process	cellular nitrogen compound metabolic process
alr5299	GO:0006353	biological_process	DNA-templated transcription, termination
alr5299	GO:0006354	biological_process	DNA-templated transcription, elongation
alr5299	GO:0018130	biological_process	heterocycle biosynthetic process
alr5299	GO:0006355	biological_process	regulation of transcription, DNA-templated
alr5299	GO:0034645	biological_process	cellular macromolecule biosynthetic process
alr5299	GO:0008150	biological_process	biological_process
alr5299	GO:0008152	biological_process	metabolic process
alr5299	GO:0032984	biological_process	protein-containing complex disassembly
alr5299	GO:0044249	biological_process	cellular biosynthetic process
alr5299	GO:0031323	biological_process	regulation of cellular metabolic process
alr5299	GO:0080090	biological_process	regulation of primary metabolic process
alr5299	GO:0034654	biological_process	nucleobase-containing compound biosynthetic process
alr5299	GO:0031326	biological_process	regulation of cellular biosynthetic process
alr5299	GO:0060255	biological_process	regulation of macromolecule metabolic process
alr5299	GO:0009058	biological_process	biosynthetic process
alr5299	GO:0010467	biological_process	gene expression
alr5299	GO:0009059	biological_process	macromolecule biosynthetic process
alr5299	GO:0051171	biological_process	regulation of nitrogen compound metabolic process
alr5299	GO:0044260	biological_process	cellular macromolecule metabolic process
alr5299	GO:0010468	biological_process	regulation of gene expression
alr5299	GO:0050789	biological_process	regulation of biological process
alr5299	GO:0050794	biological_process	regulation of cellular process
alr5299	GO:2001141	biological_process	regulation of RNA biosynthetic process
alr5299	GO:0043244	biological_process	regulation of protein-containing complex disassembly
alr5299	GO:0019438	biological_process	aromatic compound biosynthetic process
alr5299	GO:2000112	biological_process	regulation of cellular macromolecule biosynthetic process
alr5299	GO:0044271	biological_process	cellular nitrogen compound biosynthetic process
alr5299	GO:0065007	biological_process	biological regulation
alr5299	GO:0097659	biological_process	nucleic acid-templated transcription
alr5299	GO:0006139	biological_process	nucleobase-containing compound metabolic process
alr5297	GO:0009987	biological_process	cellular process
alr5297	GO:0006412	biological_process	translation
alr5297	GO:0044237	biological_process	cellular metabolic process
alr5297	GO:0044238	biological_process	primary metabolic process
alr5297	GO:0034641	biological_process	cellular nitrogen compound metabolic process
alr5297	GO:0019538	biological_process	protein metabolic process
alr5297	GO:0043603	biological_process	cellular amide metabolic process
alr5297	GO:0043604	biological_process	amide biosynthetic process
alr5297	GO:0034645	biological_process	cellular macromolecule biosynthetic process
alr5297	GO:1901576	biological_process	organic substance biosynthetic process
alr5297	GO:0008150	biological_process	biological_process
alr5297	GO:0006807	biological_process	nitrogen compound metabolic process
alr5297	GO:0008152	biological_process	metabolic process
alr5297	GO:0071704	biological_process	organic substance metabolic process
alr5297	GO:0044249	biological_process	cellular biosynthetic process
alr5297	GO:1901564	biological_process	organonitrogen compound metabolic process
alr5297	GO:0043170	biological_process	macromolecule metabolic process
alr5297	GO:0009058	biological_process	biosynthetic process
alr5297	GO:0010467	biological_process	gene expression
alr5297	GO:0009059	biological_process	macromolecule biosynthetic process
alr5297	GO:0043043	biological_process	peptide biosynthetic process
alr5297	GO:1901566	biological_process	organonitrogen compound biosynthetic process
alr5297	GO:0044260	biological_process	cellular macromolecule metabolic process
alr5297	GO:0044267	biological_process	cellular protein metabolic process
alr5297	GO:0044271	biological_process	cellular nitrogen compound biosynthetic process
alr5297	GO:0006518	biological_process	peptide metabolic process
all3841	GO:0009987	biological_process	cellular process
all3841	GO:0006091	biological_process	generation of precursor metabolites and energy
all3841	GO:0044237	biological_process	cellular metabolic process
all3841	GO:0008150	biological_process	biological_process
all3841	GO:0008152	biological_process	metabolic process
all3841	GO:0019684	biological_process	photosynthesis, light reaction
all3841	GO:0015979	biological_process	photosynthesis
all1663	GO:0071555	biological_process	cell wall organization
all1663	GO:0009987	biological_process	cellular process
all1663	GO:0071554	biological_process	cell wall organization or biogenesis
all1663	GO:0044036	biological_process	cell wall macromolecule metabolic process
all1663	GO:0006022	biological_process	aminoglycan metabolic process
all1663	GO:0044038	biological_process	cell wall macromolecule biosynthetic process
all1663	GO:0000902	biological_process	cell morphogenesis
all1663	GO:0006023	biological_process	aminoglycan biosynthetic process
all1663	GO:0006024	biological_process	glycosaminoglycan biosynthetic process
all1663	GO:0007049	biological_process	cell cycle
all1663	GO:0000270	biological_process	peptidoglycan metabolic process
all1663	GO:1901576	biological_process	organic substance biosynthetic process
all1663	GO:0006807	biological_process	nitrogen compound metabolic process
all1663	GO:0071704	biological_process	organic substance metabolic process
all1663	GO:0071840	biological_process	cellular component organization or biogenesis
all1663	GO:0043170	biological_process	macromolecule metabolic process
all1663	GO:0009252	biological_process	peptidoglycan biosynthetic process
all1663	GO:0008360	biological_process	regulation of cell shape
all1663	GO:0016043	biological_process	cellular component organization
all1663	GO:0045229	biological_process	external encapsulating structure organization
all1663	GO:0042546	biological_process	cell wall biogenesis
all1663	GO:0044085	biological_process	cellular component biogenesis
all1663	GO:0009653	biological_process	anatomical structure morphogenesis
all1663	GO:0009273	biological_process	peptidoglycan-based cell wall biogenesis
all1663	GO:0070589	biological_process	cellular component macromolecule biosynthetic process
all1663	GO:0022603	biological_process	regulation of anatomical structure morphogenesis
all1663	GO:1901137	biological_process	carbohydrate derivative biosynthetic process
all1663	GO:0022604	biological_process	regulation of cell morphogenesis
all1663	GO:0044237	biological_process	cellular metabolic process
all1663	GO:1901135	biological_process	carbohydrate derivative metabolic process
all1663	GO:0034645	biological_process	cellular macromolecule biosynthetic process
all1663	GO:0008150	biological_process	biological_process
all1663	GO:0008152	biological_process	metabolic process
all1663	GO:0048856	biological_process	anatomical structure development
all1663	GO:0044249	biological_process	cellular biosynthetic process
all1663	GO:1901564	biological_process	organonitrogen compound metabolic process
all1663	GO:0009058	biological_process	biosynthetic process
all1663	GO:0009059	biological_process	macromolecule biosynthetic process
all1663	GO:1901566	biological_process	organonitrogen compound biosynthetic process
all1663	GO:0044260	biological_process	cellular macromolecule metabolic process
all1663	GO:0051301	biological_process	cell division
all1663	GO:0050789	biological_process	regulation of biological process
all1663	GO:0050793	biological_process	regulation of developmental process
all1663	GO:0065007	biological_process	biological regulation
all1663	GO:0065008	biological_process	regulation of biological quality
all1663	GO:0032502	biological_process	developmental process
all1663	GO:0030203	biological_process	glycosaminoglycan metabolic process
all3840	GO:0009987	biological_process	cellular process
all3840	GO:0019684	biological_process	photosynthesis, light reaction
all3840	GO:0015979	biological_process	photosynthesis
all3840	GO:0006091	biological_process	generation of precursor metabolites and energy
all3840	GO:0044237	biological_process	cellular metabolic process
all3840	GO:0008150	biological_process	biological_process
all3840	GO:0008152	biological_process	metabolic process
all2997	GO:0043648	biological_process	dicarboxylic acid metabolic process
all2997	GO:0009089	biological_process	lysine biosynthetic process via diaminopimelate
all2997	GO:0006082	biological_process	organic acid metabolic process
all2997	GO:0009987	biological_process	cellular process
all2997	GO:0008652	biological_process	cellular amino acid biosynthetic process
all2997	GO:0044237	biological_process	cellular metabolic process
all2997	GO:0044238	biological_process	primary metabolic process
all2997	GO:1901576	biological_process	organic substance biosynthetic process
all2997	GO:0008150	biological_process	biological_process
all2997	GO:0006807	biological_process	nitrogen compound metabolic process
all2997	GO:0008152	biological_process	metabolic process
all2997	GO:0006553	biological_process	lysine metabolic process
all2997	GO:0071704	biological_process	organic substance metabolic process
all2997	GO:0044249	biological_process	cellular biosynthetic process
all2997	GO:1901564	biological_process	organonitrogen compound metabolic process
all2997	GO:0009058	biological_process	biosynthetic process
all2997	GO:1901566	biological_process	organonitrogen compound biosynthetic process
all2997	GO:0019752	biological_process	carboxylic acid metabolic process
all2997	GO:0009066	biological_process	aspartate family amino acid metabolic process
all2997	GO:0009067	biological_process	aspartate family amino acid biosynthetic process
all2997	GO:0043436	biological_process	oxoacid metabolic process
all2997	GO:0046451	biological_process	diaminopimelate metabolic process
all2997	GO:0016053	biological_process	organic acid biosynthetic process
all2997	GO:1901605	biological_process	alpha-amino acid metabolic process
all2997	GO:0006520	biological_process	cellular amino acid metabolic process
all2997	GO:0044281	biological_process	small molecule metabolic process
all2997	GO:1901607	biological_process	alpha-amino acid biosynthetic process
all2997	GO:0046394	biological_process	carboxylic acid biosynthetic process
all2997	GO:0044283	biological_process	small molecule biosynthetic process
all2997	GO:0009085	biological_process	lysine biosynthetic process
alr5287	GO:0009987	biological_process	cellular process
alr5287	GO:0006793	biological_process	phosphorus metabolic process
alr5287	GO:0006796	biological_process	phosphate-containing compound metabolic process
alr5287	GO:0046483	biological_process	heterocycle metabolic process
alr5287	GO:1901576	biological_process	organic substance biosynthetic process
alr5287	GO:0006807	biological_process	nitrogen compound metabolic process
alr5287	GO:0071704	biological_process	organic substance metabolic process
alr5287	GO:0035998	biological_process	7,8-dihydroneopterin 3'-triphosphate biosynthetic process
alr5287	GO:0042398	biological_process	cellular modified amino acid biosynthetic process
alr5287	GO:0090407	biological_process	organophosphate biosynthetic process
alr5287	GO:0019752	biological_process	carboxylic acid metabolic process
alr5287	GO:0043436	biological_process	oxoacid metabolic process
alr5287	GO:1901360	biological_process	organic cyclic compound metabolic process
alr5287	GO:1901362	biological_process	organic cyclic compound biosynthetic process
alr5287	GO:0006575	biological_process	cellular modified amino acid metabolic process
alr5287	GO:0009396	biological_process	folic acid-containing compound biosynthetic process
alr5287	GO:0019637	biological_process	organophosphate metabolic process
alr5287	GO:0016053	biological_process	organic acid biosynthetic process
alr5287	GO:0046394	biological_process	carboxylic acid biosynthetic process
alr5287	GO:0046653	biological_process	tetrahydrofolate metabolic process
alr5287	GO:0042558	biological_process	pteridine-containing compound metabolic process
alr5287	GO:0046654	biological_process	tetrahydrofolate biosynthetic process
alr5287	GO:0042559	biological_process	pteridine-containing compound biosynthetic process
alr5287	GO:0006082	biological_process	organic acid metabolic process
alr5287	GO:0006725	biological_process	cellular aromatic compound metabolic process
alr5287	GO:0006730	biological_process	one-carbon metabolic process
alr5287	GO:0044237	biological_process	cellular metabolic process
alr5287	GO:0034641	biological_process	cellular nitrogen compound metabolic process
alr5287	GO:0018130	biological_process	heterocycle biosynthetic process
alr5287	GO:0043603	biological_process	cellular amide metabolic process
alr5287	GO:0043604	biological_process	amide biosynthetic process
alr5287	GO:0008150	biological_process	biological_process
alr5287	GO:0008152	biological_process	metabolic process
alr5287	GO:0044249	biological_process	cellular biosynthetic process
alr5287	GO:1901564	biological_process	organonitrogen compound metabolic process
alr5287	GO:0009058	biological_process	biosynthetic process
alr5287	GO:1901566	biological_process	organonitrogen compound biosynthetic process
alr5287	GO:0006760	biological_process	folic acid-containing compound metabolic process
alr5287	GO:0019438	biological_process	aromatic compound biosynthetic process
alr5287	GO:0044271	biological_process	cellular nitrogen compound biosynthetic process
alr5287	GO:0044281	biological_process	small molecule metabolic process
alr5287	GO:0051066	biological_process	dihydrobiopterin metabolic process
alr5287	GO:0044283	biological_process	small molecule biosynthetic process
alr5285	GO:0009987	biological_process	cellular process
alr5285	GO:0006163	biological_process	purine nucleotide metabolic process
alr5285	GO:0032787	biological_process	monocarboxylic acid metabolic process
alr5285	GO:0006164	biological_process	purine nucleotide biosynthetic process
alr5285	GO:1901576	biological_process	organic substance biosynthetic process
alr5285	GO:0071704	biological_process	organic substance metabolic process
alr5285	GO:0090407	biological_process	organophosphate biosynthetic process
alr5285	GO:0019752	biological_process	carboxylic acid metabolic process
alr5285	GO:0009259	biological_process	ribonucleotide metabolic process
alr5285	GO:0009260	biological_process	ribonucleotide biosynthetic process
alr5285	GO:1901360	biological_process	organic cyclic compound metabolic process
alr5285	GO:0055086	biological_process	nucleobase-containing small molecule metabolic process
alr5285	GO:1901362	biological_process	organic cyclic compound biosynthetic process
alr5285	GO:0046390	biological_process	ribose phosphate biosynthetic process
alr5285	GO:0035383	biological_process	thioester metabolic process
alr5285	GO:0035384	biological_process	thioester biosynthetic process
alr5285	GO:0046394	biological_process	carboxylic acid biosynthetic process
alr5285	GO:0006725	biological_process	cellular aromatic compound metabolic process
alr5285	GO:0072521	biological_process	purine-containing compound metabolic process
alr5285	GO:0033865	biological_process	nucleoside bisphosphate metabolic process
alr5285	GO:0033866	biological_process	nucleoside bisphosphate biosynthetic process
alr5285	GO:0072522	biological_process	purine-containing compound biosynthetic process
alr5285	GO:1901137	biological_process	carbohydrate derivative biosynthetic process
alr5285	GO:0034641	biological_process	cellular nitrogen compound metabolic process
alr5285	GO:1901135	biological_process	carbohydrate derivative metabolic process
alr5285	GO:0033875	biological_process	ribonucleoside bisphosphate metabolic process
alr5285	GO:0043603	biological_process	cellular amide metabolic process
alr5285	GO:0043604	biological_process	amide biosynthetic process
alr5285	GO:0034654	biological_process	nucleobase-containing compound biosynthetic process
alr5285	GO:0006753	biological_process	nucleoside phosphate metabolic process
alr5285	GO:0009058	biological_process	biosynthetic process
alr5285	GO:0006790	biological_process	sulfur compound metabolic process
alr5285	GO:0006793	biological_process	phosphorus metabolic process
alr5285	GO:0072330	biological_process	monocarboxylic acid biosynthetic process
alr5285	GO:0006796	biological_process	phosphate-containing compound metabolic process
alr5285	GO:2001295	biological_process	malonyl-CoA biosynthetic process
alr5285	GO:0046483	biological_process	heterocycle metabolic process
alr5285	GO:2001293	biological_process	malonyl-CoA metabolic process
alr5285	GO:0006807	biological_process	nitrogen compound metabolic process
alr5285	GO:0009117	biological_process	nucleotide metabolic process
alr5285	GO:0008610	biological_process	lipid biosynthetic process
[truncated: 42,863 more rows]

## Sheet: Table S4B
Table S4B: KEGG pathway annotations for modified proteins.
Protein accession	ko ID	ko name
all0001	\	\
all0002	\	\
all0004	ko00190	Oxidative phosphorylation
all0004	ko00195	Photosynthesis
all0005	ko00190	Oxidative phosphorylation
all0005	ko00195	Photosynthesis
all0006	ko00190	Oxidative phosphorylation
all0006	ko00195	Photosynthesis
all0007	ko00190	Oxidative phosphorylation
all0007	ko00195	Photosynthesis
all0008	ko00190	Oxidative phosphorylation
all0008	ko00195	Photosynthesis
all0010	ko00190	Oxidative phosphorylation
all0010	ko00195	Photosynthesis
all0012	\	\
all0028	\	\
all0037	\	\
all0047	\	\
all0050	\	\
all0059	\	\
all0061	ko03430	Mismatch repair
all0066	ko00240	Pyrimidine metabolism
all0070	ko04013	MAPK signaling pathway - fly
all0070	ko04068	FoxO signaling pathway
all0070	ko04146	Peroxisome
all0070	ko04211	Longevity regulating pathway
all0070	ko04212	Longevity regulating pathway - worm
all0070	ko04213	Longevity regulating pathway - multiple species
all0070	ko05016	Huntington's disease
all0071	\	\
all0082	ko00740	Riboflavin metabolism
all0082	ko02024	Quorum sensing
all0086	\	\
all0089	\	\
all0107	ko00195	Photosynthesis
all0109	ko00195	Photosynthesis
all0120	ko03060	Protein export
all0120	ko03070	Bacterial secretion system
all0121	ko03060	Protein export
all0121	ko03070	Bacterial secretion system
all0122	ko00010	Glycolysis / Gluconeogenesis
all0122	ko00020	Citrate cycle (TCA cycle)
all0122	ko00620	Pyruvate metabolism
all0122	ko01200	Carbon metabolism
all0122	ko04066	HIF-1 signaling pathway
all0122	ko04922	Glucagon signaling pathway
all0122	ko05230	Central carbon metabolism in cancer
all0126	ko00920	Sulfur metabolism
all0126	ko02010	ABC transporters
all0127	\	\
all0129	ko02020	Two-component system
all0135	ko00630	Glyoxylate and dicarboxylate metabolism
all0136	ko03010	Ribosome
all0138	ko00195	Photosynthesis
all0152	ko00860	Porphyrin and chlorophyll metabolism
all0156	\	\
all0157	\	\
all0158	\	\
all0161	ko00195	Photosynthesis
all0167	ko00500	Starch and sucrose metabolism
all0170	ko00261	Monobactam biosynthesis
all0170	ko01055	Biosynthesis of vancomycin group antibiotics
all0174	ko00520	Amino sugar and nucleotide sugar metabolism
all0174	ko00550	Peptidoglycan biosynthesis
all0177	\	\
all0178	\	\
all0192	\	\
all0193	\	\
all0200	\	\
all0207	ko00627	Aminobenzoate degradation
all0207	ko00790	Folate biosynthesis
all0207	ko02020	Two-component system
all0215	\	\
all0219	\	\
all0231	\	\
all0232	\	\
all0233	ko00450	Selenocompound metabolism
all0233	ko00970	Aminoacyl-tRNA biosynthesis
all0245	ko00130	Ubiquinone and other terpenoid-quinone biosynthesis
all0258	ko00195	Photosynthesis
all0259	ko00195	Photosynthesis
all0265	\	\
all0273	\	\
all0278	ko00860	Porphyrin and chlorophyll metabolism
all0283	\	\
all0284	\	\
all0292	\	\
all0313	\	\
all0322	\	\
all0323	\	\
all0324	ko00908	Zeatin biosynthesis
all0326	\	\
all0328	ko00400	Phenylalanine, tyrosine and tryptophan biosynthesis
all0328	ko01230	Biosynthesis of amino acids
all0328	ko02024	Quorum sensing
all0329	ko00195	Photosynthesis
all0330	\	\
all0341	\	\
all0345	\	\
all0350	\	\
all0355	\	\
all0360	\	\
all0361	\	\
all0376	\	\
all0385	\	\
all0390	\	\
all0393	\	\
all0394	\	\
all0395	ko00260	Glycine, serine and threonine metabolism
all0400	\	\
all0403	\	\
all0405	\	\
all0408	ko00400	Phenylalanine, tyrosine and tryptophan biosynthesis
all0408	ko01230	Biosynthesis of amino acids
all0410	ko00260	Glycine, serine and threonine metabolism
all0410	ko00400	Phenylalanine, tyrosine and tryptophan biosynthesis
all0410	ko01230	Biosynthesis of amino acids
all0412	\	\
all0414	ko00400	Phenylalanine, tyrosine and tryptophan biosynthesis
all0414	ko01230	Biosynthesis of amino acids
all0418	\	\
all0435	\	\
all0438	\	\
all0443	\	\
all0450	ko00196	Photosynthesis - antenna proteins
all0454	\	\
all0459	\	\
all0462	\	\
all0466	\	\
all0467	\	\
all0468	\	\
all0471	\	\
all0475	\	\
all0476	\	\
all0478	\	\
all0493	\	\
all0498	\	\
all0513	\	\
all0542	\	\
all0563	ko02020	Two-component system
all0571	\	\
all0574	ko00400	Phenylalanine, tyrosine and tryptophan biosynthesis
all0574	ko01230	Biosynthesis of amino acids
all0574	ko02024	Quorum sensing
all0579	ko03010	Ribosome
all0580	ko00620	Pyruvate metabolism
all0592	\	\
all0594	ko00480	Glutathione metabolism
all0601	\	\
all0602	\	\
all0603	\	\
all0606	ko00195	Photosynthesis
all0623	ko00630	Glyoxylate and dicarboxylate metabolism
all0624	ko00630	Glyoxylate and dicarboxylate metabolism
all0625	\	\
all0632	\	\
all0634	\	\
all0635	ko00620	Pyruvate metabolism
all0635	ko00680	Methane metabolism
all0635	ko00720	Carbon fixation pathways in prokaryotes
all0635	ko01200	Carbon metabolism
all0638	\	\
all0646	\	\
all0650	ko00860	Porphyrin and chlorophyll metabolism
all0661	\	\
all0664	\	\
all0665	\	\
all0684	\	\
all0688	\	\
all0711	\	\
all0713	ko00500	Starch and sucrose metabolism
all0723	\	\
all0726	\	\
all0727	ko00520	Amino sugar and nucleotide sugar metabolism
all0729	\	\
all0736	\	\
all0737	ko00240	Pyrimidine metabolism
all0737	ko00450	Selenocompound metabolism
all0748	\	\
all0759	\	\
all0770	\	\
all0775	ko00909	Sesquiterpenoid and triterpenoid biosynthesis
all0778	\	\
all0796	\	\
all0797	ko00400	Phenylalanine, tyrosine and tryptophan biosynthesis
all0797	ko01230	Biosynthesis of amino acids
all0802	\	\
all0809	\	\
all0813	\	\
all0823	\	\
all0824	\	\
all0825	\	\
all0833	ko02010	ABC transporters
all0835	\	\
all0844	\	\
all0853	\	\
all0854	\	\
all0859	\	\
all0860	\	\
all0861	\	\
all0865	\	\
all0867	\	\
all0868	\	\
all0872	\	\
all0875	ko00500	Starch and sucrose metabolism
all0886	\	\
all0888	ko00030	Pentose phosphate pathway
all0888	ko00710	Carbon fixation in photosynthetic organisms
all0888	ko01200	Carbon metabolism
all0888	ko01230	Biosynthesis of amino acids
all0903	ko00270	Cysteine and methionine metabolism
all0903	ko00920	Sulfur metabolism
all0903	ko04122	Sulfur relay system
all0906	\	\
all0908	ko02010	ABC transporters
all0911	ko02010	ABC transporters
all0911	ko02020	Two-component system
all0911	ko05152	Tuberculosis
all0914	\	\
all0918	\	\
all0921	\	\
all0926	ko02020	Two-component system
all0927	ko02020	Two-component system
all0934	ko00270	Cysteine and methionine metabolism
all0934	ko05206	MicroRNAs in cancer
all0937	\	\
all0945	ko00020	Citrate cycle (TCA cycle)
all0945	ko00190	Oxidative phosphorylation
all0945	ko00650	Butanoate metabolism
all0945	ko00720	Carbon fixation pathways in prokaryotes
all0945	ko01200	Carbon metabolism
all0949	ko00190	Oxidative phosphorylation
all0949	ko00860	Porphyrin and chlorophyll metabolism
all0949	ko02020	Two-component system
all0961	\	\
all0966	\	\
all0980	ko00473	D-Alanine metabolism
all0980	ko00550	Peptidoglycan biosynthesis
all0980	ko01502	Vancomycin resistance
all0982	ko00730	Thiamine metabolism
all0985	ko00900	Terpenoid backbone biosynthesis
all0993	\	\
all1003	\	\
all1007	\	\
all1011	\	\
all1012	\	\
all1021	\	\
all1035	\	\
all1043	\	\
all1046	ko02010	ABC transporters
all1053	ko00970	Aminoacyl-tRNA biosynthesis
all1059	ko00500	Starch and sucrose metabolism
all1061	\	\
all1068	ko02020	Two-component system
all1069	ko02020	Two-component system
all1075	\	\
all1076	\	\
all1088	\	\
all1089	\	\
all1100	ko02010	ABC transporters
all1106	\	\
all1116	\	\
all1124	\	\
all1126	ko00190	Oxidative phosphorylation
all1140	ko01503	Cationic antimicrobial peptide (CAMP) resistance
all1145	\	\
all1168	\	\
all1173	\	\
all1175	\	\
all1176	\	\
all1178	\	\
all1179	\	\
all1188	\	\
all1191	\	\
all1220	\	\
all1225	\	\
all1227	\	\
all1248	ko00750	Vitamin B6 metabolism
all1258	ko00195	Photosynthesis
all1265	\	\
all1267	ko00020	Citrate cycle (TCA cycle)
all1267	ko00630	Glyoxylate and dicarboxylate metabolism
all1267	ko00640	Propanoate metabolism
all1267	ko00720	Carbon fixation pathways in prokaryotes
all1267	ko01200	Carbon metabolism
all1267	ko01210	2-Oxocarboxylic acid metabolism
all1267	ko01230	Biosynthesis of amino acids
all1269	ko00970	Aminoacyl-tRNA biosynthesis
all1272	ko00500	Starch and sucrose metabolism
all1272	ko04910	Insulin signaling pathway
all1272	ko04922	Glucagon signaling pathway
all1272	ko04931	Insulin resistance
all1273	\	\
all1279	\	\
all1280	\	\
all1281	\	\
all1288	\	\
all1303	\	\
all1304	\	\
all1317	\	\
all1318	ko00970	Aminoacyl-tRNA biosynthesis
all1319	ko00770	Pantothenate and CoA biosynthesis
all1322	\	\
all1323	ko03030	DNA replication
all1325	\	\
all1338	\	\
all1340	\	\
all1351	\	\
all1354	\	\
all1355	\	\
all1361	\	\
all1363	\	\
all1367	\	\
all1380	\	\
all1389	\	\
all1413	\	\
all1417	ko00290	Valine, leucine and isoleucine biosynthesis
all1417	ko00660	C5-Branched dibasic acid metabolism
all1417	ko01210	2-Oxocarboxylic acid metabolism
all1417	ko01230	Biosynthesis of amino acids
all1418	\	\
all1425	\	\
all1427	\	\
all1430	\	\
all1431	\	\
all1437	\	\
all1439	\	\
all1440	ko00625	Chloroalkane and chloroalkene degradation
all1440	ko00910	Nitrogen metabolism
all1455	ko00625	Chloroalkane and chloroalkene degradation
all1455	ko00910	Nitrogen metabolism
all1456	\	\
all1457	ko00730	Thiamine metabolism
all1457	ko04122	Sulfur relay system
all1463	\	\
all1465	\	\
all1466	\	\
all1471	\	\
all1475	\	\
all1476	\	\
all1479	\	\
all1480	\	\
all1504	\	\
all1508	\	\
all1512	ko00195	Photosynthesis
all1517	\	\
all1522	ko00770	Pantothenate and CoA biosynthesis
all1541	\	\
all1549	ko00230	Purine metabolism
all1553	ko00190	Oxidative phosphorylation
all1573	\	\
all1588	\	\
all1590	\	\
all1591	ko00340	Histidine metabolism
all1591	ko01230	Biosynthesis of amino acids
all1598	ko02020	Two-component system
all1601	\	\
all1608	\	\
all1616	\	\
all1617	\	\
all1625	\	\
all1636	\	\
all1639	\	\
all1643	\	\
all1645	\	\
all1646	\	\
all1648	\	\
all1649	\	\
all1663	ko00300	Lysine biosynthesis
all1663	ko00550	Peptidoglycan biosynthesis
all1683	ko00260	Glycine, serine and threonine metabolism
all1683	ko00680	Methane metabolism
all1683	ko00750	Vitamin B6 metabolism
all1683	ko01200	Carbon metabolism
all1683	ko01230	Biosynthesis of amino acids
all1686	\	\
all1693	ko00564	Glycerophospholipid metabolism
all1694	ko00785	Lipoic acid metabolism
all1695	\	\
all1701	\	\
all1703	\	\
all1716	ko02020	Two-component system
all1716	ko02030	Bacterial chemotaxis
all1717	ko03030	DNA replication
all1717	ko03410	Base excision repair
all1717	ko03420	Nucleotide excision repair
all1717	ko03430	Mismatch repair
all1723	\	\
all1724	\	\
all1730	\	\
all1731	\	\
all1732	ko00190	Oxidative phosphorylation
all1737	\	\
all1738	\	\
all1741	ko05120	Epithelial cell signaling in Helicobacter pylori infection
all1743	ko00860	Porphyrin and chlorophyll metabolism
all1745	ko00480	Glutathione metabolism
all1745	ko00980	Metabolism of xenobiotics by cytochrome P450
all1745	ko00982	Drug metabolism - cytochrome P450
all1745	ko01524	Platinum drug resistance
all1745	ko05204	Chemical carcinogenesis
all1747	\	\
all1751	\	\
all1759	ko02024	Quorum sensing
all1759	ko03060	Protein export
all1759	ko03070	Bacterial secretion system
all1763	\	\
all1765	\	\
all1769	\	\
all1770	\	\
all1772	\	\
all1774	ko03430	Mismatch repair
all1776	\	\
all1782	\	\
all1783	\	\
all1804	\	\
all1811	ko00561	Glycerolipid metabolism
all1811	ko03320	PPAR signaling pathway
all1811	ko04626	Plant-pathogen interaction
all1813	\	\
all1820	\	\
all1823	ko02010	ABC transporters
all1830	\	\
all1844	\	\
all1849	\	\
all1861	\	\
all1865	ko00633	Nitrotoluene degradation
all1872	\	\
all1875	\	\
all1882	\	\
all1884	\	\
all1888	\	\
all1889	\	\
all1893	\	\
all1897	\	\
all1904	ko00230	Purine metabolism
all1904	ko04113	Meiosis - yeast
all1904	ko04213	Longevity regulating pathway - multiple species
all1914	\	\
all1916	\	\
all1919	\	\
all1939	\	\
all1940	\	\
all1947	ko02010	ABC transporters
all1950	ko02010	ABC transporters
all1951	ko02010	ABC transporters
all1958	\	\
all1969	\	\
all1970	\	\
all1973	\	\
all1974	\	\
all1980	\	\
all1985	ko00970	Aminoacyl-tRNA biosynthesis
all1988	\	\
all1989	ko03410	Base excision repair
all1989	ko03430	Mismatch repair
all1989	ko03440	Homologous recombination
all1990	\	\
all1991	\	\
all1995	\	\
all1996	\	\
all2013	\	\
all2020	\	\
all2021	\	\
all2022	\	\
all2025	\	\
all2038	\	\
all2040	\	\
all2053	\	\
all2059	\	\
all2062	\	\
all2063	ko00240	Pyrimidine metabolism
all2068	\	\
all2069	\	\
all2072	ko00260	Glycine, serine and threonine metabolism
all2072	ko00750	Vitamin B6 metabolism
all2072	ko01230	Biosynthesis of amino acids
all2080	\	\
all2085	\	\
all2086	\	\
all2094	\	\
all2095	\	\
all2097	\	\
all2102	\	\
all2105	\	\
all2108	\	\
all2109	\	\
all2110	\	\
all2113	\	\
all2116	\	\
all2121	ko00130	Ubiquinone and other terpenoid-quinone biosynthesis
all2124	\	\
all2129	\	\
all2147	ko02010	ABC transporters
all2156	\	\
all2162	ko02020	Two-component system
all2165	ko02020	Two-component system
all2170	\	\
all2218	\	\
all2220	\	\
all2222	ko00440	Phosphonate and phosphinate metabolism
all2228	ko02010	ABC transporters
all2229	ko02010	ABC transporters
all2235	ko02010	ABC transporters
all2237	\	\
all2239	\	\
all2245	\	\
all2248	\	\
all2252	\	\
all2260	\	\
all2267	\	\
all2281	\	\
all2282	\	\
all2285	\	\
all2288	\	\
all2290	\	\
all2292	\	\
all2303	ko00240	Pyrimidine metabolism
all2314	\	\
all2315	ko00290	Valine, leucine and isoleucine biosynthesis
all2315	ko00770	Pantothenate and CoA biosynthesis
all2315	ko01210	2-Oxocarboxylic acid metabolism
all2315	ko01230	Biosynthesis of amino acids
all2319	ko02020	Two-component system
all2327	ko00196	Photosynthesis - antenna proteins
all2333	\	\
all2334	\	\
all2342	\	\
all2344	\	\
all2347	ko00130	Ubiquinone and other terpenoid-quinone biosynthesis
all2358	ko02010	ABC transporters
all2375	\	\
all2379	\	\
all2384	\	\
all2391	ko00860	Porphyrin and chlorophyll metabolism
all2395	\	\
all2396	\	\
all2399	\	\
all2402	\	\
all2415	\	\
all2419	\	\
all2423	\	\
all2424	\	\
all2436	ko00970	Aminoacyl-tRNA biosynthesis
all2438	\	\
all2443	\	\
all2444	\	\
all2452	ko00195	Photosynthesis
all2453	ko00195	Photosynthesis
all2459	\	\
all2460	\	\
all2461	\	\
all2466	\	\
all2470	\	\
all2477	\	\
all2487	\	\
all2497	ko00520	Amino sugar and nucleotide sugar metabolism
all2500	\	\
all2501	ko00900	Terpenoid backbone biosynthesis
all2506	\	\
all2508	ko05134	Legionellosis
all2509	ko00620	Pyruvate metabolism
all2509	ko00680	Methane metabolism
all2509	ko00720	Carbon fixation pathways in prokaryotes
all2509	ko01200	Carbon metabolism
all2511	\	\
all2512	\	\
all2521	ko00270	Cysteine and methionine metabolism
all2521	ko00920	Sulfur metabolism
all2521	ko01200	Carbon metabolism
all2521	ko01230	Biosynthesis of amino acids
all2531	\	\
all2533	ko04614	Renin-angiotensin system
all2544	ko00860	Porphyrin and chlorophyll metabolism
all2547	\	\
all2549	\	\
all2563	ko00030	Pentose phosphate pathway
all2563	ko01200	Carbon metabolism
all2563	ko01230	Biosynthesis of amino acids
all2564	ko00010	Glycolysis / Gluconeogenesis
all2564	ko00230	Purine metabolism
all2564	ko00620	Pyruvate metabolism
all2564	ko01200	Carbon metabolism
all2564	ko01230	Biosynthesis of amino acids
all2564	ko04922	Glucagon signaling pathway
all2564	ko04930	Type II diabetes mellitus
all2564	ko05203	Viral carcinogenesis
all2564	ko05230	Central carbon metabolism in cancer
all2566	ko00010	Glycolysis / Gluconeogenesis
all2566	ko00710	Carbon fixation in photosynthetic organisms
all2566	ko01200	Carbon metabolism
all2566	ko01230	Biosynthesis of amino acids
all2566	ko04066	HIF-1 signaling pathway
all2566	ko05010	Alzheimer's disease
all2567	ko00030	Pentose phosphate pathway
all2567	ko00710	Carbon fixation in photosynthetic organisms
all2568	ko00680	Methane metabolism
all2578	\	\
all2580	\	\
all2608	\	\
all2610	\	\
all2611	\	\
all2617	\	\
all2618	ko02010	ABC transporters
all2620	\	\
all2621	\	\
all2623	\	\
all2624	\	\
all2631	\	\
all2640	\	\
all2641	\	\
all2642	\	\
all2643	\	\
all2644	\	\
all2645	\	\
all2647	\	\
all2648	\	\
all2652	\	\
all2653	\	\
all2658	\	\
all2670	\	\
all2672	\	\
all2675	\	\
all2676	\	\
all2684	\	\
all2688	\	\
all2700	\	\
all2701	\	\
all2705	\	\
all2707	\	\
all2736	\	\
all2750	\	\
all2753	ko00130	Ubiquinone and other terpenoid-quinone biosynthesis
all2760	\	\
all2776	\	\
all2777	\	\
all2793	\	\
all2798	\	\
all2799	\	\
all2801	\	\
all2806	ko00500	Starch and sucrose metabolism
all2806	ko04910	Insulin signaling pathway
all2806	ko04922	Glucagon signaling pathway
all2806	ko04931	Insulin resistance
all2813	\	\
all2821	ko02020	Two-component system
all2846	ko00230	Purine metabolism
all2846	ko00983	Drug metabolism - other enzymes
all2868	\	\
all2869	\	\
all2870	\	\
all2874	\	\
all2875	\	\
all2883	\	\
all2894	ko03440	Homologous recombination
all2897	\	\
all2899	\	\
all2906	\	\
all2910	ko00910	Nitrogen metabolism
all2918	\	\
all2924	\	\
all2928	\	\
all2930	\	\
all2934	ko00220	Arginine biosynthesis
all2934	ko00250	Alanine, aspartate and glutamate metabolism
all2934	ko00471	D-Glutamine and D-glutamate metabolism
all2934	ko04724	Glutamatergic synapse
all2934	ko04727	GABAergic synapse
all2934	ko04964	Proximal tubule bicarbonate reclamation
all2934	ko05206	MicroRNAs in cancer
all2934	ko05230	Central carbon metabolism in cancer
all2961	\	\
all2969	\	\
all2970	ko00020	Citrate cycle (TCA cycle)
all2970	ko00190	Oxidative phosphorylation
all2970	ko00650	Butanoate metabolism
all2970	ko00720	Carbon fixation pathways in prokaryotes
all2970	ko01200	Carbon metabolism
all2970	ko05134	Legionellosis
all2976	\	\
all2981	\	\
all2997	ko00300	Lysine biosynthesis
all2997	ko01230	Biosynthesis of amino acids
all3000	\	\
all3010	\	\
all3016	\	\
all3021	\	\
all3022	\	\
all3031	\	\
all3032	\	\
all3036	\	\
all3041	\	\
all3045	\	\
all3048	\	\
all3054	ko02010	ABC transporters
all3054	ko02020	Two-component system
all3054	ko05152	Tuberculosis
all3075	\	\
all3083	\	\
all3087	\	\
all3093	ko00230	Purine metabolism
all3093	ko00670	One carbon pool by folate
all3107	\	\
all3114	\	\
all3116	\	\
all3118	\	\
all3131	\	\
all3132	\	\
all3135	\	\
all3141	\	\
all3143	\	\
all3149	\	\
all3161	\	\
all3169	\	\
all3171	\	\
all3180	\	\
all3184	\	\
all3205	ko00860	Porphyrin and chlorophyll metabolism
all3205	ko00970	Aminoacyl-tRNA biosynthesis
all3206	\	\
all3207	\	\
all3208	\	\
all3209	\	\
all3211	\	\
all3220	\	\
all3221	\	\
all3232	\	\
all3245	\	\
all3256	\	\
all3271	\	\
all3272	ko03440	Homologous recombination
all3278	\	\
all3288	\	\
all3289	\	\
all3290	\	\
all3291	\	\
all3292	\	\
all3305	\	\
all3314	\	\
all3315	\	\
all3317	\	\
all3328	\	\
all3333	ko00910	Nitrogen metabolism
all3333	ko02010	ABC transporters
all3347	\	\
all3373	\	\
all3375	\	\
all3401	ko00330	Arginine and proline metabolism
all3404	\	\
all3436	\	\
all3446	\	\
all3459	\	\
all3462	\	\
all3465	\	\
all3487	\	\
all3500	\	\
all3502	\	\
all3503	\	\
all3509	\	\
all3519	ko00730	Thiamine metabolism
all3526	\	\
all3530	\	\
all3531	\	\
all3532	\	\
all3538	ko00010	Glycolysis / Gluconeogenesis
all3538	ko00680	Methane metabolism
all3538	ko01200	Carbon metabolism
all3538	ko01230	Biosynthesis of amino acids
all3538	ko03018	RNA degradation
all3538	ko04066	HIF-1 signaling pathway
all3541	\	\
all3555	ko00290	Valine, leucine and isoleucine biosynthesis
all3555	ko00650	Butanoate metabolism
all3555	ko00660	C5-Branched dibasic acid metabolism
all3555	ko00770	Pantothenate and CoA biosynthesis
all3555	ko01210	2-Oxocarboxylic acid metabolism
all3555	ko01230	Biosynthesis of amino acids
all3556	ko00250	Alanine, aspartate and glutamate metabolism
all3556	ko00310	Lysine degradation
all3556	ko00350	Tyrosine metabolism
all3556	ko00650	Butanoate metabolism
all3556	ko00760	Nicotinate and nicotinamide metabolism
all3563	\	\
all3570	ko00190	Oxidative phosphorylation
all3578	ko00230	Purine metabolism
all3578	ko00240	Pyrimidine metabolism
all3578	ko03030	DNA replication
all3578	ko03430	Mismatch repair
all3578	ko03440	Homologous recombination
all3579	\	\
all3585	\	\
all3613	\	\
all3615	\	\
all3616	\	\
all3626	\	\
all3630	\	\
all3632	\	\
all3642	\	\
all3651	ko00230	Purine metabolism
all3651	ko00250	Alanine, aspartate and glutamate metabolism
all3652	\	\
all3653	ko00196	Photosynthesis - antenna proteins
all3660	\	\
all3678	ko03018	RNA degradation
all3680	ko00260	Glycine, serine and threonine metabolism
all3680	ko00261	Monobactam biosynthesis
all3680	ko00270	Cysteine and methionine metabolism
all3680	ko00300	Lysine biosynthesis
all3680	ko01210	2-Oxocarboxylic acid metabolism
all3680	ko01230	Biosynthesis of amino acids
all3691	\	\
all3695	ko00520	Amino sugar and nucleotide sugar metabolism
all3713	\	\
all3717	ko00970	Aminoacyl-tRNA biosynthesis
all3719	\	\
all3722	ko00860	Porphyrin and chlorophyll metabolism
all3735	ko00010	Glycolysis / Gluconeogenesis
all3735	ko00030	Pentose phosphate pathway
all3735	ko00051	Fructose and mannose metabolism
all3735	ko00680	Methane metabolism
all3735	ko00710	Carbon fixation in photosynthetic organisms
all3735	ko01200	Carbon metabolism
all3735	ko01230	Biosynthesis of amino acids
all3736	\	\
all3740	\	\
all3744	ko00906	Carotenoid biosynthesis
all3745	\	\
all3759	\	\
all3764	\	\
all3767	\	\
all3773	\	\
all3780	\	\
all3782	\	\
all3785	\	\
all3786	\	\
all3791	\	\
all3794	ko00260	Glycine, serine and threonine metabolism
all3794	ko00400	Phenylalanine, tyrosine and tryptophan biosynthesis
all3794	ko01230	Biosynthesis of amino acids
all3797	\	\
all3822	ko02020	Two-component system
all3826	\	\
all3840	ko00190	Oxidative phosphorylation
all3841	ko00190	Oxidative phosphorylation
all3850	\	\
all3854	ko00195	Photosynthesis
all3859	ko00270	Cysteine and methionine metabolism
all3859	ko00480	Glutathione metabolism
all3862	\	\
all3869	\	\
all3872	\	\
all3876	ko00860	Porphyrin and chlorophyll metabolism
all3879	\	\
all3880	\	\
all3891	\	\
all3892	\	\
all3895	\	\
all3909	ko00860	Porphyrin and chlorophyll metabolism
all3914	ko00020	Citrate cycle (TCA cycle)
all3914	ko00640	Propanoate metabolism
all3914	ko00660	C5-Branched dibasic acid metabolism
all3914	ko00720	Carbon fixation pathways in prokaryotes
all3914	ko01200	Carbon metabolism
all3916	\	\
all3922	ko00250	Alanine, aspartate and glutamate metabolism
all3922	ko00460	Cyanoamino acid metabolism
all3927	\	\
all3933	\	\
all3940	ko00860	Porphyrin and chlorophyll metabolism
all3941	\	\
all3942	\	\
all3953	\	\
all3964	\	\
all3969	ko03010	Ribosome
all3971	\	\
all3975	\	\
all3976	ko00970	Aminoacyl-tRNA biosynthesis
all3984	\	\
all3989	ko03013	RNA transport
all4008	ko00010	Glycolysis / Gluconeogenesis
all4008	ko00230	Purine metabolism
all4008	ko00620	Pyruvate metabolism
all4008	ko01200	Carbon metabolism
all4008	ko01230	Biosynthesis of amino acids
all4008	ko04922	Glucagon signaling pathway
all4008	ko04930	Type II diabetes mellitus
all4008	ko05203	Viral carcinogenesis
all4008	ko05230	Central carbon metabolism in cancer
all4013	\	\
all4018	\	\
all4019	ko00030	Pentose phosphate pathway
all4019	ko00480	Glutathione metabolism
all4019	ko01200	Carbon metabolism
all4019	ko05230	Central carbon metabolism in cancer
all4021	ko00010	Glycolysis / Gluconeogenesis
all4021	ko00030	Pentose phosphate pathway
all4021	ko00051	Fructose and mannose metabolism
all4021	ko00680	Methane metabolism
all4021	ko00710	Carbon fixation in photosynthetic organisms
all4021	ko01200	Carbon metabolism
all4021	ko04152	AMPK signaling pathway
all4021	ko04910	Insulin signaling pathway
all4035	ko00230	Purine metabolism
all4035	ko00240	Pyrimidine metabolism
all4037	ko00270	Cysteine and methionine metabolism
all4037	ko00920	Sulfur metabolism
all4037	ko01200	Carbon metabolism
all4037	ko01230	Biosynthesis of amino acids
all4041	\	\
all4050	\	\
all4055	\	\
all4071	ko00970	Aminoacyl-tRNA biosynthesis
all4073	\	\
all4074	\	\
all4078	\	\
all4081	\	\
all4083	\	\
all4085	\	\
all4090	\	\
all4092	\	\
all4097	\	\
all4102	\	\
all4110	\	\
all4117	\	\
all4120	ko00260	Glycine, serine and threonine metabolism
all4120	ko00270	Cysteine and methionine metabolism
all4120	ko00300	Lysine biosynthesis
all4120	ko01230	Biosynthesis of amino acids
all4121	ko00195	Photosynthesis
all4125	\	\
all4128	\	\
all4130	\	\
all4131	ko00010	Glycolysis / Gluconeogenesis
all4131	ko00710	Carbon fixation in photosynthetic organisms
all4131	ko01200	Carbon metabolism
all4131	ko01230	Biosynthesis of amino acids
all4135	\	\
all4140	\	\
all4148	ko00195	Photosynthesis
all4155	\	\
all4162	\	\
all4179	\	\
all4180	\	\
all4182	ko00010	Glycolysis / Gluconeogenesis
all4182	ko00260	Glycine, serine and threonine metabolism
all4182	ko00680	Methane metabolism
all4182	ko01200	Carbon metabolism
all4182	ko01230	Biosynthesis of amino acids
all4185	\	\
all4187	ko03010	Ribosome
all4188	ko03010	Ribosome
all4189	\	\
all4190	ko03010	Ribosome
all4191	ko00230	Purine metabolism
all4191	ko00240	Pyrimidine metabolism
all4191	ko03020	RNA polymerase
all4192	ko03010	Ribosome
all4193	ko03010	Ribosome
all4196	ko00230	Purine metabolism
all4198	ko03010	Ribosome
all4200	ko03010	Ribosome
all4201	ko03010	Ribosome
all4202	ko03010	Ribosome
all4203	ko03010	Ribosome
all4205	ko03010	Ribosome
all4208	ko03010	Ribosome
all4209	ko03010	Ribosome
all4210	ko03010	Ribosome
all4212	ko03010	Ribosome
all4214	ko03010	Ribosome
all4215	ko03010	Ribosome
all4218	\	\
all4220	\	\
all4221	\	\
all4225	\	\
all4231	\	\
all4245	ko02020	Two-component system
all4256	\	\
all4257	ko00010	Glycolysis / Gluconeogenesis
all4257	ko00620	Pyruvate metabolism
all4257	ko00640	Propanoate metabolism
all4257	ko00680	Methane metabolism
all4257	ko00720	Carbon fixation pathways in prokaryotes
all4257	ko01200	Carbon metabolism
all4261	\	\
all4287	\	\
all4289	\	\
all4294	\	\
all4296	\	\
all4297	\	\
all4298	\	\
all4303	\	\
all4304	\	\
all4307	\	\
all4324	\	\
all4327	ko00300	Lysine biosynthesis
all4327	ko01230	Biosynthesis of amino acids
all4336	ko03010	Ribosome
all4337	\	\
all4338	\	\
all4339	ko03010	Ribosome
all4340	ko03010	Ribosome
all4343	\	\
all4357	ko04112	Cell cycle - Caulobacter
all4357	ko04212	Longevity regulating pathway - worm
all4365	ko00860	Porphyrin and chlorophyll metabolism
all4371	\	\
all4376	\	\
all4377	\	\
all4379	\	\
all4381	\	\
all4382	\	\
all4387	\	\
all4391	ko00061	Fatty acid biosynthesis
all4391	ko00780	Biotin metabolism
all4391	ko01212	Fatty acid metabolism
all4396	ko00230	Purine metabolism
all4396	ko00240	Pyrimidine metabolism
all4396	ko03018	RNA degradation
all4403	\	\
all4410	\	\
all4414	\	\
all4420	\	\
all4424	\	\
all4426	\	\
all4427	\	\
all4432	\	\
all4433	\	\
all4434	\	\
all4437	\	\
all4440	\	\
all4441	\	\
all4442	\	\
all4450	\	\
all4460	\	\
all4461	ko00521	Streptomycin biosynthesis
all4461	ko00562	Inositol phosphate metabolism
all4461	ko04070	Phosphatidylinositol signaling system
all4462	\	\
all4464	ko00920	Sulfur metabolism
all4467	\	\
all4475	\	\
all4477	ko03018	RNA degradation
all4477	ko04212	Longevity regulating pathway - worm
all4477	ko05152	Tuberculosis
all4495	ko03420	Nucleotide excision repair
all4495	ko03430	Mismatch repair
all4496	\	\
all4499	\	\
all4501	\	\
all4502	ko02020	Two-component system
all4510	ko00240	Pyrimidine metabolism
all4510	ko00450	Selenocompound metabolism
all4520	\	\
all4555	\	\
all4556	\	\
all4558	\	\
all4563	ko00010	Glycolysis / Gluconeogenesis
all4563	ko00030	Pentose phosphate pathway
all4563	ko00051	Fructose and mannose metabolism
all4563	ko00680	Methane metabolism
all4563	ko00710	Carbon fixation in photosynthetic organisms
all4563	ko01200	Carbon metabolism
all4563	ko01230	Biosynthesis of amino acids
all4572	ko02010	ABC transporters
all4575	ko02010	ABC transporters
all4575	ko02020	Two-component system
all4575	ko05152	Tuberculosis
all4580	\	\
all4581	\	\
all4590	\	\
all4591	ko00900	Terpenoid backbone biosynthesis
all4593	\	\
all4607	ko00260	Glycine, serine and threonine metabolism
all4607	ko00630	Glyoxylate and dicarboxylate metabolism
all4607	ko01200	Carbon metabolism
all4608	ko00260	Glycine, serine and threonine metabolism
all4608	ko00630	Glyoxylate and dicarboxylate metabolism
all4609	ko00260	Glycine, serine and threonine metabolism
all4609	ko00630	Glyoxylate and dicarboxylate metabolism
all4609	ko00670	One carbon pool by folate
all4609	ko01200	Carbon metabolism
all4613	ko00290	Valine, leucine and isoleucine biosynthesis
all4613	ko00650	Butanoate metabolism
all4613	ko00660	C5-Branched dibasic acid metabolism
all4613	ko00770	Pantothenate and CoA biosynthesis
all4613	ko01210	2-Oxocarboxylic acid metabolism
all4613	ko01230	Biosynthesis of amino acids
all4614	\	\
all4618	\	\
all4620	\	\
all4622	\	\
all4623	\	\
all4636	\	\
all4639	\	\
all4645	ko00500	Starch and sucrose metabolism
all4645	ko00520	Amino sugar and nucleotide sugar metabolism
all4652	\	\
all4662	\	\
all4664	\	\
all4667	ko00780	Biotin metabolism
all4668	\	\
all4673	ko00760	Nicotinate and nicotinamide metabolism
all4675	\	\
all4687	\	\
all4688	\	\
all4689	\	\
all4708	ko00240	Pyrimidine metabolism
all4709	\	\
all4713	ko00052	Galactose metabolism
all4713	ko00520	Amino sugar and nucleotide sugar metabolism
all4723	ko00970	Aminoacyl-tRNA biosynthesis
all4729	\	\
all4736	\	\
all4750	ko02020	Two-component system
all4751	ko00760	Nicotinate and nicotinamide metabolism
all4759	\	\
all4760	\	\
all4762	\	\
all4763	\	\
all4768	\	\
all4770	\	\
all4771	ko00030	Pentose phosphate pathway
all4771	ko00630	Glyoxylate and dicarboxylate metabolism
all4771	ko01200	Carbon metabolism
all4778	ko02024	Quorum sensing
all4779	\	\
all4791	\	\
all4792	ko03010	Ribosome
all4802	ko03010	Ribosome
all4813	\	\
all4825	ko00670	One carbon pool by folate
all4826	ko00051	Fructose and mannose metabolism
all4826	ko00520	Amino sugar and nucleotide sugar metabolism
all4828	ko00051	Fructose and mannose metabolism
all4828	ko00520	Amino sugar and nucleotide sugar metabolism
all4829	\	\
all4832	\	\
all4834	\	\
all4835	\	\
all4838	\	\
all4843	\	\
all4844	\	\
all4845	ko00970	Aminoacyl-tRNA biosynthesis
all4857	\	\
all4861	ko00620	Pyruvate metabolism
all4861	ko00680	Methane metabolism
all4861	ko00710	Carbon fixation in photosynthetic organisms
all4861	ko00720	Carbon fixation pathways in prokaryotes
all4861	ko01200	Carbon metabolism
all4874	\	\
all4884	\	\
all4885	\	\
all4895	\	\
all4896	\	\
all4897	\	\
all4900	\	\
all4904	\	\
all4906	\	\
all4916	\	\
all4923	ko02010	ABC transporters
all4926	\	\
all4929	\	\
all4935	\	\
all4936	\	\
all4946	\	\
all4947	\	\
all4950	\	\
all4955	\	\
all4960	\	\
all4963	\	\
all4966	ko00340	Histidine metabolism
all4966	ko00350	Tyrosine metabolism
all4966	ko00360	Phenylalanine metabolism
all4966	ko00400	Phenylalanine, tyrosine and tryptophan biosynthesis
all4966	ko00401	Novobiocin biosynthesis
all4966	ko00960	Tropane, piperidine and pyridine alkaloid biosynthesis
all4966	ko01230	Biosynthesis of amino acids
all4968	ko00480	Glutathione metabolism
all4968	ko04918	Thyroid hormone synthesis
all4970	ko00480	Glutathione metabolism
all4978	\	\
all4982	\	\
all4985	ko00500	Starch and sucrose metabolism
all4988	\	\
all4999	ko01503	Cationic antimicrobial peptide (CAMP) resistance
all5011	\	\
all5012	ko00970	Aminoacyl-tRNA biosynthesis
all5014	\	\
all5016	\	\
all5017	\	\
all5019	ko00400	Phenylalanine, tyrosine and tryptophan biosynthesis
all5019	ko01230	Biosynthesis of amino acids
all5026	\	\
all5029	\	\
all5038	ko00190	Oxidative phosphorylation
all5038	ko00195	Photosynthesis
all5039	ko00190	Oxidative phosphorylation
all5039	ko00195	Photosynthesis
all5040	\	\
all5043	ko02010	ABC transporters
all5062	ko00010	Glycolysis / Gluconeogenesis
all5062	ko00710	Carbon fixation in photosynthetic organisms
all5062	ko01200	Carbon metabolism
all5062	ko01230	Biosynthesis of amino acids
all5069	\	\
all5076	ko00860	Porphyrin and chlorophyll metabolism
all5077	\	\
all5078	ko00860	Porphyrin and chlorophyll metabolism
all5088	ko00230	Purine metabolism
all5089	\	\
all5091	\	\
all5097	\	\
all5100	\	\
all5104	\	\
all5110	\	\
all5112	\	\
all5120	\	\
all5123	\	\
all5131	\	\
all5133	\	\
all5136	\	\
all5137	\	\
all5138	ko00230	Purine metabolism
all5138	ko00261	Monobactam biosynthesis
all5138	ko00450	Selenocompound metabolism
all5138	ko00920	Sulfur metabolism
all5153	\	\
all5173	\	\
all5177	\	\
all5185	\	\
all5192	\	\
all5195	\	\
all5207	\	\
all5215	ko03420	Nucleotide excision repair
all5218	\	\
all5219	\	\
all5244	\	\
all5250	\	\
all5263	\	\
all5264	\	\
all5265	\	\
all5274	\	\
all5276	\	\
all5278	\	\
all5280	\	\
all5295	\	\
all5304	\	\
all5305	\	\
all5306	ko03410	Base excision repair
all5308	\	\
all5309	\	\
all5311	\	\
all5323	\	\
all5327	\	\
all5334	\	\
all5345	\	\
all7008	\	\
all7010	\	\
all7011	\	\
all7013	\	\
all7016	\	\
all7026	\	\
all7030	\	\
all7031	\	\
all7071	ko03440	Homologous recombination
all7080	\	\
all7116	\	\
all7121	\	\
all7130	\	\
all7133	\	\
all7134	\	\
all7135	\	\
all7136	\	\
all7137	\	\
all7148	\	\
all7158	\	\
all7160	\	\
all7172	\	\
all7187	\	\
all7191	\	\
all7197	\	\
all7222	\	\
all7223	\	\
all7227	\	\
all7229	\	\
all7234	\	\
all7245	\	\
all7275	\	\
all7277	\	\
all7284	\	\
all7286	\	\
all7314	\	\
all7315	\	\
all7324	\	\
all7332	\	\
all7353	\	\
all7362	ko04210	Apoptosis
all7367	\	\
all7374	\	\
all7510	\	\
all7564	\	\
all7583	\	\
all7589	\	\
all7594	\	\
all7598	\	\
all7606	\	\
all7608	ko05111	Vibrio cholerae pathogenic cycle
all7611	\	\
all7614	\	\
all7618	ko02020	Two-component system
all7619	\	\
all7626	\	\
all7632	\	\
all7633	\	\
all7644	\	\
all7658	\	\
all7660	\	\
all7662	\	\
all7665	\	\
all7666	\	\
all7676	\	\
all7682	\	\
all7686	\	\
all8026	\	\
all8032	\	\
all8035	\	\
all8037	\	\
all8038	\	\
all8039	\	\
all8040	\	\
all8043	\	\
all8046	\	\
all8062	\	\
all8063	\	\
all8065	\	\
all8068	\	\
all8070	\	\
all8075	\	\
all8086	\	\
all8519	\	\
all8520	\	\
all8544	\	\
all8547	\	\
all9003	\	\
all9019	\	\
all9020	\	\
all9023	\	\
all9031	\	\
alr0018	\	\
alr0020	ko00196	Photosynthesis - antenna proteins
alr0021	ko00196	Photosynthesis - antenna proteins
alr0022	ko00196	Photosynthesis - antenna proteins
alr0029	\	\
alr0030	ko00860	Porphyrin and chlorophyll metabolism
alr0031	ko00500	Starch and sucrose metabolism
alr0044	\	\
alr0045	\	\
alr0051	ko00230	Purine metabolism
alr0051	ko00983	Drug metabolism - other enzymes
alr0052	\	\
alr0054	ko00550	Peptidoglycan biosynthesis
alr0056	\	\
alr0058	ko00620	Pyruvate metabolism
alr0063	\	\
alr0068	ko00230	Purine metabolism
alr0069	\	\
alr0077	\	\
alr0093	ko01503	Cationic antimicrobial peptide (CAMP) resistance
alr0099	\	\
alr0103	\	\
alr0114	\	\
alr0115	\	\
alr0124	ko05100	Bacterial invasion of epithelial cells
alr0128	ko00860	Porphyrin and chlorophyll metabolism
alr0128	ko00900	Terpenoid backbone biosynthesis
alr0130	\	\
alr0140	ko02024	Quorum sensing
alr0153	\	\
alr0165	ko03420	Nucleotide excision repair
alr0165	ko03430	Mismatch repair
alr0169	\	\
alr0188	ko00051	Fructose and mannose metabolism
alr0188	ko00520	Amino sugar and nucleotide sugar metabolism
alr0199	\	\
alr0201	\	\
alr0202	\	\
alr0212	ko00670	One carbon pool by folate
alr0212	ko00720	Carbon fixation pathways in prokaryotes
alr0212	ko01200	Carbon metabolism
alr0214	\	\
alr0222	ko00020	Citrate cycle (TCA cycle)
alr0222	ko00630	Glyoxylate and dicarboxylate metabolism
alr0222	ko01200	Carbon metabolism
alr0222	ko01210	2-Oxocarboxylic acid metabolism
alr0222	ko01230	Biosynthesis of amino acids
alr0224	ko00190	Oxidative phosphorylation
alr0227	ko00760	Nicotinate and nicotinamide metabolism
alr0234	\	\
alr0236	\	\
alr0237	ko00480	Glutathione metabolism
alr0238	ko00561	Glycerolipid metabolism
alr0238	ko00564	Glycerophospholipid metabolism
alr0239	ko00061	Fatty acid biosynthesis
alr0239	ko01212	Fatty acid metabolism
alr0240	ko00061	Fatty acid biosynthesis
alr0240	ko01212	Fatty acid metabolism
alr0241	ko00561	Glycerolipid metabolism
alr0241	ko00564	Glycerophospholipid metabolism
alr0246	\	\
alr0248	\	\
alr0286	ko04141	Protein processing in endoplasmic reticulum
alr0288	\	\
alr0289	\	\
alr0295	ko02020	Two-component system
alr0295	ko02024	Quorum sensing
alr0295	ko05111	Vibrio cholerae pathogenic cycle
alr0297	\	\
alr0300	ko00750	Vitamin B6 metabolism
alr0304	\	\
alr0308	ko00270	Cysteine and methionine metabolism
alr0308	ko00450	Selenocompound metabolism
alr0308	ko00670	One carbon pool by folate
alr0308	ko01230	Biosynthesis of amino acids
alr0312	ko00130	Ubiquinone and other terpenoid-quinone biosynthesis
alr0331	\	\
alr0335	ko00970	Aminoacyl-tRNA biosynthesis
alr0347	\	\
alr0353	\	\
alr0354	\	\
alr0357	\	\
alr0383	\	\
alr0386	\	\
alr0440	\	\
alr0445	\	\
alr0446	\	\
alr0451	\	\
alr0452	\	\
alr0474	\	\
alr0477	ko00550	Peptidoglycan biosynthesis
alr0477	ko01502	Vancomycin resistance
alr0477	ko04112	Cell cycle - Caulobacter
alr0486	\	\
alr0487	\	\
alr0489	\	\
alr0499	\	\
alr0501	\	\
alr0506	\	\
alr0508	\	\
alr0517	ko00051	Fructose and mannose metabolism
alr0517	ko00500	Starch and sucrose metabolism
alr0517	ko00520	Amino sugar and nucleotide sugar metabolism
alr0518	\	\
alr0523	ko00196	Photosynthesis - antenna proteins
alr0524	ko00196	Photosynthesis - antenna proteins
alr0525	ko00196	Photosynthesis - antenna proteins
alr0526	ko00196	Photosynthesis - antenna proteins
alr0528	ko00196	Photosynthesis - antenna proteins
alr0529	ko00196	Photosynthesis - antenna proteins
alr0530	ko00196	Photosynthesis - antenna proteins
alr0533	ko00196	Photosynthesis - antenna proteins
alr0534	ko00196	Photosynthesis - antenna proteins
alr0535	ko00196	Photosynthesis - antenna proteins
alr0537	ko00196	Photosynthesis - antenna proteins
alr0540	ko00250	Alanine, aspartate and glutamate metabolism
alr0540	ko00330	Arginine and proline metabolism
alr0543	ko02010	ABC transporters
alr0547	\	\
alr0548	\	\
alr0564	\	\
alr0570	\	\
alr0573	\	\
alr0577	\	\
alr0583	\	\
alr0585	\	\
alr0586	\	\
alr0590	\	\
alr0598	\	\
alr0599	ko00730	Thiamine metabolism
alr0599	ko00900	Terpenoid backbone biosynthesis
alr0607	ko00910	Nitrogen metabolism
alr0608	ko00910	Nitrogen metabolism
alr0608	ko02010	ABC transporters
alr0609	ko00910	Nitrogen metabolism
alr0609	ko02010	ABC transporters
alr0610	ko00910	Nitrogen metabolism
alr0610	ko02010	ABC transporters
alr0611	ko00910	Nitrogen metabolism
alr0611	ko02010	ABC transporters
alr0613	\	\
alr0614	\	\
alr0617	\	\
alr0618	\	\
alr0622	\	\
alr0627	\	\
alr0642	\	\
alr0652	\	\
alr0653	\	\
alr0657	ko00500	Starch and sucrose metabolism
alr0657	ko00520	Amino sugar and nucleotide sugar metabolism
alr0658	ko00040	Pentose and glucuronate interconversions
alr0658	ko00053	Ascorbate and aldarate metabolism
alr0658	ko00500	Starch and sucrose metabolism
alr0658	ko00520	Amino sugar and nucleotide sugar metabolism
alr0669	\	\
alr0672	\	\
alr0677	\	\
alr0679	\	\
alr0694	\	\
alr0709	\	\
alr0710	\	\
alr0717	\	\
alr0718	ko00550	Peptidoglycan biosynthesis
alr0718	ko01501	beta-Lactam resistance
alr0722	\	\
alr0735	\	\
alr0741	\	\
alr0744	\	\
alr0760	\	\
alr0763	\	\
alr0782	ko00030	Pentose phosphate pathway
alr0782	ko00040	Pentose and glucuronate interconversions
alr0782	ko00710	Carbon fixation in photosynthetic organisms
alr0782	ko01200	Carbon metabolism
alr0782	ko01230	Biosynthesis of amino acids
alr0790	\	\
alr0799	\	\
alr0803	\	\
alr0806	\	\
alr0820	\	\
alr0834	\	\
alr0871	\	\
alr0874	ko00625	Chloroalkane and chloroalkene degradation
alr0874	ko00910	Nitrogen metabolism
alr0880	\	\
alr0882	\	\
alr0894	\	\
alr0897	\	\
alr0900	\	\
alr0904	\	\
alr0920	ko00906	Carotenoid biosynthesis
alr0931	\	\
alr0933	\	\
alr0939	ko00061	Fatty acid biosynthesis
alr0939	ko00253	Tetracycline biosynthesis
alr0939	ko00620	Pyruvate metabolism
alr0939	ko00640	Propanoate metabolism
alr0939	ko00720	Carbon fixation pathways in prokaryotes
alr0939	ko01200	Carbon metabolism
alr0939	ko01212	Fatty acid metabolism
alr0942	\	\
alr0946	\	\
alr0950	ko00190	Oxidative phosphorylation
alr0951	ko00190	Oxidative phosphorylation
alr0953	\	\
alr0963	\	\
alr0965	\	\
alr0973	ko02010	ABC transporters
alr0974	ko02010	ABC transporters
alr0975	\	\
alr0981	\	\
alr0990	\	\
alr0991	\	\
alr1002	\	\
alr1004	ko00250	Alanine, aspartate and glutamate metabolism
alr1004	ko00260	Glycine, serine and threonine metabolism
alr1004	ko00630	Glyoxylate and dicarboxylate metabolism
alr1004	ko00680	Methane metabolism
alr1004	ko01200	Carbon metabolism
alr1004	ko04146	Peroxisome
alr1008	\	\
alr1010	\	\
alr1015	\	\
alr1026	ko00790	Folate biosynthesis
alr1030	\	\
alr1031	\	\
alr1040	\	\
alr1041	ko00010	Glycolysis / Gluconeogenesis
alr1041	ko00030	Pentose phosphate pathway
alr1041	ko00051	Fructose and mannose metabolism
alr1041	ko00680	Methane metabolism
alr1041	ko00710	Carbon fixation in photosynthetic organisms
alr1041	ko01200	Carbon metabolism
alr1042	ko00860	Porphyrin and chlorophyll metabolism
alr1050	ko00010	Glycolysis / Gluconeogenesis
alr1050	ko00030	Pentose phosphate pathway
alr1050	ko00500	Starch and sucrose metabolism
alr1050	ko00520	Amino sugar and nucleotide sugar metabolism
alr1050	ko01200	Carbon metabolism
alr1052	\	\
alr1056	\	\
alr1063	\	\
alr1067	\	\
alr1073	ko00970	Aminoacyl-tRNA biosynthesis
alr1074	\	\
alr1077	ko00361	Chlorocyclohexane and chlorobenzene degradation
alr1077	ko00364	Fluorobenzoate degradation
alr1077	ko00623	Toluene degradation
alr1078	ko03010	Ribosome
alr1080	ko00220	Arginine biosynthesis
alr1080	ko00300	Lysine biosynthesis
alr1080	ko01210	2-Oxocarboxylic acid metabolism
alr1080	ko01230	Biosynthesis of amino acids
alr1085	\	\
alr1097	\	\
alr1108	ko00130	Ubiquinone and other terpenoid-quinone biosynthesis
alr1113	\	\
alr1114	\	\
alr1117	\	\
alr1121	\	\
alr1128	\	\
alr1133	\	\
alr1139	\	\
alr1144	\	\
alr1146	\	\
alr1147	\	\
alr1148	\	\
alr1152	ko03430	Mismatch repair
alr1157	\	\
alr1158	\	\
alr1167	\	\
alr1180	\	\
alr1183	\	\
alr1197	\	\
alr1200	\	\
alr1201	\	\
alr1207	ko00240	Pyrimidine metabolism
alr1208	\	\
alr1216	ko00195	Photosynthesis
alr1217	ko00250	Alanine, aspartate and glutamate metabolism
alr1217	ko00760	Nicotinate and nicotinamide metabolism
alr1223	ko03018	RNA degradation
alr1229	\	\
alr1231	\	\
alr1232	\	\
alr1236	\	\
alr1238	ko04112	Cell cycle - Caulobacter
alr1238	ko04212	Longevity regulating pathway - worm
alr1240	ko03018	RNA degradation
alr1241	ko00130	Ubiquinone and other terpenoid-quinone biosynthesis
alr1241	ko00940	Phenylpropanoid biosynthesis
alr1244	ko00400	Phenylalanine, tyrosine and tryptophan biosynthesis
alr1244	ko01230	Biosynthesis of amino acids
alr1247	\	\
alr1254	ko00230	Purine metabolism
alr1254	ko00240	Pyrimidine metabolism
alr1254	ko03030	DNA replication
alr1254	ko03410	Base excision repair
alr1254	ko03420	Nucleotide excision repair
alr1254	ko03440	Homologous recombination
alr1261	\	\
alr1263	\	\
alr1264	\	\
alr1266	\	\
alr1270	ko00330	Arginine and proline metabolism
alr1282	ko00785	Lipoic acid metabolism
alr1286	\	\
alr1295	\	\
alr1296	\	\
alr1297	\	\
alr1300	\	\
alr1301	\	\
alr1306	\	\
alr1308	\	\
alr1310	\	\
alr1313	ko00290	Valine, leucine and isoleucine biosynthesis
alr1313	ko00660	C5-Branched dibasic acid metabolism
alr1313	ko01210	2-Oxocarboxylic acid metabolism
alr1313	ko01230	Biosynthesis of amino acids
alr1320	\	\
alr1329	\	\
alr1331	\	\
alr1332	\	\
alr1343	ko00730	Thiamine metabolism
alr1346	\	\
alr1348	ko00920	Sulfur metabolism
alr1350	\	\
alr1370	\	\
alr1372	\	\
alr1375	\	\
alr1376	\	\
alr1377	\	\
alr1383	ko02010	ABC transporters
alr1386	\	\
alr1390	\	\
alr1396	ko00970	Aminoacyl-tRNA biosynthesis
alr1398	\	\
alr1407	ko00620	Pyruvate metabolism
alr1414	ko00270	Cysteine and methionine metabolism
alr1447	\	\
alr1459	\	\
alr1461	\	\
alr1468	\	\
alr1470	\	\
alr1482	\	\
alr1491	\	\
alr1501	\	\
alr1506	\	\
alr1524	ko00630	Glyoxylate and dicarboxylate metabolism
alr1524	ko00710	Carbon fixation in photosynthetic organisms
alr1524	ko01200	Carbon metabolism
alr1525	\	\
alr1526	ko00630	Glyoxylate and dicarboxylate metabolism
alr1526	ko00710	Carbon fixation in photosynthetic organisms
alr1526	ko01200	Carbon metabolism
alr1527	\	\
alr1528	\	\
alr1531	\	\
alr1537	\	\
alr1539	\	\
alr1543	\	\
alr1548	\	\
alr1552	ko02024	Quorum sensing
alr1561	\	\
alr1562	\	\
alr1564	\	\
alr1566	\	\
alr1575	\	\
alr1577	\	\
alr1580	ko00562	Inositol phosphate metabolism
alr1581	\	\
alr1584	\	\
alr1585	\	\
alr1594	ko00230	Purine metabolism
alr1594	ko00240	Pyrimidine metabolism
alr1594	ko03020	RNA polymerase
alr1595	ko00230	Purine metabolism
alr1595	ko00240	Pyrimidine metabolism
alr1595	ko03020	RNA polymerase
alr1596	ko00230	Purine metabolism
alr1596	ko00240	Pyrimidine metabolism
alr1596	ko03020	RNA polymerase
alr1600	\	\
alr1607	\	\
alr1612	\	\
alr1614	\	\
alr1621	\	\
alr1622	\	\
alr1623	ko00630	Glyoxylate and dicarboxylate metabolism
alr1623	ko00670	One carbon pool by folate
alr1655	\	\
alr1656	\	\
alr1665	\	\
alr1666	ko00550	Peptidoglycan biosynthesis
alr1669	\	\
alr1674	\	\
alr1689	ko00860	Porphyrin and chlorophyll metabolism
alr1700	\	\
alr1712	\	\
alr1715	ko00550	Peptidoglycan biosynthesis
alr1722	\	\
alr1740	\	\
alr1742	ko03018	RNA degradation
alr1742	ko04212	Longevity regulating pathway - worm
alr1742	ko05152	Tuberculosis
alr1744	ko00520	Amino sugar and nucleotide sugar metabolism
alr1744	ko00561	Glycerolipid metabolism
alr1746	\	\
alr1786	ko04020	Calcium signaling pathway
alr1786	ko04910	Insulin signaling pathway
alr1786	ko04922	Glucagon signaling pathway
alr1790	\	\
alr1793	\	\
alr1799	\	\
alr1821	\	\
alr1827	ko00020	Citrate cycle (TCA cycle)
alr1827	ko00480	Glutathione metabolism
alr1827	ko00720	Carbon fixation pathways in prokaryotes
alr1827	ko01200	Carbon metabolism
alr1827	ko01210	2-Oxocarboxylic acid metabolism
alr1827	ko01230	Biosynthesis of amino acids
alr1827	ko04146	Peroxisome
alr1832	ko00906	Carotenoid biosynthesis
alr1834	ko02010	ABC transporters
alr1850	\	\
alr1852	\	\
alr1855	\	\
alr1869	\	\
alr1878	ko00860	Porphyrin and chlorophyll metabolism
alr1879	ko00500	Starch and sucrose metabolism
alr1883	\	\
alr1890	ko00260	Glycine, serine and threonine metabolism
alr1890	ko00680	Methane metabolism
alr1890	ko01200	Carbon metabolism
alr1890	ko01230	Biosynthesis of amino acids
alr1894	ko00061	Fatty acid biosynthesis
alr1894	ko00780	Biotin metabolism
alr1894	ko01040	Biosynthesis of unsaturated fatty acids
alr1894	ko01212	Fatty acid metabolism
alr1896	ko03018	RNA degradation
alr1896	ko04212	Longevity regulating pathway - worm
alr1896	ko04940	Type I diabetes mellitus
alr1896	ko05134	Legionellosis
alr1896	ko05152	Tuberculosis
alr1900	ko00520	Amino sugar and nucleotide sugar metabolism
alr1903	\	\
alr1910	\	\
alr1911	ko00010	Glycolysis / Gluconeogenesis
alr1911	ko00020	Citrate cycle (TCA cycle)
alr1911	ko00620	Pyruvate metabolism
alr1911	ko00650	Butanoate metabolism
alr1911	ko00720	Carbon fixation pathways in prokaryotes
alr1911	ko01200	Carbon metabolism
alr1917	\	\
alr1921	ko00780	Biotin metabolism
alr1924	ko00400	Phenylalanine, tyrosine and tryptophan biosynthesis
alr1924	ko01230	Biosynthesis of amino acids
alr1928	\	\
alr1929	\	\
alr1941	\	\
alr1952	ko02024	Quorum sensing
alr1952	ko03060	Protein export
alr1952	ko03070	Bacterial secretion system
alr1956	\	\
alr1960	\	\
alr1963	\	\
alr1966	\	\
alr1967	\	\
alr1979	\	\
alr1998	\	\
alr2001	\	\
alr2009	ko02020	Two-component system
alr2009	ko04112	Cell cycle - Caulobacter
alr2015	\	\
alr2042	\	\
alr2043	\	\
alr2044	\	\
alr2048	ko00300	Lysine biosynthesis
alr2048	ko01230	Biosynthesis of amino acids
alr2054	\	\
alr2071	\	\
alr2073	ko00220	Arginine biosynthesis
alr2073	ko01210	2-Oxocarboxylic acid metabolism
alr2073	ko01230	Biosynthesis of amino acids
alr2087	\	\
alr2090	\	\
alr2092	ko00340	Histidine metabolism
alr2092	ko00350	Tyrosine metabolism
alr2092	ko00360	Phenylalanine metabolism
alr2092	ko00400	Phenylalanine, tyrosine and tryptophan biosynthesis
alr2092	ko00401	Novobiocin biosynthesis
alr2092	ko00960	Tropane, piperidine and pyridine alkaloid biosynthesis
alr2092	ko01230	Biosynthesis of amino acids
alr2093	\	\
alr2106	\	\
alr2117	\	\
alr2131	\	\
alr2132	\	\
alr2136	\	\
alr2137	\	\
alr2168	\	\
alr2175	\	\
alr2178	\	\
alr2179	\	\
alr2184	\	\
alr2186	ko02010	ABC transporters
alr2189	\	\
alr2191	\	\
alr2211	\	\
alr2233	\	\
alr2234	ko00627	Aminobenzoate degradation
alr2234	ko00790	Folate biosynthesis
alr2234	ko02020	Two-component system
alr2240	\	\
alr2241	\	\
alr2242	\	\
alr2246	\	\
alr2256	\	\
alr2257	\	\
alr2266	ko00230	Purine metabolism
alr2266	ko04113	Meiosis - yeast
alr2266	ko04213	Longevity regulating pathway - multiple species
alr2268	ko00230	Purine metabolism
alr2269	\	\
alr2270	ko00540	Lipopolysaccharide biosynthesis
alr2295	\	\
alr2298	\	\
alr2304	ko02024	Quorum sensing
alr2304	ko03060	Protein export
alr2306	\	\
alr2308	\	\
alr2309	\	\
alr2311	\	\
alr2313	\	\
alr2322	ko04213	Longevity regulating pathway - multiple species
alr2323	ko04141	Protein processing in endoplasmic reticulum
alr2323	ko04151	PI3K-Akt signaling pathway
alr2323	ko04612	Antigen processing and presentation
alr2323	ko04621	NOD-like receptor signaling pathway
alr2323	ko04626	Plant-pathogen interaction
alr2323	ko04914	Progesterone-mediated oocyte maturation
alr2323	ko04915	Estrogen signaling pathway
alr2323	ko05200	Pathways in cancer
alr2323	ko05215	Prostate cancer
alr2325	\	\
alr2326	\	\
alr2328	ko00220	Arginine biosynthesis
alr2328	ko00250	Alanine, aspartate and glutamate metabolism
alr2328	ko00630	Glyoxylate and dicarboxylate metabolism
alr2328	ko00910	Nitrogen metabolism
alr2328	ko01230	Biosynthesis of amino acids
alr2328	ko02020	Two-component system
alr2328	ko04724	Glutamatergic synapse
alr2328	ko04727	GABAergic synapse
alr2335	ko00040	Pentose and glucuronate interconversions
alr2335	ko00051	Fructose and mannose metabolism
alr2338	\	\
alr2345	\	\
alr2350	ko00710	Carbon fixation in photosynthetic organisms
alr2350	ko01200	Carbon metabolism
alr2359	\	\
alr2361	ko00051	Fructose and mannose metabolism
alr2361	ko00520	Amino sugar and nucleotide sugar metabolism
alr2366	\	\
alr2372	\	\
alr2374	\	\
alr2393	\	\
alr2398	ko00250	Alanine, aspartate and glutamate metabolism
alr2398	ko00410	beta-Alanine metabolism
alr2398	ko00640	Propanoate metabolism
alr2398	ko00650	Butanoate metabolism
alr2405	\	\
alr2411	\	\
alr2412	\	\
alr2418	ko00970	Aminoacyl-tRNA biosynthesis
alr2428	\	\
alr2440	\	\
alr2445	\	\
alr2446	ko03018	RNA degradation
alr2446	ko04212	Longevity regulating pathway - worm
alr2446	ko05152	Tuberculosis
alr2447	\	\
alr2450	ko00500	Starch and sucrose metabolism
alr2464	\	\
alr2472	\	\
alr2475	\	\
alr2476	\	\
alr2485	ko00760	Nicotinate and nicotinamide metabolism
alr2492	\	\
alr2493	\	\
alr2494	\	\
alr2496	\	\
alr2502	\	\
alr2503	\	\
alr2505	ko00730	Thiamine metabolism
alr2505	ko04122	Sulfur relay system
alr2522	\	\
alr2526	\	\
alr2535	ko02010	ABC transporters
alr2535	ko02024	Quorum sensing
alr2541	ko02010	ABC transporters
alr2541	ko02024	Quorum sensing
alr2542	ko00261	Monobactam biosynthesis
alr2542	ko00300	Lysine biosynthesis
alr2542	ko01230	Biosynthesis of amino acids
alr2554	\	\
alr2559	\	\
alr2583	ko02010	ABC transporters
alr2588	\	\
alr2606	\	\
alr2614	\	\
alr2628	\	\
alr2663	\	\
alr2679	\	\
alr2680	\	\
alr2682	\	\
alr2691	\	\
alr2698	\	\
alr2708	ko00010	Glycolysis / Gluconeogenesis
alr2708	ko00020	Citrate cycle (TCA cycle)
alr2708	ko00620	Pyruvate metabolism
alr2708	ko01200	Carbon metabolism
alr2708	ko04066	HIF-1 signaling pathway
alr2708	ko04922	Glucagon signaling pathway
alr2708	ko05230	Central carbon metabolism in cancer
alr2709	\	\
alr2710	\	\
alr2712	\	\
alr2717	\	\
alr2718	\	\
alr2719	\	\
alr2725	\	\
alr2731	ko00190	Oxidative phosphorylation
alr2737	ko03010	Ribosome
alr2739	\	\
alr2742	ko00230	Purine metabolism
alr2744	\	\
alr2745	\	\
alr2751	\	\
alr2758	\	\
alr2759	\	\
alr2771	ko00290	Valine, leucine and isoleucine biosynthesis
alr2771	ko00770	Pantothenate and CoA biosynthesis
alr2771	ko01210	2-Oxocarboxylic acid metabolism
alr2771	ko01230	Biosynthesis of amino acids
alr2780	\	\
alr2783	\	\
alr2785	ko00906	Carotenoid biosynthesis
[truncated: 956 more rows]

## Sheet: Table S4C
Table S4C. Complete list of KEGG pathways in the identified modified proteins in Nostoc 7120.
KEGG Pathway	Protein counts	Protein list
ana01100 Metabolic pathways - Nostoc sp. PCC 7120	381	all0004;all0005;all0006;all0007;all0008;all0010;all0066;all0082;all0109;all0122;all0135;all0138;all0152;all0167;all0170;all0174;all0207;all0233;all0245;all0278;all0328;all0329;all0395;all0408;all0410;all0414;all0450;all0574;all0580;all0594;all0606;all0623;all0624;all0635;all0650;all0713;all0727;all0797;all0875;all0888;all0903;all0934;all0945;all0949;all0961;all0980;all0982;all0985;all1053;all1059…
ana01110 Biosynthesis of secondary metabolites - Nostoc sp. PCC 7120	195	alr5331;alr5285;alr5275;alr5269;alr5252;alr5217;alr5103;alr4907;alr4853;alr4848;alr4840;;alr4806;alr4798;alr4745;alr4733;alr4670;alr4627;alr4552;alr4491;alr4416;alr4385;alr4351;alr4235;alr4171;alr4124;alr3993;alr3887;alr3871;alr3751;alr3724;alr3672;alr3644;alr3606;alr3537;alr3525;alr3524;alr3522;alr3510;alr3441;alr3402;alr3400;alr3397;alr3395;alr3344;alr3338;alr3300;alr3235;alr3189;alr3147;alr314…
ana01120 Microbial metabolism in diverse environments - Nostoc sp. PCC 7120	102	all0122;all0395;all0623;all0624;all0635;all0688;all0888;all0903;all0945;all1248;all1267;all1440;all1455;all1683;all1865;all2072;all2509;all2521;;all2563;all2564;all2566;all2567;all2568;all2970;all2997;all3205;all3538;all3556;all3680;all3735;all3914;all4008;all4019;all4021;all4037;all4120;all4131;all4182;all4257;all4464;all4563;all4771;all4861;all5062;all5138;alr0058;alr0212;alr0222;alr0300;alr060…
ana01240 Biosynthesis of cofactors - Nostoc sp. PCC 7120	79	all0082;all0207;all0245;all0650;all0949;all0982;all1248;all1319;all1457;all1522;all1683;all1694;all2121;all2303;all2347;all2391;all2544;all2564;all2568;all2753;all3205;all3519;all3722;all3859;all3876;all3909;all4008;all4196;all4391;all4667;all4673;all4751;all5136;alr0068;alr0212;alr0227;alr0312;alr0658;alr1026;alr1042;alr1108;alr1207;alr1217;alr1241;alr1282;alr1343;alr1689;alr1878;alr1894;alr1921…
ana01230 Biosynthesis of amino acids - Nostoc sp. PCC 7120	71	all0328;all0408;all0410;all0414;all0574;all0797;all0888;all1267;all1417;all1591;all1683;all2072;all2315;all2521;all2563;all2564;all2566;all2997;all3538;all3555;all3680;all3735;all3794;all4008;all4037;all4120;all4131;all4182;all4327;;all4563;all4613;all4966;all5019;all5062;alr0222;alr0308;alr0782;alr1080;alr1244;alr1313;alr1827;alr1890;alr1924;alr2048;alr2073;alr2092;alr2328;alr2542;alr2771;alr305…
ana01200 Carbon metabolism - Nostoc sp. PCC 7120	62	all0122;all0635;all0888;all0945;all1267;all1683;all2509;all2521;;all2563;all2564;all2566;all2970;all3538;all3735;all3914;all4008;all4019;all4021;all4037;all4131;all4182;all4257;all4563;all4607;all4608;all4609;all4771;all4861;all5062;alr0212;alr0222;alr0782;alr0939;alr1004;alr1041;alr1050;alr1524;alr1526;alr1827;alr1890;alr1911;alr2350;alr2708;alr2803;alr2973;alr3146;alr3147;alr3338;alr3344;alr339…
ana02010 ABC transporters - Nostoc sp. PCC 7120	46	all0126;all0322;all0833;all0908;all0911;all1046;all1823;all1947;all1950;all1951;all2228;all2229;all2358;all2676;all3054;all3333;all4572;all4575;all5043;all7315;alr0583;alr0608;alr0609;alr0610;alr0611;alr0973;alr0974;alr1383;alr1834;;;alr2535;alr2541;alr2817;alr2835;alr2877;alr2879;alr3945;alr3947;alr4068;alr4164;alr4166;alr4167;alr4239;alr4531;alr4715;alr5178;alr5362
ana03010 Ribosome - Nostoc sp. PCC 7120	41	all0136;all0579;all3969;all4187;all4188;all4190;all4192;all4193;all4198;all4200;all4201;all4202;all4203;all4205;all4208;all4209;all4210;all4212;;all4214;all4215;all4336;all4339;all4340;all4792;all4802;alr1078;alr2737;alr3428;alr5297;alr5300;alr5301;alr5302;alr5303;asl0146;asl2630;asl3674;asl4204;;asl4452;asr0742;;asr1955;asr3427
ana00195 Photosynthesis - Nostoc sp. PCC 7120	35	all0004;all0005;all0006;all0007;all0008;all0010;all0107;all0109;all0138;all0161;all0258;all0259;all0329;all0606;all1258;all1512;all2452;all2453;all3854;all4121;all4148;all5038;all5039;alr1216;;;alr4251;alr4291;alr4866;alr5154;alr5155;alr5314;;asl0846;asr1283;asr3463;asr3845;asr4319;
ana02020 Two-component system - Nostoc sp. PCC 7120	35	all0129;all0207;all0563;all0688;all0911;all0927;all0949;all1068;all1069;all1598;all1716;all2162;all2165;all2319;all2497;all2821;all2899;all2934;all3054;all3822;all4245;all4502;all4575;all4750;all7618;alr0295;alr1067;alr2009;alr2234;alr2328;alr3157;alr3511;alr4596;alr4976;alr5068
ana00230 Purine metabolism - Nostoc sp. PCC 7120	30	all1549;all1904;all2564;all2846;all3093;all3651;all3652;all4008;all4035;all4196;all5088;all5138;alr0051;alr0068;alr2266;alr2268;alr2475;alr2742;alr2954;alr3139;alr3395;alr3402;alr3510;alr3525;alr3667;alr3670;alr4466;alr4582;alr4670;alr4784
ana00860 Porphyrin and chlorophyll metabolism - Nostoc sp. PCC 7120	28	all0152;all0278;all0650;all0949;all1601;all1743;all1897;all2391;all2544;all3205;all3722;all3876;all3909;all3940;all4365;all5076;all5078;alr0030;alr0128;alr1042;alr1689;alr1878;alr3162;alr3300;alr3441;alr3751;alr4733;alr5217
ana00010 Glycolysis / Gluconeogenesis - Nostoc sp. PCC 7120	27	all0122;all0635;all2509;all2564;all2566;all3538;all3735;all4008;all4021;all4131;all4182;all4257;all4563;all5062;alr1041;alr1050;alr1911;alr2708;alr2803;alr2973;alr3146;alr3147;alr3397;alr3606;alr3672;alr4385;alr4745
ana00620 Pyruvate metabolism - Nostoc sp. PCC 7120	26	all0122;all0580;all0635;all2509;;all2564;all4008;all4257;all4861;alr0058;alr0939;alr1407;alr1911;alr2708;alr2803;alr2968;alr3146;alr3147;alr3397;alr3522;alr3606;alr3672;alr3724;alr4596;alr4745;alr4840;alr5285
ana00190 Oxidative phosphorylation - Nostoc sp. PCC 7120	24	all0004;all0005;all0006;all0007;all0008;all0010;all0945;all0949;all1126;all1553;all1732;all2970;all3570;all3840;all3841;all5038;all5039;alr0224;alr0950;alr0951;alr2191;alr2731;alr3355;alr3593
ana00970 Aminoacyl-tRNA biosynthesis - Nostoc sp. PCC 7120	22	all0233;all1053;all1269;all1318;all1985;all2436;all3205;all3717;all3976;all4071;all4723;all4845;all5012;alr0335;alr1073;alr1396;alr2418;alr2982;alr3283;;alr4111;alr4958;alr5053
ana00680 Methane metabolism - Nostoc sp. PCC 7120	21	all0635;all1683;all2509;;all2568;all3538;all3735;all4021;all4182;all4257;all4563;all4861;alr1004;alr1041;alr1890;alr3146;alr3147;alr3338;alr3397;alr3573;alr4129;alr4806
ana00520 Amino sugar and nucleotide sugar metabolism - Nostoc sp. PCC 7120	21	all0174;all0727;all2497;all3695;all4645;all4713;all4826;all4828;alr0188;alr0517;alr0657;alr0658;alr1050;alr1744;alr1900;alr2361;alr2973;alr3400;alr3424;alr3464;alr3921
ana00270 Cysteine and methionine metabolism - Nostoc sp. PCC 7120	21	all0903;all0934;all1683;all1701;all2521;all3680;all3859;all4037;all4120;alr0308;alr1414;alr1890;alr3644;alr4054;alr4124;alr4173;alr4416;alr4447;alr4552;alr4815;alr4853
ana02024 Quorum sensing - Nostoc sp. PCC 7120	20	all0082;all0328;all0574;all1759;all4778;alr0140;alr0295;alr1552;alr1952;alr2535;alr2541;alr3415;alr3543;alr3602;alr3762;alr3884;alr4531;alr4851;asl2047;asr5298
ana00630 Glyoxylate and dicarboxylate metabolism - Nostoc sp. PCC 7120	19	all0135;all0623;all0624;all1267;all4257;all4607;all4608;all4609;all4771;alr0222;alr1004;alr1524;alr1526;alr1623;alr2328;alr4344;alr4745;alr4806;alr5269
ana00250 Alanine, aspartate and glutamate metabolism - Nostoc sp. PCC 7120	19	all2934;all3556;all3651;all3922;alr0540;alr1004;alr1217;alr2328;alr2398;alr2475;alr3395;alr3464;alr3809;alr3887;alr3912;alr4171;alr4784;alr4798;alr4853
ana00196 Photosynthesis - antenna proteins - Nostoc sp. PCC 7120	19	all0450;all2327;all3653;alr0020;alr0021;alr0022;alr0523;alr0524;alr0525;alr0526;alr0528;alr0529;alr0530;alr0533;alr0534;alr0535;alr0537;asr0023;asr0531
ana01210 2-Oxocarboxylic acid metabolism - Nostoc sp. PCC 7120	19	all1267;all1417;all2315;all3555;all3680;all4613;alr0222;alr1080;alr1313;alr1827;alr2073;alr2771;alr3522;alr3537;alr3644;alr4235;alr4627;alr4840;alr4853
ana00500 Starch and sucrose metabolism - Nostoc sp. PCC 7120	18	all0167;all0376;all0713;all0875;all1059;all1272;all2806;all4645;all4985;alr0031;alr0169;alr0517;alr1050;alr1879;alr2450;alr2973;alr3871;alr5331
ana00260 Glycine, serine and threonine metabolism - Nostoc sp. PCC 7120	17	all0395;all0410;all1683;all2072;all3680;all3794;all4120;all4182;all4607;all4608;all4609;alr1004;alr1890;alr3338;alr3644;alr4745;alr4806;
ana03018 RNA degradation - Nostoc sp. PCC 7120	17	all3538;all3678;all4396;all4477;alr1223;alr1240;alr1742;alr1896;alr2191;alr2446;alr2990;alr3593;alr3662;alr4331;alr4718;alr4842;asl2047
ana00710 Carbon fixation in photosynthetic organisms - Nostoc sp. PCC 7120	17	all0888;all2566;all2567;all3735;all4021;all4131;all4563;all4861;all5062;alr0782;alr1041;alr1524;alr1526;alr2350;alr3344;alr4123;alr4385
ana00400 Phenylalanine, tyrosine and tryptophan biosynthesis - Nostoc sp. PCC 7120	15	all0328;all0408;all0410;all0414;all0574;all0797;all3794;all4966;all5019;alr1244;alr1924;alr2092;alr3050;alr3235;;alr4853
ana03070 Bacterial secretion system - Nostoc sp. PCC 7120	15	all0120;all0121;all1759;all2675;all2676;all7314;all7315;;alr1928;alr1952;alr2817;alr3415;alr4239;alr4240;alr4851;asr5298
ana00030 Pentose phosphate pathway - Nostoc sp. PCC 7120	15	all0888;all2563;all2567;all3735;all4019;all4021;all4563;all4771;alr0782;alr1041;alr1050;alr3344;alr4174;alr4670;alr5275
ana00051 Fructose and mannose metabolism - Nostoc sp. PCC 7120	14	all3735;all4021;all4563;all4826;all4828;alr0188;alr0517;alr1041;alr2335;alr2361;alr3400;alr3424;alr4385;alr5117
ana00220 Arginine biosynthesis - Nostoc sp. PCC 7120	13	all2934;alr1080;alr2073;alr2328;alr2475;alr3537;alr3667;alr3670;alr3887;alr4235;alr4798;alr4853;alr4907
ana00020 Citrate cycle (TCA cycle) - Nostoc sp. PCC 7120	13	all0122;all0945;all1267;all2970;all3914;alr0222;alr1827;alr1911;alr2708;alr2803;alr3606;alr3724;alr4745
ana00480 Glutathione metabolism - Nostoc sp. PCC 7120	12	all0594;all1541;all1745;all3859;all4019;all4968;all4970;alr0237;alr1827;alr3798;alr5275;alr7354
ana00910 Nitrogen metabolism - Nostoc sp. PCC 7120	12	all1440;all1455;all2910;all3333;alr0607;alr0608;alr0609;alr0610;alr0611;alr0874;alr2328;alr4344
ana00240 Pyrimidine metabolism - Nostoc sp. PCC 7120	12	all0066;all2063;all2303;all4035;all4708;alr1207;alr2945;alr3139;alr3339;alr3402;alr3809;alr5000
ana00920 Sulfur metabolism - Nostoc sp. PCC 7120	11	all0126;all0322;all0903;all2521;all4037;all4464;all5138;alr1348;alr4416;alr4466;alr4552
ana03430 Mismatch repair - Nostoc sp. PCC 7120	11	all0061;all1717;all1774;all1989;all3578;all4495;alr0165;alr1152;alr5127;alr7569;alr7579
