# Supplementary material for: Proteogenomic Analysis Provides Novel Insight into Genome Annotation and Nitrogen Metabolism in Nostoc sp. PCC 7120
Source: Microbiol Spectr. 2021 Sep 15;9(2):e00490-21. doi: 10.1128/Spectrum.00490-21 (PMC8557916; doi:10.1128/Spectrum.00490-21)
Supplement: SUPPLEMENTAL FILE 7 — Supplemental material. Download SPECTRUM00490-21_Supp_7_seq18.xlsx, XLSX file, 0.02 MB [file spectrum00490-21_supp_7_seq18.xlsx]

## Sheet: Table S7A
Table S7A. List of synthesized peptides for MS validation.
Novel events	Synthesized peptide sequence
NG-8	TIESTTLTTSKPK
NG-15	RDQNGNIIDENSELD
NG-20	CACPSCLCIISVEDAINKEGK
NG-43-1	MLIQDQDKK
NG-43-2	TTEQVAAVVK
NG-59	LDDNYQTYLNR
NG-98-1	IQDLEQIAAQPEFWDDQNQAQK
NG-98-2	AVVELLELETDEALLQEAESTITK
NG-2	IVQLSIK
NG-9	VITNLLK
NG-10	WRWVMPTKTMSR
NG-11	VILFLPR
NG-12	LAGFLGGGK
NG-13	IPPGSFGR
NG-19	LVESLIR
NG-14	RRINQIR
NG-16	IDDLLILHSFFANMTY
NG-17	QKLEMVIWLGRQCPPR
NG-18	LITNILK
NG-21	TLIVGTNPPK
NG-22	LGAGGIPAIVAASGR
NG-23	THELHIIHR
NG-24	LLYFLSIPMS
NG-25	KILGFLTK
NG-26	YNFTQINTATNR

## Sheet: Table S7B
Table S7B. Primers for 26 novel genes RT-PCR validation.
Category	Gene ID	Start	Stop	Gene lengeth (bp)	Name	Gene_Seq	Primer Forward	Primer Reverse	Product (bp)
Intergenic	>NC_003272:3061318_to_3061743	3061381	3061743	363	NG-1	GTGTTCCTGTTATTAGCTTTCATCTATCCGCCTACATTAGTTGAAGCTAAAGAGAATACTCTCAATAATGCTTTGAATGAGCAAACTATTGAAGCAGAAACAAACTTAGTCGAAGGTGAACACAAAGAAACATTAATAGCTCACCGACAATATAGACGGCGTTATCACGGAAGAAGACGGGCTAGACGGCATTACCACAGACGGCGCTATCATAATCGGCATTATTACAGGCATTACTATCGTAATGGACGTTATCGTGGTCGGCATTATCGTAGAGCAAATTATCGCGGTCAATACTATCGTCGTGGAGGATGGGAACTTGTTCGTGACCGTCATGGACGATTAATGTATGATTGGCAGCGT	AGACGGCATTACCACAGACG	ACAAGTTCCCATCCTCCACG	140
	>NC_003272:50954_to_50856	50856	50945	90	NG-2	GTGACAATTGCTGTTTACCACAGTTCAGAAAAGATAGTGCAGTTAAGCATCAAGCAAAGACTCATACTCAAACTTTTTCACGTTCTGACT	ATTGCTGTTTACCACAGTTCAGA	GTCAGAACGTGAAAAAGTTTGAGTA	83
	>NC_003272:2175298_to_2175567	2175325	2175567	243	NG-3	ATGACCAGTAAGTTAATTGATGTTAGAGAATATACTGTTAGGGCGCATAAGCGGCTAATTCACACTCGCGTTTTTAACTTTGTCTGTAAGGAGTGTAACGAGGCGACAAAACGCGAGACTTTTGGCCCTCGCCCTTTATATTGCGAGATATGTCGTCCACCACAAGCGCCGAAAAAGTCTCAGCAGCCGACTCGCAAAGCCAAGCCTCGTCCAACTATTTACAAAAGCGACACTGATTTAGGT	GTAAGGAGTGTAACGAGGCGA	TGGACGAGGCTTGGCTTTG	128
	>NC_003272:4744453_to_4743923	4743923	4744180	258	NG-4	ATGCAGAAATCATCGCGTAAGAAATATCTACCAAAAACAACGATTTTAACAGAAACTCAACCCAGTTTTACACACTTAGAAAAAAAAGTTAAAAAGCCGGATAATGCTTCAATTACAACTGCGTCCAAGTCTTTTAGGCATGGATCAAAAATTATAAAAGTTACGAGTAAGCCTCAATCTTATGGCTACTGTCGCAAACGCCTTGCACTATGTCATAGAGCTAAGATTGAGTCTGCAAAAAAATATATTCCCAAAGAC	ATGCAGAAATCATCGCGTAAGAAA	GGACGCAGTTGTAATTGAAGCA	126
	>NC_003272:291986_to_291906	291906	291977	72	NG-5	ATGGAAGTTTTAGAACTGAAACGCGAAATCGAAACGTTGTCTAGCCGCCTGGGTAAAACCCAGGACTATCTT	ATGGAAGTTTTAGAACTGAAAC	CCATTTTGGGTCCTGATAGAA	72
	>NC_003272:3326295_to_3326579	3326403	3326579	177	NG-6	ATGCAAATAATACAAAAAATTTACTGCCCTAATTGTGGTAGTGATGCTGAACGTTATTATCTCACGGATCAGGAATTAACAAGAACACAATGTCCAAGTTGTGATTACTTGATGATCAGTTGCACCCGCACGGGTAAAGTTATTGAAGCTTACGCCCCTGGAATTCATGTACATCGG	TTGTGGTAGTGATGCTGAACG	TACATGAATTCCAGGGGCGT	139
	>NC_003272:6329534_to_6329734	6329546	6329734	189	NG-7	ATGAGTCTGCGAGCCAATAATTGCCCATGTTGCGGTGGTTCTCTCCTCCGCCATGTCCGTCACGGGGAACTATATTGGTTCTGCCTGTCTTGCCGTCAAGAAGTGCCACTATTAACTAACAATAATCGTTTACCGAATGTAGATACTCGCAATAATGCAGGTGTTGTCCAGACAACGGTCAGCGTCGAA	TGGTTCTGCCTGTCTTGCC	ACGCTGACCGTTGTCTGG	110
	>NC_003241:1928_to_2275	1979	2275	297	NG-8	ATGACAATTGAATCAACAACGCTAACCACTAGCAAGCCTAAAAAGCGTAGGCGTGTCCAGCACTTGCCAATGGTGCAAGATGCGTCTCAAATGGTAGATATCGCGCTCAACCTCAAGTGTGAAACTGTATCTATTCAGTGGGATGAACTGCCAATTTACTCGCTATTTTCTATTAACCGCGATGGCAGCCACCCTAAGTTGAAAGTTTCAAAAGTAAGCTGTGTATCGCTTGCGGATAGTAAGCAGTATCACGTAAATCAGGACGTAGGCAATAGAATCTTTCGATTGCATATCATC	TAAAAAGCGTAGGCGTGTCC	AATTGGCAGTTCATCCCACTGA	118
	>NC_003273:28258_to_28458	28264	28458	195	NG-9	GTGGAACGCAACTCAAGAGTAATAACGAACTTACTTAAGAAGATAACTAAAAATCAGCGATTAATACTTGGAGAGGTTATAGGTCAGCATATTGGGCATCTAATTCTGCCATTTCACATTCGAGTTCCCAAGCTAACTGTTCAAAGTCTGGTACATCTTCTTCTAATTCGCGTGAGTAGCTGCTTGGTTCCACCC	ATAGGTCAGCATATTGGGCATC	CAGCTACTCACGCGAATTAGAA	104
Different_frame	>NC_003272:6174075_to_6174314	6174084	6174314	231	NG-10	TTGATTTTTGAAATATACGTAGGGGAGCCACTGCGTTGGACGAAGAGAAGTCTGAACAGAGGAATCCTACGATCAGAACTTCGGGGTTTCCCGGCTTGGAGCAAGTGGCGTTGGGTAATGCCGACCAAAACCATGAGTCGGTACACTTTGCCTACCCTACAAATACTGAGAATTTTATGGGCAAGCGCAGGCTACGCCAACAGAAATCAAGTCGGATTCCTGTATTACTTG	CGTTGGGTAATGCCGACCAA	CGACTTGATTTCTGTTGGCGT	106
	>NC_003272:1916619_to_1916410	1916410	1916619	210	NG-11	TTGTCCGCAAAACCCAAGGTAATCCTTTTTTTACCACGCAGTTTCTCAAAGCCCTCCACGAAAATGAGTGGATTATATTTAATCGCCACCAAGGCTATTGGGAATGTGATATTTCCCAAATCAATGCGCTATCACTTACCGATGATGTGGTGGAATTTATGGCGCATCAGTTACAGAAATTACCCAGCGAAACTCAGCAAATACTCAAGT	AAGCCCTCCACGAAAATGAG	ACTGATGCGCCATAAATTCCAC	123
	>NC_003272:1480933_to_1481019	1480942	1481019	78	NG-12	TTGGCTTGCTTTAATTGTGATTGGTTTAACTATTTCATATTTGGTTTGGCTGGGTTTTTAGGAGGGGGTAAAAAAAGA	TGGCTTGCTTTAATTGTGATTGG	ACCCCCTCCTAAAAACCCAG	68
	>NC_003272:3304145_to_3304204	3304145	3304204	60	NG-13	ATACCGCCGGGAAGTTTTGGGAGACCCCAACGCCGACCAGGTAACAGCTTGCTTCTTCGG	ATACCGCCGGGAAGTTTTGG	CATTGTCGAACGAAGAAGCC	60
	>NC_003272:2363270_to_2363404	2363297	2363404	108	NG-14	CTGCGGAGTTATTTAGAACTACGGAGGAGGATCAACCAGATACGCCTGAAGCGATCGCAATTCAATTACGAGCCGACAAAAAACTTGATCCAGCGATCGCCAATGCTT	GAGTTATTTAGAACTACGGAGGAGG	AGCATTGGCGATCGCTGG	102
	>NC_003273:41096_to_41383	41129	41383	255	NG-15	ATGCGCGAATATCGATGTACACGTAACGCATTATACTTACACGACTGCATAGGTCGAGATGACCTTAGAGAACGCCAAGGTCATTATATTTGGGCAATCAACGAAGAAGCTGCATGGCAAGAAATGGCGCGGCGGTATCCAGATGAAACTGAGGCTGGGTTTACTGTGGAGGAGTGGGAAAGTTTTGATGTAAAGGTGGTAGAAGTGAAACGTGATCAGAATGGGAACATTATAGATGAAAACTCTGAATTGGAT	CGAGATGACCTTAGAGAACGCC	AACTTTCCCACTCCTCCACAG	130
Opposite_strand	>NC_003272:1849370_to_1848810	1848810	1849055	246	NG-16	ATGCCCAAATTGACTTTTGTGGGGTCGAATGTTGGGTTTAAGAGTGCAGGTTTAGATGAAGGAGTAACTAGAGATACTAGAACCGAATTGTTTCCACTTGGAGCAGCAGTAGCGGGAAGTATAAAGCTATTTATCCCCACCAAGATAAAGACAAATGATAGGGCAAATAAACGACGAATCTCTTTGATTTTGGACAAAATTGATGATCTATTAATCTTGCACTCATTTTTTGCCAACATGACTTAT	TGTTGGGTTTAAGAGTGCAGG	AGAGATTCGTCGTTTATTTGCCC	154
	>NC_003272:3549321_to_3549479	3549321	3549479	159	NG-17	ATGCAGCCCTGGCAGGGTTGCGGGTGGCTGCAAATACCAGTCCGGCAAAAATTAGAGATGGTAATATGGCTTGGTCGGCAATGTCCGCCGCGTAGTTACCCATGCGTGTATCGTGAACGGGTGCTTGTTGGACTAACTCGATACTTGCACCAGCACGGG	CTGCAAATACCAGTCCGGCAA	TCCAACAAGCACCCGTTCA	105
	>NC_003272:1606866_to_1606753	1606753	1606842	90	NG-18	GTGCTGAGTCCTGAATCAGATATTAGCGTTTCCAGTGCCAGATTAATTACGAATATACTCAAAAGGGCGATCGCAATTAATCGGCTCTGC	GTGCTGAGTCCTGAATCAGATATT	TTAATTGCGATCGCCCTTTTGA	80
	>NC_003272:5523294_to_5523383	5523306	5523383	78	NG-19	TTGGTTGAAAGCCTAATTCGGCATTCCCAAAAGGCAAAGCCACCAAAAAACCAAAGGCGACTACTGCCATCCCGTCGT	TAATTCGGCATTCCCAAAAGGCA	ACGACGGGATGGCAGTAG	65
	>NC_003272:3938109_to_3937924	3937924	3938082	159	NG-20	ATGACAACCGTAACTCAAATGAAATGTGCCTGTCCGAGTTGCTTGTGCATCATTTCCGTAGAAGATGCCATCAACAAAGAGGGTAAATACTATTGTTCTGAAGGCTGTGCCGAAGGTCACAAAACTATAAAAGGCTGTAACCATAATGGCTGTGGCTGT	ATGAAATGTGCCTGTCCGAGTT	TGACCTTCGGCACAGCCTTC	101
	>NC_003272:552066_to_552458	552087	552458	372	NG-21	TTGCGAATTTTTTCGCCTGCGGGAATAAAGCTTAGGTTTGTCCCTTGTTCGTACCAGACTTTGATAGTCGGGACTAATCCACCTAAACCTTGTGCTTGGCAGGAAAAAATAGAACGCAGAACAGAATTTTCAGCTACAGCACGACTTCCCAGTAAAACGATCGCACCAGAAAAAATCCAAGTAGCTAAAGACAAAGGAGAAAAATTATTTTTAGCCTTCATGAAACGAATGAAAAATTACTTAAAGTTGTATTGGTTGATTGACATATATTTCTACTTCGGTTCCAGCGCCAAGAAGCCAAACATTCGTTTGCTGCATCATTTGGGCGATCGCCTGTTGATTACGCTGGGAAATTTGCGGGACGACGGAGTT	ACAGCACGACTTCCCAGTAAAA	GGCGCTGGAACCGAAGTAGA	156
	>NC_003272:3593897_to_3594163	3593954	3594163	210	NG-22	GTGGCTGCTTGCCTTTGGGCTGGTGTAATAAAGCCCTCTTTTTCCATCCGTTGCAATACCAAATTTCGTCGTTGTTTGGCTGCTTGCGGGTTTTTGTCTGGTGAAAATAAGCTCGGTGCAGGAGGCATTCCCGCGATTGTTGCCGCTTCCGGGAGGGTAAGTTGGTCTACTGGTTTACTGAAGTATACCCAGGCTGCATCTGCTACACCA	TGGCTGCTTGCCTTTGGG	TCACCAGACAAAAACCCGCA	103
	>NC_003272:3960487_to_3960188	3960188	3960316	129	NG-23	ATGAGAAAATCCCATCAAATCAATAATTTTACGCGTAGCACTCACCGCAGGCTGGACATAACAATCAGCAGGAGTAACAACAACACCCATGAGTTGCACATTATCCATCGTCAACAGCAGCATAGTTGC	TTTACGCGTAGCACTCACC	AACTATGCTGCTGTTGACGA	100
	>NC_003272:1935414_to_1935599	1935534	1935599	66	NG-24	GTGTCCCATCTTTTAAAGGAACTCCAGGCGATAAAACTGCTTTATTTTCTAAGTATTCCAATGTCT	TCCCATCTTTTAAAGGAAC	AAGATTCATAAGGTTACAGA	63
	>NC_003272:3431011_to_3430865	3430865	3430978	114	NG-25	GTGGCTTCATCTAAAATCAAAATTTTGGGATTTCTTACCAAAGCACGGGCGATCGCAATTTTTTGCCTTTGTCCCCCAGAAAGCATGAAACCTCGTTCTCCCACTTGGGTGTCG	AATTTTGGGATTTCTTACCAAAGCA	CACCCAAGTGGGAGAACGA	91
	>NC_003272:955623_to_955844	955647	955844	198	NG-26	ATAAAACGATTTGGCAATAGTTTTCGTAAAAAAAAGATTTATGCTGCCTTGAAGTACAACTTTACCCAAATAAATACAGCCACAAATAGGAACACCTGGATAAGAACAATGCTAGGGCCAGATGCGAGGTTGAAAGCACCTGATAGCACCATGCCAATGATGCTACTGGCAGCACCAACTAGCATTGACATTACCAGA	CCACAAATAGGAACACCTGGA	TGTCAATGCTAGTTGGTGCTG	111
Housekeeping gene	rnpB gene for RNase P RNA subunit					TACGAGCAGGTTTTGTTCCTGGGTCAGAATTTCCTCCCATATCCATTATTAATTGTCCCTTCACTATCAAAAAACTACCTTGGACTTATGCCCTACCCTGGAATAAAAAGAAATAAGCAAAACAGACACAAGACACCAACGAAGATTACACTGGAGCTAGGGAGAGAGTAGGCGTTGGCGGTTGCAGACCAGTTAGCTTAACTGATTTGAGGAAAGTCCGGACTCCCGAAAGACCAGACTTGCTGGATAACGTCCAGTGCGAGCGATCGTGAGGATAGTGCCACAGAAAAATACCGCCAAGATTGGGGACTGGGGACTAGGGGTTGGGGACTGGGGAAGAAACTTCCCAATCCCTAATCCCCCATACCCAATACCCAACTCTTGGTAAGGGTGCAAAGG…	GCGTTGGCGGTTGCAGACCAGT	AGTCCCCAGTCCCCAATCTTGG	147
