# Supplementary material for: Proteogenomic Analysis Provides Novel Insight into Genome Annotation and Nitrogen Metabolism in Nostoc sp. PCC 7120
Source: Microbiol Spectr. 2021 Sep 15;9(2):e00490-21. doi: 10.1128/Spectrum.00490-21 (PMC8557916; doi:10.1128/Spectrum.00490-21)
Supplement: SUPPLEMENTAL FILE 8 — Supplemental material. Download SPECTRUM00490-21_Supp_8_seq19.xlsx, XLSX file, 2.4 MB [file spectrum00490-21_supp_8_seq19.xlsx]

## Sheet: Table S8A
Table S8A. List of all the identified proteins in TMT-based quantitative proteomic analysis based on the Updated Cyanobase.
Protein IDs	Majority protein IDs	Peptide counts (all)	Peptide counts (razor+unique)	Peptide counts (unique)	Fasta headers	Number of proteins	Peptides	Razor + unique peptides	Unique peptides	Sequence coverage [%]	Unique + razor sequence coverage [%]	Unique sequence coverage [%]	Mol. weight [kDa]	Sequence length	Sequence lengths	Q-value	Score	Reporter intensity corrected 1	Reporter intensity corrected 2	Reporter intensity corrected 3	Reporter intensity corrected 4	Reporter intensity corrected 5	Reporter intensity corrected 6	Reporter intensity corrected 7	Reporter intensity corrected 8	Reporter intensity corrected 9	Normalized Reporter intensity corrected 1	Normalized Reporter intensity corrected 2	Normalized Reporter intensity corrected 3	Normalized Reporter intensity corrected 4	Normalized Reporter intensity corrected 5	Normalized Reporter intensity corrected 6	Normalized Reporter intensity corrected 7	Normalized Reporter intensity corrected 8	Normalized Reporter intensity corrected 9	Log Normalized Reporter intensity corrected 1	Log Normalized Reporter intensity corrected 2	Log Normalized Reporter intensity corrected 3	Average_N0	Log Normalized Reporter intensity corrected 4	Log Normalized Reporter intensity corrected 5	Log Normalized Reporter intensity corrected 6	Average_N3	Log Normalized Reporter intensity corrected 7	Log Normalized Reporter intensity corrected 8	Log Normalized Reporter intensity corrected 9	Average_N12	Ratio(N3/N0)	p value
>NC_003241:1928_to_2275	>NC_003241:1928_to_2275	3	3	3	>NC_003241:1928_to_2275	1	3	3	3	34.3	34.3	34.3	11.335	99	99	0	18.892	8487	11099	11843	12499	11609	10609	12371	10422	10678	10726.7	10971.6	11107.4	10793.8	10453.2	10143.2	12231.2	11910	11481.8	13.3889	13.4215	13.4392	13.4165	13.3979	13.3517	13.3082	13.3526	13.5783	13.5399	13.4871	13.5351	0.956645	0.116231
>NC_003272:1361729_to_1362160;asr1156	>NC_003272:1361729_to_1362160;asr1156	6;3	6;3	6;3	>NC_003272:1361729_to_1362160;asr1156 hypothetical protein	2	6	6	6	48.9	48.9	48.9	14.532	133	133;70	0	247.94	56104	72447	73677	59736	68134	72631	75248	63832	66758	70909.8	71615.3	69100.6	51586.6	61350.3	69442.4	74397.6	72945.4	71783.3	16.1137	16.128	16.0764	16.106	15.6547	15.9048	16.0835	15.881	16.183	16.1545	16.1314	16.1563	0.855581	0.210621
all0156;>NC_003272:161680_to_161063	all0156;>NC_003272:161680_to_161063	2;2	2;2	2;2	all0156 hypothetical protein;>NC_003272:161680_to_161063	2	2	2	2	12.1	12.1	12.1	19.676	173	173;205	0	7.3171	7837.6	9469.1	9247	11514	10369	11041	9292.5	8469.9	9568.9	9905.94	9360.4	8672.62	9943.21	9336.62	10556.3	9187.49	9679.16	10289.2	13.2741	13.1924	13.0823	13.1829	13.2795	13.1887	13.3658	13.278	13.1655	13.2407	13.3288	13.245	1.06814	0.276852
>NC_003272:184715_to_183303;all0174	>NC_003272:184715_to_183303;all0174	24;23	24;23	24;23	>NC_003272:184715_to_183303;all0174 UDP-N-acetylglucosamine 1-carboxyvinyltransferase	2	24	24	24	71	71	71	48.215	459	459;447	0	294.44	113130	141330	153410	180780	184670	169520	146090	127310	129400	142985	139708	143881	156117	166283	162078	144439	145486	139141	17.1255	17.0921	17.1345	17.1174	17.2523	17.3433	17.3063	17.3006	17.1401	17.1505	17.0862	17.1256	1.13546	0.0091705
>NC_003272:1849370_to_1848810	>NC_003272:1849370_to_1848810	1	1	1	>NC_003272:1849370_to_1848810	1	1	1	1	19.5	19.5	19.5	9.0705	82	82	1	-2	1123.1	994.08	1180.8	1240.7	3646.2	1417.7	1374.2	988.9	1237.8	1419.49	982.668	1107.45	1071.44	3283.17	1355.46	1358.67	1130.09	1330.98	10.4712	9.94056	10.113	10.1749	10.0653	11.6809	10.4046	10.7169	10.408	10.1422	10.3783	10.3095	1.456	0.387693
>NC_003272:188443_to_186587;all0177	>NC_003272:188443_to_186587;all0177	15;14	15;14	15;14	>NC_003272:188443_to_186587;all0177 flavoprotein	2	15	15	15	25.9	25.9	25.9	66.013	599	599;570	0	64.323	54427	64792	69672	74372	68459	62785	53112	46127	49756	68790.2	64048.2	65344.3	64225.9	61642.9	60028.6	52511.8	52712.6	53501.4	16.0699	15.9669	15.9958	16.0109	15.9709	15.9116	15.8734	15.9186	15.6804	15.6859	15.7073	15.6912	0.938073	0.0923402
>NC_003272:1927811_to_1929331	>NC_003272:1927811_to_1929331	2	2	2	>NC_003272:1927811_to_1929331	1	2	2	2	1.9	1.9	1.9	52.634	485	485	0	2.53	3145.5	3399.1	3920.6	4612.4	3270.3	3505.7	3267.9	2462.8	3069.4	3975.59	3360.08	3677.07	3983.16	2944.69	3351.79	3230.97	2814.42	3300.45	11.957	11.7143	11.8443	11.8385	11.9597	11.5239	11.7107	11.7314	11.6578	11.4586	11.6884	11.6016	0.928461	0.510091
>NC_003272:2162590_to_2161853;all1800	>NC_003272:2162590_to_2161853;all1800	11;9	11;9	11;9	>NC_003272:2162590_to_2161853;all1800 hypothetical protein	2	11	11	11	58	58	58	25.35	231	231;190	0	44.651	49095	59675	64829	73836	70591	65367	60699	51571	56848	62051.1	58990	60802.2	63763	63562.7	62497.3	60013.1	58933.9	61127.3	15.9212	15.8482	15.8918	15.8871	15.9604	15.9559	15.9315	15.9493	15.873	15.8468	15.8995	15.8731	1.04407	0.0827733
>NC_003272:2175298_to_2175567	>NC_003272:2175298_to_2175567	4	4	4	>NC_003272:2175298_to_2175567	1	4	4	4	33.3	33.3	33.3	9.4769	81	81	0	21.614	26531	32713	35791	41832	42963	38962	38796	33790	34181	33532.5	32337.5	33567.8	36125.1	38685.4	37251.5	38357.6	38614.2	36754	15.0333	14.9809	15.0348	15.0163	15.1407	15.2395	15.185	15.1884	15.2272	15.2368	15.1656	15.2099	1.12668	0.0110432
>NC_003272:2251139_to_2252299;alr1885	>NC_003272:2251139_to_2252299;alr1885	10;8	10;8	10;8	>NC_003272:2251139_to_2252299;alr1885 queuine tRNA-ribosyltransferase	2	10	10	10	28.6	28.6	28.6	41.659	374	374;339	0	42.514	34407	47055	46165	53170	46493	45060	47024	39371	41140	43487	46514.8	43297.5	45916.3	41864	43081.8	46492.6	44992	44236.8	15.4083	15.5054	15.402	15.4386	15.4867	15.3534	15.3948	15.4116	15.5047	15.4574	15.433	15.465	0.981513	0.630678
>NC_003272:2363270_to_2363404	>NC_003272:2363270_to_2363404	1	1	1	>NC_003272:2363270_to_2363404	1	1	1	1	16.7	16.7	16.7	4.5323	36	36	1	-2	1026.6	1369.1	1224.2	1654.4	1381.7	1267.3	1290.1	1122.3	1183.9	1297.52	1353.38	1148.16	1428.7	1244.13	1211.66	1275.52	1282.53	1273.02	10.3415	10.4024	10.1651	10.303	10.4805	10.2809	10.2428	10.3347	10.3169	10.3248	10.314	10.3186	1.02224	0.772263
>NC_003272:2399466_to_2398714;all2005	>NC_003272:2399466_to_2398714	3;1	3;1	3;1	>NC_003272:2399466_to_2398714	2	3	3	3	17	17	17	25.688	235	235;150	0	12.777	2458.8	3491.3	3657.1	5794.8	5155.3	5426.8	11913	11249	11964	3107.68	3451.22	3429.94	5004.25	4642.02	5188.56	11778.4	12855	12864.6	11.6016	11.7529	11.744	11.6995	12.2889	12.1805	12.3411	12.2702	13.5239	13.65	13.6511	13.6083	1.48525	0.0011154
>NC_003272:2454533_to_2455384;alr2048	>NC_003272:2454533_to_2455384;alr2048	14;12	14;12	14;12	>NC_003272:2454533_to_2455384;alr2048 diaminopimelate epimerase	2	14	14	14	64.5	64.5	64.5	30.549	282	282;246	0	239.7	94072	116570	134480	111500	111120	131250	122770	101150	104700	118898	115232	126127	96288.7	100056	125488	121383	115591	112581	16.8594	16.8142	16.9445	16.8727	16.5551	16.6105	16.9372	16.7009	16.8892	16.8187	16.7806	16.8295	0.887748	0.283905
>NC_003272:2640115_to_2639519;asl2199	>NC_003272:2640115_to_2639519;asl2199	5;3	5;3	5;3	>NC_003272:2640115_to_2639519;asl2199 unknown protein	2	5	5	5	26.2	26.2	26.2	22.963	195	195;92	0	23.185	20015	24204	25338	31939	32554	27636	28969	24580	26471	25296.9	23926.2	23764.1	27581.8	29312.8	26422.7	28641.6	28089.3	28463.6	14.6267	14.5463	14.5365	14.5698	14.7514	14.8392	14.6895	14.7601	14.8058	14.7777	14.7968	14.7935	1.14094	0.0277751
>NC_003272:2720502_to_2721353;alr2261	>NC_003272:2720502_to_2721353;alr2261	5;3	5;3	5;3	>NC_003272:2720502_to_2721353;alr2261 unknown protein	2	5	5	5	15.9	15.9	15.9	30.215	271	271;202	0	15.693	20831	26593	29937	32113	29306	28823	27936	26382	27699	26328.3	26287.7	28077.5	27732	26388.2	27557.6	27620.3	30148.6	29784.1	14.6843	14.6821	14.7771	14.7145	14.7593	14.6876	14.7502	14.7323	14.7534	14.8798	14.8623	14.8318	1.01243	0.670259
all2327;>NC_003272:2807144_to_2806617	all2327;>NC_003272:2807144_to_2806617	15;15	15;15	14;14	all2327 phycobilisome core component; ApcF;>NC_003272:2807144_to_2806617	2	15	15	14	86.4	86.4	82.2	18.636	169	169;174	0	319.22	325570	419520	460870	371510	398540	427530	429930	363070	400490	411488	414704	432243	320827	358860	408761	425071	414906	430637	18.6505	18.6617	18.7215	18.6779	18.2914	18.4531	18.6409	18.4618	18.6973	18.6624	18.7161	18.692	0.860889	0.160505
>NC_003272:2852302_to_2851805;all2368	>NC_003272:2852302_to_2851805;all2368	14;12	14;12	14;12	>NC_003272:2852302_to_2851805;all2368 translation initiation factor 3	2	14	14	14	66.9	66.9	66.9	18.585	163	163;144	0	61.623	104850	129070	140830	170060	170190	142590	123740	104790	109700	132520	127588	132082	146860	153245	136330	122342	119751	117958	17.0158	16.9611	17.0111	16.996	17.1641	17.2255	17.0567	17.1488	16.9006	16.8697	16.8479	16.8727	1.11168	0.0769189
>NC_003272:291958_to_290858;all0273	>NC_003272:291958_to_290858;all0273	10;7	9;6	9;6	>NC_003272:291958_to_290858;all0273 peptide chain release factor	2	10	9	9	30.8	29	29	38.406	341	341;292	0	54.948	46801	59121	62000	72364	66313	60209	57865	50052	51981	59151.7	58442.3	58148.9	62491.8	59710.6	57565.7	57211.1	57198	55893.9	15.8521	15.8347	15.8275	15.8381	15.9314	15.8657	15.8129	15.87	15.804	15.8037	15.7704	15.7927	1.02235	0.451781
>NC_003272:3040392_to_3041672;alr2535	>NC_003272:3040392_to_3041672;alr2535	19;12	19;12	19;12	>NC_003272:3040392_to_3041672;alr2535 branched-chain amino-acid ABC transport system periplasmic binding protein	2	19	19	19	46.2	46.2	46.2	44.434	416	416;268	0	222.4	138350	169040	189940	212270	187020	184520	201530	177380	188140	174860	167100	178142	183311	168399	176419	199253	202705	202302	17.4158	17.3503	17.4427	17.403	17.4839	17.3615	17.4286	17.4247	17.6042	17.629	17.6262	17.6198	1.01519	0.653989
>NC_003272:3061318_to_3061743	>NC_003272:3061318_to_3061743	2	2	2	>NC_003272:3061318_to_3061743	1	2	2	2	11.6	11.6	11.6	15.447	121	121	0.00096216	1.7824	10221	11177	13202	12332	10162	10048	8016.2	7226.1	8277.4	12918.3	11048.7	12382	10649.6	9150.23	9606.88	7925.61	8257.78	8900.49	13.6571	13.4316	13.596	13.5616	13.3785	13.1596	13.2299	13.256	12.9523	13.0115	13.1197	13.0278	0.809122	0.0306929
>NC_003272:3121456_to_3122052;alr2614	>NC_003272:3121456_to_3122052;alr2614	2;1	2;1	2;1	>NC_003272:3121456_to_3122052;alr2614 hypothetical protein	2	2	2	2	11.4	11.4	11.4	20.042	176	176;108	0	5.785	1979.7	1971.8	2005.2	2838.8	2769.4	2181	2460.7	2142.4	2360.9	2502.14	1949.16	1880.65	2451.52	2493.67	2085.25	2432.89	2448.27	2538.62	11.2889	10.9286	10.877	11.0315	11.2595	11.2841	11.026	11.1898	11.2485	11.2575	11.3098	11.2719	1.11598	0.370225
>NC_003272:3232848_to_3233654;asr2666;alr4275;all3894	>NC_003272:3232848_to_3233654	10;4;2;1	10;4;2;1	7;1;0;0	>NC_003272:3232848_to_3233654	4	10	10	7	36.8	36.8	32	30.589	266	266;75;120;167	0	87.285	29951	36753	41841	45326	36311	39054	38237	35140	35387	37855	36331.1	39242.1	39142.4	32695.7	37339.5	37804.9	40157	38050.8	15.2082	15.1489	15.2601	15.2057	15.2564	14.9968	15.1884	15.1472	15.2063	15.2934	15.2156	15.2384	0.96025	0.542351
>NC_003272:3326295_to_3326579	>NC_003272:3326295_to_3326579	4	4	4	>NC_003272:3326295_to_3326579	1	4	4	4	69.5	69.5	69.5	6.7857	59	59	0	45.017	27445	42324	39748	32730	35942	33953	16556	15112	18135	34687.7	41838.1	37279.1	28264.8	32363.5	32462.4	16368.9	17269.6	19500.1	15.0821	15.3525	15.1861	15.2069	14.7867	14.9821	14.9865	14.9184	13.9987	14.0759	14.2512	14.1086	0.81876	0.0500462
alr2743;>NC_003272:3341276_to_3342556	alr2743;>NC_003272:3341276_to_3342556	3;3	3;3	3;3	alr2743 processing protease;>NC_003272:3341276_to_3342556	2	3	3	3	11.4	11.4	11.4	46.815	414	414;423	0	18.479	2306.2	2929.8	3453.1	4009.2	3035.4	3432.4	4164.3	3796.8	3862.3	2914.8	2896.17	3238.61	3462.25	2733.18	3281.71	4117.24	4338.87	4153.04	11.5092	11.4999	11.6612	11.5568	11.7575	11.4164	11.6802	11.618	12.0075	12.0831	12.02	12.0368	1.04339	0.633647
>NC_003272:3458364_to_3459263;alr2838	>NC_003272:3458364_to_3459263;alr2838	2;1	2;1	2;1	>NC_003272:3458364_to_3459263;alr2838 unknown protein	2	2	2	2	7.1	7.1	7.1	33.615	295	295;261	0	4.1934	1450.7	1723	2016.2	2196.9	1978.5	1715.2	4199.5	4111.1	4273.5	1833.54	1703.22	1890.96	1897.19	1781.51	1639.9	4152.04	4698.05	4595.19	10.8404	10.734	10.8849	10.8198	10.8896	10.7989	10.6794	10.7893	12.0196	12.1978	12.1659	12.1278	0.979094	0.709029
>NC_003272:3580638_to_3581294	>NC_003272:3580638_to_3581294	1	1	1	>NC_003272:3580638_to_3581294	1	1	1	1	5	5	5	22.791	199	199	0	4.4111	0	0	0	0	0	0	0	0	0	0	0	0	0	0	0	0	0	0	#NUM!	#NUM!	#NUM!	#NUM!	#NUM!	#NUM!	#NUM!	#NUM!	#NUM!	#NUM!	#NUM!	#NUM!	#NUM!	#NUM!
alr3103;>NC_003272:3754790_to_3755926	alr3103;>NC_003272:3754790_to_3755926	8;8	8;8	8;8	alr3103 glutamate 5-kinase;>NC_003272:3754790_to_3755926	2	8	8	8	25.8	25.8	25.8	35.144	326	326;369	0	28.887	19125	22207	25215	27407	25368	24459	21462	19198	20333	24172.1	21952.1	23648.8	23668	22842.3	23385.2	21219.5	21938.9	21863.6	14.5611	14.4221	14.5295	14.5042	14.5307	14.4794	14.5133	14.5078	14.3731	14.4212	14.4162	14.4035	1.00249	0.941892
alr3138;>NC_003272:3795923_to_3796582	alr3138;>NC_003272:3795923_to_3796582	1;1	1;1	1;1	alr3138 hypothetical protein;>NC_003272:3795923_to_3796582	2	1	1	1	5	5	5	19.868	180	180;218	0.0025324	1.546	3896.5	4935	5867.2	6301.1	6153.9	5444.1	5727.8	5370	5658.2	4924.78	4878.35	5502.76	5441.48	5541.19	5205.1	5663.07	6136.68	6084.13	12.2658	12.2522	12.4259	12.3147	12.4098	12.436	12.3457	12.3972	12.4674	12.5832	12.5708	12.5405	1.05885	0.278241
asr3168;>NC_003272:3834074_to_3834370	asr3168;>NC_003272:3834074_to_3834370	8;8	8;8	8;8	asr3168 hypothetical protein (ycf65);>NC_003272:3834074_to_3834370	2	8	8	8	67.9	67.9	67.9	9.1893	78	78;99	0	121.83	123970	152250	169900	174620	202270	165370	154550	134830	144050	156686	150502	159347	150798	182131	158110	152803	154080	154893	17.2575	17.1994	17.2818	17.2462	17.2023	17.4746	17.2706	17.3158	17.2213	17.2333	17.2409	17.2319	1.0494	0.489446
>NC_003272:3936558_to_3937862;alr3265	>NC_003272:3936558_to_3937862;alr3265	15;14	15;14	15;14	>NC_003272:3936558_to_3937862;alr3265 glutamate-1-semialdehyde 2,1-aminomutase	2	15	15	15	49.3	49.3	49.3	45.838	432	432;411	0	283.35	122980	153680	172400	182090	175940	154340	129640	112690	121730	155434	151916	161691	157249	158423	147564	128175	128779	130893	17.2459	17.2129	17.3029	17.2539	17.2627	17.2734	17.171	17.2357	16.9678	16.9745	16.998	16.9801	0.987452	0.686368
>NC_003272:3938109_to_3937924	>NC_003272:3938109_to_3937924	3	3	3	>NC_003272:3938109_to_3937924	1	3	3	3	69.8	69.8	69.8	5.6345	53	53	0	69.242	101090	134200	141960	102220	121860	126420	135380	109140	122880	127768	132659	133142	88274.7	109727	120870	133850	124722	132130	16.9632	17.0174	17.0226	17.001	16.4297	16.7436	16.8831	16.6855	17.0303	16.9284	17.0116	16.9901	0.803523	0.140196
>NC_003272:397206_to_398111;alr0346	>NC_003272:397206_to_398111	11;5	11;5	11;5	>NC_003272:397206_to_398111	2	11	11	11	42.4	42.4	42.4	31.371	302	302;194	0	130.23	38551	54745	51271	54191	56933	48484	47115	39901	42884	48724.6	54116.6	48086.3	46798.1	51264.5	46355.5	46582.6	45597.7	46112.1	15.5724	15.7238	15.5533	15.6165	15.5142	15.6457	15.5005	15.5534	15.5075	15.4767	15.4929	15.4923	0.957228	0.426075
>NC_003272:4113710_to_4114192;alr3402	>NC_003272:4113710_to_4114192;alr3402	9;6	9;6	9;6	>NC_003272:4113710_to_4114192;alr3402 nucleoside diphosphate kinase	2	9	9	9	57	57	57	16.586	149	149;117	0	120.85	164090	215070	219090	228040	230810	218970	212290	173210	194720	207393	212601	205481	196930	207830	209357	209891	197939	209378	17.662	17.6978	17.6486	17.6695	17.5873	17.665	17.6756	17.6427	17.6793	17.5947	17.6757	17.6499	0.981578	0.455948
>NC_003272:4174470_to_4176371;alr3464	>NC_003272:4174470_to_4176371;alr3464	21;19	21;19	21;19	>NC_003272:4174470_to_4176371;alr3464 glutamine-fructose-6-P-aminotransferase; NodM	2	21	21	21	37.8	37.8	37.8	69.478	633	633;541	0	315.81	145830	184510	201730	233350	209440	198490	158560	139140	141610	184314	182392	189200	201515	188587	189776	156768	159005	152270	17.4918	17.4767	17.5295	17.4993	17.6205	17.5249	17.5339	17.5598	17.2583	17.2787	17.2163	17.2511	1.04278	0.176521
>NC_003272:4388435_to_4387092;all3635	>NC_003272:4388435_to_4387092;all3635	12;11	12;11	12;11	>NC_003272:4388435_to_4387092;all3635 hypothetical protein	2	12	12	12	41	41	41	48.485	446	446;400	0	194.3	32453	38266	43235	47072	43723	40891	45669	39549	43374	41017.3	37826.7	40549.5	40650.3	39369.7	39095.8	45152.9	45195.5	46639	15.3239	15.2071	15.3074	15.2795	15.311	15.2648	15.2547	15.2768	15.4625	15.4639	15.5092	15.4786	0.998164	0.951981
>NC_003272:440398_to_439610;all0376	>NC_003272:440398_to_439610;all0376	7;6	7;6	7;6	>NC_003272:440398_to_439610;all0376 sucrose-phosphatase	2	7	7	7	31.7	31.7	31.7	28.032	249	249;181	0	183.58	42032	54192	55835	63163	54651	51989	51947	46290	49938	53124.2	53569.9	52366.8	54546.1	49209.7	49706.6	51360	52898.9	53697.1	15.6971	15.7091	15.6764	15.6942	15.7352	15.5867	15.6011	15.641	15.6484	15.6909	15.7126	15.684	0.963798	0.37759
>NC_003272:4439040_to_4437976;all3680	>NC_003272:4439040_to_4437976;all3680	23;22	23;22	23;22	>NC_003272:4439040_to_4437976;all3680 aspartate-semialdehyde dehydrogenase	2	23	23	23	67.7	67.7	67.7	37.57	347	347;317	0	323.31	161560	197940	216400	240700	228360	210950	182920	155340	162620	204196	195668	202958	207863	205623	201689	180853	177518	174861	17.6396	17.578	17.6308	17.6162	17.6653	17.6496	17.6218	17.6456	17.4645	17.4376	17.4159	17.4393	1.02059	0.2807
alr3689;>NC_003272:4449296_to_4450171	alr3689;>NC_003272:4449296_to_4450171	2;2	2;2	2;2	alr3689 hypothetical protein;>NC_003272:4449296_to_4450171	2	2	2	2	6.5	6.5	6.5	24.277	215	215;271	0.0037547	1.365	3191.4	4567	4517.1	4259.4	3616.8	3658.1	3621.9	3364.5	2904.6	4033.61	4514.57	4236.52	3678.32	3256.7	3497.5	3580.97	3844.85	3123.25	11.9779	12.1404	12.0487	12.0556	11.8448	11.6692	11.7721	11.762	11.8061	11.9087	11.6088	11.7746	0.815871	0.0135127
>NC_003272:4662491_to_4660695;all3862	>NC_003272:4662491_to_4660695;all3862	11;10	11;10	11;10	>NC_003272:4662491_to_4660695;all3862 GTP-binding protein	2	11	11	11	20.8	20.8	20.8	61.321	558	558;528	0	36.878	35048	39625	42794	52899	47184	46442	45624	40788	41207	44297.1	39170.1	40135.9	45682.3	42486.2	44403.1	45108.4	46611.4	44308.9	15.4349	15.2575	15.2926	15.3283	15.4793	15.3747	15.4384	15.4308	15.4611	15.5084	15.4353	15.4683	1.07362	0.193841
>NC_003272:4744453_to_4743923	>NC_003272:4744453_to_4743923	1	1	1	>NC_003272:4744453_to_4743923	1	1	1	1	14	14	14	9.8675	86	86	0.00096899	1.918	4171.9	6117.6	6594.2	5989.9	6334.1	5628.2	3994.5	3569.6	4085.2	5272.86	6047.37	6184.6	5172.73	5703.45	5381.11	3949.36	4079.24	4392.72	12.3644	12.5621	12.5945	12.507	12.3367	12.4776	12.3937	12.4027	11.9474	11.9941	12.1009	12.0141	0.930254	0.292198
>NC_003272:4890330_to_4892165;alr4062	>NC_003272:4890330_to_4892165;alr4062	14;13	14;13	14;13	>NC_003272:4890330_to_4892165;alr4062 hypothetical protein	2	14	14	14	18.9	18.9	18.9	68.706	602	602;544	0	99.969	41830	53986	55514	66060	62939	55393	63468	58635	60018	52868.9	53366.3	52065.8	57047.8	56672.5	52961.2	62750.8	67006.4	64535.9	15.6901	15.7036	15.668	15.6873	15.7999	15.7904	15.6926	15.761	15.9373	16.032	15.9778	15.9824	1.05241	0.155859
all4107;>NC_003272:4950199_to_4949471	all4107;>NC_003272:4950199_to_4949471	5;5	5;5	5;5	all4107 ribonuclease III;>NC_003272:4950199_to_4949471	2	5	5	5	23.3	23.3	23.3	22.433	202	202;242	0	20.791	16977	21256	22384	25291	24321	21551	19342	18430	18334	21457.2	21012	20993.6	21840.7	21899.5	20604.9	19123.4	21061.3	19714.1	14.3892	14.3589	14.3577	14.3686	14.4147	14.4186	14.3307	14.388	14.2231	14.3623	14.2669	14.2841	1.01356	0.57719
>NC_003272:4967976_to_4969247;alr4124	>NC_003272:4967976_to_4969247;alr4124	18;17	18;17	18;17	>NC_003272:4967976_to_4969247;alr4124 S-adenosylmethionine synthetase	2	18	18	18	44	44	44	45.417	420	420;380	0	238.53	122480	157680	170740	149420	143200	150830	126910	110700	113540	154802	155870	160135	129036	128942	144208	125476	126505	122087	17.2401	17.25	17.2889	17.2597	16.9774	16.9764	17.1378	17.0305	16.937	16.9488	16.8975	16.9278	0.853146	0.0423025
>NC_003272:5046795_to_5046358;asl4204	>NC_003272:5046795_to_5046358;asl4204	8;7	8;7	8;7	>NC_003272:5046795_to_5046358;asl4204 50S ribosomal protein L24	2	8	8	8	64.1	64.1	64.1	12.879	117	117;96	0	49.159	114860	158150	154440	177170	166360	149620	134860	117570	122810	145171	156335	144847	153000	149796	143051	133336	134356	132055	17.1474	17.2543	17.1442	17.1819	17.2232	17.1926	17.1262	17.1807	17.0247	17.0357	17.0108	17.0237	0.999109	0.979173
>NC_003272:5074071_to_5073517;all4237	>NC_003272:5074071_to_5073517	3;1	3;1	3;1	>NC_003272:5074071_to_5073517	2	3	3	3	19.1	19.1	19.1	20.907	183	183;100	0	11.055	4104.4	6369.1	5852.4	6677.2	6969.4	5930.6	5398.6	4451	5595.2	5187.55	6295.99	5488.88	5766.27	6275.5	5670.24	5337.59	5086.47	6016.38	12.3408	12.6202	12.4223	12.4611	12.4934	12.6155	12.4692	12.526	12.382	12.3125	12.5547	12.4164	1.04603	0.540029
>NC_003272:5106550_to_5105966;all4256	>NC_003272:5106550_to_5105966;all4256	6;4	6;4	6;4	>NC_003272:5106550_to_5105966;all4256 acetyl-coenzyme A synthetase	2	6	6	6	37.3	37.3	37.3	17.408	161	161;132	0	41.448	42063	49975	56480	58810	60714	53379	50313	44445	48282	53163.4	49401.3	52971.8	50786.9	54669	51035.6	49744.4	50790.5	51916.5	15.6981	15.5923	15.6929	15.6611	15.6322	15.7384	15.6392	15.6699	15.6022	15.6323	15.6639	15.6328	1.00614	0.864793
>NC_003272:5108515_to_5109243;alr4258	>NC_003272:5108515_to_5109243;alr4258	3;2	3;2	3;2	>NC_003272:5108515_to_5109243;alr4258 unknown protein	2	3	3	3	13.5	13.5	13.5	26.63	230	230;149	0	3.9116	7188.4	8816	9274.7	10026	9265.6	9537.1	9124.1	7872.5	8809.7	9085.41	8714.8	8698.6	8658.21	8343.08	9118.41	9020.99	8996.47	9472.86	13.1493	13.0893	13.0866	13.1084	13.0799	13.0264	13.1546	13.0869	13.1391	13.1351	13.2096	13.1613	0.985237	0.646859
>NC_003272:5142423_to_5141638;all4287	>NC_003272:5142423_to_5141638;all4287	14;9	14;9	14;9	>NC_003272:5142423_to_5141638;all4287 peptidyl-prolyl cis-trans isomerase B	2	14	14	14	53.9	53.9	53.9	25.853	243	243;137	0	156.54	191350	245450	259900	233300	255990	197350	246520	171810	241830	241847	242632	243756	201472	230503	188686	243734	196340	260034	17.8837	17.8884	17.8951	17.8891	17.6202	17.8144	17.5256	17.6534	17.8949	17.583	17.9883	17.8221	0.849301	0.108995
>NC_003272:5174247_to_5175236;alr4322	>NC_003272:5174247_to_5175236;alr4322	5;4	5;4	5;4	>NC_003272:5174247_to_5175236;alr4322 malate dehydrogenase	2	5	5	5	18	18	18	34.924	323	323;284	0	19.392	17648	21695	22221	25829	24371	22758	22878	18684	19480	22305.3	21446	20840.7	22305.3	21944.5	21758.9	22619.5	21351.5	20946.4	14.4451	14.3884	14.3471	14.3935	14.4451	14.4216	14.4093	14.4253	14.4653	14.3821	14.3544	14.4006	1.02228	0.383418
>NC_003272:5318596_to_5317808;all4434	>NC_003272:5318596_to_5317808;all4434	13;9	13;9	13;9	>NC_003272:5318596_to_5317808;all4434 hypothetical protein	2	13	13	13	38.5	38.5	38.5	30.189	262	262;116	0	79.505	127070	159320	179150	198840	183800	174880	174200	150860	160700	160604	157491	168022	171713	165500	167202	172231	172398	172797	17.2931	17.2649	17.3583	17.3054	17.3896	17.3365	17.3512	17.3591	17.394	17.3954	17.3987	17.396	1.0379	0.185418
all0049;>NC_003272:53715_to_51286	all0049;>NC_003272:53715_to_51286	3;3	3;3	3;3	all0049 DNA mismatch repair protein MutS;>NC_003272:53715_to_51286	2	3	3	3	6.5	6.5	6.5	74.631	678	678;752	0	5.2811	1022.5	1694.1	1369.5	1570.6	1436.4	1353.2	1308.8	1185.9	1259.3	1292.34	1674.65	1284.43	1356.33	1293.39	1293.79	1294.01	1355.21	1354.09	10.3358	10.7096	10.3269	10.4574	10.4055	10.3369	10.3374	10.3599	10.3376	10.4043	10.4031	10.3817	0.93465	0.522014
>NC_003272:543244_to_542438;all0457	>NC_003272:543244_to_542438;all0457	2;1	2;1	2;1	>NC_003272:543244_to_542438;all0457 hypothetical protein	2	2	2	2	5.9	5.9	5.9	27.277	255	255;215	0.0052697	1.1875	8183.7	11539	11602	19901	20200	15260	15166	12203	14741	10343.4	11406.5	10881.3	17186	18188.8	14590.1	14994.6	13945.2	15850.6	13.3364	13.4776	13.4096	13.4079	14.0689	14.1508	13.8327	14.0175	13.8722	13.7675	13.9523	13.864	1.52585	0.0130104
>NC_003272:5478080_to_5476611;all4580	>NC_003272:5478080_to_5476611;all4580	16;11	16;11	16;11	>NC_003272:5478080_to_5476611;all4580 unknown protein	2	16	16	16	45.5	45.5	45.5	53.588	488	488;358	0	323.31	81154	100500	112470	142450	131530	126190	116430	100060	109800	102570	99346.3	105484	123016	118434	120650	115114	114346	118065	16.6463	16.6002	16.6867	16.6444	16.9085	16.8537	16.8805	16.8809	16.8127	16.803	16.8492	16.8217	1.17816	0.00260733
>NC_003272:5499139_to_5499570;alr4601	>NC_003272:5499139_to_5499570;alr4601	2;1	2;1	2;1	>NC_003272:5499139_to_5499570;alr4601 hypothetical protein	2	2	2	2	12.6	12.6	12.6	16.165	143	143;120	0	5.2214	4669.5	6317.3	6965.4	7913.8	7474.4	7089.8	8125.6	6721.3	6836.6	5901.78	6244.78	6532.75	6834.17	6730.22	6778.55	8033.77	7680.91	7351.23	12.5269	12.6084	12.6735	12.6029	12.7386	12.7164	12.7268	12.7272	12.9719	12.9071	12.8438	12.9076	1.08998	0.0961274
all4664;>NC_003272:5564087_to_5563575	all4664;>NC_003272:5564087_to_5563575	6;6	6;6	6;6	all4664 hypothetical protein;>NC_003272:5564087_to_5563575	2	6	6	6	40.2	40.2	40.2	14.772	132	132;167	0	250.44	54191	69723	79027	68175	53772	73814	73204	63801	66643	68492	68922.6	74118.3	58874.3	48418.2	70573.5	72376.7	72909.9	71659.6	16.0636	16.0727	16.1775	16.1046	15.8454	15.5633	16.1068	15.8385	16.1432	16.1538	16.1289	16.142	0.83154	0.228224
>NC_003272:5567071_to_5566391;all4667	>NC_003272:5567071_to_5566391	5;2	5;2	5;2	>NC_003272:5567071_to_5566391	2	5	5	5	34.4	34.4	34.4	24.292	224	224;187	0	47.116	9726.8	10838	13614	13988	13876	12850	12232	11898	11856	12293.7	10713.6	12768.4	12079.7	12494.4	12285.9	12093.8	13596.7	12748.5	13.5856	13.3872	13.6403	13.5377	13.5603	13.609	13.5847	13.5847	13.562	13.731	13.638	13.6437	1.0331	0.605552
all4697;>NC_003272:5602900_to_5602199	all4697;>NC_003272:5602900_to_5602199	8;8	8;8	8;8	all4697 fibrillin;>NC_003272:5602900_to_5602199	2	8	8	8	44.8	44.8	44.8	20.348	183	183;212	0	76.947	30620	36090	40928	40535	41118	42684	40053	36662	35516	38700.6	35675.7	38385.8	35005.1	37024.1	40810.1	39600.4	41896.3	38189.5	15.2401	15.1227	15.2283	15.197	15.0953	15.1762	15.3166	15.196	15.2732	15.3545	15.2209	15.2829	0.999327	0.99039
all0469;>NC_003272:560334_to_557581	all0469;>NC_003272:560334_to_557581	1;1	1;1	1;1	all0469 unknown protein;>NC_003272:560334_to_557581	2	1	1	1	0.9	0.9	0.9	99.748	885	885;915	0.00032841	2.2044	0	0	0	0	0	0	0	0	0	0	0	0	0	0	0	0	0	0	#NUM!	#NUM!	#NUM!	#NUM!	#NUM!	#NUM!	#NUM!	#NUM!	#NUM!	#NUM!	#NUM!	#NUM!	#NUM!	#NUM!
>NC_003272:5605403_to_5606170;alr4701	>NC_003272:5605403_to_5606170	6;2	6;2	6;2	>NC_003272:5605403_to_5606170	2	6	6	6	25.7	25.7	25.7	26.053	230	230;147	0	103.88	27378	33872	36874	38595	39206	34994	35507	31364	32017	34603	33483.2	34583.6	33329.7	35302.5	33457.7	35105.7	35841.9	34427.1	15.0786	15.0311	15.0778	15.0625	15.0245	15.1075	15.0301	15.054	15.0994	15.1294	15.0713	15.1	0.994125	0.800749
>NC_003272:567473_to_568564;alr0477	>NC_003272:567473_to_568564;alr0477	8;5	8;5	7;5	>NC_003272:567473_to_568564;alr0477 phospho-N-acetylmuramoyl-pentapeptide-transferas e	2	8	8	7	19.9	19.9	17.9	37.96	357	357;261	0	14.829	43282	56900	56516	62246	57619	52905	51541	45064	48723	54704.1	56246.8	53005.5	53754.2	51882.2	50582.4	50958.5	51497.8	52390.7	15.7394	15.7795	15.6939	15.7376	15.7141	15.663	15.6263	15.6678	15.637	15.6522	15.677	15.6554	0.95279	0.120757
>NC_003272:5699552_to_5700901;alr4784	>NC_003272:5699552_to_5700901;alr4784	20;18	20;18	20;18	>NC_003272:5699552_to_5700901;alr4784 adenylosuccinate synthetase	2	20	20	20	50.8	50.8	50.8	49.188	447	447;419	0	251.21	187210	231510	256040	281510	274400	257560	243590	212020	223590	236615	228852	240136	243105	247080	246253	240837	242290	240421	17.8522	17.8041	17.8735	17.8432	17.8912	17.9146	17.9098	17.9052	17.8777	17.8864	17.8752	17.8798	1.04388	0.0815516
>NC_003272:5746747_to_5746427;asl4827	>NC_003272:5746747_to_5746427;asl4827	2;1	2;1	2;1	>NC_003272:5746747_to_5746427;asl4827 GDP-D-mannose dehydratase	2	2	2	2	26.4	26.4	26.4	10.262	91	91;37	0	13.57	4621	5282.8	6035.2	7959.9	7565	6745.6	6154.1	6054.6	6254.5	5840.48	5222.16	5660.32	6873.98	6811.8	6449.46	6084.55	6919.02	6725.31	12.5119	12.3504	12.4667	12.443	12.7469	12.7338	12.655	12.7119	12.5709	12.7564	12.7154	12.6809	1.2049	0.0141209
>NC_003272:5791411_to_5788304;all4861	>NC_003272:5791411_to_5788304;all4861	41;40	41;40	41;40	>NC_003272:5791411_to_5788304;all4861 phosphoenolpyruvate carboxylase	2	41	41	41	43.8	43.8	43.8	117.76	1026	1026;982	0	323.31	213590	260950	285450	316860	290700	267060	239270	215370	227100	269956	257954	267719	273633	261757	255336	236566	246119	244195	18.0424	17.9768	18.0304	18.0165	18.0619	17.9979	17.962	18.0073	17.8519	17.909	17.8977	17.8862	0.99362	0.809096
>NC_003272:6054759_to_6057398;alr5084	>NC_003272:6054759_to_6057398;alr5084	47;46	45;44	44;43	>NC_003272:6054759_to_6057398;alr5084 endopeptidase Clp ATP-binding chain B	2	47	45	44	55.3	53.6	52.5	99.549	880	880;835	0	323.31	187740	228390	250030	334800	300910	289170	249190	221810	229180	237284	225768	234499	289125	270950	276475	246374	253478	246432	17.8563	17.7845	17.8392	17.8267	18.1413	18.0477	18.0768	18.0886	17.9105	17.9515	17.9108	17.9243	1.19909	0.0021546
>NC_003272:6064023_to_6062857;all5091	>NC_003272:6064023_to_6062857;all5091	22;17	22;17	22;17	>NC_003272:6064023_to_6062857;all5091 unknown protein	2	22	22	22	67.6	67.6	67.6	41.337	383	383;318	0	323.31	350780	443360	482610	623240	587070	518690	511820	433320	469830	443351	438270	452633	538215	528619	495919	506036	495186	505197	18.7581	18.7415	18.788	18.7625	19.0378	19.0119	18.9197	18.9898	18.9489	18.9176	18.9465	18.9377	1.17064	0.0146783
>NC_003272:6136041_to_6134827;all5138	>NC_003272:6136041_to_6134827;all5138	15;12	15;12	15;12	>NC_003272:6136041_to_6134827;all5138 sulfate adenylyltransferase	2	15	15	15	39.5	39.5	39.5	44.296	392	392;343	0	154.06	152450	193240	208120	186400	173750	166760	118430	99423	106990	192681	191022	195193	160971	156451	159439	117092	113618	115044	17.5559	17.5434	17.5745	17.5579	17.2964	17.2553	17.2826	17.2781	16.8373	16.7938	16.8118	16.8143	0.823716	8.57798e-05
>NC_003272:6285579_to_6287060;alr5269	>NC_003272:6285579_to_6287060;alr5269	15;8	15;8	15;8	>NC_003272:6285579_to_6287060;alr5269 glycolate oxidase subunit; GlcD	2	15	15	15	32.9	32.9	32.9	52.81	492	492;430	0	159.79	42815	52867	59313	63370	59657	57423	52142	45784	48439	54113.8	52260.1	55628.8	54724.8	53717.3	54902	51552.8	52320.6	52085.3	15.7237	15.6734	15.7635	15.7202	15.7399	15.7131	15.7446	15.7325	15.6538	15.6751	15.6686	15.6658	1.00856	0.693452
>NC_003272:6329534_to_6329734	>NC_003272:6329534_to_6329734	1	1	1	>NC_003272:6329534_to_6329734	1	1	1	1	20.6	20.6	20.6	7.058	63	63	0.0025332	1.5489	470.48	507.34	606.64	1018.1	1123.9	1307.2	710.43	873.43	685.15	594.639	501.516	568.959	879.207	1012	1249.81	702.402	998.131	736.725	9.21587	8.97015	9.15218	9.11273	9.78006	9.98299	10.2875	10.0168	9.45615	9.96308	9.52498	9.64807	1.8714	0.0125748
alr5356;>NC_003272:6398376_to_6400049	alr5356;>NC_003272:6398376_to_6400049	3;3	3;3	3;3	alr5356 hypothetical protein;>NC_003272:6398376_to_6400049	2	3	3	3	8.8	8.8	8.8	48.773	442	442;552	0	9.4034	1944.2	2689.7	2849.3	3076.3	3133.7	2483.3	2018	1962.4	2218.6	2457.27	2658.82	2672.32	2656.62	2821.7	2374.28	1995.2	2242.57	2385.61	11.2628	11.3766	11.3839	11.3411	11.3754	11.4623	11.2133	11.3503	10.9623	11.1309	11.2201	11.1045	1.00642	0.918131
>NC_003272:6403843_to_6403133;all5359	>NC_003272:6403843_to_6403133	3;1	3;1	3;1	>NC_003272:6403843_to_6403133	2	3	3	3	13.1	13.1	13.1	25.337	222	222;160	0	4.6796	5645.3	7767.6	7423.9	8431.7	8775.1	8115.2	7409.6	6620.6	7348	7135.09	7678.43	6962.77	7281.41	7901.41	7758.93	7325.87	7565.83	7901.13	12.8007	12.9066	12.7654	12.8243	12.83	12.9479	12.9216	12.8998	12.8388	12.8853	12.9478	12.8906	1.0538	0.24646
>NC_003272:753374_to_752322;all0650;all1357	>NC_003272:753374_to_752322;all0650	14;12;2	14;12;2	14;12;2	>NC_003272:753374_to_752322;all0650 coproporphyrinogen III oxidase;HemF	3	14	14	14	46.1	46.1	46.1	39.657	347	347;317;347	0	255.72	78632	101810	111130	88603	91039	86459	68942	60725	63126	99382.9	100641	104227	76515.4	81974.8	82663.3	68162.9	69394.8	67877.9	16.6007	16.6189	16.6694	16.6296	16.2235	16.3229	16.335	16.2938	16.0567	16.0825	16.0507	16.0633	0.792303	0.00290792
all0781;>NC_003272:905190_to_903541	all0781;>NC_003272:905190_to_903541	14;14	14;14	14;14	all0781 hypothetical protein;>NC_003272:905190_to_903541	2	14	14	14	38.6	38.6	38.6	51.629	474	474;529	0	113.52	37689	51937	54005	64611	59472	54614	62963	51359	57489	47635.1	51340.8	50650.5	55796.5	53550.7	52216.4	62251.5	58691.6	61816.5	15.5397	15.6478	15.6283	15.6053	15.7679	15.7086	15.6722	15.7162	15.9258	15.8409	15.9157	15.8941	1.07995	0.0646959
>NC_003272:940658_to_940332;asl0814	>NC_003272:940658_to_940332;asl0814	2;1	2;1	2;1	>NC_003272:940658_to_940332;asl0814 unknown protein	2	2	2	2	29.2	29.2	29.2	11.924	106	106;87	0	14.927	2998.8	4746.5	4885.4	5280.2	4560.3	4871.4	4546.7	4354	4402	3790.18	4692.01	4581.94	4559.85	4106.26	4657.54	4495.32	4975.63	4733.36	11.8881	12.196	12.1617	12.0819	12.1548	12.0036	12.1854	12.1146	12.1342	12.2807	12.2087	12.2078	1.02289	0.789431
>NC_003273:41096_to_41383	>NC_003273:41096_to_41383	1	1	1	>NC_003273:41096_to_41383	1	1	1	1	12.9	12.9	12.9	10.226	85	85	0	2.9268	1817.5	2379.2	2775.1	2540.5	2571.6	2526.4	2905	2306.3	2648.3	2297.14	2351.89	2602.73	2193.91	2315.56	2415.49	2872.17	2635.57	2847.65	11.1656	11.1996	11.3458	11.237	11.0993	11.1771	11.2381	11.1715	11.4879	11.3639	11.4756	11.4425	0.955615	0.396846
>NC_003276:84247_to_85470;alr7096	>NC_003276:84247_to_85470;alr7096	11;6	3;2	2;1	>NC_003276:84247_to_85470;alr7096 unknown protein	2	11	3	2	27.2	8.5	6.2	45.507	400	400;193	0	13.845	10616	13431	15079	16868	15519	13900	14398	11873	12085	13417.6	13276.8	14142.4	14566.8	13973.9	13289.8	14235.3	13568.1	12994.7	13.7118	13.6966	13.7877	13.7321	13.8304	13.7704	13.698	13.7663	13.7972	13.7279	13.6656	13.7303	1.02401	0.51454
all0001	all0001	15	15	15	all0001 unknown protein	1	15	15	15	37.7	37.7	37.7	44.644	409	409	0	227.78	91100	119050	126400	135420	115060	115420	107690	92506	100240	115141	117683	118549	116945	103604	110353	106473	105713	107786	16.813	16.8446	16.8551	16.8376	16.8355	16.6607	16.7518	16.7493	16.7001	16.6898	16.7178	16.7026	0.940663	0.217854
all0002	all0002	11	11	11	all0002 unknown protein	1	11	11	11	62.4	62.4	62.4	26.904	245	245	0	323.31	61911	85131	83754	85300	81954	74574	83438	70520	74211	78249.3	84153.7	78551.6	73663	73794.3	71300.1	82495.1	80588.2	79797.3	16.2558	16.3607	16.2614	16.2926	16.1687	16.1712	16.1216	16.1538	16.332	16.2983	16.2841	16.3048	0.908276	0.0378144
all0004	all0004	27	27	27	all0004 ATP synthase subunit gamma; AtpC	1	27	27	27	72.1	72.1	72.1	35.277	315	315	0	323.31	456600	564750	615330	683390	672860	497610	546600	428920	515010	577096	558267	577109	590159	605867	475764	540423	490157	553778	19.1385	19.0906	19.1385	19.1225	19.1707	19.2086	18.8599	19.0798	19.0437	18.9029	19.0789	19.0085	0.970801	0.737281
all0005	all0005	27	27	27	all0005 ATP synthase subunit alpha; AtpA	1	27	27	27	58.5	58.5	58.5	54.421	506	506	0	323.31	674330	911540	915120	1004300	882490	857430	838190	716790	755800	852285	901076	858277	867289	794625	819787	828718	819127	812693	19.701	19.7813	19.7111	19.7311	19.7262	19.5999	19.6449	19.657	19.6605	19.6437	19.6324	19.6455	0.949915	0.182251
all0006	all0006	12	12	12	all0006 ATP synthase subunit delta; AtpD	1	12	12	12	73.2	73.2	73.2	20.364	183	183	0	242.35	131390	170600	168800	173230	170750	167040	154370	135280	147010	166064	168642	158315	149597	153749	159707	152626	154594	158076	17.3414	17.3636	17.2724	17.3258	17.1907	17.2302	17.2851	17.2353	17.2196	17.2381	17.2703	17.2427	0.939218	0.0798312
all0007	all0007	12	12	12	all0007 ATP synthase subunit b; AtpF	1	12	12	12	53.5	53.5	53.5	19.773	187	187	0	321.58	159000	194690	212680	221490	207260	202530	194210	171840	175410	200960	192455	199469	191273	186624	193639	192015	196374	188614	17.6165	17.5542	17.6058	17.5922	17.5453	17.5098	17.563	17.5394	17.5509	17.5832	17.5251	17.5531	0.964051	0.103242
all0008	all0008	6	6	6	all0008 ATP synthase subunit b; AtpG	1	6	6	6	36.2	36.2	36.2	17.972	163	163	0	184.42	44511	57250	59384	61850	57327	56094	54282	48908	50282	56257.4	56592.8	55695.4	53412.2	51619.3	53631.4	53668.6	55890.7	54067	15.7798	15.7883	15.7653	15.7778	15.7049	15.6556	15.7108	15.6904	15.7118	15.7703	15.7225	15.7349	0.941247	0.0258159
all0010	all0010	2	2	2	all0010 ATP synthase subunit a; AtpI	1	2	2	2	9.6	9.6	9.6	27.905	251	251	0	21.202	12594	13109	16365	17724	16083	15578	13810	12915	13662	15917.5	12958.5	15348.5	15306	14481.7	14894.1	13653.9	14758.9	14690.4	13.9583	13.6616	13.9058	13.8419	13.9018	13.8219	13.8625	13.8621	13.737	13.8493	13.8426	13.8096	1.01407	0.848553
all0012	all0012	9	9	9	all0012 hypothetical protein	1	9	9	9	16.8	16.8	16.8	45.042	399	399	0	30.44	51185	63482	71243	75710	68943	64792	59264	53444	53411	64692.7	62753.3	66817.8	65381.3	62078.7	61947.5	58594.3	61074.3	57431.6	15.9813	15.9374	16.0279	15.9822	15.9966	15.9218	15.9188	15.9457	15.8385	15.8983	15.8096	15.8488	0.975018	0.373753
alr5158;alr4439;alr3611;all4816;all4399;all2692;all0015	alr5158;alr4439;alr3611;all4816;all4399;all2692;all0015	1;1;1;1;1;1;1	1;1;1;1;1;1;1	1;1;1;1;1;1;1	alr5158 transposase;alr4439 transposase;alr3611 transposase;all4816 transposase;all4399 transposase;all2692 transposase;all0015 transposase	7	1	1	1	8.9	8.9	8.9	17.063	146	146;146;146;146;146;146;146	0.0003269	2.1056	0	0	0	0	0	0	0	0	0	0	0	0	0	0	0	0	0	0	#NUM!	#NUM!	#NUM!	#NUM!	#NUM!	#NUM!	#NUM!	#NUM!	#NUM!	#NUM!	#NUM!	#NUM!	#NUM!	#NUM!
alr5157;alr4438;alr3610;all4817;all4400;all2693;all0016	alr5157;alr4438;alr3610;all4817;all4400;all2693;all0016	1;1;1;1;1;1;1	1;1;1;1;1;1;1	1;1;1;1;1;1;1	alr5157 transposase;alr4438 transposase;alr3610 transposase;all4817 transposase;all4400 transposase;all2693 transposase;all0016 transposase	7	1	1	1	11.8	11.8	11.8	14.658	127	127;127;127;127;127;127;127	0	2.2897	465.33	667.19	617.89	829.85	720.04	853.72	817.13	618.55	731.4	588.13	659.531	579.51	716.639	648.35	816.24	807.896	706.861	786.457	9.19999	9.3653	9.17869	9.24799	9.4851	9.34063	9.67285	9.49953	9.65803	9.46528	9.61922	9.58084	1.19047	0.103488
all0025	all0025	3	3	3	all0025 hypothetical protein	1	3	3	3	22.6	22.6	22.6	16.795	146	146	0	50.2	10675	13383	14947	18081	16235	14093	14384	12409	13242	13492.1	13229.4	14018.6	15614.3	14618.6	13474.3	14221.5	14180.6	14238.8	13.7198	13.6915	13.7751	13.7288	13.9306	13.8355	13.7179	13.828	13.7958	13.7916	13.7975	13.795	1.0712	0.243492
all0032	all0032	2	2	2	all0032 isochorismate synthase	1	2	2	2	3.4	3.4	3.4	52.914	471	471	0.0097472	0.97342	7298.1	9284.7	9447.3	9962.6	10413	8021.2	8454.9	7253.1	7193.8	9224.06	9178.12	8860.48	8603.46	9376.24	7669.06	8359.35	8288.63	7735.32	13.1712	13.164	13.1132	13.1494	13.0707	13.1948	12.9048	13.0568	13.0292	13.0169	12.9172	12.9878	0.937786	0.385341
all0036	all0036	14	14	14	all0036 UDP-N-acetylmuramoylalanyl-D-glutamyl-2, 6-diaminopimelate--D-alanyl-D-alanine ligase; MurF	1	14	14	14	37.9	37.9	37.9	48.346	451	451	0	105.18	67257	82090	88988	103410	97990	89668	69773	60964	64153	85006.1	81147.6	83460.5	89302.4	88233.7	85731.4	68984.5	69667.9	68982.2	16.3753	16.3083	16.3488	16.3441	16.4464	16.429	16.3875	16.421	16.074	16.0882	16.0739	16.0787	1.05474	0.0431024
all0037	all0037	4	4	4	all0037 unknown protein	1	4	4	4	25	25	25	16.471	148	148	0	13.216	10472	13583	14268	34479	33750	33873	12142	11210	10505	13235.6	13427.1	13381.7	29775.2	30389.7	32385.9	12004.8	12810.5	11295.8	13.6921	13.7129	13.708	13.7043	14.8618	14.8913	14.9831	14.9121	13.5513	13.645	13.4635	13.5533	2.30976	0.00067522
all0040	all0040	5	5	5	all0040 unknown protein	1	5	5	5	9.6	9.6	9.6	57.355	510	510	0	65.405	22164	25903	29328	28412	26809	25401	25723	22986	24071	28013.1	25605.6	27506.3	24535.9	24139.8	24285.9	25432.3	26267.7	25883	14.7738	14.6442	14.7475	14.7218	14.5826	14.5591	14.5678	14.5699	14.6344	14.681	14.6597	14.6584	0.900023	0.0577006
all0042	all0042	3	3	3	all0042 hypothetical protein (rfbJ)	1	3	3	3	13.3	13.3	13.3	35.115	315	315	0	20.656	7319.6	8381.6	9376.4	9216.4	8260.2	7820.1	7683.1	6943.3	7423	9251.24	8285.38	8793.99	7959.06	7437.78	7476.79	7596.28	7934.6	7981.77	13.1754	13.0164	13.1023	13.098	12.9584	12.8607	12.8682	12.8957	12.8911	12.9539	12.9625	12.9358	0.869175	0.0273142
all0047	all0047	11	11	11	all0047 hypothetical protein	1	11	11	11	25.4	25.4	25.4	57.077	531	531	0	147.67	42441	50571	56630	56630	54322	52964	62897	54898	56630	53641.1	49990.5	53112.4	48904.3	48913.5	50638.8	62186.2	62735.9	60892.9	15.7111	15.6094	15.6968	15.6724	15.5777	15.5779	15.628	15.5945	15.9243	15.937	15.894	15.9184	0.947456	0.117807
all0048	all0048	12	12	12	all0048 hypothetical protein	1	12	12	12	58.2	58.2	58.2	22.69	201	201	0	44.764	57329	69901	79631	82605	68863	72547	84498	75245	80559	72458.1	69098.6	74684.7	71335.7	62006.7	69362.1	83543.1	85987.8	86623.1	16.1449	16.0764	16.1885	16.1366	16.1223	15.9201	16.0819	16.0414	16.3502	16.3918	16.4025	16.3815	0.936181	0.265499
all0050	all0050	9	9	9	all0050 unknown protein	1	9	9	9	31.6	31.6	31.6	38.678	345	345	0	246	49247	60266	65709	80490	77776	69587	66116	58326	62054	62243.2	59574.2	61627.5	69509.2	70032.3	66532	65368.8	66653.3	66725.2	15.9256	15.8624	15.9113	15.8998	16.0849	16.0957	16.0218	16.0675	15.9963	16.0244	16.0259	16.0155	1.12327	0.00552909
all0061	all0061	1	1	1	all0061 site-specific DNA-methyltransferase	1	1	1	1	4	4	4	31.867	277	277	0	5.3392	1840.3	2249.4	2135.3	2923.7	3185.1	2414.2	2164.6	1955.7	1987.3	2325.95	2223.58	2002.67	2524.84	2867.98	2308.21	2140.14	2234.92	2136.9	11.1836	11.1187	10.9677	11.09	11.302	11.4858	11.1726	11.3201	11.0635	11.126	11.0613	11.0836	1.17294	0.115059
all0065	all0065	4	4	4	all0065 hypothetical protein	1	4	4	4	35.3	35.3	35.3	12.813	116	116	0	21.112	23668	30302	31919	27560	29405	31279	29439	25576	27018	29914	29954.1	29936.4	23800.2	26477.3	29905.8	29106.3	29227.5	29051.8	14.8685	14.8705	14.8696	14.8695	14.5387	14.6925	14.8681	14.6998	14.829	14.835	14.8263	14.8301	0.888982	0.216387
all0066	all0066	7	7	7	all0066 dCTP deaminase	1	7	7	7	41.7	41.7	41.7	21.993	199	199	0	47.615	44128	55869	61952	48984	55100	57181	55953	48151	51772	55773.3	55227.7	58103.9	42301.4	49614	54670.7	55320.7	55025.6	55669.2	15.7673	15.7531	15.8263	15.7822	15.3684	15.5985	15.7385	15.5685	15.7555	15.7478	15.7646	15.756	0.862267	0.181658
all0067	all0067	2	2	2	all0067 cob(I)alamin adenosyltransferase	1	2	2	2	18	18	18	19.916	178	178	0	47.954	2305.5	2859.4	3389.1	4195.2	3972.5	3467.2	2769.3	1878.2	2742	2913.92	2826.58	3178.59	3622.87	3576.98	3314.98	2738	2146.35	2948.41	11.5087	11.4648	11.6342	11.5359	11.8229	11.8045	11.6948	11.7741	11.4189	11.0677	11.5257	11.3374	1.17949	0.0231375
all0070	all0070	11	11	11	all0070 superoxide dismutase	1	11	11	11	40.4	40.4	40.4	30.648	270	270	0	161.43	95061	120980	131830	131880	125160	113520	124660	106000	111510	120148	119591	123641	113888	112699	108536	123251	121134	119904	16.8744	16.8678	16.9158	16.886	16.7973	16.7821	16.7278	16.7691	16.9112	16.8862	16.8715	16.8897	0.922143	0.013458
all0082	all0082	13	13	13	all0082 riboflavin biosynthesis protein RibD	1	13	13	13	41.7	41.7	41.7	42.29	396	396	0	102.88	53321	65320	71789	79165	73397	69228	67499	57360	62296	67392.4	64570.2	67329.8	68365	66089.3	66188.8	66736.2	65549.4	66985.4	16.0403	15.9786	16.039	16.0193	16.061	16.0121	16.0143	16.0291	16.0262	16.0003	16.0316	16.0193	1.00685	0.723461
all0086	all0086	12	12	12	all0086 rod shape-determining protein MreC	1	12	12	12	47.6	47.6	47.6	30.155	273	273	0	53.803	22948	26955	28608	56704	52334	48971	42401	37067	38211	29004	26645.6	26831	48968.2	47123.4	46821.1	41921.8	42359.1	41087.4	14.824	14.7016	14.7116	14.7457	15.5796	15.5242	15.5149	15.5395	15.3554	15.3704	15.3264	15.3507	1.73364	0.000381451
all0087;all5196	all0087	16;1	16;1	16;1	all0087 rod shape-determining protein MreB	2	16	16	16	43.8	43.8	43.8	37.136	347	347;423	0	296.07	133040	165580	179300	221840	211830	194090	188410	164560	171100	168149	163679	168163	191576	190739	185569	186281	188054	183980	17.3594	17.3205	17.3595	17.3465	17.5476	17.5412	17.5016	17.5301	17.5071	17.5208	17.4892	17.5057	1.13577	0.000726058
all0089	all0089	10	10	10	all0089 hypothetical protein	1	10	10	10	60.6	60.6	60.6	23.421	221	221	0	210.77	76206	95647	102050	107870	105930	104920	105390	93784	97435	96316.7	94549	95711.2	93153.9	95383.1	100314	104199	107174	104769	16.5555	16.5288	16.5464	16.5436	16.5073	16.5414	16.6142	16.5543	16.669	16.7096	16.6769	16.6851	1.00748	0.768825
all0107	all0107	8	8	8	all0107 photosystem I subunit XI; PsaL	1	8	8	8	44.2	44.2	44.2	18.119	172	172	0	154.72	161930	197610	227350	231370	215450	205290	205220	183550	194620	204663	195342	213228	199806	193999	196277	202901	209756	209270	17.6429	17.5756	17.702	17.6402	17.6082	17.5657	17.5825	17.5855	17.6304	17.6784	17.675	17.6613	0.962793	0.269674
all0109	all0109	9	9	9	all0109 photosystem I subunit III precursor; PsaF	1	9	9	9	53	53	53	17.832	164	164	0	102.13	218390	347200	279190	295440	313810	270160	263710	236240	246750	276023	343214	261848	255135	282566	258300	260730	269968	265324	18.0744	18.3888	17.9984	18.1538	17.9609	18.1082	17.9787	18.0159	17.9922	18.0424	18.0174	18.0173	0.908833	0.371866
all0112	all0112	3	3	3	all0112 unknown protein	1	3	3	3	10	10	10	27.266	239	239	0.0025357	1.561	6542.9	7960.7	7989.2	10176	16542	9727.7	8083.2	8009.2	5880.1	8269.57	7869.32	7492.95	8787.75	14895	9300.64	7991.85	9152.68	6322.73	13.0136	12.942	12.8713	12.9423	13.1013	13.8625	13.1831	13.3823	12.9643	13.16	12.6263	12.9169	1.3566	0.207088
all0119	all0119	1	1	1	all0119 hypothetical protein	1	1	1	1	8	8	8	16.039	137	137	0.00032895	2.2407	2080.1	2013.9	2534.5	2493.1	2717.6	2174.4	2533.9	2409.2	2544.3	2629.04	1990.78	2377.07	2152.98	2447.02	2078.94	2505.27	2753.16	2735.82	11.3603	10.9591	11.215	11.1781	11.0721	11.2568	11.0216	11.1169	11.2907	11.4269	11.4178	11.3785	0.958413	0.683082
all0120	all0120	9	9	9	all0120 protein-export membrane protein SecF	1	9	9	9	33.5	33.5	33.5	36.031	325	325	0	155.75	58785	71590	79470	88671	84464	82423	79279	71729	75712	74298.3	70768.2	74533.7	76574.2	76054.4	78804.5	78383.1	81969.8	81411.3	16.181	16.1108	16.1856	16.1592	16.2246	16.2147	16.266	16.2351	16.2583	16.3228	16.3129	16.298	1.05405	0.0680047
all0122	all0122	19	19	19	all0122 pyruvate dehydrogenase E1 beta subunit	1	19	19	19	63.6	63.6	63.6	36.353	327	327	0	232.79	218290	267840	303400	326520	328210	289410	237690	204140	221390	275897	264765	284554	281975	295532	276704	235004	233285	238055	18.0738	18.0144	18.1183	18.0688	18.1052	18.173	18.078	18.1187	17.8423	17.8317	17.8609	17.845	1.03519	0.293665
all0126	all0126	11	11	11	all0126 sulfate ABC transporter; ATP-binding protein CysA	1	11	11	11	35.8	35.8	35.8	37.567	338	338	0	105.32	57759	69467	76939	84925	74528	72465	64118	57573	60027	73001.5	68669.6	72159.9	73339.2	67107.7	69283.7	63393.4	65792.8	64545.6	16.1556	16.0674	16.1389	16.1206	16.1623	16.0342	16.0802	16.0922	15.952	16.0056	15.978	15.9786	0.980503	0.575134
all0129	all0129	9	9	9	all0129 two-component response regulator; RpaA	1	9	9	9	45.7	45.7	45.7	27.95	247	247	0	130.04	47427	57402	62339	72092	60090	65583	66711	55600	59248	59942.9	56743.1	58466.8	62256.9	54107.2	62703.8	65957.1	63538.1	63707.9	15.8713	15.7922	15.8353	15.8329	15.9259	15.7235	15.9363	15.8619	16.0092	15.9553	15.9592	15.9746	1.02029	0.723312
all0135	all0135	5	5	5	all0135 hypothetical protein	1	5	5	5	20.1	20.1	20.1	25.84	244	244	0	52.712	5994.9	7913.2	8400.4	10090	9621.5	8790.5	8032.7	7421.1	7745.1	7576.95	7822.36	7878.61	8713.48	8663.54	8404.58	7941.92	8480.62	8328.12	12.8874	12.9334	12.9437	12.9215	13.089	13.0807	13.037	13.0689	12.9553	13.05	13.0238	13.0097	1.10758	0.00344387
all0136;alr1200	all0136	19;1	19;1	19;1	all0136 30S ribosomal protein S1	2	19	19	19	46.9	46.9	46.9	38.363	343	343;710	0	176.7	292010	374280	420550	462430	430600	405490	377440	318470	333290	369071	369983	394428	399343	387728	387688	373175	363938	358379	18.4935	18.4971	18.5894	18.5267	18.6073	18.5647	18.5645	18.5788	18.5095	18.4733	18.4511	18.478	1.03681	0.233946
all0138	all0138	21	21	21	all0138 photosystem II CP47 protein	1	21	21	21	34.8	34.8	34.8	56.317	509	509	0	323.31	320430	407660	435690	471110	461230	412960	401690	351380	386970	404991	402980	408627	406839	415308	394830	397151	401547	416099	18.6275	18.6203	18.6404	18.6294	18.6341	18.6638	18.5909	18.6296	18.5993	18.6152	18.6666	18.627	1.00011	0.994679
all0139	all0139	4	4	4	all0139 unknown protein	1	4	4	4	38.3	38.3	38.3	12.338	107	107	0	30.474	12010	12832	13991	15013	14903	13543	15188	14223	13517	15179.4	12684.7	13122	12964.9	13419.2	12948.4	15016.4	16253.6	14534.5	13.8898	13.6308	13.6797	13.7334	13.6623	13.712	13.6605	13.6783	13.8742	13.9885	13.8272	13.8966	0.962482	0.561989
all0143	all0143	8	8	8	all0143 hypothetical protein	1	8	8	8	18.9	18.9	18.9	43.519	392	392	0	36.424	47702	56827	64698	72960	66815	62265	50598	46479	48534	60290.5	56174.7	60679.3	63006.5	60162.6	59531.5	50026.2	53114.9	52187.4	15.8796	15.7776	15.8889	15.8487	15.9432	15.8766	15.8614	15.8937	15.6104	15.6968	15.6714	15.6595	1.03168	0.366692
all0144	all0144	4	4	4	all0144 hypothetical protein	1	4	4	4	12.6	12.6	12.6	32.459	301	301	0	38.205	13270	16934	17508	31086	29999	26936	30358	26697	27980	16771.9	16739.6	16420.5	26845.1	27012.2	25753.5	30014.9	30508.6	30086.2	14.0338	14.031	14.0032	14.0226	14.7124	14.7213	14.6525	14.6954	14.8734	14.8969	14.8768	14.8824	1.5941	0.000164297
all0147	all0147	3	3	3	all0147 50S ribosomal protein L21	1	3	3	3	23.1	23.1	23.1	14.268	130	130	0	66.453	52716	63501	74586	83693	79813	73020	63672	58249	61295	66627.7	62772	69953.1	72275.3	71866.5	69814.3	62952.5	66565.3	65909	16.0238	15.9378	16.0941	16.0186	16.1412	16.133	16.0912	16.1218	15.942	16.0225	16.0082	15.9909	1.07418	0.138832
all0154	all0154	1	1	1	all0154 cell division protein FtsW	1	1	1	1	1.8	1.8	1.8	43.813	396	396	0	2.3054	2681.6	3759.6	3845.8	6462	6424.6	5149.7	4775.3	4272.4	3735.4	3389.27	3716.44	3606.92	5580.43	5784.94	4923.62	4721.34	4882.38	4016.59	11.7268	11.8597	11.8166	11.801	12.4462	12.4981	12.2655	12.4032	12.205	12.2534	11.9718	12.1434	1.51808	0.00430225
all0157	all0157	9	9	8	all0157 hypothetical protein	1	9	9	8	33.3	33.3	30.6	24.151	222	222	0	28.763	61195	74574	80772	90855	89917	80501	81118	70589	76781	77344.3	73717.9	75754.9	78460.2	80964.5	76966.9	80201.3	80667.1	82560.8	16.239	16.1697	16.2091	16.2059	16.2597	16.305	16.232	16.2655	16.2913	16.2997	16.3332	16.3081	1.04219	0.111462
all0158	all0158	6	6	6	all0158 hypothetical protein	1	6	6	6	19.5	19.5	19.5	30.02	262	262	0	21.445	33313	41796	45663	53570	53690	50459	47536	42773	44582	42104.3	41316.2	42826.7	46261.8	48344.4	48243.8	46998.8	48879.8	47937.9	15.3617	15.3344	15.3862	15.3608	15.4975	15.5611	15.5581	15.5389	15.5203	15.5769	15.5489	15.5487	1.1314	0.00312381
all0160	all0160	4	4	4	all0160 probable glycosyl transferase	1	4	4	4	10.9	10.9	10.9	42.515	384	384	0	7.5739	7832.7	10056	10731	12757	10627	10342	10212	8406.8	9443.6	9899.74	9940.56	10064.4	11016.6	9568.93	9887.97	10096.6	9607.05	10154.5	13.2732	13.2791	13.297	13.2831	13.4274	13.2241	13.2715	13.3077	13.3016	13.2299	13.3098	13.2804	1.01718	0.728476
all0161	all0161	1	1	1	all0161 cytochrome c6	1	1	1	1	6.3	6.3	6.3	12.457	111	111	1	-2	5063.2	6732.6	7763.6	7068.6	7652.2	7491	6724.7	6192	6750.9	6399.37	6655.31	7281.37	6104.27	6890.31	7162.13	6648.71	7076.04	7259.08	12.6437	12.7003	12.83	12.7247	12.5756	12.7504	12.8062	12.7107	12.6989	12.7887	12.8256	12.7711	0.990373	0.88294
all0164	all0164	2	2	2	all0164 hypothetical protein	1	2	2	2	16.8	16.8	16.8	14.075	137	137	0	2.8117	6167.4	6821.4	7259.4	9031.2	7717	7006.8	6691.4	6712.2	7782.2	7794.97	6743.09	6808.48	7799.13	6948.66	6699.19	6615.78	7670.51	8368.01	12.9283	12.7192	12.7331	12.7935	12.9291	12.7625	12.7098	12.8005	12.6917	12.9051	13.0307	12.8758	1.00481	0.945164
all0167	all0167	2	2	2	all0167 maltooligosyltrehalose synthase	1	2	2	2	2.2	2.2	2.2	105.86	922	922	0.0031496	1.4711	2692	3083.1	3842.1	4271.4	3895.5	3527.6	3507.9	2933	3417.5	3402.42	3047.71	3603.45	3688.68	3507.65	3372.73	3468.26	3351.75	3674.76	11.7323	11.5735	11.8152	11.707	11.8489	11.7763	11.7197	11.7816	11.76	11.7107	11.8434	11.7714	1.05308	0.419877
all0170	all0170	2	2	2	all0170 glycolate oxidase	1	2	2	2	6.6	6.6	6.6	39.165	365	365	0	9.3259	3969.9	6168.6	6521.3	5497.7	6053.3	5802.6	5404.8	4863.7	5363.6	5017.55	6097.79	6116.23	4747.68	5450.61	5547.86	5343.72	5558.1	5767.35	12.2928	12.5741	12.5784	12.4818	12.213	12.4122	12.4377	12.3543	12.3836	12.4404	12.4937	12.4392	0.91545	0.346013
all0172	all0172	5	5	5	all0172 hypothetical protein	1	5	5	5	27.4	27.4	27.4	15.56	135	135	0	16.902	11927	14543	14997	17449	14585	17363	15799	16242	15475	15074.5	14376.1	14065.5	15068.5	13132.9	16600.7	15620.5	18560.9	16639.9	13.8798	13.8114	13.7799	13.8237	13.8793	13.6809	14.019	13.8597	13.9311	14.18	14.0224	14.0445	1.02527	0.754124
all0173	all0173	10	10	10	all0173 hypothetical protein	1	10	10	10	36.4	36.4	36.4	32.18	291	291	0	51.716	47704	60328	64748	72609	74466	66054	72177	62670	68435	60293	59635.5	60726.2	62703.4	67051.8	63154.1	71361.3	71617.5	73586.5	15.8797	15.8639	15.89	15.8779	15.9363	16.033	15.9466	15.9719	16.1229	16.128	16.1672	16.1393	1.06738	0.0841347
all0178	all0178	17	17	17	all0178 flavoprotein	1	17	17	17	28.2	28.2	28.2	64.282	579	579	0	121.45	62156	76780	85327	93516	82397	80361	67331	59404	61304	78558.9	75898.6	80026.9	80758.2	74193.2	76833	66570.1	67885.2	65918.7	16.2615	16.2118	16.2882	16.2538	16.3013	16.179	16.2294	16.2366	16.0226	16.0508	16.0084	16.0273	0.988123	0.705955
all0182	all0182	1	1	1	all0182 two-component hybrid sensor and regulator	1	1	1	1	1.4	1.4	1.4	80.945	715	715	0	3.6646	2265.2	2453.9	2764.4	3797.8	3328.3	3039	2838.6	2510.4	2364.6	2862.98	2425.73	2592.69	3279.69	2996.92	2905.58	2806.52	2868.81	2542.6	11.4833	11.2442	11.3402	11.3559	11.6793	11.5493	11.5046	11.5777	11.4546	11.4862	11.3121	11.4176	1.16621	0.0679839
all0184	all0184	4	4	4	all0184 hypothetical protein	1	4	4	4	9.1	9.1	9.1	47.625	427	427	0	9.9487	9858.7	11558	13698	16836	15713	13981	13973	12099	12982	12460.4	11425.3	12847.2	14539.2	14148.5	13367.2	13815.1	13826.4	13959.2	13.6051	13.4799	13.6492	13.5781	13.8277	13.7884	13.7064	13.7741	13.754	13.7551	13.7689	13.7593	1.14559	0.0395706
all0186	all0186	6	6	6	all0186 hypothetical protein	1	6	6	6	50.6	50.6	50.6	18.438	168	168	0	96.055	13378	17736	18892	20079	20882	21566	23585	19987	22064	16908.4	17532.4	17718.5	17339.7	18802.9	20619.2	23318.5	22840.6	23724.9	14.0455	14.0977	14.113	14.0854	14.0818	14.1987	14.3317	14.2041	14.5092	14.4793	14.5341	14.5075	1.08573	0.237488
all0187	all0187	15	15	15	all0187 transcriptional regulator	1	15	15	15	28.6	28.6	28.6	56.345	503	503	0	127.31	31446	39655	42844	76694	72006	68106	59785	51569	54250	39744.6	39199.8	40182.8	66231.1	64836.8	65116	59109.4	58931.6	58333.7	15.2785	15.2586	15.2943	15.2771	16.0152	15.9845	15.9907	15.9968	15.8511	15.8468	15.832	15.8433	1.64686	9.42241e-07
all0192	all0192	2	2	2	all0192 serine/threonine kinase	1	2	2	2	3.3	3.3	3.3	62.372	553	553	0.0022279	1.6362	792.15	995.62	1256.9	1364.4	1011.3	1285.9	1176.2	1157.8	908.48	1001.2	984.191	1178.83	1178.26	910.611	1229.45	1162.91	1323.1	976.867	9.96751	9.94279	10.2031	10.0378	10.2024	9.83069	10.2638	10.099	10.1835	10.3697	9.93202	10.1617	1.04331	0.723376
all0195	all0195	9	9	9	all0195 hypothetical protein	1	9	9	9	65	65	65	13.624	117	117	0	39.572	23480	29372	32906	33176	34953	32819	32904	28010	29944	29676.4	29034.8	30862.1	28650	31472.9	31378.2	32532.2	32009	32198.1	14.857	14.8255	14.9135	14.8654	14.8062	14.9418	14.9375	14.8952	14.9896	14.9662	14.9747	14.9768	1.02089	0.600051
all0200	all0200	11	11	11	all0200 hypothetical protein	1	11	11	11	33.8	33.8	33.8	46.645	426	426	0	168.17	37580	47902	53621	63277	59488	54285	55866	48062	51801	47497.3	47352.1	50290.3	54644.5	53565.1	51901.8	55234.7	54923.9	55700.4	15.5356	15.5311	15.618	15.5616	15.7378	15.709	15.6635	15.7034	15.7533	15.7451	15.7654	15.7546	1.10333	0.0185224
all0209	all0209	2	2	1	all0209 hypothetical protein	1	2	2	1	6.4	6.4	4	40.694	373	373	0	9.745	2269.9	2901.7	3001.7	4019.4	3634.9	3265.7	3289.1	3635	3586.1	2868.92	2868.39	2815.25	3471.06	3272.99	3122.33	3251.93	4153.97	3856.05	11.4863	11.486	11.459	11.4771	11.7612	11.6764	11.6084	11.682	11.6671	12.0203	11.9129	11.8668	1.15258	0.0388185
all0210	all0210	1	1	1	all0210 mutator protein MutT	1	1	1	1	21.2	21.2	21.2	16.503	146	146	0	7.2916	374.04	472.72	422.54	769.25	416.83	387.58	513.39	519.69	428.49	472.749	467.293	396.294	664.306	375.329	370.565	507.588	593.887	460.745	8.88493	8.86818	8.63043	8.79451	9.3757	8.55201	8.53358	8.82043	8.98752	9.21404	8.84782	9.01646	1.01813	0.935751
all0211	all0211	1	1	1	all0211 hypothetical protein	1	1	1	1	10.3	10.3	10.3	14.295	126	126	0.0064615	1.0796	1095.6	1087.4	1202.5	1521.9	1328.6	1325.3	1268.8	1009.9	1369.6	1384.73	1074.92	1127.81	1314.28	1196.32	1267.12	1254.46	1154.08	1472.7	10.4354	10.07	10.1393	10.2149	10.3601	10.2244	10.3073	10.2973	10.2929	10.1725	10.5242	10.3299	1.05875	0.547209
all0215	all0215	7	7	7	all0215 unknown protein	1	7	7	7	29.7	29.7	29.7	23.051	212	212	0	106.83	69460	83197	92968	81469	87266	92927	103050	84380	91701	87790.4	82241.9	87193.3	70354.7	78577.4	88847.4	101885	96427	98603.9	16.4218	16.3276	16.4119	16.3871	16.1024	16.2618	16.439	16.2677	16.6366	16.5572	16.5894	16.5944	0.920599	0.34488
all0216	all0216	5	5	5	all0216 hypothetical protein	1	5	5	5	30.6	30.6	30.6	12.819	111	111	0	71.607	66830	87027	90973	55493	74404	71001	60787	50994	54390	84466.4	86028	85322.2	47922.4	66996	67883.9	60100.1	58274.5	58484.3	16.3661	16.3925	16.3806	16.3797	15.5484	16.0318	16.0508	15.877	15.8751	15.8306	15.8358	15.8471	0.705759	0.0920198
all0217	all0217	8	8	8	all0217 similar to pathogenesis related protein	1	8	8	8	40.2	40.2	40.2	26.99	239	239	0	166.28	28297	36198	38653	37399	36759	35106	33083	29731	31237	35764.6	35782.5	36252.1	32296.9	33099.1	33564.8	32709.1	33975.7	33588.4	15.1262	15.127	15.1458	15.133	14.9791	15.0145	15.0347	15.0094	14.9974	15.0522	15.0357	15.0284	0.917913	0.0090672
all0218	all0218	7	7	7	all0218 pyridoxal phosphate biosynthetic protein PdxJ	1	7	7	7	33.5	33.5	33.5	26.045	239	239	0	125.21	20465	23468	25031	27907	23843	19710	23403	17794	18723	25865.7	23198.6	23476.2	24099.8	21469.1	18844.7	23138.5	20334.5	20132.4	14.6588	14.5018	14.5189	14.5598	14.5567	14.39	14.2019	14.3829	14.498	14.3116	14.2972	14.369	0.884574	0.221525
all0219	all0219	5	5	5	all0219 hypothetical protein	1	5	5	5	7.9	7.9	7.9	65.852	585	585	0	10.783	8798	11074	10711	12641	10874	10429	11090	10396	9195.3	11119.8	10946.9	10045.7	10916.5	9791.34	9971.15	10964.7	11880.2	9887.48	13.4408	13.4182	13.2943	13.3845	13.4142	13.2573	13.2835	13.3184	13.4206	13.5363	13.2714	13.4094	0.955215	0.377062
all0231	all0231	11	11	11	all0231 hypothetical protein	1	11	11	11	29.4	29.4	29.4	43.611	385	385	0	31.01	26923	33420	36699	40582	39021	36297	38106	33795	35487	34028	33036.4	34419.4	35045.6	35135.9	34703.5	37675.4	38620	38158.3	15.0544	15.0118	15.0709	15.0457	15.0969	15.1007	15.0828	15.0935	15.2013	15.2371	15.2197	15.2194	1.03365	0.102835
all0232;all4729	all0232	7;1	7;1	7;1	all0232 hypothetical protein	2	7	7	7	34.4	34.4	34.4	23.577	209	209;236	0	52.254	31548	36089	39032	40806	40579	38753	38952	35692	37804	39873.5	35674.7	36607.5	35239.1	36538.8	37051.7	38511.8	40787.8	40649.7	15.2831	15.1226	15.1599	15.1885	15.1049	15.1571	15.1773	15.1464	15.233	15.3158	15.311	15.2866	0.971234	0.490139
all0233	all0233	25	25	25	all0233 methionyl-tRNA synthetase	1	25	25	25	55.5	55.5	55.5	60.601	530	530	0	323.31	109380	132540	151700	173240	156470	145010	135190	120320	123800	138245	131019	142277	149606	140891	138644	133662	137498	133119	17.0769	16.9994	17.1183	17.0649	17.1908	17.1042	17.081	17.1254	17.0282	17.0691	17.0224	17.0399	1.04281	0.278679
all0245	all0245	6	6	6	all0245 hypothetical protein	1	6	6	6	18.2	18.2	18.2	41.366	363	363	0	77.627	27000	32933	36607	41650	38860	36467	37314	32714	35090	34125.3	32554.9	34333.2	35967.9	34990.9	34866	36892.3	37384.6	37731.4	15.0586	14.9906	15.0673	15.0388	15.1344	15.0947	15.0895	15.1062	15.171	15.1902	15.2035	15.1882	1.04783	0.0899115
all0254	all0254	2	2	2	all0254 hypothetical protein	1	2	2	2	10	10	10	25.475	231	231	0	9.756	2908.8	3547.1	4351.4	4097.5	3541.3	3602.2	2884.7	3403	3203.6	3676.43	3506.38	4081.11	3538.5	3188.71	3444.06	2852.1	3888.85	3444.75	11.8441	11.7758	11.9947	11.8715	11.7889	11.6388	11.7499	11.7259	11.4778	11.9251	11.7502	11.7177	0.903956	0.146779
all0258	all0258	7	7	7	all0258 plastocyanin precursor; PetE	1	7	7	7	56.1	56.1	56.1	14.619	139	139	0	139.11	255230	358860	342960	272080	318770	341520	364870	307830	304140	322585	354740	321657	234962	287032	326527	360747	351779	327034	18.2993	18.4364	18.2952	18.3436	17.8421	18.1309	18.3168	18.0966	18.4606	18.4243	18.3191	18.4013	0.842622	0.208803
all0259	all0259	8	8	8	all0259 cytochrome c550	1	8	8	8	57.1	57.1	57.1	17.759	163	163	0	323.31	184510	277340	274380	213420	274080	261090	265550	222850	262060	233202	274156	257337	184304	246791	249628	262549	254667	281787	17.8312	18.0646	17.9733	17.9564	17.4917	17.9129	17.9294	17.778	18.0022	17.9583	18.1042	18.0216	0.883708	0.346098
all0263	all0263	5	5	5	all0263 unknown protein	1	5	5	5	14.7	14.7	14.7	46.831	402	402	0	40.415	9532.5	20475	13144	15902	15279	14658	13979	12167	13983	12048.1	20240	12327.6	13732.6	13757.8	14014.5	13821	13904.1	15035.6	13.5565	14.3049	13.5896	13.817	13.7453	13.748	13.7746	13.756	13.7546	13.7632	13.8761	13.798	0.95857	0.825959
all0266	all0266	12	12	12	all0266 aminopeptidase P	1	12	12	12	34.6	34.6	34.6	49.369	436	436	0	133.94	32713	43658	43118	50516	43919	44135	45462	39245	41089	41345.9	43156.8	40439.7	43624.4	39546.2	42197.4	44948.2	44848.1	44182	15.3355	15.3973	15.3035	15.3454	15.4128	15.2713	15.3649	15.3497	15.456	15.4528	15.4312	15.4466	1.00294	0.936903
all0268	all0268	9	9	9	all0268 hypothetical protein	1	9	9	9	46.3	46.3	46.3	27.33	255	255	0	78.905	86900	107200	119640	101370	108870	111590	120060	103400	108210	109833	105969	112209	87540.7	98030.4	106691	118703	118163	116356	16.7449	16.6933	16.7758	16.738	16.4177	16.5809	16.7031	16.5672	16.857	16.8504	16.8282	16.8452	0.888355	0.16709
all0269	all0269	4	4	4	all0269 anthranilate synthase component II; TrpG	1	4	4	4	10.9	10.9	10.9	20.168	184	184	0	9.0426	11602	16466	17214	16276	17208	16646	15937	13270	14749	14663.8	16277	16144.8	14055.6	15494.7	15915.2	15756.9	15164.6	15859.2	13.84	13.9905	13.9788	13.9364	13.7789	13.9195	13.9581	13.8855	13.9437	13.8884	13.953	13.9284	0.965305	0.523321
all0271	all0271	1	1	1	all0271 hypothetical protein	1	1	1	1	8.2	8.2	8.2	20.667	184	184	0	35.279	2270.5	2835.7	3333.5	2566.6	3156.6	3161.9	3514.9	2717.7	3535.2	2869.68	2803.15	3126.44	2216.45	2842.32	3023.09	3475.18	3105.71	3801.32	11.4867	11.4528	11.6103	11.5166	11.114	11.4729	11.5618	11.3829	11.7629	11.6007	11.8923	11.752	0.911487	0.43706
all0278	all0278	29	29	29	all0278 Mg chelatase subunit; ChlD	1	29	29	29	47.6	47.6	47.6	73.919	678	678	0	323.31	141090	176680	187450	202010	190040	172300	154410	136290	140770	178324	174652	175807	174451	171119	164736	152665	155748	151367	17.4441	17.4141	17.4236	17.4273	17.4125	17.3846	17.3298	17.3756	17.22	17.2489	17.2077	17.2255	0.964822	0.156613
all0292	all0292	9	9	9	all0292 hypothetical protein	1	9	9	9	38.2	38.2	38.2	22.181	199	199	0	80.16	52875	63904	69807	71868	72594	66742	63426	55614	58790	66828.7	63170.4	65471	62063.5	65366.2	63811.9	62709.2	63554.1	63215.5	16.0282	15.947	15.9986	15.9912	15.9215	15.9963	15.9615	15.9598	15.9364	15.9557	15.948	15.9467	0.978413	0.382609
all0293	all0293	21	21	21	all0293 unknown protein	1	21	21	21	23.2	23.2	23.2	147.91	1331	1331	0	323.31	60842	77043	83426	101250	93270	89321	78902	70862	76765	76898.1	76158.6	78244	87437.1	83983.6	85399.7	78010.4	80979.1	82543.5	16.2307	16.2167	16.2557	16.2344	16.416	16.3578	16.3819	16.3852	16.2514	16.3053	16.3329	16.2965	1.11025	0.00290029
all0298	all0298	5	5	5	all0298 unknown protein	1	5	5	5	50.8	50.8	50.8	14.21	124	124	0	40.171	13236	14810	16098	15007	13571	14104	19285	16393	18827	16729	14640	15098.1	12959.7	12219.8	13484.8	19067.1	18733.4	20244.2	14.0301	13.8376	13.8821	13.9166	13.6617	13.5769	13.719	13.6526	14.2188	14.1933	14.3052	14.2391	0.832768	0.0249534
alr3636;alr3571;alr1212;alr0249;all4756;all3734;all3682;all2065;all1986;all1099;all0732;all0306	alr3636;alr3571;alr1212;alr0249;all4756;all3734;all3682;all2065;all1986;all1099;all0732;all0306	3;3;3;3;3;3;3;3;3;3;3;3	3;3;3;3;3;3;3;3;3;3;3;3	3;3;3;3;3;3;3;3;3;3;3;3	alr3636 transposase;alr3571 transposase;alr1212 transposase;alr0249 transposase;all4756 transposase;all3734 transposase;all3682 transposase;all2065 transposase;all1986 transposase;all1099 transposase;all0732 transposase;all0306 transposase	12	3	3	3	10.3	10.3	10.3	35.766	320	320;320;320;320;320;320;320;320;320;320;320;320	0	5.68	14011	19253	20790	18242	19878	19979	20051	17397	19411	17708.5	19032	19498.6	15753.4	17898.9	19101.9	19824.4	19880.8	20872.2	14.1122	14.2161	14.2511	14.1931	13.9434	14.1276	14.2214	14.0975	14.275	14.2791	14.3493	14.3011	0.93584	0.374069
all0313	all0313	4	4	4	all0313 unknown protein	1	4	4	4	28.2	28.2	28.2	13.185	110	110	0	7.7721	7419.5	8281.9	9715.4	11097	9605.3	8725	9362	8966.6	8696.1	9377.5	8186.83	9111.93	9583.1	8648.95	8341.96	9256.2	10246.8	9350.71	13.195	12.9991	13.1535	13.1159	13.2263	13.0783	13.0262	13.1103	13.1762	13.3229	13.1909	13.23	0.996112	0.950181
all0316	all0316	3	3	3	all0316 2-hydroxy-6-oxohepta-2,4-dienoate hydrolase	1	3	3	3	7.8	7.8	7.8	32.408	295	295	0	2.7434	11610	13488	14698	15604	12569	14110	13477	12351	11459	14673.9	13333.2	13785	13475.2	11317.6	13490.5	13324.7	14114.4	12321.6	13.841	13.7027	13.7508	13.7648	13.718	13.4663	13.7197	13.6347	13.7018	13.7849	13.5889	13.6919	0.913716	0.261359
all0320	all0320	5	5	5	all0320 sulfate transport system permease protein	1	5	5	5	16.8	16.8	16.8	31.759	291	291	0	26.728	16775	20603	22572	24549	19246	20908	19249	17186	18675	21201.9	20366.5	21169.9	21199.9	17329.8	19990.1	19031.5	19639.7	20080.8	14.3719	14.3139	14.3697	14.3518	14.3718	14.081	14.287	14.2466	14.2161	14.2615	14.2935	14.257	0.929631	0.346669
all0321	all0321	1	1	1	all0321 sulfate transport system permease protein	1	1	1	1	3.8	3.8	3.8	31.861	289	289	0	2.3616	1799.9	2020.8	2031.6	2660	2348.8	2128.4	2345.3	1896.4	2287.9	2274.89	1997.6	1905.41	2297.11	2114.94	2034.96	2318.8	2167.15	2460.12	11.1516	10.9641	10.8959	11.0038	11.1656	11.0464	10.9908	11.0676	11.1792	11.0816	11.2645	11.1751	1.04518	0.532314
all0322	all0322	18	18	18	all0322 sulfate-binding protein SbpA	1	18	18	18	46.5	46.5	46.5	41.813	381	381	0	161.55	114980	140450	147620	160530	147570	138610	134050	117600	123570	145323	138838	138451	138630	132877	132525	132535	134390	132872	17.1489	17.083	17.079	17.1037	17.0809	17.0197	17.0159	17.0388	17.016	17.0361	17.0197	17.0239	0.956069	0.104518
all0323	all0323	2	2	2	all0323 serine/threonine kinase with two-component sensor domain	1	2	2	2	1.1	1.1	1.1	204.62	1808	1808	0	2.9827	2995.1	3757.7	3655.3	5078.2	5364.6	4459.6	4385.5	3592.4	3786.3	3785.5	3714.56	3428.25	4385.41	4830.48	4263.82	4335.94	4105.29	4071.32	11.8863	11.859	11.7433	11.8295	12.0985	12.2379	12.0579	12.1315	12.0821	12.0033	11.9913	12.0256	1.23282	0.0137654
all0327	all0327	2	2	2	all0327 hypothetical protein	1	2	2	2	13.1	13.1	13.1	29.204	259	259	0	6.2667	2387.3	3471.3	3877.8	3799	2940.9	3713.4	4478.9	3354.8	3587.9	3017.31	3431.45	3636.93	3280.73	2648.09	3550.38	4428.29	3833.77	3857.98	11.559	11.7446	11.8285	11.7107	11.6798	11.3707	11.7938	11.6148	12.1125	11.9045	11.9136	11.9769	0.935653	0.561624
all0328	all0328	18	18	18	all0328 anthranilate synthetase alpha-subunit	1	18	18	18	44	44	44	56.214	504	504	0	210.52	54002	61939	71902	76124	71339	67174	62794	55345	56279	68253.1	61228	67435.8	65738.9	64236.2	64225	62084.4	63246.7	60515.4	16.0586	15.9019	16.0412	16.0006	16.0045	15.9711	15.9708	15.9821	15.9219	15.9487	15.885	15.9186	0.987297	0.748625
all0329	all0329	9	9	9	all0329 photosystem I reaction center subunit II; PsaD	1	9	9	9	75.5	75.5	75.5	15.156	139	139	0	320.02	280090	484120	384480	430770	406010	376820	353290	302080	341190	354005	478563	360598	372003	365586	360277	349298	345208	366873	18.4334	18.8683	18.46	18.5873	18.505	18.4799	18.4587	18.4812	18.4141	18.3971	18.4849	18.432	0.929109	0.530128
all0330	all0330	17	17	17	all0330 two-component sensor histidine kinase	1	17	17	17	29.4	29.4	29.4	74.678	670	670	0	132.13	32936	39009	42000	48651	44851	41445	39916	34427	37572	41627.8	38561.2	39391.2	42013.8	40385.4	39625.5	39464.9	39342.2	40400.3	15.3453	15.2349	15.2656	15.2819	15.3586	15.3015	15.2741	15.3114	15.2683	15.2638	15.3021	15.278	1.02067	0.516416
all0333	all0333	4	4	4	all0333 hypothetical protein	1	4	4	4	41.4	41.4	41.4	12.813	116	116	0	62.652	8643.9	10612	11209	10598	9873.3	9527.3	8868	7132.7	8611.6	10925	10490.2	10512.8	9152.18	8890.27	9109.04	8767.79	8151.04	9259.85	13.4153	13.3568	13.3599	13.3773	13.1599	13.118	13.1531	13.1437	13.098	12.9928	13.1768	13.0892	0.850479	0.00098282
all0349	all0349	1	1	1	all0349 unknown protein	1	1	1	1	5.8	5.8	5.8	15.965	138	138	0	3.8999	3870.7	4538	4541.8	4265.8	4355.7	4420.1	5141	4156	4012.6	4892.17	4485.91	4259.69	3683.84	3922.03	4226.05	5082.9	4749.36	4314.65	12.2563	12.1312	12.0565	12.148	11.847	11.9374	12.0451	11.9432	12.3114	12.2135	12.075	12.2	0.867639	0.0662593
all0351	all0351	5	5	5	all0351 unknown protein	1	5	5	5	23.2	23.2	23.2	32.116	302	302	0	42.266	18793	23198	26242	28523	26624	25333	26917	22127	23518	23752.5	22931.7	24612	24631.8	23973.2	24220.8	26612.8	25286.1	25288.3	14.5358	14.4851	14.5871	14.536	14.5882	14.5491	14.564	14.5671	14.6998	14.6261	14.6262	14.6507	1.02182	0.407184
all0352	all0352	6	6	6	all0352 NADPH-dependent carbonyl reductase	1	6	6	6	20.6	20.6	20.6	27.153	248	248	0	18.008	22424	26924	28300	28152	28295	27842	28480	24533	26929	28341.7	26614.9	26542.2	24311.4	25477.8	26619.7	28158.2	28035.6	28956.1	14.7906	14.6999	14.696	14.7289	14.5693	14.637	14.7002	14.6355	14.7813	14.775	14.8216	14.7926	0.937338	0.13117
all0355	all0355	3	3	3	all0355 hypothetical protein	1	3	3	3	11.5	11.5	11.5	35.937	322	322	0	12.704	8504.4	10160	11485	15025	13003	12425	10455	9760.2	10011	10748.7	10043.4	10771.6	12975.2	11708.4	11879.5	10336.9	11153.7	10764.6	13.3919	13.294	13.3949	13.3603	13.6635	13.5153	13.5362	13.5716	13.3355	13.4452	13.394	13.3916	1.15779	0.0245599
all0372	all0372	8	8	8	all0372 transcriptional regulator	1	8	8	8	38.5	38.5	38.5	23.625	208	208	0	56.267	21796	26608	29679	31758	28495	27961	27668	24830	26829	27547.9	26302.6	27835.5	27425.4	25657.9	26733.5	27355.3	28375	28848.6	14.7497	14.6829	14.7646	14.7324	14.7432	14.6471	14.7064	14.6989	14.7395	14.7923	14.8162	14.7827	0.977045	0.423953
all0373	all0373	3	3	3	all0373 serine/threonine protein phosphatase	1	3	3	3	7.8	7.8	7.8	37.982	334	334	0	6.3673	7455.8	9673.8	9847.4	11533	11999	10207	11160	10080	9959.5	9423.38	9562.75	9235.73	9959.62	10804.3	9758.9	11033.9	11519.1	10709.2	13.202	13.2232	13.173	13.1994	13.2819	13.3993	13.2525	13.3112	13.4297	13.4917	13.3866	13.436	1.08059	0.119239
all0374	all0374	3	3	3	all0374 8-amino-7-oxononanoate synthase; BioF	1	3	3	3	7.3	7.3	7.3	41.733	386	386	0	6.434	5704.7	6457.4	7454.8	8884.3	8624.8	7625.4	7447.3	6864.7	7290.6	7210.17	6383.27	6991.75	7672.27	7766.08	7290.63	7363.14	7844.78	7839.41	12.8158	12.6401	12.7714	12.7424	12.9054	12.923	12.8318	12.8867	12.8461	12.9375	12.9365	12.9067	1.10519	0.0932971
all0375	all0375	3	3	3	all0375 holliday junction DNA helicase; RuvA	1	3	3	3	17.4	17.4	17.4	23.162	213	213	0	34.081	7688.9	9740.6	10279	26047	25839	24682	10966	9198.7	9878.1	9717.99	9628.78	9640.52	22493.6	23266.4	23598.4	10842.1	10512	10621.7	13.2464	13.2331	13.2349	13.2382	14.4572	14.506	14.5264	14.4965	13.4044	13.3598	13.3747	13.3796	2.39225	0.000157401
all0380	all0380	1	1	1	all0380 unknown protein	1	1	1	1	6.9	6.9	6.9	11.359	102	102	0.0076593	1.0368	4517.5	6032.7	6385.1	7441.7	7023.1	6346.2	6324.5	5260.1	5987.7	5709.66	5963.45	5988.49	6426.47	6323.85	6067.59	6253.03	6011.09	6438.43	12.4792	12.5419	12.548	12.523	12.6498	12.6266	12.5669	12.6144	12.6103	12.5534	12.6525	12.6054	1.06541	0.05137
all0384	all0384	1	1	1	all0384 hypothetical protein	1	1	1	1	3.6	3.6	3.6	35.075	309	309	0	3.895	1101	1440.9	1571.8	1694.4	1726.7	1910.7	1116.4	905.61	1041.6	1391.55	1424.36	1474.17	1463.24	1554.78	1826.82	1103.78	1034.91	1120.01	10.4425	10.4761	10.5257	10.4814	10.515	10.6025	10.8351	10.6509	10.1082	10.0153	10.1293	10.0843	1.12462	0.213343
all0385	all0385	7	7	7	all0385 hypothetical protein	1	7	7	7	25.7	25.7	25.7	23.131	210	210	0	15.855	30155	38774	42254	35327	38631	41636	41704	37023	40926	38112.9	38328.9	39629.4	30507.6	34784.7	39808.1	41232.7	42308.8	44006.7	15.218	15.2261	15.2743	15.2395	14.8969	15.0862	15.2808	15.0879	15.3315	15.3687	15.4254	15.3752	0.900293	0.303953
all0388	all0388	2	2	2	all0388 iron(III) ABC transporter, periplasmic iron-compound-binding protein	1	2	2	2	9	9	9	33.697	300	300	0	7.3041	3145.3	3781	4012.1	3721.4	3762.1	3541.8	3929.1	3084.9	4647.9	3975.34	3737.6	3762.89	3213.71	3387.53	3386.31	3884.7	3525.33	4997.77	11.9569	11.8679	11.8776	11.9008	11.65	11.726	11.7255	11.7005	11.9236	11.7835	12.2871	11.9981	0.870381	0.00631706
all0390	all0390	3	3	3	all0390 hypothetical protein	1	3	3	3	6.4	6.4	6.4	66.559	579	579	0	6.1788	2175.2	2831.3	2363.9	2452.3	2462.2	2260.1	2011.8	1958.9	1855.4	2749.23	2798.8	2217.07	2117.75	2217.05	2160.88	1989.07	2238.57	1995.07	11.4248	11.4506	11.1144	11.3299	11.0483	11.1144	11.0774	11.08	10.9579	11.1284	10.9622	11.0162	0.840955	0.142893
all0393	all0393	1	1	1	all0393 hypothetical protein	1	1	1	1	4.1	4.1	4.1	22.935	193	193	0.00096837	1.9045	4006	5766.1	6373.2	7200.2	6370.3	6027.1	5234.5	4417.4	4833	5063.18	5699.91	5977.33	6217.92	5736.04	5762.5	5175.35	5048.08	5196.81	12.3058	12.4767	12.5453	12.4426	12.6022	12.4858	12.4925	12.5268	12.3374	12.3015	12.3434	12.3275	1.06012	0.37173
all0398	all0398	1	1	1	all0398 unknown protein	1	1	1	1	16.5	16.5	16.5	14.193	127	127	0	9.2817	632.3	752.68	938.55	804.79	583.93	747.38	839.71	651.46	829.3	799.163	744.04	880.252	694.997	525.791	714.569	830.221	744.47	891.726	9.64235	9.53924	9.78177	9.65445	9.44086	9.03835	9.48093	9.32005	9.69735	9.54007	9.80046	9.67929	0.793111	0.126425
all0400	all0400	2	2	2	all0400 unknown protein	1	2	2	2	7.9	7.9	7.9	31.502	280	280	0	7.0558	4473	5457.9	5850.7	7000.9	6561.7	6158.9	6704.2	4962.8	6141.9	5653.42	5395.25	5487.28	6045.81	5908.39	5888.51	6628.44	5671.34	6604.24	12.4649	12.3975	12.4219	12.4281	12.5617	12.5285	12.5237	12.538	12.6945	12.4695	12.6892	12.6177	1.07915	0.0141216
all0404	all0404	4	4	4	all0404 hypothetical protein	1	4	4	4	35.2	35.2	35.2	12.168	108	108	0	51.111	8134.8	10571	12413	9607.8	11612	12240	12478	9983.2	11375	10281.6	10449.7	11642	8297.07	10455.9	11702.6	12337	11408.5	12231.3	13.3278	13.3512	13.507	13.3953	13.0184	13.352	13.5145	13.295	13.5907	13.4778	13.5783	13.5489	0.932811	0.573757
all0405	all0405	25	25	25	all0405 hypothetical protein	1	25	25	25	45.8	45.8	45.8	77.308	692	692	0	260.51	77310	96865	105150	121150	118690	106910	106550	95342	103010	97712	95753	98618.6	104622	106873	102216	105346	108954	110764	16.5762	16.547	16.5896	16.571	16.6748	16.7055	16.6413	16.6739	16.6848	16.7334	16.7571	16.7251	1.07395	0.0136169
all0416	all0416	1	1	1	all0416 hypothetical protein	1	1	1	1	2.3	2.3	2.3	50.051	433	433	1	-2	2039.1	2730	3182.8	1945.9	2375.2	2741	2823.1	2779.4	2697.9	2577.22	2698.66	2985.1	1680.43	2138.71	2620.67	2791.2	3176.22	2900.99	11.3316	11.398	11.5436	11.4244	10.7146	11.0625	11.3557	11.0443	11.4467	11.6331	11.5023	11.5274	0.76838	0.167466
all0437	all0437	10	10	10	all0437 hypothetical protein	1	10	10	10	88.1	88.1	88.1	10.983	101	101	0	107.95	157060	206010	216870	157290	173170	194340	179740	154720	163460	198508	203645	203399	135832	155928	185808	177709	176810	175765	17.5988	17.6357	17.634	17.6228	17.0515	17.2505	17.5035	17.2685	17.4392	17.4318	17.4233	17.4314	0.782222	0.112297
all0439	all0439	3	3	3	all0439 ABC transporter, ATP-binding protein	1	3	3	3	14.7	14.7	14.7	27.82	252	252	0	10.159	5015.9	6478.1	6704.8	9371.2	9528.4	9219	8514.7	7027.6	7572	6339.59	6403.73	6288.33	8092.74	8579.71	8814.27	8418.48	8030.94	8141.99	12.6302	12.6447	12.6185	12.6311	12.9824	13.0667	13.1056	13.0516	13.0393	12.9714	12.9912	13.0006	1.33837	0.00568218
all0441	all0441	39	39	37	all0441 DNA topoisomerase chain A	1	39	39	37	53.2	53.2	50.7	92.52	835	835	0	223.96	151200	186510	199790	232350	219690	203540	193300	169180	180240	191102	184369	187380	200652	197817	194604	191116	193334	193808	17.544	17.4922	17.5156	17.5173	17.6143	17.5938	17.5702	17.5928	17.5441	17.5607	17.5643	17.5564	1.05373	0.0193218
all0443	all0443	17	17	17	all0443 hypothetical protein	1	17	17	17	61	61	61	31.967	290	290	0	225.61	120360	147550	164620	170120	164410	168850	184590	162600	172140	152123	145856	154395	146912	148041	161437	182504	185815	185098	17.2149	17.1542	17.2363	17.2018	17.1646	17.1756	17.3006	17.2136	17.4776	17.5035	17.4979	17.493	1.00824	0.827653
all0450	all0450	3	2	2	all0450 allophycocyanin alpha subunit ApcA	1	3	2	2	19.9	15.5	15.5	17.944	161	161	0	4.8608	2590.4	2796.2	2957.7	3567.4	2637.6	3246.5	3264.2	2388.6	3024.8	3274	2764.1	2773.98	3080.72	2374.99	3103.97	3227.31	2729.62	3252.49	11.6768	11.4326	11.4377	11.5157	11.5891	11.2137	11.5999	11.4676	11.6561	11.4145	11.6673	11.5793	0.96716	0.767462
all0453	all0453	5	5	5	all0453 cobalamin biosynthesis precorrin-3 methylase	1	5	5	5	9.8	9.8	9.8	60.643	574	574	0	11.273	4395.6	5784.1	5569.1	6265.5	5737.9	5695.9	5137.5	4640.4	4627.9	5555.59	5717.7	5223.18	5410.74	5166.61	5445.84	5079.44	5302.92	4976.27	12.4397	12.4812	12.3507	12.4239	12.4016	12.335	12.4109	12.3825	12.3105	12.3726	12.2808	12.3213	0.971733	0.422293
all0454	all0454	3	3	3	all0454 unknown protein	1	3	3	3	8.2	8.2	8.2	36.78	318	318	0	5.0486	3431.9	4047.1	3590.8	4404	4456	3680.6	3103.3	2679	3327.4	4337.58	4000.64	3367.76	3803.19	4012.34	3519.02	3068.23	3061.48	3577.87	12.0827	11.966	11.7176	11.9221	11.893	11.9702	11.781	11.8814	11.5832	11.58	11.8049	11.656	0.972187	0.758704
all0455	all0455	5	5	5	all0455 cobalamin biosynthesis precorrin-2 methyltransferase	1	5	5	5	30.8	30.8	30.8	25.752	234	234	0	77.406	11614	15227	15536	16769	16279	14732	12093	12009	12032	14678.9	15052.2	14571	14481.3	14658.2	14085.2	11956.3	13723.5	12937.7	13.8415	13.8777	13.8308	13.85	13.8219	13.8394	13.7819	13.8144	13.5455	13.7444	13.6593	13.6497	0.97564	0.185951
all0456	all0456	5	5	5	all0456 precorrin isomerase	1	5	5	5	27.9	27.9	27.9	21.801	208	208	0	12.255	14001	18870	18634	17981	17879	18243	17804	13958	15208	17695.9	18653.4	17476.6	15528	16098.9	17442.1	17602.8	15950.8	16352.8	14.1111	14.1871	14.0931	14.1305	13.9226	13.9747	14.0903	13.9958	14.1035	13.9613	13.9972	14.0207	0.910909	0.094653
all0459	all0459	5	5	5	all0459 unknown protein	1	5	5	5	38.7	38.7	38.7	12.935	119	119	0	36.836	12551	15868	16960	14002	15491	16797	17793	14897	16553	15863.2	15685.8	15906.5	12091.8	13948.6	16059.6	17591.9	17023.9	17799	13.9534	13.9372	13.9573	13.9493	13.5617	13.7678	13.9711	13.7669	14.1026	14.0553	14.1195	14.0925	0.88124	0.262546
all0462	all0462	1	1	1	all0462 hypothetical protein	1	1	1	1	0.4	0.4	0.4	192.93	1829	1829	0	2.5099	6173.1	8374.4	7022.9	7950.1	8291.6	6494.8	13253	10862	8435.6	7802.18	8278.27	6586.67	6865.52	7466.05	6209.67	13103.2	12412.8	9070.6	12.9297	13.0151	12.6853	12.8767	12.7452	12.8661	12.6003	12.7372	13.6776	13.5995	13.147	13.4747	0.907828	0.331
all0463	all0463	1	1	1	all0463 unknown protein	1	1	1	1	3.9	3.9	3.9	19.294	179	179	0.0037512	1.3476	3348.7	4669.2	4621.1	4267.4	3924.1	4189.1	3442.5	2751.9	3740.8	4232.42	4615.6	4334.06	3685.22	3533.4	4005.19	3403.6	3144.79	4022.39	12.0473	12.1723	12.0815	12.1004	11.8475	11.7868	11.9677	11.8673	11.7328	11.6187	11.9738	11.7751	0.850856	0.0275949
all0464	all0464	3	3	3	all0464 unknown protein	1	3	3	3	6.9	6.9	6.9	53.604	506	506	0	16.913	73.48	83.313	208.54	0	0	0	0	88.042	0	92.8713	82.3566	195.587	0	0	0	0	100.612	0	6.53716	6.36381	7.61166	6.83755	#NUM!	#NUM!	#NUM!	#NUM!	#NUM!	6.65266	#NUM!	#NUM!	#NUM!	#NUM!
all0471	all0471	1	1	1	all0471 unknown protein	1	1	1	1	4.9	4.9	4.9	22.604	205	205	0.0025373	1.578	2824.2	3609.2	3969.9	3721.8	3557.4	4016	3449	2684.6	3325.3	3569.5	3567.77	3723.31	3214.06	3203.21	3839.69	3410.02	3067.88	3575.61	11.8015	11.8008	11.8624	11.8216	11.6502	11.6453	11.9068	11.7341	11.7356	11.583	11.804	11.7075	0.941168	0.4191
all0475	all0475	6	6	6	all0475 probable short-chain dehydrogenase	1	6	6	6	26.5	26.5	26.5	27.785	257	257	0	78.176	26715	33055	35498	39103	36695	35092	35433	30586	32826	33765.1	32675.5	33293	33768.4	33041.5	33551.4	35032.6	34952.8	35297	15.0432	14.9959	15.0229	15.0207	15.0434	15.012	15.0341	15.0298	15.0964	15.0931	15.1073	15.0989	1.00634	0.615018
all0476	all0476	11	11	11	all0476 hypothetical protein	1	11	11	11	45.6	45.6	45.6	30.367	274	274	0	207.05	104360	125900	143450	175960	162690	153560	163360	143680	149870	131901	124455	134540	151955	146492	146818	161514	164193	161152	17.0091	16.9253	17.0377	16.9907	17.2133	17.1605	17.1637	17.1791	17.3013	17.325	17.2981	17.3081	1.13955	0.0159826
all0478	all0478	1	1	1	all0478 WD-40 repeat protein	1	1	1	1	0.6	0.6	0.6	190.7	1708	1708	1	-2	1531.9	1194.9	1797.9	1571.5	1324.8	1643.7	1426.2	1278.1	2241.1	1936.17	1181.18	1686.22	1357.11	1192.9	1571.54	1410.08	1460.58	2409.8	10.919	10.206	10.7196	10.6149	10.4063	10.2203	10.618	10.4148	10.4616	10.5123	11.2347	10.7362	0.870541	0.466797
all0479	all0479	9	8	8	all0479 unknown protein	1	9	8	8	20.8	19.4	19.4	50.598	443	443	0	19.612	22323	30734	30249	37446	34725	33762	32947	29445	30887	28214	30381.2	28370.1	32337.5	31267.6	32279.8	32574.7	33648.9	33212	14.7841	14.8909	14.7921	14.8224	14.9809	14.9324	14.9783	14.9639	14.9915	15.0383	15.0194	15.0164	1.10306	0.0372021
all0492	all0492	2	2	2	all0492 hypothetical protein	1	2	2	2	9.7	9.7	9.7	23.842	226	226	0	3.4531	2158.9	2108.2	3033.1	3107.2	2785.3	3069.1	2885.9	2603.6	2870	2728.63	2084	2844.7	2683.3	2507.98	2934.36	2853.29	2975.32	3086.04	11.414	11.0251	11.4741	11.3044	11.3898	11.2923	11.5188	11.4003	11.4784	11.5388	11.5915	11.5363	1.06875	0.58277
all0493	all0493	20	20	20	all0493 hypothetical protein	1	20	20	20	33.7	33.7	33.7	79.302	727	727	0	271.22	64454	79485	89104	96306	92602	87168	90366	81770	89331	81463.4	78572.6	83569.3	83167.6	83382.1	83341.2	89344.8	93444.4	96055.5	16.3139	16.2617	16.3507	16.3088	16.3437	16.3475	16.3467	16.346	16.4471	16.5118	16.5516	16.5035	1.02613	0.285894
all0495	all0495	4	4	4	all0495 unknown protein	1	4	4	4	12.8	12.8	12.8	48.33	446	446	0	23.794	11331	13898	15932	18098	16862	17134	18529	15654	19082	14321.2	13738.5	14942.4	15629	15183.1	16381.8	18319.6	17888.9	20518.4	13.8059	13.7459	13.8671	13.8063	13.9319	13.8902	13.9998	13.9406	14.1611	14.1268	14.3246	14.2042	1.09759	0.0475286
all0496	all0496	6	6	6	all0496 unknown protein	1	6	6	6	28.1	28.1	28.1	27.269	242	242	0	49.892	15128	18470	19287	24607	19997	18376	18317	16170	17552	19120.3	18258	18089	21250	18006	17569.3	18110	18478.6	18873.2	14.2228	14.1562	14.1428	14.174	14.3752	14.1362	14.1008	14.204	14.1445	14.1736	14.2041	14.174	1.02107	0.765082
all0498	all0498	8	8	8	all0498 DegT/DnrJ/EryC1/StrS family	1	8	8	8	29.4	29.4	29.4	42.09	395	395	0	42.13	17962	22419	24003	28841	30119	31369	31481	25418	27623	22702.2	22161.6	22512.1	24906.4	27120.2	29991.9	31125.2	29047	29702.3	14.4705	14.4358	14.4584	14.4549	14.6042	14.7271	14.8723	14.7345	14.9258	14.8261	14.8583	14.8701	1.21388	0.0665542
all0513	all0513	12	12	12	all0513 hypothetical protein	1	12	12	12	77.5	77.5	77.5	20.312	187	187	0	268.18	64785	85671	95662	74520	90146	90299	92842	80418	84103	81881.7	84687.5	89720	64353.7	81170.7	86334.7	91792.8	91899.4	90433.9	16.3213	16.3699	16.4531	16.3814	15.9737	16.3087	16.3977	16.2267	16.4861	16.4878	16.4646	16.4795	0.898299	0.353917
all0538	all0538	10	10	10	all0538 probable methyltransferase	1	10	10	10	33	33	33	30.433	270	270	0	49.229	42954	54021	59532	65208	60102	55597	53726	47691	49235	54289.5	53400.9	55834.2	56312.1	54118	53156.2	53118.9	54499.9	52941.2	15.7284	15.7046	15.7689	15.7339	15.7812	15.7238	15.698	15.7343	15.6969	15.734	15.6921	15.7077	1.00026	0.991108
all0544	all0544	1	1	1	all0544 unknown protein	1	1	1	1	11.1	11.1	11.1	11.98	108	108	0	3.2802	1929	2888.1	3086.6	2977.6	2530.8	2817.5	2735	2628.7	2769.8	2438.06	2854.95	2894.88	2571.38	2278.82	2693.81	2704.09	3004	2978.3	11.2515	11.4792	11.4993	11.41	11.3283	11.1541	11.3954	11.2926	11.4009	11.5527	11.5403	11.498	0.921843	0.335423
all0563	all0563	3	3	3	all0563 general secretion pathway protein G	1	3	3	3	13.5	13.5	13.5	22.44	207	207	0	13.637	6760.2	8447.5	8136.1	26190	25775	23241	30060	26872	30088	8544.21	8350.53	7630.73	22617.1	23208.7	22220.7	29720.3	30708.5	32352.9	13.0607	13.0277	12.8976	12.9953	14.4651	14.5024	14.4396	14.469	14.8592	14.9064	14.9816	14.9157	2.77735	0.000329241
all0565	all0565	5	5	5	all0565 unknown protein	1	5	5	5	34.9	34.9	34.9	17.321	146	146	0	18.33	26166	33711	31873	23426	22868	21389	35631	30461	30847	33071.2	33324	29893.2	20230.1	20591.2	20450	35228.3	34810	33169	15.0133	15.0243	14.8675	14.9684	14.3042	14.3297	14.3198	14.3179	15.1044	15.0872	15.0175	15.0697	0.637085	0.00518673
all0567	all0567	14	14	14	all0567 hypothetical protein	1	14	14	14	45.5	45.5	45.5	38.225	330	330	0	73.23	70583	90823	96457	108950	106970	94884	93473	78314	85149	89209.8	89780.4	90465.6	94086.6	96319.6	90718.4	92416.7	89495	91558.7	16.4449	16.4541	16.4651	16.4547	16.5217	16.5555	16.4691	16.5155	16.4959	16.4495	16.4824	16.4759	1.04301	0.130598
all0569	all0569	3	3	3	all0569 iron-sulfur cluster binding protein homolog	1	3	3	3	23.9	23.9	23.9	14.826	134	134	0	14.979	11040	11935	14347	14167	14137	13058	12275	11111	11413	13953.4	11798	13455.8	12234.3	12729.5	12484.7	12136.3	12697.3	12272.1	13.7683	13.5263	13.7159	13.6702	13.5786	13.6359	13.6079	13.6075	13.567	13.6322	13.5831	13.5941	0.957464	0.485895
all0571	all0571	1	1	1	all0571 cyanophycinase	1	1	1	1	4.8	4.8	4.8	31.257	293	293	0	2.3191	854.84	1142	1383.1	1484.4	1457.8	1431.1	1157.4	882.32	918.97	1080.43	1128.89	1297.19	1281.89	1312.66	1368.27	1144.32	1008.29	988.146	10.0774	10.1407	10.3412	10.1864	10.3241	10.3583	10.4181	10.3668	10.1603	9.97769	9.94858	10.0289	1.1332	0.140413
all0574	all0574	12	12	12	all0574 phospho-2-dehydro-3-deoxyheptonate aldolase; AroF	1	12	12	12	41	41	41	42.203	376	376	0	99.366	54819	64762	74759	71973	68453	64487	43831	38105	39900	69285.7	64018.6	70115.4	62154.2	61637.5	61655.9	43335.7	43545.3	42903.5	16.0803	15.9662	16.0974	16.048	15.9236	15.9115	15.912	15.9157	15.4033	15.4102	15.3888	15.4008	0.91238	0.0834541
all0575	all0575	6	6	6	all0575 unknown protein	1	6	6	6	60.6	60.6	60.6	12.25	104	104	0	40.26	29101	36139	39495	44132	42014	38459	37069	33679	33882	36780.7	35724.1	37041.8	38111.3	37830.9	36770.6	36650.1	38487.4	36432.5	15.1667	15.1246	15.1769	15.156	15.2179	15.2073	15.1663	15.1972	15.1615	15.2321	15.1529	15.1822	1.02891	0.140971
all0578	all0578	8	8	8	all0578 replicative DNA helicase; DnaB	1	8	8	8	9.4	9.4	9.4	98.007	879	879	0	34.773	24297	32259	33490	39156	37210	33501	31550	27669	30441	30709	31888.7	31409.8	33814.2	33505.2	32030.3	31193.5	31619.3	32732.5	14.9064	14.9608	14.9389	14.9354	15.0453	15.0321	14.9671	15.0149	14.929	14.9485	14.9984	14.9586	1.05666	0.0603719
all0579	all0579	7	7	7	all0579 50S ribosomal protein L9	1	7	7	7	56.6	56.6	56.6	16.769	152	152	0	112.04	63188	88917	84808	89772	84965	83375	73103	63541	67132	79863.3	87896.3	79540.2	77525	76505.5	79714.7	72276.9	72612.8	72185.4	16.2852	16.4235	16.2794	16.3294	16.2424	16.2233	16.2826	16.2494	16.1412	16.1479	16.1394	16.1429	0.946069	0.225545
all0580	all0580	6	6	6	all0580 putative glyoxalase II	1	6	6	6	26.5	26.5	26.5	28.72	257	257	0	16.855	22874	28227	30008	32254	31321	27578	27343	23909	25856	28910.4	27903	28144.1	27853.8	28202.5	26367.3	27034	27322.5	27802.3	14.8193	14.7681	14.7805	14.7893	14.7656	14.7835	14.6865	14.7452	14.7225	14.7378	14.7629	14.7411	0.969874	0.280163
all0591	all0591	2	2	2	all0591 hypothetical protein	1	2	2	2	13.8	13.8	13.8	13.337	123	123	0	39.308	1250.4	1408.5	1690.7	2339.7	2592.8	1827.4	2061.4	2517.4	2472.2	1580.38	1392.33	1585.68	2020.51	2334.65	1747.17	2038.1	2876.81	2658.3	10.6261	10.4433	10.6309	10.5667	10.9805	11.189	10.7708	10.9801	10.993	11.4903	11.3763	11.2865	1.33178	0.0559928
all0592	all0592	9	9	9	all0592 hypothetical protein	1	9	9	9	17.5	17.5	17.5	65.612	572	572	0	21.616	18564	22552	25377	29862	29819	26862	27767	25872	26508	23463	22293.1	23800.7	25788.1	26850.1	25682.7	27453.2	29565.8	28503.4	14.5181	14.4443	14.5387	14.5004	14.6544	14.7126	14.6485	14.6719	14.7447	14.8516	14.7988	14.7984	1.12621	0.0105617
all0594	all0594	34	34	34	all0594 aminopeptidase	1	34	34	34	39.8	39.8	39.8	98.035	866	866	0	225.91	184380	225900	248480	303480	294830	264970	309420	264500	294370	233038	223307	233046	262078	265475	253337	305923	302263	316529	17.8302	17.7687	17.8303	17.8097	17.9996	18.0182	17.9507	17.9895	18.2228	18.2054	18.272	18.2334	1.13274	0.00333697
all0596	all0596	2	2	2	all0596 unknown protein	1	2	2	2	9.6	9.6	9.6	24.288	219	219	0	3.9404	11562	20082	18718	24954	23835	24272	22893	17606	18847	14613.2	19851.5	17555.3	21549.7	21461.9	23206.4	22634.3	20119.6	20265.7	13.835	14.277	14.0996	14.0705	14.3954	14.3895	14.5022	14.429	14.4662	14.2963	14.3068	14.3564	1.2821	0.0983334
all0601	all0601	11	11	11	all0601 hypothetical protein	1	11	11	11	41	41	41	38.893	356	356	0	144.07	29507	35927	39243	37322	36940	38424	37462	31536	32762	37293.9	35514.6	36805.4	32230.4	33262.1	36737.1	37038.7	36038.4	35228.2	15.1867	15.1161	15.1676	15.1568	14.9761	15.0216	15.165	15.0542	15.1767	15.1372	15.1044	15.1395	0.931368	0.205788
all0602	all0602	3	3	3	all0602 nitrogen assimilation transcriptional activator; NtcB	1	3	3	3	15.1	15.1	15.1	34.9	312	312	0	7.7196	3732.9	4530.4	5126.2	6548.6	6008.7	5229.5	10217	8462.3	9476.9	4718.01	4478.39	4807.79	5655.21	5410.45	4999.92	10101.5	9670.47	10190.3	12.204	12.1288	12.2312	12.188	12.4654	12.4015	12.2877	12.3849	13.3023	13.2394	13.3149	13.2855	1.14623	0.0420581
all0603	all0603	4	4	4	all0603 putative transcriptional regulator	1	4	4	4	44.6	44.6	44.6	11.269	101	101	0	62.003	26684	33390	34621	33138	29086	29617	22121	18947	20081	33725.9	33006.7	32470.5	28617.2	26190.1	28316.8	21871	21652.1	21592.6	15.0416	15.0105	14.9868	15.013	14.8046	14.6767	14.7894	14.7569	14.4167	14.4022	14.3983	14.4057	0.83737	0.0142428
all0605	all0605	4	4	4	all0605 unknown protein	1	4	4	4	14.3	14.3	14.3	43.576	398	398	0	12.715	7493.8	8438.4	9872.4	9572.2	10115	8404.4	4473	3667.1	4049.4	9471.41	8341.53	9259.18	8266.32	9107.91	8035.43	4422.45	4190.66	4354.22	13.2094	13.0261	13.1767	13.1374	13.013	13.1529	12.9722	13.046	12.1106	12.033	12.0882	12.0773	0.938647	0.309899
all0606	all0606	8	8	8	all0606 cytochrome b6/f-complex iron-sulfur protein PetC	1	8	8	8	60.3	60.3	60.3	14.267	136	136	0	35.813	58194	70298	80291	89524	84761	78240	75566	66388	73096	73551.3	69491	75303.7	77310.8	76321.8	74805.1	74712	75866.3	78598.4	16.1665	16.0845	16.2004	16.1505	16.2384	16.2198	16.1908	16.2163	16.1891	16.2112	16.2622	16.2208	1.04671	0.186452
all0623	all0623	15	15	15	all0623 glycolate oxidase subunit, (Fe-S) protein	1	15	15	15	42.4	42.4	42.4	49.388	450	450	0	204.09	66232	82502	86423	95150	88925	81947	78441	69438	72600	83710.6	81554.9	81054.9	82169.3	80071.2	78349.4	77554.6	79351.7	78065	16.3531	16.3155	16.3066	16.3251	16.3263	16.289	16.2576	16.291	16.2429	16.276	16.2524	16.2571	0.976646	0.242316
all0624	all0624	15	15	15	all0624 glycolate oxidase subunit; GlcE	1	15	15	15	37.6	37.6	37.6	45.989	431	431	0	128.29	76632	94939	101160	108710	98551	99765	86074	76298	78136	96855.1	93849.1	94876.5	93879.4	88738.8	95385.2	85101.3	87191.2	84017.8	16.5635	16.5181	16.5338	16.5385	16.5185	16.4373	16.5415	16.4991	16.3769	16.4119	16.3584	16.3824	0.973086	0.342987
all0625	all0625	4	4	4	all0625 hypothetical protein	1	4	4	4	24.6	24.6	24.6	26.383	236	236	0	43.376	18454	23278	24159	27374	25016	23802	24439	20351	22355	23324	23010.8	22658.4	23639.5	22525.3	22757.1	24162.8	23256.5	24037.8	14.5095	14.49	14.4678	14.4891	14.5289	14.4593	14.474	14.4874	14.5605	14.5053	14.553	14.5396	0.998821	0.948511
all0626	all0626	2	2	2	all0626 H+/Ca2+ exchanger	1	2	2	2	3.3	3.3	3.3	38.099	363	363	0	9.2229	10403	13154	13335	15277	15626	12227	12960	11816	11781	13148.3	13003	12506.7	13192.9	14070.2	11690.2	12813.5	13503	12667.8	13.6826	13.6666	13.6104	13.6532	13.6875	13.7804	13.513	13.6603	13.6454	13.721	13.6289	13.6651	1.00493	0.937522
all0632	all0632	1	1	1	all0632 unknown protein	1	1	1	1	2.7	2.7	2.7	33.805	300	300	0.0034537	1.4131	890.3	988.33	1200.6	2958	2838.9	2796.7	2024.7	1911.6	1597.6	1125.25	976.984	1126.02	2554.46	2556.25	2673.92	2001.82	2184.52	1717.86	10.136	9.93219	10.137	10.0684	11.3188	11.3198	11.3847	11.3411	10.9671	11.0931	10.7464	10.9355	2.41614	0.00130227
all0634	all0634	3	3	3	all0634 hypothetical protein	1	3	3	3	24.9	24.9	24.9	18.884	173	173	0	26.553	3137	4303.5	4218.4	6067.6	6527.6	6325.3	5715.9	4645.3	5514.7	3964.85	4254.1	3956.37	5239.83	5877.68	6047.61	5651.31	5308.52	5929.82	11.9531	12.0546	11.95	11.9859	12.3553	12.521	12.5621	12.4795	12.4644	12.3741	12.5338	12.4574	1.40797	0.00577799
all0635	all0635	7	4	4	all0635 phosphoenolpyruvate synthase	1	7	4	4	9.6	6.3	6.3	90.697	821	821	0	8.7084	3212.8	4604.2	4405.2	7916.9	7237.6	6766.3	5487.5	4352.6	4634	4060.65	4551.35	4131.57	6836.85	6516.99	6469.25	5425.49	4974.03	4982.83	11.9875	12.1521	12.0125	12.0507	12.7391	12.67	12.6594	12.6895	12.4055	12.2802	12.2827	12.3228	1.55705	0.00176903
all0637	all0637	2	1	1	all0637 two-component hybrid sensor and regulator	1	2	1	1	6.2	3.9	3.9	48.117	438	438	0.0091547	0.98786	1763.6	2770.9	2716.7	3772.4	3601.4	3257.1	2812.2	2313.3	2499.3	2229.01	2739.09	2547.95	3257.75	3242.83	3114.11	2780.42	2643.57	2687.44	11.1222	11.4195	11.3151	11.2856	11.6697	11.663	11.6046	11.6458	11.4411	11.3683	11.392	11.4005	1.28358	0.0472331
all0640	all0640	9	9	9	all0640 ABC transporter, ATP-binding protein	1	9	9	9	19	19	19	60.668	546	546	0	72.116	42078	50212	53962	59103	55492	50980	44701	39906	42751	53182.3	49635.6	50610.2	51039.9	49967	48741.9	44195.8	45603.4	45969.1	15.6987	15.5991	15.6271	15.6416	15.6393	15.6087	15.5729	15.607	15.4316	15.4769	15.4884	15.4656	0.976261	0.390513
all0641	all0641	1	1	1	all0641 hypothetical protein	1	1	1	1	25.3	25.3	25.3	11.029	99	99	0	54.139	1901.9	2242.2	2783.8	3512	3886.2	3964.7	3162.8	2708.6	2796.7	2403.81	2216.46	2610.88	3032.88	3499.27	3790.64	3127.06	3095.31	3007.22	11.2311	11.114	11.3503	11.2318	11.5665	11.7728	11.8882	11.7425	11.6106	11.5959	11.5542	11.5869	1.42473	0.0144097
all0646	all0646	13	13	13	all0646 hypothetical protein	1	13	13	13	49.4	49.4	49.4	26.742	233	233	0	226.23	109270	138890	145050	156470	148730	139460	136480	117130	117670	138106	137296	136040	135124	133922	133337	134938	133853	126528	17.0754	17.0669	17.0537	17.0653	17.0439	17.031	17.0247	17.0332	17.0419	17.0303	16.9491	17.0071	0.977986	0.0197866
all0648	all0648	4	4	4	all0648 probable anti-sigma factor antagonist	1	4	4	4	44.3	44.3	44.3	13.588	122	122	0	34.165	38200	45046	52475	50180	46736	58940	65767	57298	60241	48280.9	44528.9	49215.5	43334.2	42082.8	56352.4	65023.8	65478.5	64775.7	15.5592	15.4425	15.5868	15.5295	15.4032	15.3609	15.7822	15.5155	15.9887	15.9987	15.9832	15.9902	0.990321	0.92837
all0659	all0659	3	3	3	all0659 probable transcription regulator	1	3	3	3	19.9	19.9	19.9	16.72	156	156	0	5.4609	3515.9	4378	4829.5	5057.5	4458.9	4506.3	3926.3	3279.8	3878	4443.74	4327.74	4529.52	4367.54	4014.95	4308.47	3881.93	3748.06	4169.92	12.1176	12.0794	12.1451	12.114	12.0926	11.9712	12.073	12.0456	11.9226	11.8719	12.0258	11.9401	0.953658	0.204238
all0684;all0686	all0684;all0686	5;4	5;4	5;4	all0684 unknown protein;all0686 unknown protein	2	5	5	5	8.5	8.5	8.5	57.871	516	516;467	0	11.16	15921	17409	19720	24703	22203	21714	20541	17777	19078	20122.5	17209.2	18495.1	21332.9	19992.4	20760.7	20308.9	20315	20514.1	14.2965	14.0709	14.1749	14.1808	14.3808	14.2872	14.3416	14.3365	14.3098	14.3103	14.3243	14.3148	1.114	0.125486
all0687N;all0687C	all0687N;all0687C	3;3	3;3	3;3	all0687N [NiFe] uptake hydrogenase large subunit, Nend fragment (hupL5);all0687C [NiFe] uptake hydrogenase large subunit, Cend fragment (hupL3)	2	3	3	3	6	6	6	60.193	531	531;531	0	11.383	5905.2	7929.5	8358.3	8923.5	8646	7471.2	7624.2	6772.7	7144.2	7463.58	7838.47	7839.13	7706.12	7785.17	7143.2	7538.04	7739.65	7681.99	12.8657	12.9364	12.9365	12.9128	12.9118	12.9265	12.8024	12.8802	12.88	12.9181	12.9073	12.9018	0.97765	0.523063
all0688	all0688	2	2	2	all0688 [NiFe] uptake hydrogenase small subunit (hupS)	1	2	2	2	5	5	5	35.003	320	320	0	3.6755	2512.1	3104.5	2830	3202	2975.5	2877.1	2423.8	2356.4	2205.7	3175.04	3068.86	2654.22	2765.17	2679.25	2750.79	2396.41	2692.83	2371.74	11.6326	11.5835	11.3741	11.53	11.4332	11.3876	11.4256	11.4155	11.2267	11.3949	11.2117	11.2778	0.923655	0.283698
all0708	all0708	3	3	3	all0708 unknown protein	1	3	3	3	14	14	14	20.897	186	186	0	5.5933	5795.8	7874.7	7913.9	32833	35688	35291	10813	10434	9480.6	7325.31	7784.3	7422.33	28353.8	32134.7	33741.7	10690.8	11923.7	10194.3	12.8387	12.9264	12.8577	12.8742	14.7913	14.9718	15.0422	14.9351	13.3841	13.5415	13.3155	13.4137	4.17243	0.000417233
all0711	all0711	9	9	9	all0711 unknown protein	1	9	9	9	20.6	20.6	20.6	72.075	640	640	0	44.724	13038	15965	17149	22775	19171	17883	16386	13984	15921	16478.7	15781.7	16083.8	19667.9	17262.3	17097.9	16200.8	15980.5	17119.5	14.0083	13.946	13.9733	13.9759	14.2636	14.0753	14.0615	14.1335	13.9838	13.964	14.0634	14.0037	1.11544	0.128214
all0713	all0713	29	29	29	all0713 1,4-alpha-glucan branching enzyme; GlgB	1	29	29	29	43.1	43.1	43.1	88.807	764	764	0	323.31	169680	209340	232940	268640	254600	232650	227710	200700	217050	214458	206937	218471	231991	229251	222436	225137	229354	233389	17.7103	17.6588	17.7371	17.7021	17.8237	17.8066	17.763	17.7978	17.7804	17.8072	17.8324	17.8067	1.06857	0.033165
all0714	all0714	1	1	1	all0714 hypothetical protein	1	1	1	1	7	7	7	13.113	115	115	0.0031506	1.4711	1689.2	2576.4	2525.8	2942.7	2602.8	2895.9	2838.8	2400	2923.5	2134.98	2546.82	2368.91	2541.25	2343.65	2768.77	2806.72	2742.65	3143.57	11.06	11.3145	11.21	11.1948	11.3113	11.1945	11.435	11.3136	11.4547	11.4214	11.6182	11.4981	1.08583	0.306474
all0721	all0721	15	15	15	all0721 unknown protein	1	15	15	15	39	39	39	41.909	372	372	0	81.556	41559	52718	56359	59768	54024	51454	38252	33755	35605	52526.4	52112.8	52858.3	51614.2	48645.1	49195.1	37819.7	38574.2	38285.2	15.6808	15.6694	15.6898	15.68	15.6555	15.57	15.5862	15.6039	15.2069	15.2354	15.2245	15.2222	0.948634	0.0944329
all0723	all0723	14	14	14	all0723 probable GTP-binding protein	1	14	14	14	54.8	54.8	54.8	39.254	363	363	0	155.37	75107	95066	105200	108250	105650	104150	97579	86332	92188	94927.7	93974.7	98665.5	93482.1	95131	99577.7	96476.3	98657.7	99127.5	16.5345	16.52	16.5903	16.5483	16.5124	16.5376	16.6035	16.5512	16.5579	16.5901	16.597	16.5817	1.00203	0.936843
all0727	all0727	4	3	3	all0727 glucosamine-6-P isomerase	1	4	3	3	17.4	15.1	15.1	28.938	258	258	0	9.541	2596.1	3898	3691.4	4128	4248.1	4101.3	3915.5	3474.7	3879	3281.21	3853.25	3462.11	3564.84	3825.14	3921.25	3871.25	3970.79	4170.99	11.68	11.9119	11.7574	11.7831	11.7996	11.9013	11.9371	11.8793	11.9186	11.9552	12.0262	11.9667	1.06898	0.306467
all0729	all0729	2	1	1	all0729 two-component hybrid sensor and regulator	1	2	1	1	1.2	0.5	0.5	184.95	1645	1645	0.0043573	1.2688	0	0	0	0	0	0	0	0	0	0	0	0	0	0	0	0	0	0	#NUM!	#NUM!	#NUM!	#NUM!	#NUM!	#NUM!	#NUM!	#NUM!	#NUM!	#NUM!	#NUM!	#NUM!	#NUM!	#NUM!
all0736	all0736	7	7	7	all0736 hypothetical protein	1	7	7	7	33.2	33.2	33.2	23.573	217	217	0	42.419	35852	43336	47263	49552	49032	44541	45534	40450	44164	45313.3	42838.5	44327.3	42791.9	44150.2	42585.6	45019.4	46225.1	47488.5	15.4676	15.3866	15.4359	15.4301	15.3851	15.4301	15.3781	15.3978	15.4583	15.4964	15.5353	15.4966	0.977856	0.329983
all0737	all0737	13	13	13	all0737 thioredoxin reductase	1	13	13	13	26.9	26.9	26.9	52.932	483	483	0	133.72	60718	77890	81703	98752	103830	88480	77573	64926	70176	76741.4	76995.9	76628	85279.9	93492.2	84595.6	76696.4	74195.6	75458.6	16.2277	16.2325	16.2256	16.2286	16.3799	16.5126	16.3683	16.4203	16.2269	16.179	16.2034	16.2031	1.14208	0.0533827
all0743	all0743	8	8	8	all0743 adenylate cyclase; CyaD	1	8	8	8	14.3	14.3	14.3	60.869	546	546	0	55.981	8868.1	10903	10646	16154	17150	13874	14286	11950	13384	11208.4	10777.8	9984.73	13950.2	15442.5	13264.9	14124.6	13656.1	14391.5	13.4523	13.3958	13.2855	13.3779	13.768	13.9146	13.6953	13.7926	13.7859	13.7373	13.8129	13.7787	1.3331	0.00827602
all0745	all0745	10	10	10	all0745 hypothetical protein	1	10	10	10	37.9	37.9	37.9	32.673	293	293	0	34.502	44219	52700	55748	67447	61500	56244	52695	45574	47089	55888.4	52095	52285.2	58245.6	55376.8	53774.8	52099.5	52080.7	50633.7	15.7703	15.6689	15.6741	15.7044	15.8299	15.757	15.7146	15.7672	15.669	15.6685	15.6278	15.6551	1.04446	0.253609
all0747;all0408	all0747	14;1	14;1	14;1	all0747 carboxysome formation protein CcmA	2	14	14	14	32.1	32.1	32.1	38.265	352	352;354	0	63.664	109960	133680	148110	164620	173160	142380	119950	103490	105710	138978	132145	138910	142162	155919	136129	118594	118265	113667	17.0845	17.0118	17.0838	17.06	17.1172	17.2504	17.0546	17.1407	16.8557	16.8517	16.7945	16.8339	1.05755	0.297202
all0748	all0748	3	3	3	all0748 hypothetical protein	1	3	3	3	18.6	18.6	18.6	17.395	156	156	0	9.3379	12649	16779	17364	19373	17995	17117	17202	16417	17334	15987.1	16586.4	16285.4	16730.1	16203.3	16365.5	17007.6	18760.9	18638.8	13.9646	14.0177	13.9913	13.9912	14.0302	13.984	13.9984	14.0042	14.0539	14.1954	14.186	14.1451	1.00903	0.562026
all0754	all0754	1	1	1	all0754 unknown protein	1	1	1	1	9.4	9.4	9.4	14.244	127	127	0	3.717	1567.9	1983.4	2135.4	2066.3	1941.5	2172.6	2365.7	2059.6	2714.2	1981.67	1960.63	2002.76	1784.41	1748.2	2077.22	2338.97	2353.65	2918.51	10.9525	10.9371	10.9678	10.9525	10.8012	10.7717	11.0204	10.8644	11.1917	11.2007	11.511	11.3011	0.940814	0.378511
all0759	all0759	3	3	3	all0759 WD-repeat containing protein	1	3	3	3	2	2	2	148.58	1329	1329	0	4.0386	7454.1	10780	10429	10817	9713.1	9124.2	9611.8	8376.1	8441.2	9421.23	10656.3	9781.2	9341.3	8746.02	8723.63	9503.18	9571.97	9076.62	13.2017	13.3794	13.2558	13.279	13.1894	13.0944	13.0907	13.1248	13.2142	13.2246	13.1479	13.1956	0.898677	0.0797875
all0767	all0767	10	10	10	all0767 hypothetical protein	1	10	10	10	57.8	57.8	57.8	20.45	185	185	0	84.03	30282	28848	41508	42386	46245	39187	59899	52508	37391	38273.4	28516.8	38929.7	36603.5	41640.6	37466.6	59222.1	60004.6	40205.6	15.2241	14.7995	15.2486	15.0907	15.1597	15.3457	15.1933	15.2329	15.8538	15.8728	15.2951	15.6739	1.10357	0.439997
all0769	all0769	7	7	7	all0769 acetyl-CoA synthetase	1	7	7	7	7.3	7.3	7.3	99.356	916	916	0	22.718	25848	30877	34140	39183	35009	32348	32329	28782	29039	32669.3	30522.5	32019.4	33837.5	31523.4	30927.9	31963.7	32891.2	31224.9	14.9956	14.8976	14.9667	14.9533	15.0463	14.9441	14.9166	14.969	14.9641	15.0054	14.9304	14.9667	1.01096	0.765666
all0772	all0772	3	3	3	all0772 hypothetical protein	1	3	3	3	11.7	11.7	11.7	23.528	205	205	0	7.3912	14491	18465	19185	22959	19516	19531	20730	17170	18836	18315.2	18253	17993.3	19826.8	17572.9	18673.6	20495.7	19621.4	20253.9	14.1608	14.1558	14.1352	14.1506	14.2752	14.1011	14.1887	14.1883	14.323	14.2601	14.3059	14.2964	1.02649	0.532461
all0775	all0775	16	16	16	all0775 squalene-hopene-cyclase	1	16	16	16	34.2	34.2	34.2	71.538	637	637	0	181.59	56974	68126	76265	74589	71338	67025	60706	52986	56549	72009.4	67343.9	71527.8	64413.3	64235.3	64082.5	60020	60550.9	60805.8	16.1359	16.0393	16.1262	16.1005	15.9751	15.9711	15.9676	15.9713	15.8732	15.8859	15.8919	15.8836	0.914342	0.0515344
all0778	all0778	14	14	14	all0778 similar to serine protease inhibitor	1	14	14	14	48.9	48.9	48.9	41.819	374	374	0	209.5	47987	63521	67033	67327	64883	59129	121830	105750	116130	60650.7	62791.8	62869.3	58142	58423	56533.1	120453	120848	124872	15.8882	15.9383	15.9401	15.9222	15.8273	15.8342	15.7868	15.8161	16.8781	16.8828	16.9301	16.897	0.929108	0.00967355
all0783	all0783	12	12	12	all0783 hypothetical protein	1	12	12	12	42.4	42.4	42.4	33.558	309	309	0	44.813	47926	56980	59723	68855	59884	58622	50673	44766	45720	60573.6	56325.9	56013.3	59461.5	53921.7	56048.4	50100.4	51157.3	49161.6	15.8864	15.7815	15.7735	15.8138	15.8597	15.7186	15.7744	15.7842	15.6125	15.6427	15.5852	15.6135	0.9797	0.618475
all0788	all0788	3	3	3	all0788 phosphoribosylglycinamide formyltransferase	1	3	3	3	11.7	11.7	11.7	26.488	240	240	0	7.5778	4719.5	5387.9	5739.3	6394.9	5942.4	5531.4	5703.8	5656.8	5272.4	5964.97	5326.05	5382.8	5522.48	5350.75	5288.56	5639.34	6464.43	5669.28	12.5423	12.3789	12.3941	12.4384	12.4311	12.3855	12.3687	12.3951	12.4613	12.6583	12.469	12.5295	0.970409	0.500987
all0792	all0792	3	3	3	all0792 hypothetical protein	1	3	3	3	20.4	20.4	20.4	17.272	147	147	0	9.5767	23653	30497	34390	36910	34302	32689	31337	27023	28885	29895	30146.9	32253.9	31874.6	30886.7	31253.9	30982.9	30881.1	31059.3	14.8676	14.8797	14.9772	14.9082	14.9601	14.9147	14.9317	14.9355	14.9192	14.9144	14.9227	14.9188	1.01914	0.522738
all0794	all0794	4	4	4	all0794 hypothetical protein	1	4	4	4	5.7	5.7	5.7	60.599	544	544	0	4.6235	11242	14877	14756	17533	17903	14018	14163	11962	13423	14208.8	14706.2	13839.4	15141.1	16120.5	13402.6	14002.9	13669.8	14433.4	13.7945	13.8441	13.7565	13.7984	13.8862	13.9766	13.7102	13.8577	13.7734	13.7387	13.8171	13.7764	1.04196	0.534211
all0797	all0797	19	19	19	all0797 chorismate synthase	1	19	19	19	51.9	51.9	51.9	39.338	362	362	0	186.1	105960	135810	147680	153080	147750	140590	112590	99121	105780	133923	134251	138507	132196	133039	134418	111318	113273	113743	17.031	17.0346	17.0796	17.0484	17.0123	17.0215	17.0364	17.0234	16.7643	16.7894	16.7954	16.7831	0.982813	0.247449
all0800	all0800	4	4	4	all0800 molybdopterin precursor biosynthesis protein	1	4	4	4	27.5	27.5	27.5	18.265	167	167	0	25.423	11529	14784	15946	16662	16623	14817	14272	11942	13520	14571.5	14614.3	14955.5	14388.9	14967.9	14166.5	14110.7	13647	14537.7	13.8309	13.8351	13.8684	13.8448	13.8127	13.8696	13.7902	13.8242	13.7845	13.7363	13.8275	13.7828	0.985802	0.493044
all0801	all0801	3	3	3	all0801 photosystem II protein W	1	3	3	3	37.8	37.8	37.8	12.746	111	111	0	68.43	74559	91649	103370	95353	95753	97234	93260	81730	88025	94235.1	90596.9	96949.2	82344.6	86219.4	92965.3	92206.1	93398.7	94651.2	16.524	16.4672	16.5649	16.5187	16.3294	16.3957	16.5044	16.4098	16.4926	16.5111	16.5303	16.5113	0.927321	0.15523
all0802	all0802	2	2	2	all0802 unknown protein	1	2	2	2	2.2	2.2	2.2	117.48	1043	1043	0.00032584	2.0451	2989.7	4129.4	4415.6	5526.2	3926.1	4258	4489.2	3907.9	2984	3778.68	4082	4141.33	4772.29	3535.2	4071.07	4438.47	4465.84	3208.62	11.8837	11.9951	12.0159	11.9649	12.2205	11.7876	11.9912	11.9997	12.1158	12.1247	11.6477	11.9628	1.02447	0.81186
all0813	all0813	26	26	26	all0813 heterocyst-specific glycolipids-directing protein HglK	1	26	26	26	43.5	43.5	43.5	78.588	727	727	0	323.31	82016	105480	113930	170670	155180	149740	161200	141470	150800	103660	104269	106853	147387	139730	143166	159378	161668	162152	16.6615	16.67	16.7053	16.6789	17.1692	17.0923	17.1273	17.1296	17.2821	17.3027	17.307	17.2973	1.36671	0.000241802
all0823	all0823	2	2	2	all0823 two-component response regulator	1	2	2	2	14.4	14.4	14.4	14.209	125	125	0.00032906	2.2601	1651.3	1625	2005.2	2617.3	2918.8	2699.2	2318.4	1956.7	1901.4	2087.08	1606.35	1880.65	2260.24	2628.19	2580.7	2292.2	2236.06	2044.53	11.0273	10.6496	10.877	10.8513	11.1423	11.3599	11.3335	11.2786	11.1625	11.1267	10.9976	11.0956	1.34469	0.0388188
all0824	all0824	6	6	6	all0824 two-component hybrid sensor and regulator	1	6	6	6	6.6	6.6	6.6	112.24	1002	1002	0	17.1	4930.1	6806.5	6209.1	11638	10498	10305	7773	6989.3	6614.7	6231.15	6728.36	5823.42	10050.3	9452.77	9852.59	7685.16	7987.17	7112.63	12.6053	12.716	12.5077	12.6097	13.295	13.2065	13.2663	13.2559	12.9079	12.9635	12.7962	12.8892	1.56511	0.00330268
all0825	all0825	5	5	5	all0825 two-component sensor histidine kinase	1	5	5	5	7.8	7.8	7.8	76.171	683	683	0	13.697	17072	18643	21872	40963	42897	37969	26998	23991	24674	21577.3	18429	20513.4	35374.7	38626	36302.1	26692.9	27416.2	26531.4	14.3972	14.1697	14.3243	14.2971	15.1104	15.2373	15.1478	15.1652	14.7042	14.7427	14.6954	14.7141	1.82525	0.00119521
all0827	all0827	5	4	4	all0827 putative oxidoreductase	1	5	4	4	15.5	13.8	13.8	39.134	355	355	0	12.41	4241.9	4861.5	5352.7	4821.4	4352.1	5123.2	4628.9	3411.8	3771.2	5361.33	4805.69	5020.22	4163.65	3918.79	4898.28	4576.59	3898.91	4055.08	12.3884	12.2305	12.2935	12.3041	12.0236	11.9362	12.2581	12.0726	12.1601	11.9289	11.9855	12.0248	0.851738	0.122149
all0833	all0833	9	9	9	all0833 periplasmic solute binding protein for ABC transport system	1	9	9	9	36	36	36	37.217	339	339	0	71.549	24741	31743	33998	36377	35389	32643	33960	29136	32011	31270.1	31378.6	31886.2	31414.3	31865.5	31209.9	33576.2	33295.8	34420.7	14.9325	14.9375	14.9606	14.9435	14.9391	14.9597	14.9297	14.9429	15.0352	15.0231	15.071	15.0431	0.99952	0.958131
all0839	all0839	6	6	6	all0839 hypothetical protein	1	6	6	6	25.2	25.2	25.2	33.325	306	306	0	127.34	23614	31483	34984	33501	33606	33790	32828	28641	31903	29845.7	31121.6	32811	28930.7	30260	32306.6	32457	32730.1	34304.5	14.8652	14.9256	15.0019	14.9309	14.8203	14.8851	14.9795	14.895	14.9862	14.9983	15.0661	15.0169	0.975406	0.58727
all0844	all0844	4	4	4	all0844 peptidyl-tRNA hydrolase	1	4	4	4	25.6	25.6	25.6	21.981	203	203	0	29.334	19894	21989	26011	27308	25899	24204	23974	22033	22261	25144	21736.6	24395.3	23582.5	23320.4	23141.4	23703.1	25178.7	23936.7	14.6179	14.4078	14.5743	14.5334	14.5254	14.5093	14.4982	14.511	14.5328	14.6199	14.5469	14.5665	0.984603	0.760782
all0848	all0848	18	18	18	all0848 putative alpha-mannosidase	1	18	18	18	21.2	21.2	21.2	118.67	1047	1047	0	84.97	37504	45924	51046	54336	52889	52495	49424	43648	48742	47401.3	45396.8	47875.3	46923.3	47623.1	50190.4	48865.5	49879.7	52411.1	15.5326	15.4703	15.547	15.5166	15.518	15.5394	15.6151	15.5575	15.5765	15.6062	15.6776	15.6201	1.02873	0.342267
all0850	all0850	2	1	1	all0850 putative acyltransferase	1	2	1	1	4.5	2.5	2.5	35.364	314	314	0.00095908	1.7202	409.21	669.64	467.2	477.08	494.93	413.72	467.15	419.07	701.04	517.2	661.953	438.18	411.995	445.653	395.557	461.871	478.901	753.811	9.01458	9.37058	8.77538	9.05351	8.68648	8.79978	8.62774	8.70467	8.85135	8.90358	9.55806	9.10433	0.785211	0.17366
all0852	all0852	4	4	4	all0852 hypothetical protein	1	4	4	4	19.8	19.8	19.8	23.07	202	202	0	8.6726	5340.9	6454.5	6265.9	7911.6	8393.9	8073.4	7179.7	5890.7	6983.5	6750.36	6380.41	5876.69	6832.27	7558.17	7718.97	7098.56	6731.72	7509.19	12.7207	12.6394	12.5208	12.627	12.7381	12.8838	12.9142	12.8454	12.7933	12.7168	12.8744	12.7948	1.16344	0.0518014
all0853	all0853	14	14	14	all0853 two-component sensor histidine kinase	1	14	14	14	25.5	25.5	25.5	75.637	674	674	0	84.909	23380	27442	30626	55651	54229	48358	38362	33843	33259	29550	27127	28723.7	48058.9	48829.7	46235	37928.5	38674.8	35762.6	14.8509	14.7274	14.81	14.7961	15.5525	15.5755	15.4967	15.5416	15.211	15.2391	15.1262	15.1921	1.67653	0.000191248
all0854	all0854	8	8	8	all0854 unknown protein	1	8	8	8	68.5	68.5	68.5	12.538	111	111	0	116.83	65172	80060	91918	69866	75994	80138	69153	60037	65907	82370.8	79141	86208.5	60334.6	68427.7	76619.8	68371.5	68608.6	70868.2	16.3298	16.2721	16.3955	16.3325	15.8807	16.0623	16.2254	16.0561	16.0611	16.0661	16.1129	16.08	0.825667	0.0957307
all0858	all0858	2	2	2	all0858 hypothetical protein	1	2	2	2	11.7	11.7	11.7	12.417	111	111	0.0076664	1.0424	3834.7	6033.7	5838.6	5543.4	5315.9	4867.6	4725.2	4459.1	4865.7	4846.67	5964.44	5475.94	4787.15	4786.63	4653.9	4671.8	5095.73	5231.97	12.2428	12.5422	12.4189	12.4013	12.225	12.2248	12.1842	12.2113	12.1898	12.3151	12.3531	12.286	0.876632	0.157389
all0860	all0860	38	36	36	all0860 DNA gyrase A subunit	1	38	36	36	40.8	38.4	38.4	97.001	872	872	0	271.62	175180	207770	221800	254160	231130	216760	224630	200410	206660	221410	205385	208023	219486	208118	207244	222092	229023	222217	17.7564	17.648	17.6664	17.6902	17.7438	17.667	17.661	17.6906	17.7608	17.8051	17.7616	17.7758	1.00025	0.993773
all0861	all0861	20	20	20	all0861 hypothetical protein	1	20	20	20	33.6	33.6	33.6	60.425	545	545	0	117.3	102610	123270	131380	148800	143510	130580	133050	114940	124180	129689	121855	123219	128500	129222	124847	131546	131350	133528	16.9847	16.8948	16.9109	16.9301	16.9714	16.9795	16.9298	16.9602	17.0052	17.0031	17.0268	17.0117	1.02109	0.409201
all0862	all0862	9	9	9	all0862 transcriptional regulator, rbcR homolog	1	9	9	9	33.7	33.7	33.7	34.459	306	306	0	33.955	25294	37124	35124	39909	37373	35234	33366	30182	32066	31969.1	36697.8	32942.3	34464.5	33652	33687.2	32988.9	34491.1	34479.8	14.9644	15.1634	15.0077	15.0451	15.0728	15.0384	15.0399	15.0504	15.0097	15.0739	15.0735	15.0524	1.00363	0.939505
all0863	all0863	11	11	11	all0863 carbon dioxide concentrating mechanism protein CcmK	1	11	11	11	44.6	44.6	44.6	29.491	271	271	0	78.269	45052	55888	61043	64497	61831	56743	55100	47228	48162	56941.2	55246.4	57251.3	55698.1	55674.8	54251.9	54477.3	53970.8	51787.4	15.7972	15.7536	15.805	15.7853	15.7653	15.7647	15.7274	15.7525	15.7334	15.7199	15.6603	15.7045	0.977536	0.186246
all0864	all0864	3	3	3	all0864 carbon dioxide concentrating mechanism protein CcmN	1	3	3	3	11.7	11.7	11.7	25.599	248	248	0	13.2	20137	23723	26695	28466	26147	24201	22437	19746	19106	25451.1	23450.7	25036.8	24582.6	23543.7	23138.5	22183.4	22565.2	20544.2	14.6354	14.5173	14.6118	14.5882	14.5853	14.5231	14.498	14.5355	14.4372	14.4618	14.3264	14.4085	0.964122	0.307345
all0865	all0865	41	41	41	all0865 carbon dioxide concentrating mechanism protein CcmM	1	41	41	41	77.3	77.3	77.3	59.464	555	555	0	323.31	500120	640550	677630	756730	754290	655940	613530	526720	557490	632101	633197	635539	653494	679190	627143	606597	601920	599456	19.2698	19.2723	19.2776	19.2732	19.3178	19.3735	19.2584	19.3166	19.2104	19.1992	19.1933	19.201	1.03049	0.321726
all0866	all0866	4	4	4	all0866 carbon dioxide concentrating mechanism protein CcmL	1	4	4	4	54.5	54.5	54.5	11.192	101	101	0	65.163	12647	3978.1	15237	17392	14979	13465	14364	10827	3923.9	15984.5	3932.43	14290.6	15019.3	13487.6	12873.9	14201.7	12372.8	4219.27	13.9644	11.9412	13.8028	13.2361	13.8745	13.7193	13.6522	13.7487	13.7938	13.5949	12.0428	13.1438	1.42658	0.512968
all0867	all0867	10	7	7	all0867 carbon dioxide concentrating mechanism protein CcmK	1	10	7	7	78.1	55.3	55.3	12.318	114	114	0	123.4	61544	54539	76005	92473	70325	62268	61690	50240	47467	77785.4	53912.9	71284	79857.5	63323.1	59534.3	60992.9	57412.8	51040.1	16.2472	15.7183	16.1213	16.0289	16.2851	15.9504	15.8614	16.0323	15.8964	15.8091	15.6393	15.7816	1.00235	0.987634
all0868	all0868	10	10	7	all0868 carbon dioxide concentrating mechanism protein CcmK	1	10	10	7	91.2	91.2	65.7	10.905	102	102	0	167.67	250350	165310	323530	397380	294420	224610	251230	201350	156020	316417	163412	303434	343168	265106	214749	248391	230097	167765	18.2715	17.3182	18.211	17.9335	18.3886	18.0162	17.7123	18.039	17.9223	17.8119	17.3561	17.6967	1.07585	0.789416
all0872	all0872	3	2	2	all0872 unknown protein	1	3	2	2	1.8	1	1	143.69	1237	1237	0.0064635	1.0855	6539.4	7982.2	8470.8	10293	9158.4	8693.4	7743.6	7401.4	7608.1	8265.14	7890.57	7944.64	8888.79	8246.55	8311.75	7656.09	8458.11	8180.81	13.0128	12.9459	12.9558	12.9715	13.1178	13.0096	13.0209	13.0494	12.9024	13.0461	12.998	12.9822	1.0555	0.139324
all0875	all0875	7	7	7	all0875 probable alpha-glucanotransferase	1	7	7	7	12	12	12	63.833	552	552	0	60.158	17474	23819	24740	26108	26149	22859	17364	14857	16081	22085.4	23545.6	23203.3	22546.2	23545.5	21855.5	17167.8	16978.2	17291.5	14.4308	14.5232	14.502	14.4853	14.4606	14.5232	14.4157	14.4665	14.0674	14.0514	14.0778	14.0655	0.98702	0.676051
all0876	all0876	2	2	2	all0876 hypothetical protein	1	2	2	2	24.8	24.8	24.8	14.689	125	125	0	29.246	1648.5	2071.4	2409.8	2421.2	2926	2588.7	1946.9	2193.2	2518.7	2083.54	2047.62	2260.12	2090.89	2634.67	2475.05	1924.9	2506.33	2708.3	11.0248	10.9997	11.1422	11.0556	11.0299	11.3634	11.2732	11.2222	10.9106	11.2914	11.4032	11.2017	1.12242	0.231393
all0878	all0878	1	1	1	all0878 probable acetyltransferase	1	1	1	1	7	7	7	30.156	272	272	0	6.1642	593.03	669.51	774.73	1044.1	654.48	828.91	774.17	820.38	859.53	749.53	661.824	726.608	901.66	589.317	792.52	765.421	937.507	924.232	9.54984	9.3703	9.50503	9.47506	9.81644	9.2029	9.6303	9.54988	9.58011	9.87269	9.85211	9.7683	1.05323	0.725929
all0879	all0879	2	2	2	all0879 alcohol dehydrogenase	1	2	2	2	5.2	5.2	5.2	35.774	328	328	0	2.4424	3379	3942	4380.6	4698.9	3992.4	3965.1	3609.2	3415.3	3675	4270.71	3896.75	4108.5	4057.86	3594.9	3791.03	3568.41	3902.91	3951.64	12.0603	11.9281	12.0044	11.9976	11.9865	11.8117	11.8884	11.8955	11.8011	11.9303	11.9482	11.8932	0.931718	0.18828
all0888	all0888	12	12	12	all0888 ribose 5-phosphate isomerase	1	12	12	12	59.7	59.7	59.7	24.968	236	236	0	323.31	122180	169300	166300	147350	148870	163890	160980	136990	148740	154423	167357	155970	127248	134048	156695	159161	156548	159937	17.2365	17.3526	17.2509	17.28	16.9573	17.0324	17.2576	17.0824	17.2801	17.2562	17.2871	17.2745	0.872013	0.147799
all0902	all0902	13	13	13	all0902 hypothetical protein	1	13	13	13	65.7	65.7	65.7	27.809	248	248	0	112.6	62411	77011	77669	110300	95174	99300	89977	77498	78389	78881.2	76127	72844.6	95252.4	85698.1	94940.6	88960.2	88562.5	84289.8	16.2674	16.2161	16.1525	16.212	16.5395	16.387	16.5347	16.4871	16.4409	16.4344	16.3631	16.4128	1.21003	0.0141135
all0907	all0907	1	1	1	all0907 ABC phosphate transport system ATP-binding protein	1	1	1	1	4.6	4.6	4.6	29.794	261	261	0.00032852	2.216	1611.4	2242.1	2065	2622.7	2383.3	2159.6	2365.4	1807.3	2327	2036.65	2216.36	1936.73	2264.9	2146.01	2064.79	2338.67	2065.33	2502.17	10.992	11.114	10.9194	11.0085	11.1452	11.0674	11.0118	11.0748	11.1915	11.0122	11.289	11.1642	1.04707	0.395526
all0908	all0908	2	1	1	all0908 ABC phosphate transport system ATP-binding protein	1	2	1	1	5.8	3.5	3.5	28.967	260	260	0	6.8847	0	0	0	0	0	0	0	0	0	0	0	0	0	0	0	0	0	0	#NUM!	#NUM!	#NUM!	#NUM!	#NUM!	#NUM!	#NUM!	#NUM!	#NUM!	#NUM!	#NUM!	#NUM!	#NUM!	#NUM!
all0911	all0911	7	7	7	all0911 ABC phosphate transport system phosphate-binding periplasmic protein	1	7	7	7	27.1	27.1	27.1	37.432	347	347	0	40.609	10853	11856	12842	13561	12788	12639	12488	10693	8975.4	13717.1	11719.9	12044.3	11711	11514.8	12084.1	12346.9	12219.7	9651.03	13.7437	13.5167	13.5561	13.6055	13.5156	13.4912	13.5608	13.5225	13.5919	13.5769	13.2365	13.4684	0.944129	0.358603
all0915	all0915	4	4	4	all0915 probable glycosyl transferase	1	4	4	4	15.6	15.6	15.6	34.316	301	301	0	33.989	12071	17214	16462	17235	16780	14449	15302	13351	14862	15256.5	17016.4	15439.5	14883.7	15109.3	13814.7	15129.1	15257.1	15980.7	13.8971	14.0546	13.9143	13.9554	13.8614	13.8832	13.7539	13.8328	13.885	13.8972	13.964	13.9154	0.918573	0.131062
all0917	all0917	1	1	1	all0917 ABC transporter permease protein	1	1	1	1	9.6	9.6	9.6	31.546	281	281	0.0046613	1.2203	8202.9	13684	9191.5	12290	8044.5	9404.8	10676	8569.5	9193.6	10367.6	13526.9	8620.57	10613.3	7243.55	8991.91	10555.4	9792.98	9885.66	13.3398	13.7235	13.0736	13.379	13.3736	12.8225	13.1344	13.1102	13.3657	13.2575	13.2711	13.2981	0.830005	0.339338
all0921	all0921	9	9	9	all0921 hypothetical protein	1	9	9	9	83.6	83.6	83.6	12.845	116	116	0	171.38	53903	69034	75507	77070	70294	74702	73442	61701	71044	68128	68241.5	70816.9	66555.8	63295.2	71422.5	72612.1	70510.1	76391.9	16.056	16.0584	16.1118	16.0754	16.0223	15.9498	16.1241	16.0321	16.1479	16.1055	16.2211	16.1582	0.970421	0.489417
all0924	all0924	3	3	3	all0924 hypothetical protein	1	3	3	3	15.2	15.2	15.2	16.825	145	145	0	4.216	8317.8	8487.8	10776	11240	11103	9816.3	9355	7970.7	7911.7	10512.9	8390.36	10106.7	9706.59	9997.54	9385.35	9249.28	9108.69	8507.26	13.3599	13.0345	13.303	13.2325	13.2447	13.2874	13.1962	13.2428	13.1751	13.153	13.0545	13.1275	1.00716	0.928976
all0926	all0926	30	30	29	all0926 two-component hybrid sensor and regulator	1	30	30	29	16.8	16.8	16.5	218.51	1983	1983	0	123.64	57230	68028	73186	157740	156120	136900	103880	91323	95168	72332.9	67247.1	68640.1	136220	140576	130890	102706	104361	102332	16.1424	16.0372	16.0668	16.0821	17.0556	17.101	16.998	17.0515	16.6482	16.6712	16.6429	16.6541	1.95805	2.38894e-05
all0927	all0927	14	14	14	all0927 methyl-accepting chemotaxis protein	1	14	14	14	13.9	13.9	13.9	107.46	980	980	0	95.678	40433	50772	54353	113650	113050	102690	72098	62920	62782	51103.2	50189.2	50976.9	98145.4	101794	98181.7	71283.2	71903.2	67508	15.6411	15.6151	15.6376	15.6313	16.5826	16.6353	16.5832	16.6004	16.1213	16.1338	16.0428	16.0993	1.95763	2.88543e-05
all0928	all0928	4	4	4	all0928 chemotaxis protein CheW	1	4	4	4	22.7	22.7	22.7	19.529	176	176	0	17.141	7092.9	9289	9299.3	15555	14511	14530	13534	11569	11969	8964.71	9182.37	8721.68	13432.9	13066.2	13892.1	13381.1	13220.7	12870	13.13	13.1647	13.0904	13.1284	13.7135	13.6736	13.762	13.7163	13.7079	13.6905	13.6517	13.6834	1.50314	7.53061e-05
all0929	all0929	7	7	7	all0929 two-component system, regulatory protein	1	7	7	7	51.2	51.2	51.2	13.396	121	121	0	62.802	24693	30499	34322	37932	47271	44195	44876	38740	40684	31209.5	30148.9	32190.1	32757.2	42564.5	42254.8	44368.9	44271	43746.5	14.9297	14.8798	14.9743	14.9279	14.9995	15.3774	15.3668	15.2479	15.4373	15.4341	15.4169	15.4294	1.24829	0.117388
all0930	all0930	2	2	2	all0930 two-component system, regulatory protein	1	2	2	2	5.8	5.8	5.8	47.655	412	412	0	12.715	1514.5	2397.9	2149.6	3126.7	2718.8	2786.1	2021.9	2178.7	2244.2	1914.18	2370.37	2016.08	2700.14	2448.1	2663.79	1999.05	2489.76	2413.13	10.9025	11.2109	10.9773	11.0302	11.3988	11.2574	11.3793	11.3452	10.9651	11.2818	11.2367	11.1612	1.24395	0.0583903
all0934	all0934	2	2	2	all0934 site-specific DNA-methyltransferase	1	2	2	2	4.2	4.2	4.2	53.708	477	477	0.00097245	1.9687	4681.8	6182.7	6802.2	7231.5	5819.5	5599.6	6296.5	5887.7	5877	5917.32	6111.73	6379.68	6244.95	5240.09	5353.77	6225.35	6728.29	6319.4	12.5307	12.5774	12.6393	12.5825	12.6085	12.3554	12.3863	12.4501	12.6039	12.716	12.6256	12.6485	0.912318	0.23323
all0935	all0935	3	3	3	all0935 hypothetical protein	1	3	3	3	33	33	33	11.582	103	103	0	3.6536	913.75	763.28	1195.2	1052.3	988.36	1113.7	1468	1309.8	1516.1	1154.89	754.518	1120.96	908.741	889.955	1064.81	1451.41	1496.8	1630.23	10.1735	9.55941	10.1305	9.95449	9.82773	9.79759	10.0564	9.8939	10.5032	10.5477	10.6709	10.5739	0.95887	0.797746
all0936	all0936	1	1	1	all0936 c-type cytochrome synthesis protein	1	1	1	1	5.7	5.7	5.7	38.159	351	351	0	9.7984	352.59	546.28	457.5	422.31	794.65	523.04	687.32	471	457.88	445.638	540.009	429.082	364.697	715.531	500.078	679.553	538.245	492.347	8.79973	9.07684	8.74511	8.87389	8.51055	9.48287	8.96601	8.98648	9.40844	9.07212	8.94353	9.14136	1.08116	0.735918
all0937	all0937	11	11	11	all0937 unknown protein	1	11	11	11	21.9	21.9	21.9	63.92	581	581	0	52.616	23841	31367	33396	39869	35953	34019	36141	31431	34199	30132.6	31006.9	31321.6	34429.9	32373.4	32525.5	35732.6	35918.4	36773.4	14.879	14.9203	14.9349	14.9114	15.0714	14.9825	14.9893	15.0144	15.125	15.1324	15.1664	15.1413	1.074	0.0478654
all0945	all0945	15	15	15	all0945 succinate dehydrogenase iron-sulfur protein subunit	1	15	15	15	52.6	52.6	52.6	37.11	333	333	0	93.191	58347	73613	81940	90300	86262	83107	85067	72842	76042	73744.7	72768	76850.3	77980.9	77673.4	79458.5	84105.7	83241.7	81766.1	16.1703	16.151	16.2298	16.1837	16.2508	16.2451	16.2779	16.258	16.3599	16.345	16.3192	16.3414	1.05284	0.0717582
all0955	all0955	5	5	5	all0955 hypothetical protein	1	5	5	5	21.5	21.5	21.5	27.18	246	246	0	28.732	11364	14741	15423	17429	15981	14912	19128	16815	16651	14362.9	14571.8	14465	15051.3	14389.9	14257.3	18911.8	19215.7	17904.4	13.8101	13.8309	13.8203	13.8204	13.8776	13.8128	13.7994	13.8299	14.207	14.23	14.128	14.1883	1.00662	0.735332
all0961	all0961	1	1	1	all0961 molybdopterin-guanine dinucleotide biosynthesis protein A	1	1	1	1	4.8	4.8	4.8	22.877	207	207	0.0037594	1.3775	4252.4	4107.2	4512.7	5592.8	4472.2	4366.8	5114.6	4112.6	5953.4	5374.6	4060.05	4232.39	4829.81	4026.93	4175.09	5056.8	4699.76	6401.55	12.3919	11.9873	12.0473	12.1422	12.2378	11.9755	12.0276	12.0803	12.304	12.1984	12.6442	12.3822	0.958007	0.703538
all0966	all0966	12	12	12	all0966 hypothetical protein	1	12	12	12	21.5	21.5	21.5	74.424	689	689	0	84.061	32135	38688	44628	66999	60786	54308	61433	52325	59131	40615.4	38243.9	41855.9	57858.7	54733.9	51923.8	60738.8	59795.5	63582.1	15.3097	15.2229	15.3531	15.2953	15.8202	15.7401	15.6641	15.7415	15.8903	15.8677	15.9563	15.9048	1.36247	0.00183155
all0967	all0967	5	5	5	all0967 hypothetical protein	1	5	5	5	10.5	10.5	10.5	55.549	495	495	0	57.799	9044.3	11221	11736	13143	8382.9	11601	10912	9036.1	9400.6	11431.1	11092.2	11007	11350	7548.26	11091.7	10788.7	10326.2	10108.2	13.4807	13.4373	13.4261	13.448	13.4704	12.8819	13.4372	13.2632	13.3972	13.334	13.3032	13.3448	0.879742	0.435122
all0969	all0969	2	2	2	all0969 hypothetical protein	1	2	2	2	5.2	5.2	5.2	60.396	543	543	0	3.4203	1224.8	1706.5	1634.1	1979.1	2017.1	1847.5	1786.8	1671.5	1881.7	1548.02	1686.91	1532.6	1709.1	1816.27	1766.39	1766.61	1910.14	2023.35	10.5962	10.7202	10.5818	10.6327	10.739	10.8268	10.7866	10.7841	10.7868	10.8995	10.9825	10.8896	1.11066	0.0537828
all0976	all0976	4	4	4	all0976 hypothetical protein	1	4	4	4	17.7	17.7	17.7	28.408	249	249	0	18.871	10192	12449	13652	17130	18582	16849	15327	13936	14916	12881.7	12306.1	12804	14793.1	16731.9	16109.3	15153.8	15925.7	16038.8	13.653	13.5871	13.6443	13.6281	13.8526	14.0303	13.9756	13.9529	13.8874	13.9591	13.9693	13.9386	1.25241	0.0152035
all0980	all0980	14	14	14	all0980 D-alanyl-D-alanine ligase	1	14	14	14	50.3	50.3	50.3	39.426	364	364	0	185.39	70267	87154	95836	108030	103700	96825	88408	78091	82371	88810.4	86153.5	89883.2	93292.1	93375.2	92574.2	87408.9	89240.1	88571.5	16.4384	16.3946	16.4558	16.4296	16.5095	16.5108	16.4983	16.5062	16.4155	16.4454	16.4346	16.4318	1.05451	0.0465426
all0982	all0982	22	22	22	all0982 thiamin biosynthesis protein ThiC	1	22	22	22	53.4	53.4	53.4	50.812	457	457	0	323.31	193450	240730	269730	203740	197060	195920	152420	132160	135770	244501	237967	252976	175945	177440	187319	150698	151029	145990	17.8995	17.8604	17.9486	17.9028	17.4248	17.437	17.5151	17.459	17.2013	17.2045	17.1555	17.1871	0.735153	0.000329749
all0983	all0983	2	2	2	all0983 putative metalloprotease	1	2	2	2	8.6	8.6	8.6	39.795	360	360	0	8.4519	1494.6	1996.8	2556.2	2423	2246.1	2307	2430.1	2167.4	2378.7	1889.02	1973.88	2397.42	2092.44	2022.47	2205.72	2402.64	2476.84	2557.76	10.8834	10.9468	11.2273	11.0192	11.031	10.9819	11.107	11.04	11.2304	11.2743	11.3207	11.2751	1.01452	0.866547
all0984	all0984	4	4	4	all0984 hypothetical protein	1	4	4	4	30.5	30.5	30.5	17.407	151	151	0	11.669	7095.1	9625.8	10398	10196	10441	9727.6	9221.7	7822.6	8581.2	8967.49	9515.3	9752.13	8805.02	9401.45	9300.54	9117.49	8939.44	9227.16	13.1305	13.216	13.2515	13.1993	13.1041	13.1987	13.1831	13.162	13.1544	13.126	13.1717	13.1507	0.974421	0.466737
all0985	all0985	21	21	21	all0985 hypothetical protein	1	21	21	21	54.7	54.7	54.7	45.385	402	402	0	147.5	110620	130810	146520	140830	159040	122080	108460	95737	98853	139813	129308	137419	121617	143205	116720	107234	109405	106294	17.0931	16.9805	17.0682	17.0473	16.892	17.1277	16.8327	16.9508	16.7104	16.7393	16.6977	16.7158	0.935321	0.40172
all0988	all0988	1	1	1	all0988 N-acetyl-glucosamine-6-phosphate deacetylase	1	1	1	1	2.5	2.5	2.5	43.103	399	399	0	3.217	2090.6	2848.8	2712.1	3361.2	3239.9	2976.3	2663	2377.5	2548.9	2642.31	2816.1	2543.64	2902.65	2917.32	2845.64	2632.91	2716.94	2740.77	11.3676	11.4595	11.3127	11.3799	11.5032	11.5104	11.4745	11.496	11.3624	11.4078	11.4204	11.3969	1.08382	0.105355
all0993	all0993	7	7	7	all0993 unknown protein	1	7	7	7	13.4	13.4	13.4	119.68	1069	1069	0	17.944	13495	17287	17695	19880	18208	17320	17918	16017	15951	17056.3	17088.6	16595.9	17167.9	16395.1	16559.6	17715.5	18303.8	17151.7	14.058	14.0607	14.0185	14.0458	14.0674	14.001	14.0154	14.0279	14.1127	14.1599	14.0661	14.1129	0.987712	0.509824
all1003	all1003	4	4	4	all1003 hypothetical protein	1	4	4	4	25.8	25.8	25.8	14.624	132	132	0	11.395	19938	25558	26918	22507	24183	26406	27218	23443	25902	25199.6	25264.6	25246	19436.5	21775.2	25246.7	26910.4	26790	27851.8	14.6211	14.6248	14.6238	14.6232	14.2465	14.4104	14.6238	14.4269	14.7159	14.7094	14.7655	14.7303	0.872762	0.214094
all1006	all1006	3	3	3	all1006 unknown protein	1	3	3	3	12.6	12.6	12.6	27.45	239	239	0	7.9001	7553.8	8825.4	9929.4	9056.8	8236.6	8671.5	8667.4	7083.7	7030.6	9547.24	8724.09	9312.64	7821.24	7416.53	8290.81	8569.45	8095.05	7559.83	13.2209	13.0908	13.185	13.1655	12.9332	12.8565	13.0173	12.9357	13.065	12.9828	12.8841	12.9773	0.852709	0.020228
all1007	all1007	1	1	1	all1007 unknown protein	1	1	1	1	4.6	4.6	4.6	54.939	480	480	0	6.8498	677.96	889.2	755.47	962.13	1098	1168.4	796.49	804.82	870.62	856.873	878.992	708.544	830.872	988.678	1117.11	787.489	919.725	936.157	9.74294	9.77971	9.46871	9.66379	9.69848	9.94936	10.1255	9.92446	9.62112	9.84506	9.87061	9.77893	1.19804	0.178156
all1009	all1009	3	3	3	all1009 unknown protein	1	3	3	3	23.2	23.2	23.2	14.176	125	125	0	20.22	40651	54853	58977	45991	51038	55247	57116	47704	51908	51378.8	54223.3	55313.7	39716.7	45956.4	52821.6	56470.5	54514.8	55815.4	15.6489	15.7266	15.7553	15.7103	15.2775	15.488	15.6888	15.4848	15.7852	15.7344	15.7684	15.7626	0.855283	0.191993
all1019	all1019	9	9	9	all1019 methionine aminopeptidase	1	9	9	9	41.1	41.1	41.1	30.073	275	275	0	71.426	39917	51903	54296	59302	58225	56300	58178	52347	55277	50451.1	51307.2	50923.4	51211.8	52427.9	53828.3	57520.5	59820.6	59438	15.6226	15.6469	15.636	15.6352	15.6442	15.678	15.7161	15.6794	15.8118	15.8684	15.8591	15.8464	1.03116	0.156876
all1020	all1020	4	4	4	all1020 hypothetical protein	1	4	4	4	18.5	18.5	18.5	20.972	189	189	0	18.548	35293	44890	47022	46407	59359	50444	59983	50357	56298	44606.8	44374.7	44101.2	40076	53449	48229.4	59305.1	57546.5	60535.9	15.445	15.4374	15.4285	15.437	15.2904	15.7059	15.5576	15.518	15.8559	15.8124	15.8855	15.8513	1.05775	0.573834
all1021	all1021	16	16	16	all1021 probable proteinase	1	16	16	16	19.7	19.7	19.7	104.8	945	945	0	88.251	30637	41556	38291	47880	45688	45738	53426	49572	53620	38722.1	41079	35912.6	41348	41139.1	43730	52822.2	56649.5	57656.3	15.2409	15.3261	15.1322	15.2331	15.3355	15.3282	15.4163	15.36	15.6889	15.7898	15.8152	15.7646	1.092	0.13798
all1022	all1022	3	3	3	all1022 hypothetical protein	1	3	3	3	23.9	23.9	23.9	16.145	142	142	0	14.614	5110.1	6262.6	7210.8	7203.4	7060.3	6874.5	7762.4	6543.6	6522	6458.65	6190.71	6762.9	6220.68	6357.35	6572.7	7674.68	7477.84	7012.95	12.657	12.5959	12.7234	12.6588	12.6029	12.6342	12.6823	12.6398	12.9059	12.8684	12.7758	12.85	0.986917	0.688637
all1023	all1023	9	9	9	all1023 hypothetical protein	1	9	9	9	52.4	52.4	52.4	19.998	170	170	0	43.407	44262	57070	62916	64439	65618	66036	64959	55185	62357	55942.7	56414.9	59008	55648	59084.8	63136.9	64224.9	63063.8	67051	15.7717	15.7838	15.8486	15.8014	15.764	15.8505	15.9462	15.8536	15.9708	15.9445	16.033	15.9828	1.03686	0.437191
all1027	all1027	22	22	22	all1027 ABC transporter, periplasmic sugar-binding protein	1	22	22	22	60	60	60	47.289	432	432	0	323.31	98664	121130	133780	155790	141320	137480	138490	128180	129610	124701	119739	125470	134537	127250	131444	136925	146480	139366	16.9281	16.8695	16.937	16.9115	17.0376	16.9573	17.0041	16.9997	17.063	17.1603	17.0885	17.104	1.06299	0.0493059
all1035	all1035	1	1	1	all1035 transcriptional regulator	1	1	1	1	6.2	6.2	6.2	16.804	146	146	0	2.7809	1365	1763.7	1962	2622.2	2368.9	2162.8	2183.1	2178.6	1915.9	1725.22	1743.45	1840.13	2264.47	2133.04	2067.85	2158.43	2489.64	2060.12	10.7526	10.7677	10.8456	10.7886	11.145	11.0587	11.0139	11.0725	11.0758	11.2817	11.0085	11.122	1.21748	0.00520077
all1043	all1043	4	4	4	all1043 hypothetical protein	1	4	4	4	19.1	19.1	19.1	27.588	236	236	0	11.784	9155.2	12261	13721	12874	13040	14040	14415	12020	13476	11571.2	12120.3	12868.7	11117.7	11741.7	13423.6	14252.1	13736.1	14490.4	13.4983	13.5651	13.6516	13.5717	13.4406	13.5194	13.7125	13.5575	13.7989	13.7457	13.8228	13.7891	0.990214	0.887116
all1046	all1046	16	16	16	all1046 ABC transporter, ATP-binding protein NatA	1	16	16	16	67.7	67.7	67.7	28.579	260	260	0	145.62	62934	78455	85155	97242	90952	85057	78184	65324	75682	79542.2	77554.4	79865.6	83975.9	81896.4	81322.9	77300.5	74650.4	81379	16.2794	16.2429	16.2853	16.2692	16.3577	16.3215	16.3114	16.3302	16.2382	16.1879	16.3124	16.2461	1.04317	0.0344728
all1047	all1047	2	2	2	all1047 ABC transporter, permease protein NatC	1	2	2	2	4.8	4.8	4.8	41.544	377	377	0	4.595	10994	14009	15213	18381	14606	15201	15186	13436	14415	13895.3	13848.2	14268	15873.4	13151.8	14533.7	15014.4	15354.3	15500.1	13.7623	13.7574	13.8005	13.7734	13.9543	13.683	13.8271	13.8215	13.8741	13.9064	13.92	13.9001	1.03387	0.604098
all1053	all1053	21	21	21	all1053 glutamyl-tRNA (Gln) amidotransferase subunit A	1	21	21	21	63	63	63	52.373	486	486	0	323.31	144150	172710	196830	225670	214680	193260	185900	163890	171150	182191	170727	184604	194883	193306	184776	183799	187289	184033	17.4751	17.3813	17.4941	17.4502	17.5723	17.5605	17.4954	17.5427	17.4878	17.5149	17.4896	17.4974	1.06626	0.102458
all1061	all1061	11	11	11	all1061 probable formate dehydrogenase	1	11	11	11	14	14	14	82.313	748	748	0	19.259	17490	20975	23249	26246	22762	22666	23769	22152	23519	22105.6	20734.2	21804.9	22665.4	20495.7	21670.9	23500.4	25314.7	25289.4	14.4321	14.3397	14.4124	14.3947	14.4682	14.323	14.4035	14.3982	14.5204	14.6277	14.6262	14.5914	1.00243	0.948554
all1062	all1062	2	1	1	all1062 peptide methionine sulfoxide reductase	1	2	1	1	14.7	11	11	18.524	163	163	0	19.781	820.73	1056.5	1165.5	1198.2	1232.6	1142.7	1353	913.06	1181.6	1037.32	1044.37	1093.11	1034.74	1109.88	1092.53	1337.71	1043.42	1270.55	10.0186	10.0284	10.0942	10.0471	10.015	10.1162	10.0935	10.0749	10.3855	10.0271	10.3112	10.2413	1.01946	0.515049
all1065	all1065	4	4	4	all1065 unknown protein	1	4	4	4	21.5	21.5	21.5	30.074	261	261	0	26.701	13404	6518.4	14187	6742.6	8725.4	7308.6	6613.3	3984.7	21379	16941.3	6443.57	13305.8	5822.75	7856.66	6987.74	6538.56	4553.6	22988.3	14.0483	12.6536	13.6998	13.4672	12.5075	12.9397	12.7706	12.7393	12.6748	12.1528	14.4886	13.1054	0.603758	0.218872
all1069	all1069	6	6	6	all1069 methyl-accepting chemotaxis protein	1	6	6	6	6.4	6.4	6.4	123.36	1102	1102	0	9.315	15539	19387	21338	26993	19878	23466	22631	19594	18968	19639.7	19164.4	20012.6	23310.5	17898.9	22435.8	22375.3	22391.5	20395.8	14.2615	14.2261	14.2886	14.2588	14.5087	14.1276	14.4535	14.3633	14.4496	14.4507	14.316	14.4054	1.07513	0.472997
all1071	all1071	1	1	1	all1071 two-component response regulator	1	1	1	1	17.5	17.5	17.5	13.367	120	120	0	4.7478	814.97	722.79	968.7	1356	1127	1138.2	1213.5	1151.4	1021.9	1030.04	714.493	908.529	1171.01	1014.79	1088.23	1199.79	1315.79	1098.82	10.0085	9.48078	9.82739	9.77222	10.1935	9.98697	10.0878	10.0894	10.2286	10.3617	10.1017	10.2307	1.24592	0.166581
all1075	all1075	9	9	9	all1075 parA family protein	1	9	9	9	45.2	45.2	45.2	32.964	294	294	0	241.68	50532	64398	70704	79307	75921	68199	62621	53361	57112	63867.3	63658.7	66312.2	68487.6	68362	65205	61913.3	60979.4	61411.2	15.9628	15.9581	16.017	15.9793	16.0636	16.0609	15.9927	16.0391	15.918	15.896	15.9062	15.9067	1.0423	0.119285
all1076	all1076	14	14	14	all1076 hypothetical protein	1	14	14	14	51.8	51.8	51.8	36.248	328	328	0	130.64	50468	59976	69099	83445	81087	73779	70120	59878	66658	63786.5	59287.5	64806.9	72061.1	73013.6	70540	69327.6	68426.9	71675.7	15.961	15.8554	15.9839	15.9334	16.1369	16.1559	16.1062	16.133	16.0811	16.0623	16.1292	16.0909	1.14835	0.0259479
all1079	all1079	1	1	1	all1079 probable potassium channel protein	1	1	1	1	6.2	6.2	6.2	36.731	338	338	0	7.2027	687.2	802.29	846.32	911.77	674.71	902.06	617.34	775.22	881.08	868.551	793.08	793.751	787.383	607.533	862.458	610.364	885.899	947.404	9.76247	9.63132	9.63254	9.67544	9.62092	9.24682	9.75231	9.54002	9.25353	9.791	9.88784	9.64412	0.9104	0.469373
all1082	all1082	2	2	2	all1082 hypothetical protein	1	2	2	2	26.2	26.2	26.2	14.18	122	122	0	65.066	5275.3	7507.6	8334.6	8388.1	7837.2	7653.8	7539.3	6915.3	8325.3	6667.45	7421.42	7816.9	7243.76	7056.89	7317.79	7454.1	7902.61	8951.99	12.7029	12.8575	12.9324	12.8309	12.8225	12.7848	12.8372	12.8148	12.8638	12.9481	13.128	12.98	0.988915	0.836294
all1087	all1087	3	3	3	all1087 anti-sigma factor antagonist	1	3	3	3	27.1	27.1	27.1	14.424	129	129	0	14.871	11806	13443	15218	15612	15994	15904	14541	11825	13055	14921.6	13288.7	14272.7	13482.1	14401.6	15205.8	14376.7	13513.3	14037.7	13.8651	13.6979	13.801	13.788	13.7188	13.8139	13.8923	13.8083	13.8114	13.7221	13.777	13.7702	1.0142	0.785574
all1089	all1089	9	9	9	all1089 hypothetical protein	1	9	9	9	24.6	24.6	24.6	50.375	448	448	0	113.13	36937	42784	48525	55665	52372	49400	47495	41922	43733	46684.6	42292.9	45510.9	48071	47157.6	47231.3	46958.3	47907.3	47025	15.5107	15.3681	15.4739	15.4509	15.5529	15.5252	15.5275	15.5352	15.5191	15.548	15.5211	15.5294	1.06015	0.183
all1090	all1090	13	13	13	all1090 hypothetical protein	1	13	13	13	27	27	27	52.779	478	478	0	104.15	52017	64659	70234	75128	73486	71158	69679	58080	62889	65744.2	63916.7	65871.4	64878.7	66169.4	68034.1	68891.6	66372.2	67623	16.0046	15.9639	16.0074	15.9919	15.9855	16.0139	16.054	16.0178	16.072	16.0183	16.0452	16.0452	1.01806	0.354648
all1091	all1091	1	1	1	all1091 unknown protein	1	1	1	1	10.7	10.7	10.7	13.531	121	121	0	4.6008	0	0	0	0	0	0	0	0	0	0	0	0	0	0	0	0	0	0	#NUM!	#NUM!	#NUM!	#NUM!	#NUM!	#NUM!	#NUM!	#NUM!	#NUM!	#NUM!	#NUM!	#NUM!	#NUM!	#NUM!
all1092	all1092	22	22	22	all1092 cysteinyl-tRNA synthetase; CysS	1	22	22	22	52.9	52.9	52.9	55.14	486	486	0	188.91	72589	85991	99654	100870	99037	94735	85172	76650	80830	91745.2	85003.9	93464	87108.9	89176.4	90576	84209.5	87593.4	86914.5	16.4853	16.3752	16.5121	16.4576	16.4105	16.4444	16.4668	16.4406	16.3617	16.4185	16.4073	16.3958	0.988295	0.734332
all1101	all1101	12	12	12	all1101 ferrichrome iron receptor	1	12	12	12	18.1	18.1	18.1	98.14	885	885	0	36.608	16690	21114	21499	22406	21045	21415	20887	17967	21648	21094.5	20871.6	20163.6	19349.3	18949.7	20474.8	20651	20532.2	23277.6	14.3646	14.3493	14.2995	14.3378	14.24	14.2099	14.3216	14.2571	14.3339	14.3256	14.5067	14.3887	0.945652	0.122014
all1103	all1103	1	1	1	all1103 transcriptional regulator	1	1	1	1	7.1	7.1	7.1	12.581	112	112	0.0079608	1.0237	2295.5	2653.7	2499.1	2818.9	2450.6	2396.5	2463.2	2713.2	2110.5	2901.28	2623.24	2343.87	2434.33	2206.61	2291.29	2435.36	3100.57	2269.37	11.5025	11.3571	11.1947	11.3514	11.2493	11.1076	11.1619	11.173	11.2499	11.5983	11.1481	11.3321	0.883639	0.171879
all1106	all1106	8	8	8	all1106 similar to neoxanthin cleavage enzyme	1	8	8	8	18.7	18.7	18.7	53.743	475	475	0	67.189	21217	27184	28705	31626	33662	31362	31443	28278	31457	26816.1	26871.9	26922	27311.5	30310.5	29985.2	31087.7	32315.3	33825	14.7108	14.7138	14.7165	14.7137	14.7372	14.8875	14.872	14.8322	14.9241	14.9799	15.0458	14.9833	1.08563	0.130824
all1116	all1116	7	7	7	all1116 unknown protein	1	7	7	7	23	23	23	37.662	318	318	0	49.785	24695	29353	34413	42165	37720	36754	36117	33356	33694	31212	29016	32275.4	36412.7	33964.4	35140.4	35708.9	38118.3	36230.3	14.9298	14.8246	14.9781	14.9108	15.1522	15.0517	15.1008	15.1016	15.124	15.2182	15.1449	15.1624	1.14135	0.0312328
all1119	all1119	2	2	2	all1119 hypothetical protein	1	2	2	2	6.7	6.7	6.7	28.121	255	255	0	3.2564	2633.8	3460	3460.8	8970.3	8921.7	8199.9	6607.2	5771.7	5968.7	3328.86	3420.28	3245.83	7746.54	8033.42	7839.91	6532.53	6595.73	6418	11.7008	11.7399	11.6644	11.7017	12.9193	12.9718	12.9366	12.9426	12.6734	12.6873	12.6479	12.6696	2.36344	3.89851e-06
all1123	all1123	2	2	2	all1123 hypothetical protein	1	2	2	2	9.8	9.8	9.8	18.34	163	163	0	4.8906	3068.3	4819.4	4914.7	3822.7	4284.4	4621.8	5134	3759.2	5092.3	3878.02	4764.08	4609.42	3301.19	3857.83	4418.9	5075.98	4295.91	5475.63	11.9211	12.218	12.1704	12.1032	11.6888	11.9136	12.1095	11.9039	12.3095	12.0687	12.4188	12.2657	0.871025	0.266147
all1124	all1124	7	7	7	all1124 probable glutathione S-transferase	1	7	7	7	21.1	21.1	21.1	26.539	232	232	0	39.468	37692	47598	54148	46908	49527	54357	56634	48024	53864	47638.9	47051.6	50784.6	40508.6	44595.9	51970.6	55994	54880.4	57918.7	15.5399	15.522	15.6321	15.5646	15.3059	15.4446	15.6654	15.472	15.773	15.744	15.8217	15.7796	0.937801	0.474999
all1126	all1126	4	3	3	all1126 NADH dehydrogenase	1	4	3	3	9.4	7.5	7.5	49.945	456	456	0	7.0711	2453.7	3354.3	3302.4	6311.1	5552.6	5293.1	2852.7	2355.9	2498.1	3101.23	3315.79	3097.27	5450.11	4999.76	5060.72	2820.46	2692.25	2686.15	11.5986	11.6951	11.5968	11.6302	12.4121	12.2876	12.3051	12.3349	11.4617	11.3946	11.3913	11.4159	1.62988	0.000188114
all1127	all1127	2	2	2	all1127 NADH dehydrogenase	1	2	2	2	5.3	5.3	5.3	49.725	453	453	0	4.4142	1480.1	1890.1	1382.3	2214.6	2242.2	1770.7	1606.6	1713.4	1565.8	1870.7	1868.4	1296.44	1912.48	2018.96	1692.96	1588.44	1958.02	1683.67	10.8694	10.8676	10.3403	10.6924	10.9012	10.9794	10.7253	10.8687	10.6334	10.9352	10.7174	10.762	1.12992	0.431767
all1130	all1130	6	6	6	all1130 unknown protein	1	6	6	6	43.4	43.4	43.4	20.497	189	189	0	44.83	13761	15663	18141	28959	27664	25209	27218	23097	24643	17392.5	15483.2	17014.2	25008.3	24909.7	24102.3	26910.4	26394.6	26498	14.0862	13.9184	14.0544	14.0197	14.6101	14.6044	14.5569	14.5905	14.7159	14.688	14.6936	14.6991	1.48534	0.00439399
all1132	all1132	15	15	15	all1132 excinuclease ABC subunit B; UvrB	1	15	15	15	21.4	21.4	21.4	75.586	665	665	0	45.339	72030	94045	96925	117050	95009	96894	81588	69603	72426	91038.7	92965.4	90904.5	101082	85549.5	92640.2	80666	79540.3	77877.9	16.4742	16.5044	16.4721	16.4836	16.6252	16.3845	16.4994	16.503	16.2997	16.2794	16.2489	16.276	1.01357	0.80706
all1140	all1140	17	17	17	all1140 similar to N-acetylmuramoyl-L-alanine amidase	1	17	17	17	66.8	66.8	66.8	34.46	313	313	0	323.31	103050	122100	136240	160240	155390	140210	135820	117470	127260	130245	120698	127777	138379	139919	134055	134285	134241	136840	16.9909	16.881	16.9633	16.9451	17.0783	17.0942	17.0325	17.0683	17.0349	17.0345	17.0621	17.0438	1.08919	0.044068
all1141	all1141	10	10	10	all1141 prephenate dehydrogenase	1	10	10	10	38.8	38.8	38.8	30.255	281	281	0	62.004	30113	41254	40481	47410	46087	41272	41032	35099	37627	38059.8	40780.4	37966.5	40942.1	41498.4	39460.1	40568.3	40110.1	40459.4	15.216	15.3156	15.2124	15.248	15.3213	15.3408	15.2681	15.3101	15.3081	15.2917	15.3042	15.3013	1.04395	0.209366
all1151	all1151	1	1	1	all1151 hypothetical protein	1	1	1	1	4.2	4.2	4.2	26.886	240	240	0	2.5944	2792.5	2764.9	3641.4	3670.7	3768.4	3556.1	3136.5	3096.7	3291.2	3529.44	2733.16	3415.22	3169.93	3393.2	3399.98	3101.06	3538.82	3538.95	11.7852	11.4164	11.7378	11.6464	11.6302	11.7284	11.7313	11.6967	11.5985	11.7891	11.7891	11.7256	1.03542	0.71231
all1161	all1161	1	1	1	all1161 probable hydrolase	1	1	1	1	2.9	2.9	2.9	31.089	275	275	0.00096618	1.873	2609.5	2932.2	3234.4	3634.5	3638.3	3446.3	3696.5	3434	3677	3298.14	2898.54	3033.5	3138.67	3276.05	3295	3654.73	3924.28	3953.79	11.6874	11.5011	11.5668	11.5851	11.6159	11.6777	11.6861	11.6599	11.8355	11.9382	11.949	11.9076	1.05322	0.304292
all1162	all1162	5	5	5	all1162 hypothetical protein	1	5	5	5	43.4	43.4	43.4	15.533	136	136	0	31.477	12523	15622	16798	19026	18050	17957	18036	16083	17289	15827.8	15442.7	15754.6	16430.4	16252.9	17168.7	17832.2	18379.2	18590.4	13.9502	13.9146	13.9435	13.9361	14.0041	13.9884	14.0675	14.02	14.1222	14.1658	14.1823	14.1568	1.05988	0.0562649
all1164	all1164	7	7	7	all1164 hypothetical protein	1	7	7	7	54	54	54	14.192	126	126	0	35.698	69216	84719	93100	83299	81509	91817	95454	82143	87759	87482	83746.5	87317.1	71935	73393.6	87786.1	94375.3	93870.7	94365.1	16.4167	16.3537	16.414	16.3948	16.1344	16.1634	16.4217	16.2398	16.5261	16.5184	16.526	16.5235	0.898145	0.228148
all1169	all1169	4	4	3	all1169 cysteine synthase	1	4	4	3	13.4	13.4	10.4	39.863	365	365	0	18.486	1656.3	1915.9	2383.1	37139	35949	33736	4597.2	3610.2	3295.6	2093.4	1893.91	2235.07	32072.4	32369.8	32254.9	4545.25	4125.63	3543.68	11.0316	10.8871	11.1261	11.015	14.969	14.9824	14.9772	14.9762	12.1501	12.0104	11.791	11.9839	15.576	0.000295742
all1172	all1172	4	4	4	all1172 hypothetical protein	1	4	4	4	21	21	21	26.514	238	238	0	14.497	5660.8	7056.3	7463.3	7493.8	7891.9	7437.6	7502.5	6072.9	7202.7	7154.68	6975.3	6999.72	6471.47	7106.15	7111.08	7417.72	6939.94	7744.89	12.8047	12.768	12.7731	12.7819	12.6599	12.7949	12.7959	12.7502	12.8568	12.7607	12.919	12.8455	0.978242	0.558971
all1173	all1173	4	4	4	all1173 DNA-binding protein, starvation-inducible	1	4	4	4	20.7	20.7	20.7	20.874	188	188	0	9.0209	19951	23577	26473	27563	28010	26154	30513	27608	28541	25216.1	23306.3	24828.6	23802.7	25221.2	25005.8	30168.2	31549.6	30689.4	14.6221	14.5084	14.5997	14.5767	14.5388	14.6223	14.61	14.5904	14.8807	14.9453	14.9055	14.9105	1.00951	0.770066
all1175	all1175	6	6	6	all1175 hypothetical protein	1	6	6	6	5.5	5.5	5.5	98.751	880	880	0	6.9135	20234	24960	28161	37268	35125	33804	27581	23343	22472	25573.7	24673.5	26411.8	32183.8	31627.8	32320	27269.3	26675.7	24163.6	14.6424	14.5907	14.6889	14.6406	14.974	14.9489	14.9801	14.9677	14.735	14.7032	14.5605	14.6663	1.25444	0.0038851
all1188	all1188	5	5	5	all1188 putative oxidoreductase	1	5	5	5	17.4	17.4	17.4	38.35	356	356	0	19.423	8868.9	10765	11230	15130	10557	12467	12896	11312	12148	11209.4	10641.4	10532.5	13065.9	9505.9	11919.7	12750.3	12927	13062.5	13.4524	13.3774	13.3626	13.3975	13.6735	13.2146	13.5411	13.4764	13.6382	13.6581	13.6731	13.6565	1.05624	0.623877
all1205	all1205	5	5	5	all1205 hypothetical protein	1	5	5	5	16.2	16.2	16.2	34.106	308	308	0	12.878	11027	13020	14783	17560	16502	14450	15012	13762	13521	13937	12870.5	13864.8	15164.4	14859	13815.6	14842.4	15726.8	14538.8	13.7666	13.6518	13.7591	13.7259	13.8884	13.859	13.754	13.8338	13.8574	13.9409	13.8276	13.8753	1.07771	0.122449
all1211	all1211	7	7	7	all1211 hypothetical protein	1	7	7	7	18.2	18.2	18.2	50.299	446	446	0	26.929	20756	24505	26932	31277	28267	26005	22765	19910	24287	26233.5	24223.7	25259.1	27010.1	25452.6	24863.3	22507.7	22752.6	26115.2	14.6791	14.5641	14.6245	14.6226	14.7212	14.6355	14.6017	14.6528	14.4581	14.4737	14.6726	14.5348	1.02118	0.568156
all1219	all1219	1	1	1	all1219 hypothetical protein	1	1	1	1	1.4	1.4	1.4	83.297	737	737	0	3.837	1205.5	1282.7	1331.1	2861.5	2504.6	2148.7	1340.6	1382.4	1647.5	1523.63	1267.98	1248.42	2471.12	2255.23	2054.37	1325.45	1579.77	1771.52	10.5733	10.3083	10.2859	10.3892	11.271	11.1391	11.0045	11.1382	10.3723	10.6255	10.7908	10.5962	1.68063	0.00374897
all1220	all1220	9	9	9	all1220 hypothetical protein	1	9	9	9	38.8	38.8	38.8	35.558	327	327	0	100.6	32294	42589	48605	54078	54990	48548	45686	39218	43783	40816.4	42100.1	45585.9	46700.5	49515	46416.7	45169.7	44817.2	47078.8	15.3169	15.3615	15.4763	15.3849	15.5111	15.5956	15.5024	15.5364	15.4631	15.4518	15.5228	15.4792	1.11069	0.0650636
all1221	all1221	5	5	5	all1221 biogenesis of thylakoid protein A	1	5	5	5	24.5	24.5	24.5	30.168	282	282	0	27.533	11982	15543	16855	19912	17302	16339	12994	11376	11915	15144	15364.6	15808.1	17195.5	15579.3	15621.7	12847.2	13000.2	12811.9	13.8865	13.9073	13.9484	13.9141	14.0697	13.9273	13.9313	13.9761	13.6492	13.6662	13.6452	13.6535	1.04396	0.316886
all1225	all1225	8	7	7	all1225 hypothetical protein	1	8	7	7	22.9	21	21	34.707	315	315	0	51.064	31376	39198	42603	53794	48888	49049	53841	45121	49387	39656.1	38748	39956.7	46455.2	44020.5	46895.7	53232.6	51563	53104.6	15.2753	15.2418	15.2862	15.2677	15.5036	15.4259	15.5172	15.4822	15.7	15.654	15.6966	15.6835	1.16027	0.00764312
all1226	all1226	13	13	13	all1226 unknown protein	1	13	13	13	36.8	36.8	36.8	39.583	364	364	0	126.59	66176	81474	85731	102880	92423	85546	84597	71888	75553	83639.8	80538.7	80405.8	88844.7	83221	81790.4	83641	82151.5	81240.3	16.3519	16.2974	16.295	16.3148	16.439	16.3447	16.3196	16.3678	16.3519	16.326	16.3099	16.3293	1.03742	0.285503
all1227	all1227	7	7	7	all1227 hypothetical protein	1	7	7	7	16.9	16.9	16.9	38.852	350	350	0	16.252	19698	24643	24755	26781	29586	22507	18838	17562	17667	24896.3	24360.1	23217.3	23127.4	26640.3	21518.9	18625.1	20069.3	18996.9	14.6036	14.5722	14.5029	14.5596	14.4973	14.7013	14.3933	14.5307	14.185	14.2927	14.2135	14.2304	0.980137	0.785295
all1228	all1228	6	6	6	all1228 hypothetical protein	1	6	6	6	26.2	26.2	26.2	34.376	298	298	0	17.691	12606	15238	16595	18219	16937	15869	14230	12537	13765	15932.7	15063.1	15564.2	15733.5	15250.7	15172.3	14069.2	14326.9	14801.2	13.9597	13.8787	13.9259	13.9215	13.9416	13.8966	13.8892	13.9091	13.7803	13.8064	13.8534	13.8134	0.991468	0.690613
all1235	all1235	6	6	6	all1235 probable amidase	1	6	6	6	22.3	22.3	22.3	49.446	467	467	0	52.07	6520.8	8008.9	8692.2	8135.2	7818.6	7616.5	8088.9	7072.2	7869	8241.63	7916.96	8152.29	7025.36	7040.15	7282.12	7997.49	8081.91	8461.35	13.0087	12.9507	12.993	12.9841	12.7784	12.7814	12.8301	12.7966	12.9653	12.9805	13.0467	12.9975	0.878117	0.00147948
all1237	all1237	23	23	23	all1237 hypothetical protein	1	23	23	23	41.6	41.6	41.6	76.732	685	685	0	323.31	80563	95107	106430	113600	102300	98368	98325	86604	93236	101824	94015.2	99819.1	98102.2	92114.6	94049.5	97213.9	98968.6	100254	16.6357	16.5206	16.607	16.5878	16.582	16.4911	16.5211	16.5314	16.5689	16.5947	16.6133	16.5923	0.961689	0.270914
all1239	all1239	11	11	11	all1239 hypothetical protein	1	11	11	11	40.8	40.8	40.8	30.417	277	277	0	161.8	59752	78014	85092	72988	77707	79306	79931	69615	72045	75520.5	77118.4	79806.5	63030.7	69970.1	75824.3	79027.7	79554	77468.2	16.2046	16.2348	16.2842	16.2412	15.9438	16.0945	16.2104	16.0829	16.2701	16.2796	16.2413	16.2637	0.896061	0.168671
all1248	all1248	3	3	3	all1248 pyridoxamine 5-phosphate oxidase	1	3	3	3	15	15	15	25.064	214	214	0	27.613	6324.8	6565.8	8119.9	7742.9	8599.7	7472.8	7703.4	6479.2	6907.5	7993.91	6490.43	7615.53	6686.58	7743.48	7144.73	7616.35	7404.24	7427.47	12.9647	12.6641	12.8947	12.8412	12.7071	12.9188	12.8027	12.8095	12.8949	12.8541	12.8587	12.8692	0.978283	0.788673
all1251	all1251	1	1	1	all1251 hypothetical protein	1	1	1	1	3.3	3.3	3.3	25.118	214	214	0.0058714	1.1334	0	0	0	0	0	0	0	0	0	0	0	0	0	0	0	0	0	0	#NUM!	#NUM!	#NUM!	#NUM!	#NUM!	#NUM!	#NUM!	#NUM!	#NUM!	#NUM!	#NUM!	#NUM!	#NUM!	#NUM!
all1252	all1252	6	6	6	all1252 unknown protein	1	6	6	6	40.4	40.4	40.4	18.756	171	171	0	26.399	21427	27205	27398	37645	37784	35614	34592	30336	34292	27081.6	26892.7	25696.2	32509.3	34022.1	34050.5	34201.1	34667.1	36873.4	14.725	14.7149	14.6493	14.6964	14.9886	15.0542	15.0554	15.0327	15.0618	15.0813	15.1703	15.1044	1.26252	0.000501336
all1253	all1253	3	3	3	all1253 unknown protein	1	3	3	3	13.4	13.4	13.4	25.078	238	238	0	19.456	6051.3	7310.2	8970.1	28404	27484	26812	19860	18415	18954	7648.23	7226.28	8412.92	24529	24747.6	25634.9	19635.6	21044.1	20380.8	12.9009	12.819	13.0384	12.9194	14.5822	14.595	14.6458	14.6077	14.2612	14.3611	14.3149	14.3124	3.22261	0.000622642
all1258	all1258	9	9	9	all1258 photosystem II 11 kD protein PsbZ	1	9	9	9	52.6	52.6	52.6	14.819	133	133	0	158.12	201410	250520	270590	289170	243200	246700	240630	208240	224690	254562	247644	253782	249720	218986	235869	237911	237971	241604	17.9577	17.9179	17.9532	17.9429	17.93	17.7405	17.8476	17.8394	17.8601	17.8604	17.8823	17.8676	0.930721	0.194886
all1267	all1267	43	43	43	all1267 aconitate hydratase	1	43	43	43	54	54	54	94.648	876	876	0	323.31	236830	293140	323080	320170	342480	306250	294010	256180	273030	299329	289775	303012	276491	308381	292805	290687	292755	293583	18.1914	18.1446	18.209	18.1817	18.0769	18.2344	18.1596	18.1569	18.1491	18.1593	18.1634	18.1573	0.983013	0.654684
all1269	all1269	14	14	14	all1269 tryptophanyl-tRNA synthetase; TrpS	1	14	14	14	34	34	34	37.457	335	335	0	100.59	94789	114820	122820	131390	130840	121830	116090	100310	104450	119804	113502	115191	113465	117813	116481	114778	114631	112313	16.8703	16.7924	16.8137	16.8254	16.7919	16.8461	16.8297	16.8226	16.8085	16.8066	16.7772	16.7974	0.998022	0.92496
all1272	all1272	35	35	35	all1272 probable glycogen phosphorylase	1	35	35	35	43.3	43.3	43.3	97.197	854	854	0	323.31	257720	311250	344710	395700	369370	342300	360180	318630	333100	325732	307677	323298	341717	332594	327272	356110	364121	358174	18.3133	18.2311	18.3025	18.2823	18.3824	18.3434	18.3201	18.3487	18.442	18.4741	18.4503	18.4554	1.04707	0.111244
all1279	all1279	6	6	6	all1279 two-component hybrid sensor and regulator	1	6	6	6	14.3	14.3	14.3	55.741	498	498	0	22.204	12979	14979	15239	18076	17412	16077	13927	12113	12966	16404.1	14807	14292.4	15610	15678.4	15371.2	13769.6	13842.4	13942	14.0018	13.854	13.803	13.8862	13.9302	13.9365	13.9079	13.9249	13.7492	13.7568	13.7672	13.7577	1.02714	0.584712
all1280	all1280	2	2	2	all1280 two-component sensor histidine kinase	1	2	2	2	2.3	2.3	2.3	107.47	941	941	0	4.6873	2033.7	1744.6	1942.9	2058	2468.4	2492.6	1765.3	1559.6	1782	2570.39	1724.57	1822.22	1777.24	2222.64	2383.17	1745.35	1782.27	1916.14	11.3278	10.752	10.8315	10.9704	10.7954	11.1181	11.2187	11.044	10.7693	10.7995	10.904	10.8243	1.05236	0.757273
all1281	all1281	8	8	8	all1281 two-component response regulator	1	8	8	8	43.7	43.7	43.7	23.202	213	213	0	58.24	19867	24287	25070	57018	49412	51448	45971	39164	41624	25109.9	24008.2	23512.8	49239.4	44492.3	49189.4	45451.5	44755.5	44757.3	14.616	14.5512	14.5212	14.5628	15.5875	15.4413	15.5861	15.5383	15.472	15.4498	15.4498	15.4572	1.96632	0.000281115
all1284	all1284	1	1	1	all1284 ABC transporter, permease protein	1	1	1	1	3.5	3.5	3.5	30.913	288	288	0	5.2113	10799	12741	14577	15980	15884	14116	14834	13089	15149	13648.8	12594.7	13671.6	13799.9	14302.5	13496.3	14666.4	14957.7	16289.4	13.7365	13.6205	13.7389	13.6986	13.7524	13.804	13.7203	13.7589	13.8402	13.8686	13.9916	13.9002	1.04264	0.27323
all1287	all1287	1	1	1	all1287 hypothetical protein	1	1	1	1	19.2	19.2	19.2	13.554	120	120	0	6.9905	255.9	223.06	385.58	548.11	422.28	244.13	365.77	314.18	354.52	323.432	220.499	361.63	473.335	380.236	233.412	361.637	359.036	381.207	8.33732	7.78463	8.49837	8.20677	8.88672	8.57075	7.86674	8.4414	8.4984	8.48798	8.57443	8.52027	1.1766	0.564706
all1290	all1290	1	1	1	all1290 PvuII DNA methyltransferase	1	1	1	1	5	5	5	23.178	200	200	0.00096681	1.8763	2317.7	2619.3	2864.8	3805.9	2973.1	3211.3	3104.7	2635.3	2758.5	2929.34	2589.23	2686.85	3286.68	2677.09	3070.32	3069.61	3011.54	2966.15	11.5164	11.3383	11.3917	11.4155	11.6824	11.3864	11.5842	11.551	11.5838	11.5563	11.5344	11.5582	1.09852	0.267525
all1291	all1291	10	10	9	all1291 cyanate lyase; CynS	1	10	10	9	67.8	67.8	63.7	16.399	146	146	0	100.94	49536	61051	67781	73258	74043	65045	59022	52226	54898	62608.5	60350.2	63570.8	63263.9	66671	62189.4	58355	59682.4	59030.5	15.9341	15.8811	15.9561	15.9237	15.9491	16.0248	15.9244	15.9661	15.8326	15.865	15.8492	15.8489	1.02978	0.327242
all1292	all1292	6	6	6	all1292 hypothetical protein	1	6	6	6	42.3	42.3	42.3	15.986	142	142	0	65.894	29143	35798	37054	34398	37713	36052	33454	30491	31508	36833.8	35387.1	34752.4	29705.3	33958.1	34469.3	33075.9	34844.2	33879.8	15.1687	15.1109	15.0848	15.1215	14.8584	15.0515	15.073	14.9943	15.0135	15.0886	15.0481	15.0501	0.915611	0.195222
all1303	all1303	4	4	4	all1303 Na+/H+ antiporter	1	4	4	4	9.1	9.1	9.1	49.067	470	470	0	9.3277	13149	15996	17342	20296	17123	17699	18629	15859	17098	16619	15812.4	16264.8	17527.1	15418.2	16922	18418.5	18123.2	18385.1	14.0205	13.9488	13.9895	13.9863	14.0973	13.9123	14.0466	14.0188	14.1689	14.1456	14.1662	14.1602	1.02278	0.62604
all1304	all1304	7	7	7	all1304 sulfate permease family protein	1	7	7	7	12.4	12.4	12.4	60.239	573	573	0	34.147	34757	42128	44641	47997	44062	41581	38326	33477	36750	43929.3	41644.4	41868.1	41449.1	39675	39755.5	37892.9	38256.6	39516.4	15.4229	15.3458	15.3536	15.3741	15.3391	15.2759	15.2789	15.298	15.2096	15.2234	15.2702	15.2344	0.948589	0.0778987
all1316	all1316	5	5	5	all1316 unknown protein	1	5	5	5	11.9	11.9	11.9	59.065	523	523	0	15.426	3536.3	4308.1	4632.4	5351.2	4410.2	4538.3	4726.2	4235.9	4768.1	4469.53	4258.65	4344.66	4621.17	3971.1	4339.06	4672.79	4840.66	5127.02	12.1259	12.0562	12.085	12.089	12.174	11.9553	12.0832	12.0708	12.1901	12.241	12.3239	12.2517	0.987469	0.806419
all1317	all1317	3	3	3	all1317 hypothetical protein	1	3	3	3	23.1	23.1	23.1	17.122	147	147	0	26.726	8127.4	11084	10975	9192.4	9458.6	11159	11245	9929.1	10585	10272.2	10956.8	10293.3	7938.34	8516.86	10669.1	11117.9	11346.7	11381.8	13.3265	13.4195	13.3294	13.3585	12.9546	13.0561	13.3812	13.1306	13.4406	13.47	13.4744	13.4617	0.85391	0.214191
all1318	all1318	43	43	43	all1318 valyl-tRNA synthetase; ValS	1	43	43	43	42.6	42.6	42.6	113.71	1014	1014	0	323.31	321600	393570	430690	506250	452180	429590	376270	333250	347850	406470	389052	403938	437185	407159	410730	372018	380829	374035	18.6328	18.5696	18.6238	18.6087	18.7379	18.6352	18.6478	18.6737	18.505	18.5388	18.5128	18.5189	1.04603	0.176343
all1319	all1319	3	3	3	all1319 hypothetical protein	1	3	3	3	9.1	9.1	9.1	35.574	319	319	0	8.4571	5204.4	7093.1	7639.7	8630.5	11110	7259.2	6954.4	6175.1	6752.9	6577.84	7011.67	7165.16	7453.09	10003.8	6940.51	6875.81	7056.73	7261.23	12.6834	12.7755	12.8068	12.7552	12.8636	13.2883	12.7608	12.9709	12.7473	12.7848	12.826	12.786	1.16124	0.312013
all1321	all1321	1	1	1	all1321 hypothetical protein	1	1	1	1	4.6	4.6	4.6	19.687	173	173	1	-2	2840.8	2697.8	2243.4	1336.8	4980.2	1572.3	1378.1	1134.5	1688.8	3590.48	2666.83	2104.05	1154.43	4484.35	1503.27	1362.53	1296.47	1815.93	11.81	11.3809	11.039	11.4099	10.173	12.1307	10.5539	10.9525	10.4121	10.3404	10.8265	10.5263	0.728282	0.534379
all1322	all1322	17	17	17	all1322 unknown protein	1	17	17	17	28.7	28.7	28.7	82.917	724	724	0	75.511	46731	56439	62799	72388	73776	63743	62534	54626	60060	59063.3	55791.1	58898.3	62512.5	66430.5	60944.6	61827.3	62425	64581.1	15.85	15.7677	15.8459	15.8212	15.9319	16.0196	15.8952	15.9489	15.916	15.9298	15.9788	15.9415	1.09252	0.0541604
all1326	all1326	1	1	1	all1326 hypothetical protein	1	1	1	1	3.2	3.2	3.2	24.094	218	218	0.0040524	1.3006	3326.7	3756.1	4568.6	4843.4	4881.7	4899.1	5051.1	4262.8	4093.8	4204.61	3712.98	4284.82	4182.64	4395.66	4684.02	4994.02	4871.41	4401.96	12.0378	11.8584	12.065	11.987	12.0302	12.1019	12.1935	12.1085	12.286	12.2501	12.1039	12.2133	1.08785	0.210984
all1338	all1338	25	25	25	all1338 hypothetical protein	1	25	25	25	58.4	58.4	58.4	48.109	423	423	0	316.24	91707	112830	124340	149120	149770	132450	120390	105820	109390	115908	111535	116617	128776	134858	126635	119030	120928	117624	16.8226	16.7671	16.8314	16.8071	16.9745	17.0411	16.9503	16.9886	16.861	16.8838	16.8438	16.8629	1.13413	0.00726524
all1339	all1339	2	2	2	all1339 unknown protein	1	2	2	2	4.6	4.6	4.6	31.854	285	285	0.00095663	1.6871	1638.7	2037.6	1761.5	4752.5	4133.8	4324	3195.8	2683.7	2249.1	2071.15	2014.21	1652.08	4104.15	3722.22	4134.17	3159.69	3066.86	2418.4	11.0162	10.976	10.6901	10.8941	12.0029	11.8619	12.0134	11.9594	11.6256	11.5825	11.2398	11.4826	2.09261	0.00311718
all1340	all1340	8	8	8	all1340 unknown protein	1	8	8	8	29.2	29.2	29.2	25.137	219	219	0	28.837	26862	34795	35324	47221	50350	45380	37950	32584	36063	33950.9	34395.6	33129.9	40778.9	45336.9	43387.7	37521.1	37236.1	38777.7	15.0512	15.0699	15.0158	15.0456	15.3155	15.4684	15.405	15.3963	15.1954	15.1844	15.2429	15.2076	1.27515	0.00907096
all1342	all1342	5	4	4	all1342 unknown protein	1	5	4	4	6.1	5	5	65.733	621	621	0	2.4983	7989.5	10697	10911	14176	15846	14723	9467.1	8134.2	9550.5	10097.9	10574.2	10233.3	12242.1	14268.3	14076.6	9360.11	9295.53	10269.4	13.3018	13.3683	13.321	13.3303	13.5796	13.8005	13.781	13.7204	13.1923	13.1823	13.3261	13.2336	1.31042	0.0243814
all1345	all1345	1	1	1	all1345 probable glycosyl transferase	1	1	1	1	2.2	2.2	2.2	46.704	410	410	0.00096092	1.7617	705.72	762	851.29	933.11	946.09	1008.6	1126	1261.3	1249.9	891.959	753.253	798.412	805.811	851.893	964.321	1113.28	1441.38	1343.99	9.80083	9.55699	9.64099	9.66627	9.6543	9.73453	9.91337	9.7674	10.1206	10.4932	10.3923	10.3354	1.07261	0.389348
all1351	all1351	21	21	21	all1351 unknown protein	1	21	21	21	81.9	81.9	81.9	15.215	149	149	0	222	358840	549190	486910	511900	536780	467780	462360	400990	425900	453538	542886	456666	442065	483336	447244	457135	458240	457960	18.7909	19.0503	18.8008	18.8806	18.7539	18.8827	18.7707	18.8024	18.8023	18.8057	18.8049	18.8043	0.947225	0.469042
all1353	all1353	14	14	14	all1353 putative hydrolase	1	14	14	14	57.8	57.8	57.8	31.864	282	282	0	116.49	65196	79032	87018	92401	95994	83942	82054	70617	74284	82401.2	78124.8	81612.9	79795.3	86436.4	80256.8	81126.7	80699.1	79875.8	16.3304	16.2535	16.3165	16.3001	16.284	16.3994	16.2923	16.3252	16.3079	16.3003	16.2855	16.2979	1.01756	0.604114
all1354	all1354	9	9	9	all1354 hypothetical protein	1	9	9	9	30.8	30.8	30.8	39.196	360	360	0	45.181	32369	39091	44592	49201	44909	43379	40822	36403	37239	40911.1	38642.3	41822.2	42488.8	40437.7	41474.6	40360.7	41600.3	40042.2	15.3202	15.2379	15.352	15.3034	15.3748	15.3034	15.3399	15.3394	15.3007	15.3443	15.2892	15.3114	1.02528	0.426171
all1355	all1355	8	8	8	all1355 hypothetical protein	1	8	8	8	58.7	58.7	58.7	18.581	167	167	0	99.422	117520	160660	162350	178540	162900	153370	158170	133070	143680	148533	158816	152266	154183	146681	146637	156383	152069	154496	17.1804	17.277	17.2162	17.2246	17.2343	17.1623	17.1619	17.1862	17.2547	17.2144	17.2372	17.2354	0.973743	0.360112
all1359	all1359	8	8	8	all1359 tRNA (5-methylaminomethyl-2-thiouridylate)-methyltransferase	1	8	8	8	30.4	30.4	30.4	38.619	352	352	0	42.178	21518	28317	27916	31675	29503	26934	24371	21842	24632	27196.6	27991.9	26182	27353.8	26565.6	25751.6	24095.6	24960.4	26486.2	14.7311	14.7727	14.6763	14.7267	14.7395	14.6973	14.6524	14.6964	14.5565	14.6074	14.693	14.6189	0.979181	0.465
all1361	all1361	19	19	19	all1361 similar to cytochrome P450	1	19	19	19	39.1	39.1	39.1	59.085	517	517	0	274.41	110540	131080	142260	164970	154200	141400	139400	121700	129200	139711	129575	133424	142464	138847	135192	137825	139075	138926	17.0921	16.9834	17.0257	17.0337	17.1202	17.0831	17.0447	17.0827	17.0725	17.0855	17.084	17.0806	1.03451	0.279618
all1363	all1363	7	7	7	all1363 hypothetical protein	1	7	7	7	36.8	36.8	36.8	27.586	242	242	0	87.046	30632	35624	40409	42511	41355	41286	40190	36518	38786	38715.8	35215.1	37899	36711.5	37237.5	39473.5	39735.8	41731.7	41705.6	15.2406	15.1039	15.2099	15.1848	15.1639	15.1845	15.2686	15.2057	15.2782	15.3489	15.348	15.325	1.01457	0.711752
all1365	all1365	3	3	3	all1365 cytochrome CytM	1	3	3	3	24.2	24.2	24.2	13.423	124	124	0	3.7509	10173	12516	13887	14443	13774	13722	14630	12180	13324	12857.6	12372.3	13024.4	12472.6	12402.6	13119.6	14464.7	13919	14327	13.6503	13.5948	13.6689	13.638	13.6065	13.5984	13.6794	13.6281	13.8202	13.7648	13.8064	13.7972	0.993131	0.785132
all1367	all1367	3	3	3	all1367 hypothetical protein	1	3	3	3	16.8	16.8	16.8	20.831	184	184	0	8.2847	10224	13089	13115	14158	13003	13201	12499	11409	12414	12922.1	12938.7	12300.4	12226.5	11708.4	12621.5	12357.8	13037.9	13348.5	13.6576	13.6594	13.5864	13.6345	13.5777	13.5153	13.6236	13.5722	13.5931	13.6704	13.7044	13.656	0.957756	0.195171
all1368	all1368	5	5	5	all1368 amidotransferase	1	5	5	5	43.1	43.1	43.1	23.176	211	211	0	84.14	7540.9	8978.1	10407	9240.8	9568.1	8326.6	9518.2	8261.4	8683.1	9530.94	8875.04	9760.57	7980.13	8615.46	7961.05	9410.64	9440.89	9336.73	13.2184	13.1155	13.2527	13.1956	12.9622	13.0727	12.9587	12.9979	13.2001	13.2047	13.1887	13.1978	0.871952	0.0241589
all1371	all1371	9	9	9	all1371 polyphosphate glucokinase	1	9	9	9	49.8	49.8	49.8	25.918	239	239	0	80.472	70601	84471	95626	106250	101880	95737	102690	88943	93983	89232.5	83501.3	89686.2	91755	91736.4	91534	101530	101641	101058	16.4453	16.3495	16.4526	16.4158	16.4855	16.4852	16.482	16.4842	16.6315	16.6331	16.6248	16.6298	1.04859	0.17532
all1380	all1380	5	5	5	all1380 unknown protein	1	5	5	5	25.5	25.5	25.5	21.223	192	192	0	11.204	26282	35048	36835	43004	41725	40654	43066	36574	40730	33217.8	34645.7	34547	37137.2	37570.7	38869.2	42579.3	41795.7	43796	15.0197	15.0804	15.0763	15.0588	15.1806	15.1973	15.2463	15.2081	15.3779	15.3511	15.4185	15.3825	1.10903	0.00580924
all1389	all1389	2	1	1	all1389 two-component hybrid sensor and regulator	1	2	1	1	3	1.5	1.5	90.788	811	811	1	-2	0	0	0	0	0	0	0	0	0	0	0	0	0	0	0	0	0	0	#NUM!	#NUM!	#NUM!	#NUM!	#NUM!	#NUM!	#NUM!	#NUM!	#NUM!	#NUM!	#NUM!	#NUM!	#NUM!	#NUM!
all1395	all1395	7	7	7	all1395 unknown protein	1	7	7	7	45	45	45	15.842	140	140	0	32.9	31136	39766	45524	35813	36048	38098	37260	31036	32796	39352.8	39309.5	42696.3	30927.2	32458.9	36425.4	36838.9	35467	35264.7	15.2642	15.2626	15.3818	15.3029	14.9166	14.9863	15.1527	15.0185	15.1689	15.1142	15.1059	15.1297	0.821118	0.0354647
all1416	all1416	7	7	7	all1416 3-isopropylmalate dehydratase, small subunit	1	7	7	7	43.6	43.6	43.6	21.686	202	202	0	93.669	27062	34425	35575	31519	31176	33943	30889	24743	26944	34203.6	34029.8	33365.3	27219.1	28072	32452.8	30539.9	28275.6	28972.2	15.0619	15.0545	15.0261	15.0475	14.7323	14.7768	14.9861	14.8317	14.8984	14.7873	14.8224	14.836	0.861108	0.10745
all1417	all1417	24	24	24	all1417 3-isopropylmalate dehydratase, large chain	1	24	24	24	54.8	54.8	54.8	50.738	467	467	0	225.88	138070	170030	191390	192620	197910	175780	156440	137020	143350	174507	168078	179502	166342	178205	168063	154672	156583	154141	17.4129	17.3588	17.4536	17.4084	17.3438	17.4432	17.3586	17.3819	17.2389	17.2566	17.2339	17.2431	0.98175	0.556265
all1418	all1418	8	8	8	all1418 probable short-chain dehydrogenase	1	8	8	8	28.9	28.9	28.9	30.208	277	277	0	23.023	24575	29262	30257	34114	32304	30877	29100	27715	26463	31060.3	28926.1	28377.6	29460	29087.7	29521.5	28771.1	31671.9	28455	14.9228	14.8201	14.7925	14.8451	14.8465	14.8281	14.8495	14.8414	14.8123	14.9509	14.7964	14.8532	0.997401	0.933692
all1420	all1420	6	6	6	all1420 probable short chain dehydrogenase	1	6	6	6	21.1	21.1	21.1	28.727	256	256	0	16.086	24479	30123	32705	37030	38317	32106	29448	26310	25866	30939	29777.2	30673.5	31978.2	34502	30696.5	29115.2	30066.3	27813.1	14.9171	14.8619	14.9047	14.8946	14.9648	15.0744	14.9058	14.9817	14.8295	14.8759	14.7635	14.8229	1.06221	0.213471
all1424	all1424	1	1	1	all1424 unknown protein	1	1	1	1	7.3	7.3	7.3	14.455	124	124	0	2.6072	1886	2440.7	2663.2	2808.4	2263.3	2322.1	2819.7	2355	2967	2383.71	2412.68	2497.78	2425.27	2037.96	2220.16	2787.84	2691.23	3190.34	11.219	11.2364	11.2864	11.2473	11.2439	10.9929	11.1164	11.1178	11.4449	11.394	11.6395	11.4928	0.914134	0.210236
all1427	all1427	4	4	4	all1427 hypothetical protein	1	4	4	4	18.8	18.8	18.8	21.59	197	197	0	7.4206	15865	19358	22077	7362.2	6376.4	6707.2	25366	22379	23332	20051.8	19135.8	20705.7	6357.82	5741.54	6412.74	25079.3	25574.1	25088.3	14.2914	14.224	14.3377	14.2844	12.6343	12.4872	12.6467	12.5894	14.6142	14.6424	14.6147	14.6238	0.308862	3.7778e-05
all1430	all1430	4	4	4	all1430 heterocyst ferredoxin; FdxH	1	4	4	4	25.3	25.3	25.3	10.949	99	99	0	4.089	38030	49873	49889	44985	43323	44960	45102	38345	36115	48066.1	49300.5	46790.2	38848	39009.6	42986.2	44592.3	43819.6	38833.6	15.5527	15.5893	15.5139	15.552	15.2456	15.2515	15.3916	15.2962	15.4445	15.4193	15.245	15.3696	0.837545	0.0193388
all1431	all1431	2	2	2	all1431 HesB protein	1	2	2	2	17.9	17.9	17.9	13.065	123	123	0	28.298	12821	15224	17363	13820	13518	15250	14413	12505	12656	16204.5	15049.2	16284.5	11934.6	12172.1	14580.5	14250.1	14290.4	13608.7	13.9841	13.8774	13.9912	13.9509	13.5429	13.5713	13.8318	13.6486	13.7987	13.8028	13.7322	13.7779	0.810975	0.0657507
all1432	all1432	2	2	2	all1432 HesA protein	1	2	2	2	7.1	7.1	7.1	27.676	252	252	0	3.5864	4113.7	5471.4	5822.9	6642.9	5279.3	5683.1	4629.9	4222.2	4286.9	5199.3	5408.59	5461.21	5736.65	4753.67	5433.6	4577.58	4825.01	4609.6	12.3441	12.401	12.415	12.3867	12.486	12.2148	12.4077	12.3695	12.1604	12.2363	12.1704	12.189	0.988141	0.853512
all1433	all1433	4	4	4	all1433 nitrogen fixation protein NifW	1	4	4	4	46.7	46.7	46.7	12.262	105	105	0	14.368	10568	14952	14991	11936	13127	14636	12978	10841	12306	13356.9	14780.4	14059.8	10307.6	11820	13993.5	12831.3	12388.8	13232.3	13.7053	13.8514	13.7793	13.7787	13.3314	13.5289	13.7725	13.5443	13.6474	13.5967	13.6918	13.6453	0.850049	0.200332
all1435	all1435	7	7	7	all1435 hypothetical protein	1	7	7	7	46.8	46.8	46.8	17.707	158	158	0	52.35	94622	113330	129650	129900	172800	103630	123650	93566	101910	119593	112029	121597	112179	155595	99080.5	122253	106925	109581	16.8678	16.7735	16.8917	16.8443	16.7754	17.2474	16.5963	16.8731	16.8995	16.7062	16.7416	16.7825	1.02011	0.896956
all1436	all1436	6	6	5	all1436 nitrogen fixation protein NifX	1	6	6	5	33.6	33.6	27.7	15.044	137	137	0	15.328	19739	25460	25418	27922	21955	23718	21983	18853	18899	24948.1	25167.7	23839.2	24112.8	19769.1	22676.7	21734.6	21544.7	20321.6	14.6066	14.6193	14.541	14.589	14.5575	14.271	14.4689	14.4325	14.4077	14.395	14.3107	14.3712	0.897182	0.199676
all1437	all1437	3	3	3	all1437 nitrogenase olybdenum-iron protein NifN	1	3	3	3	6.5	6.5	6.5	48.332	444	444	0	5.3395	12401	14429	16143	15397	14411	14178	13779	11574	12092	15673.6	14263.4	15140.3	13296.5	12976.2	13555.6	13623.3	13226.4	13002.2	13.9361	13.8	13.8861	13.8741	13.6988	13.6636	13.7266	13.6963	13.7338	13.6911	13.6665	13.6971	0.884081	0.0304
all1438	all1438	7	7	7	all1438 nitrogen Fe/Mo cofactor biosynthesis E	1	7	7	7	12.5	12.5	12.5	52.804	480	480	0	19.187	20255	24530	27744	29471	24349	23774	25996	23001	24010	25600.3	24248.4	26020.7	25450.5	21924.7	22730.3	25702.2	26284.9	25817.4	14.6439	14.5656	14.6674	14.6256	14.6354	14.4203	14.4723	14.5093	14.6496	14.6819	14.6561	14.6625	0.922563	0.207928
all1440	all1440	26	26	26	all1440 nitrogenase molybdenum-iron protein beta chain	1	26	26	26	43.4	43.4	43.4	57.545	512	512	0	323.31	258770	319810	344030	310880	269600	256640	289950	254610	261520	327059	316139	322661	268469	242757	245373	286673	290961	281206	18.3192	18.2702	18.2997	18.2963	18.0344	17.8892	17.9046	17.9427	18.129	18.1505	18.1013	18.1269	0.782614	0.0109843
all1454N;all1454C	all1454N;all1454C	31;31	31;31	31;31	all1454N nitrogenase molybdenum-iron protein alpha chain, Nend fragment (nifD5);all1454C nitrogenase molybdenum-iron protein alpha chain, Cend fragment (nifD3)	2	31	31	31	57.5	57.5	57.5	55.888	497	497;497	0	303.6	328410	391720	449220	383320	363570	332790	395850	351070	362780	415077	387223	421317	331026	327371	318180	391377	401193	390089	18.663	18.5628	18.6845	18.6368	18.3366	18.3206	18.2795	18.3122	18.5782	18.6139	18.5734	18.5885	0.798532	0.00550427
all1455	all1455	20	20	12	all1455 nitrogenase iron protein NifH	1	20	20	12	66.8	66.8	32.9	32.31	295	295	0	323.31	451040	545430	607820	601400	704690	444360	545630	467120	501860	570069	539169	570065	519355	634528	424852	539464	533811	539638	19.1208	19.0404	19.1208	19.094	18.9864	19.2753	18.6966	18.9861	19.0412	19.026	19.0416	19.0363	0.927951	0.586188
all1456	all1456	15	15	15	all1456 nitrogen fixation protein NifU	1	15	15	15	64.7	64.7	64.7	32.132	300	300	0	93.565	65073	82124	90178	84902	77075	75723	65962	56018	60994	82245.7	81181.3	84576.6	73319.3	69401.1	72398.6	65216.6	64015.8	65585.4	16.3277	16.3089	16.368	16.3348	16.1619	16.0827	16.1437	16.1294	15.993	15.9661	16.0011	15.9867	0.867292	0.00315269
all1457	all1457	16	16	15	all1457 nitrogenase cofactor synthesis protein NifS	1	16	16	15	42.8	42.8	40.8	43.714	400	400	0	105.19	81956	104040	116060	106640	94251	94981	71168	60937	66843	103584	102846	108851	92091.8	84867	90811.2	70363.8	69637	71874.7	16.6604	16.6501	16.732	16.6809	16.4908	16.3729	16.4706	16.4448	16.1025	16.0876	16.1332	16.1078	0.849042	0.00814824
all1472	all1472	3	3	3	all1472 unknown protein	1	3	3	3	12.8	12.8	12.8	39.114	351	351	0	40.441	1248.7	1463.1	1832.6	1941.7	2038	1646.2	1510.9	1547.6	1685.9	1578.23	1446.3	1718.77	1676.81	1835.09	1573.93	1493.83	1768.55	1812.81	10.6241	10.4982	10.7472	10.6231	10.7115	10.8416	10.6202	10.7244	10.5448	10.7884	10.824	10.7191	1.07273	0.353427
all1473	all1473	2	2	2	all1473 unknown protein	1	2	2	2	8	8	8	20.471	175	175	0.0009715	1.9608	9067.8	10069	12652	13445	13618	11845	12095	10872	10743	11460.8	9953.41	11866.1	11610.8	12262.1	11325	11958.3	12424.2	11551.7	13.4844	13.281	13.5346	13.4333	13.5032	13.5819	13.4672	13.5174	13.5457	13.6009	13.4958	13.5475	1.06004	0.399714
all1474	all1474	5	5	5	all1474 hypothetical protein	1	5	5	5	18.4	18.4	18.4	37.437	337	337	0	26.149	9806.6	10538	11583	14383	12081	12811	11857	10816	11091	12394.6	10417	10863.5	12420.8	10878.2	12248.6	11723	12360.2	11925.9	13.5974	13.3467	13.4072	13.4504	13.6005	13.4091	13.5803	13.53	13.5171	13.5934	13.5418	13.5508	1.05669	0.459788
all1475	all1475	10	10	10	all1475 hypothetical protein	1	10	10	10	30.5	30.5	30.5	34.573	308	308	0	74.755	40331	47831	54469	66568	60670	57013	57704	47416	49352	50974.3	47281.9	51085.7	57486.5	54629.4	54510	57051.9	54185.6	53067	15.6375	15.529	15.6406	15.6024	15.8109	15.7374	15.7342	15.7609	15.8	15.7256	15.6955	15.7404	1.11611	0.0288373
all1476	all1476	5	5	5	all1476 unknown protein	1	5	5	5	32.5	32.5	32.5	17.984	151	151	0	17.991	13830	16318	18281	21537	20584	19737	18536	17080	17120	17479.7	16130.7	17145.5	18598.8	18534.6	18870.5	18326.5	19518.5	18408.7	14.0934	13.9775	14.0655	14.0455	14.1829	14.1779	14.2038	14.1882	14.1616	14.2526	14.1681	14.1941	1.10401	0.0488389
all1477	all1477	16	16	16	all1477 unknown protein	1	16	16	16	39.4	39.4	39.4	48.49	434	434	0	53.993	36898	46678	51054	59839	57960	54771	54237	46130	49206	46635.3	46142.2	47882.8	51675.5	52189.2	52366.5	53624.1	52716	52910	15.5091	15.4938	15.5472	15.5167	15.6572	15.6715	15.6764	15.6683	15.7106	15.686	15.6913	15.6959	1.11082	0.00565907
all1478	all1478	3	3	3	all1478 hypothetical protein	1	3	3	3	16.7	16.7	16.7	27.844	252	252	0	7.9457	3826.3	4347.7	4517	5676.5	4948.9	5295.2	4465.5	4440.4	4319.9	4836.06	4297.79	4236.43	4902.09	4456.17	5062.73	4415.04	5074.36	4645.08	12.2396	12.0694	12.0486	12.1192	12.2592	12.1216	12.3057	12.2288	12.1082	12.309	12.1815	12.1996	1.07894	0.25255
all1479	all1479	11	11	11	all1479 unknown protein	1	11	11	11	15.4	15.4	15.4	91.022	788	788	0	42.437	20073	26090	27015	32243	30718	29704	25853	24568	25848	25370.2	25790.5	25337	27844.3	27659.6	28399.9	25560.8	28075.6	27793.7	14.6308	14.6546	14.629	14.6381	14.7651	14.7555	14.7936	14.7714	14.6416	14.777	14.7625	14.727	1.09678	0.00109559
all1480	all1480	1	1	1	all1480 unknown protein	1	1	1	1	7.7	7.7	7.7	13.438	117	117	0	2.4211	467.58	722.87	862.41	860.95	558.67	819.48	731.35	756.09	638.15	590.974	714.572	808.842	743.496	503.046	783.504	723.085	864.038	686.187	9.20695	9.48094	9.65971	9.4492	9.53818	8.97455	9.6138	9.37551	9.49802	9.75495	9.42246	9.55848	0.950203	0.77721
all1517	all1517	18	18	18	all1517 nitrogen fixation protein NifB	1	18	18	18	45.3	45.3	45.3	52.876	475	475	0	118.26	67600	86526	91261	105390	94152	89684	74994	65149	67226	85439.6	85532.7	85592.3	91012.3	84777.8	85746.7	74146.5	74450.4	72286.5	16.3826	16.3842	16.3852	16.384	16.4738	16.3714	16.3878	16.411	16.1781	16.184	16.1414	16.1678	1.01888	0.484812
all1522	all1522	5	5	5	all1522 3-methyl-2-oxobutanoate hydroxymethyltransferase	1	5	5	5	19.5	19.5	19.5	27.896	257	257	0	29.945	15344	19180	21166	23786	23541	20357	17381	15676	15635	19393.3	18959.8	19851.3	20541	21197.2	19463.3	17184.6	17914.1	16811.9	14.2433	14.2107	14.2769	14.2436	14.3262	14.3716	14.2485	14.3154	14.0688	14.1288	14.0372	14.0783	1.05103	0.1746
all1523	all1523	7	7	7	all1523 unknown protein	1	7	7	7	19.4	19.4	19.4	41.303	386	386	0	21.766	5764.4	7214.2	7743.5	35701	30785	30679	10629	9854.2	9621.9	7285.62	7131.38	7262.51	30830.5	27719.9	29332.1	10508.9	11261.1	10346.2	12.8308	12.8	12.8263	12.819	14.9121	14.7586	14.8402	14.837	13.3593	13.4591	13.3368	13.3851	4.05008	0.000281186
all1541	all1541	10	10	10	all1541 peroxiredoxin 2 family protein/glutaredoxin	1	10	10	10	48.2	48.2	48.2	27.481	251	251	0	171.75	91384	110380	123400	141740	139480	125220	119270	103050	110740	115500	109113	115735	122403	125593	119723	117922	117763	119076	16.8175	16.7355	16.8205	16.7912	16.9013	16.9384	16.8693	16.903	16.8475	16.8455	16.8615	16.8515	1.08061	0.0357541
all1542	all1542	8	8	8	all1542 unknown protein	1	8	8	8	57.7	57.7	57.7	13.611	123	123	0	85.522	137400	175620	187360	165290	174090	188990	208730	172830	191420	173660	173604	175722	142740	156757	180693	206371	197505	205829	17.4059	17.4054	17.4229	17.4114	17.123	17.2582	17.4632	17.2815	17.6549	17.5915	17.6511	17.6325	0.913854	0.319094
all1547	all1547	4	4	4	all1547 ABC transporter, ATP-binding protein	1	4	4	4	18.8	18.8	18.8	24.579	224	224	0	16.151	4861.5	6454.7	6604.8	8127.8	7241.5	7461.8	8074.9	7234.7	8346	6144.45	6380.6	6194.54	7018.97	6520.5	7134.22	7983.65	8267.61	8974.25	12.5851	12.6395	12.5968	12.6071	12.777	12.6708	12.8005	12.7495	12.9628	13.0133	13.1316	13.0359	1.1037	0.0544171
all1549	all1549	11	11	11	all1549 (p)ppGpp 3-pyrophosphohydrolase	1	11	11	11	14.4	14.4	14.4	85.226	751	751	0	17.177	33675	41193	43686	45496	39739	39037	30201	25990	27731	42561.8	40720.1	40972.5	39289.3	35782.4	37323.2	29859.7	29700.6	29818.5	15.3773	15.3135	15.3224	15.3377	15.2618	15.127	15.1878	15.1922	14.8659	14.8582	14.8639	14.8627	0.904067	0.0454569
all1553	all1553	10	10	9	all1553 NADH dehydrogenase	1	10	10	9	23.9	23.9	21.9	48.491	439	439	0	27.114	22895	27708	29674	32813	30761	28261	32082	28185	29255	28937	27389.9	27830.8	28336.5	27698.3	27020.3	31719.5	32209	31457.2	14.8206	14.7414	14.7644	14.7755	14.7904	14.7575	14.7218	14.7565	14.9531	14.9752	14.9411	14.9565	0.986976	0.572951
all1557	all1557	2	2	2	all1557 unknown protein	1	2	2	2	9.8	9.8	9.8	33.04	286	286	0	6.8084	278.76	331.01	309.72	288.51	301.91	367.02	281.86	249.97	270.45	352.325	327.21	290.482	249.15	271.851	350.907	278.675	285.659	290.808	8.46076	8.35407	8.1823	8.33238	7.96087	8.08667	8.45495	8.1675	8.12244	8.15815	8.18392	8.15484	0.892001	0.399063
all1573	all1573	1	1	1	all1573 unknown protein	1	1	1	1	6.2	6.2	6.2	22.835	194	194	0.00095939	1.7288	3237.6	3228.3	3479	3700.5	3212.6	3550.9	4467.4	3848.9	3619.3	4092	3191.24	3262.9	3195.66	2892.74	3395.01	4416.92	4398.41	3891.75	11.9986	11.6399	11.6719	11.7701	11.6419	11.4982	11.7292	11.6231	12.1088	12.1028	11.9262	12.0459	0.903103	0.344054
all1587	all1587	13	12	12	all1587 hypothetical protein	1	13	12	12	22.4	21.5	21.5	76.184	684	684	0	80.117	17226	22850	23759	28706	27504	25092	30099	27243	28659	21771.9	22587.7	22283.2	24789.8	24765.6	23990.4	29758.9	31132.5	30816.3	14.4102	14.4632	14.4437	14.439	14.5975	14.596	14.5502	14.5812	14.861	14.9261	14.9114	14.8995	1.10358	0.00292133
all1588	all1588	3	3	3	all1588 33kD chaperonin, heat shock protein HSP33	1	3	3	3	10.6	10.6	10.6	31.461	301	301	0	10.075	10866	13988	14463	18651	17140	16230	16060	13212	14047	13733.5	13827.4	13564.6	16106.6	15433.5	15517.5	15878.5	15098.3	15104.4	13.7454	13.7552	13.7276	13.7427	13.9754	13.9138	13.9216	13.9369	13.9548	13.8821	13.8827	13.9065	1.14407	0.00414982
all1590	all1590	5	5	5	all1590 hypothetical protein	1	5	5	5	57.4	57.4	57.4	15.396	141	141	0	115.59	8517.6	10481	11656	11581	11868	12133	10708	9375.4	10262	10765.4	10360.7	10932	10001.1	10686.4	11600.3	10587	10713.9	11034.5	13.3941	13.3388	13.4163	13.3831	13.2879	13.3835	13.5019	13.3911	13.37	13.3872	13.4297	13.3956	1.00556	0.912433
all1591	all1591	13	13	13	all1591 histidinol dehydrogenase; HisD	1	13	13	13	32.6	32.6	32.6	46.738	433	433	0	52.375	32185	39284	43558	50490	47520	44941	39666	34664	34703	40678.6	38833	40852.4	43602	42788.7	42968	39217.7	39613	37315.3	15.312	15.245	15.3181	15.2917	15.4121	15.3849	15.391	15.396	15.2592	15.2737	15.1875	15.2401	1.07498	0.0352803
all1597	all1597	6	6	6	all1597 omega-3 fatty acid desaturase	1	6	6	6	24.2	24.2	24.2	41.962	359	359	0	16.531	11557	14565	16183	30762	29708	27168	18677	17089	17321	14606.9	14397.8	15177.8	26565.3	26750.1	25975.3	18465.9	19528.8	18624.9	13.8344	13.8136	13.8897	13.8459	14.6973	14.7073	14.6649	14.6898	14.1726	14.2533	14.1849	14.2036	1.79493	4.37369e-05
all1598	all1598	5	5	5	all1598 phosphatidylcholine desaturase; DesA	1	5	5	5	16.9	16.9	16.9	41.282	350	350	0	22.945	12353	14217	16187	30376	30736	26316	17963	14795	16655	15612.9	14053.8	15181.5	26232	27675.8	25160.7	17760	16907.3	17908.7	13.9305	13.7787	13.89	13.8664	14.679	14.7563	14.6189	14.6848	14.1163	14.0454	14.1284	14.0967	1.76341	0.000190039
all1601	all1601	12	12	12	all1601 hypothetical protein	1	12	12	12	35.8	35.8	35.8	44.772	397	397	0	79.549	48887	59273	63895	61729	59503	54996	49721	44143	46567	61788.2	58592.6	59926.2	53307.7	53578.6	52581.6	49159.1	50445.3	50072.4	15.915	15.8384	15.8709	15.8748	15.7021	15.7094	15.6823	15.6979	15.5852	15.6224	15.6117	15.6064	0.884606	0.00874522
all1606	all1606	6	6	6	all1606 hypothetical protein	1	6	6	6	16.2	16.2	16.2	48.579	431	431	0	40.569	23268	28368	30037	35916	32359	30311	31082	27591	30264	29408.4	28042.3	28171.3	31016.2	29137.2	28980.3	30730.8	31530.2	32542.1	14.8439	14.7753	14.7819	14.8004	14.9207	14.8306	14.8228	14.858	14.9074	14.9444	14.99	14.9473	1.04076	0.21503
all1625;all0886	all1625	27;1	27;1	21;0	all1625 serine/threonine kinase with two-component sensor domain	2	27	27	21	17	17	13.9	201.06	1787	1787;1850	0	80.664	55870	66540	73015	156100	141220	132460	81727	71899	75285	70614	65776.2	68479.7	134804	127160	126645	80803.4	82164.1	80952.1	16.1077	16.0053	16.0634	16.0588	17.0405	16.9563	16.9504	16.9824	16.3021	16.3262	16.3048	16.311	1.89688	2.42948e-05
all1636	all1636	13	13	11	all1636 regulatory protein	1	13	13	11	20.8	20.8	16.2	152.32	1381	1381	0	25.06	18564	22583	23485	25652	25738	23145	22475	19394	21561	23463	22323.8	22026.2	22152.5	23175.4	22128.9	22221	22162.9	23184	14.5181	14.4463	14.4269	14.4638	14.4352	14.5003	14.4336	14.4564	14.4396	14.4359	14.5008	14.4588	0.994884	0.845059
all1670	all1670	5	5	5	all1670 transcriptional regulator	1	5	5	5	42.6	42.6	42.6	12.871	115	115	0	127.56	24915	30606	34457	31731	46192	31596	31800	27985	28754	31490	30254.7	32316.7	27402.1	41592.9	30208.9	31440.6	31980.5	30918.5	14.9426	14.8849	14.98	14.9358	14.742	15.3441	14.8827	14.9896	14.9403	14.9649	14.9162	14.9405	1.03796	0.796526
all1673	all1673	2	2	2	all1673 similar to heme binding protein CemA	1	2	2	2	4.1	4.1	4.1	53.641	467	467	0.00096308	1.8069	3172.8	3443	4117.9	4852.4	4113.9	3948.8	4272	3980.3	4426.4	4010.1	3403.48	3862.12	4190.42	3704.3	3775.44	4223.72	4548.57	4759.6	11.9694	11.7328	11.9152	11.8725	12.0329	11.855	11.8824	11.9234	12.0443	12.1512	12.2166	12.1374	1.03596	0.604965
all1678	all1678	7	7	7	all1678 sodium/solute symporter	1	7	7	7	14.3	14.3	14.3	53.784	497	497	0	29.783	24244	29302	31769	35254	28442	28398	27569	25184	25944	30642	28965.6	29795.7	30444.5	25610.2	27151.3	27257.5	28779.5	27897	14.9032	14.8221	14.8628	14.8627	14.8939	14.6444	14.7287	14.7557	14.7344	14.8128	14.7678	14.7716	0.92851	0.278889
all1681	all1681	11	11	11	all1681 aspartate carbamoyltransferase	1	11	11	11	36	36	36	36.621	333	333	0	51.07	39965	49417	54862	61562	56317	53171	52881	45164	47609	50511.7	48849.7	51454.3	53163.5	50709.8	50836.7	52283.4	51612.1	51192.8	15.6243	15.5761	15.651	15.6171	15.6981	15.63	15.6336	15.6539	15.6741	15.6554	15.6437	15.6577	1.02582	0.303473
all1682	all1682	2	2	2	all1682 probable Mg2+ transport protein	1	2	2	2	6.9	6.9	6.9	51.209	465	465	0	4.7834	1418	1889.2	1856.5	1751.3	1243.2	1284.5	1399.6	1272.2	1327.7	1792.21	1867.51	1741.18	1512.38	1119.42	1228.11	1383.78	1453.83	1427.64	10.8075	10.8669	10.7659	10.8134	10.5626	10.1285	10.2622	10.3178	10.4344	10.5056	10.4794	10.4732	0.709248	0.0546343
all1683	all1683	19	19	19	all1683 phosphoserine aminotransferase	1	19	19	19	50.8	50.8	50.8	43.141	392	392	0	257.37	142840	174040	194730	201400	197470	185500	165860	143680	152400	180535	172042	182634	173924	177809	177356	163986	164193	163872	17.4619	17.3924	17.4786	17.4443	17.4081	17.44	17.4363	17.4281	17.3232	17.325	17.3222	17.3235	0.988842	0.612867
all1686	all1686	9	9	9	all1686 putative purple acid phosphatase precursor	1	9	9	9	32.7	32.7	32.7	34.448	303	303	0	56.933	35435	43888	48261	58079	53567	52495	61699	52582	58419	44786.3	43384.2	45263.3	50155.6	48233.6	50190.4	61001.8	60089.2	62816.5	15.4508	15.4049	15.4661	15.4406	15.6141	15.5578	15.6151	15.5957	15.8966	15.8748	15.9389	15.9034	1.1135	0.00421003
all1688	all1688	11	11	11	all1688 two-component sensor histidine kinase	1	11	11	11	16	16	16	76.83	676	676	0	46.402	28654	40425	41196	42280	40299	37982	30711	27582	28173	36215.8	39960.9	38637.1	36512	36286.7	36314.5	30363.9	31519.9	30293.7	15.1443	15.2863	15.2377	15.2228	15.1561	15.1472	15.1483	15.1505	14.8901	14.944	14.8867	14.9069	0.951134	0.224435
all1691	all1691	5	5	5	all1691 cell wall-binding protein Fur	1	5	5	5	39.1	39.1	39.1	17.421	151	151	0	103.38	35205	40039	47846	56275	54439	49770	42771	36779	37760	44495.6	39579.4	44874.1	48597.7	49018.8	47585	42287.7	42030	40602.4	15.4414	15.2725	15.4536	15.3891	15.5686	15.581	15.5382	15.5626	15.3679	15.3591	15.3093	15.3455	1.12778	0.0910604
all1692	all1692	13	12	11	all1692 RNA polymerase sigma-subunit; SigC	1	13	12	11	35.6	33.7	32	47.374	416	416	0	20.8	19270	23000	25386	55793	54384	49224	29646	24877	26919	24355.3	22736	23809.2	48181.5	48969.3	47063	29311	28428.7	28945.3	14.572	14.4727	14.5392	14.528	15.5562	15.5796	15.5223	15.5527	14.8392	14.7951	14.821	14.8184	2.03459	5.02613e-05
all1693	all1693	5	5	5	all1693 glycerol-3-phosphate dehydrogenase	1	5	5	5	23.8	23.8	23.8	32.556	307	307	0	31.186	8833.7	10429	12344	9692.5	10936	11094	11478	9767.2	11194	11164.9	10309.3	11577.3	8370.21	9847.16	10607	11348.3	11161.7	12036.6	13.4467	13.3317	13.499	13.4258	13.031	13.2655	13.3727	13.2231	13.4702	13.4463	13.5551	13.4905	0.868927	0.171869
all1694	all1694	7	7	7	all1694 lipoic acid synthetase	1	7	7	7	25.8	25.8	25.8	33.051	291	291	0	15.612	15951	20860	22432	23847	22517	20614	20019	18189	19183	20160.5	20620.5	21038.6	20593.7	20275.1	19709	19792.8	20785.9	20627	14.2992	14.3318	14.3608	14.3306	14.3299	14.3074	14.2666	14.3013	14.2727	14.3433	14.3322	14.3161	0.979899	0.31774
all1699	all1699	14	14	13	all1699 hypothetical protein	1	14	14	13	46.8	46.8	44	31.221	293	293	0	176.33	81148	102070	113200	123020	124830	115170	114230	99676	105320	102563	100898	106169	106237	112401	110114	112939	113907	113248	16.6461	16.6225	16.696	16.6549	16.6969	16.7783	16.7486	16.7413	16.7852	16.7975	16.7891	16.7906	1.06171	0.0553571
all1701	all1701	9	9	9	all1701 hypothetical protein	1	9	9	9	24.4	24.4	24.4	42.639	389	389	0	58.238	27667	35591	37473	41345	40785	37570	38050	31738	35200	34968.3	35182.4	35145.4	35704.6	36724.3	35920.6	37620	36269.3	37849.7	15.0938	15.1026	15.101	15.0991	15.1238	15.1644	15.1325	15.1403	15.1992	15.1465	15.208	15.1846	1.02893	0.0732629
all1702	all1702	5	5	5	all1702 anti-sigma B factor	1	5	5	5	44.4	44.4	44.4	16.458	142	142	0	22.986	8379.6	9112	11252	13736	12835	12178	12112	11542	11829	10591	9007.4	10553.1	11862.1	11557.1	11643.4	11975.1	13189.9	12719.4	13.3705	13.1369	13.3654	13.2909	13.5341	13.4965	13.5072	13.5126	13.5478	13.6871	13.6347	13.6232	1.16607	0.0996128
all1703	all1703	5	5	5	all1703 two-component response regulator	1	5	5	5	10.4	10.4	10.4	62.863	557	557	0	9.2569	8940.7	10648	11838	14213	13741	13225	13533	11764	13624	11300.1	10525.8	11102.7	12274	12372.9	12644.4	13380.1	13443.6	14649.6	13.4641	13.3616	13.4386	13.4214	13.5833	13.5949	13.6262	13.6015	13.7078	13.7146	13.8386	13.7537	1.13291	0.0166708
all1704	all1704	11	11	9	all1704 two-component response regulator	1	11	11	9	49	49	42.7	26.18	239	239	0	107.37	51792	62723	67119	69628	75392	66392	64240	55279	55327	65459.9	62003	62949.9	60129.1	67885.6	63477.3	63514	63171.2	59491.8	15.9983	15.92	15.9419	15.9534	15.8758	16.0508	15.954	15.9602	15.9548	15.947	15.8604	15.9207	1.00469	0.911708
all1716	all1716	4	4	4	all1716 two-component hybrid sensor and regulator	1	4	4	4	4.7	4.7	4.7	149.46	1333	1333	0	15.233	2263.1	2508.1	2537.6	2879.4	2299.2	2205.2	2942.7	2513.4	2166.3	2860.33	2479.31	2379.98	2486.58	2070.28	2108.39	2909.45	2872.24	2329.37	11.482	11.2757	11.2167	11.3248	11.2799	11.0156	11.0419	11.1125	11.5065	11.488	11.1857	11.3934	0.863153	0.142177
all1717	all1717	20	20	20	all1717 DNA ligase	1	20	20	20	34.6	34.6	34.6	75.791	677	677	0	78.83	51974	65911	72124	89273	85488	81132	75818	67478	68929	65689.9	65154.4	67644	77094	76976.4	77570.2	74961.2	77111.9	74117.7	16.0034	15.9916	16.0457	16.0135	16.2343	16.2321	16.2432	16.2366	16.1939	16.2347	16.1775	16.202	1.16717	0.00404738
all1723	all1723	11	11	11	all1723 probable aldolase	1	11	11	11	43.1	43.1	43.1	28.167	253	253	0	104.72	58330	72522	79108	85265	80418	78380	62436	53874	55577	73723.2	71689.5	74194.2	73632.8	72411.2	74939	61730.4	61565.7	59760.6	16.1698	16.1295	16.179	16.1594	16.1681	16.1439	16.1934	16.1685	15.9137	15.9098	15.8669	15.8968	1.00628	0.687708
all1724	all1724	4	4	4	all1724 unknown protein	1	4	4	4	10.1	10.1	10.1	51.998	467	467	0	10.276	7319	8803.1	8961.5	13876	12779	11204	13229	12519	13065	9250.48	8702.04	8404.86	11983	11506.7	10712.1	13079.5	14306.4	14048.5	13.1753	13.0871	13.037	13.0998	13.5487	13.4902	13.387	13.4753	13.675	13.8044	13.7781	13.7525	1.29725	0.00410117
all1730	all1730	13	13	13	all1730 similar to HetF protein	1	13	13	13	28.4	28.4	28.4	58.402	525	525	0	57.579	39552	49515	53323	60587	53704	51527	47503	43916	46107	49989.7	48946.6	50010.9	52321.5	48357	49264.9	46966.2	50185.9	49577.7	15.6093	15.5789	15.61	15.5994	15.6751	15.5614	15.5883	15.6083	15.5193	15.615	15.5974	15.5772	1.00617	0.824335
all1731	all1731	21	21	20	all1731 hypothetical protein	1	21	21	20	32.6	32.6	31.8	83.712	758	758	0	130.35	74508	94391	100240	113330	99057	99992	101490	88969	94196	94170.6	93307.4	94013.6	97869.1	89194.5	95602.2	100343	101671	101287	16.523	16.5097	16.5206	16.5178	16.5786	16.4447	16.5448	16.5227	16.6146	16.6336	16.6281	16.6254	1.00341	0.914297
all1732	all1732	7	7	7	all1732 hypothetical protein	1	7	7	7	61	61	61	13.473	118	118	0	218.18	62715	74756	85296	84887	94966	80615	80191	69292	77992	79265.4	73897.8	79997.9	73306.4	85510.8	77075.9	79284.8	79184.9	83862.9	16.2744	16.1732	16.2877	16.2451	16.1617	16.3838	16.234	16.2598	16.2748	16.2729	16.3557	16.3011	1.01025	0.856079
all1736	all1736	12	12	12	all1736 two-component response regulator	1	12	12	12	56.3	56.3	56.3	25.89	231	231	0	127.83	85268	105300	117820	120330	120980	114460	109850	93804	100420	107770	104091	110502	103914	108935	109435	108609	107197	107979	16.7176	16.6675	16.7537	16.7129	16.665	16.7331	16.7397	16.7126	16.7288	16.7099	16.7204	16.7197	0.999782	0.993174
all1737	all1737	2	2	2	all1737 probable glycosyl transferase	1	2	2	2	10.2	10.2	10.2	36.073	322	322	0	6.6655	2574.6	3087.1	3854.2	3919.8	3483.5	3686.4	3381.7	2870.9	3137.2	3254.03	3051.66	3614.8	3385.05	3136.67	3524.56	3343.48	3280.78	3373.36	11.668	11.5754	11.8197	11.6877	11.725	11.615	11.7832	11.7077	11.7071	11.6798	11.72	11.7023	1.01399	0.829742
all1738	all1738	26	25	25	all1738 carboxyl-terminal protease	1	26	25	25	56.2	54.6	54.6	48.615	445	445	0	291.75	66244	79598	91526	280590	259350	251430	251440	216490	226630	83725.7	78684.3	85840.9	242311	233528	240392	248599	247399	243690	16.3534	16.2638	16.3894	16.3355	17.8865	17.8332	17.875	17.8649	17.9235	17.9165	17.8947	17.9115	2.88667	8.80197e-05
all1741	all1741	7	7	7	all1741 probable proteinase	1	7	7	7	7.9	7.9	7.9	96.751	865	865	0	16.897	16508	17703	20785	21270	19581	19119	16809	14655	17674	20864.4	17499.8	19493.9	18368.3	17631.4	18279.6	16619	16747.3	19004.4	14.3488	14.095	14.2507	14.2315	14.1649	14.1059	14.158	14.1429	14.0205	14.0316	14.214	14.0887	0.940434	0.353133
all1743	all1743	19	19	19	all1743 protochlorophyllide oxido-reductase; Por	1	19	19	19	66.6	66.6	66.6	36.618	329	329	0	323.31	183590	253230	243660	225870	212660	204770	189350	160310	173830	232039	250323	228525	195056	191487	195780	187210	183198	186915	17.824	17.9334	17.802	17.8531	17.5735	17.5469	17.5789	17.5664	17.5143	17.483	17.512	17.5031	0.819766	0.01528
all1745	all1745	8	8	8	all1745 glutathione transferase	1	8	8	8	45.2	45.2	45.2	24.724	219	219	0	80.519	27200	29591	34760	37899	34765	32823	31907	30034	29148	34378.1	29251.3	32600.9	32728.7	31303.6	31382	31546.4	34322	31342.1	15.0692	14.8362	14.9926	14.966	14.9983	14.934	14.9377	14.9567	14.9452	15.0668	14.9358	14.9826	0.993534	0.906365
all1748	all1748	5	5	5	all1748 putative lipoprotein	1	5	5	5	16.3	16.3	16.3	36.466	326	326	0	14.382	13186	15815	17729	23266	22070	19797	20531	18082	20304	16665.8	15633.5	16627.8	20092	19872.6	18927.9	20299	20663.6	21832.4	14.0246	13.9323	14.0213	13.9928	14.2943	14.2785	14.2082	14.2604	14.3091	14.3348	14.4142	14.3527	1.2038	0.00280273
all1750	all1750	8	8	8	all1750 similar to WD-repeat containing protein	1	8	8	8	26.6	26.6	26.6	38.434	353	353	0	125.34	54320	65433	74016	82980	75781	74774	67545	59803	65054	68655	64681.9	69418.5	71659.5	68235.9	71491.3	66781.7	68341.1	69951	16.0671	15.9811	16.083	16.0437	16.1289	16.0582	16.1255	16.1042	16.0272	16.0605	16.0941	16.0606	1.04281	0.203855
all1751	all1751	16	16	16	all1751 hypothetical protein	1	16	16	16	50.2	50.2	50.2	36.432	323	323	0	112.5	141530	175720	193390	213840	207250	184230	170350	149220	158580	178880	173703	181378	184667	186615	176142	168425	170524	170517	17.4486	17.4063	17.4686	17.4412	17.4946	17.5097	17.4264	17.4769	17.3617	17.3796	17.3796	17.3736	1.02506	0.326829
all1754	all1754	2	2	2	all1754 hypothetical protein	1	2	2	2	11.7	11.7	11.7	21.826	196	196	0	20.658	4772.2	6133.5	6783.9	6325	6028	5967.8	6131.5	4866.9	5157.5	6031.58	6063.09	6362.52	5462.12	5427.83	5705.8	6062.21	5561.75	5545.74	12.5583	12.5658	12.6354	12.5865	12.4152	12.4062	12.4782	12.4332	12.5656	12.4413	12.4372	12.4814	0.899187	0.0102493
all1755	all1755	1	1	1	all1755 unknown protein	1	1	1	1	8.3	8.3	8.3	14.39	132	132	0	3.2043	804.05	1243.3	1371.3	1750.3	2275.3	1925.7	2090.7	1962.7	2241.9	1016.24	1229.03	1286.12	1511.52	2048.76	1841.16	2067.07	2242.92	2410.66	9.98902	10.2633	10.3288	10.1937	10.5618	11.0005	10.8464	10.8029	11.0134	11.1312	11.2352	11.1266	1.52541	0.0227555
all1756	all1756	9	9	9	all1756 hypothetical protein	1	9	9	9	45.8	45.8	45.8	30.794	273	273	0	73.894	22549	25536	28800	28025	27968	28611	26523	23567	26218	28499.7	25242.9	27011.1	24201.7	25183.4	27354.9	26223.3	26931.7	28191.6	14.7987	14.6236	14.7213	14.7145	14.5628	14.6202	14.7395	14.6408	14.6786	14.717	14.783	14.7262	0.950222	0.367825
all1758	all1758	3	3	3	all1758 hypothetical protein	1	3	3	3	6.7	6.7	6.7	52.033	463	463	0	7.5995	7514.2	10693	11008	14560	12475	12733	9778.7	8492.9	9242.8	9497.19	10570.2	10324.2	12573.7	11232.9	12174	9668.19	9705.44	9938.56	13.2133	13.3677	13.3337	13.3049	13.6181	13.4554	13.5715	13.5484	13.239	13.2446	13.2788	13.2541	1.18381	0.0224918
all1759	all1759	16	16	16	all1759 cell division protein FtsY	1	16	16	16	38.1	38.1	38.1	59.032	546	546	0	107.2	52433	64994	68322	80892	80671	72989	66895	58177	58831	66270	64247.9	64078.2	69856.4	72639	69784.7	66139	66483	63259.6	16.0161	15.9714	15.9675	15.985	16.0921	16.1485	16.0906	16.1104	16.0132	16.0207	15.949	15.9943	1.09081	0.00774352
all1760	all1760	10	10	10	all1760 transcription termination factor; NusB	1	10	10	10	44.1	44.1	44.1	23.8	211	211	0	49.6	43412	54190	57975	70355	66112	59471	50123	42950	41949	54868.4	53567.9	54373.9	60756.9	59529.6	56860.1	49556.6	49082	45106.7	15.7437	15.7091	15.7306	15.7278	15.8908	15.8613	15.7951	15.8491	15.5968	15.5829	15.4611	15.5469	1.08769	0.0381408
all1761	all1761	3	3	3	all1761 hypothetical protein	1	3	3	3	7.2	7.2	7.2	27.724	250	250	0	12.538	8463.5	10415	11513	14423	10358	12574	11780	10027	10485	10697	10295.4	10797.9	12455.4	9326.71	12022	11646.9	11458.6	11274.3	13.3849	13.3297	13.3985	13.371	13.6045	13.1872	13.5534	13.4483	13.5077	13.4841	13.4607	13.4842	1.05505	0.617555
all1762	all1762	13	13	13	all1762 putative glycosyltransferase	1	13	13	13	38.9	38.9	38.9	35.093	298	298	0	58.437	33837	42150	47613	57625	57986	52244	51677	44923	47907	42766.6	41666.1	44655.5	49763.6	52212.7	49950.4	51093	51336.7	51513.2	15.3842	15.3466	15.4466	15.3924	15.6028	15.6721	15.6082	15.6277	15.6408	15.6477	15.6527	15.6471	1.17712	0.0038073
all1763	all1763	11	11	11	all1763 hypothetical protein	1	11	11	11	45	45	45	31.059	280	280	0	323.31	87106	111170	110790	130770	111570	111410	116980	102160	104050	110093	109894	103908	112930	100462	106519	115658	116746	111882	16.7484	16.7458	16.665	16.7197	16.7851	16.6163	16.7008	16.7007	16.8195	16.833	16.7716	16.808	0.986924	0.755452
all1764	all1764	2	2	2	all1764 hypothetical protein	1	2	2	2	8.3	8.3	8.3	24.419	216	216	0	6.5158	5474.5	7700.3	6778.7	8640.9	7940.3	7865.9	7503.8	7042	7638	6919.22	7611.9	6357.64	7462.07	7149.73	7520.57	7419	8047.39	8212.96	12.7564	12.894	12.6343	12.7616	12.8654	12.8037	12.8766	12.8486	12.857	12.9743	13.0037	12.945	1.06215	0.367221
all1766	all1766	1	1	1	all1766 probable glycosyl transferase	1	1	1	1	4.2	4.2	4.2	37.453	333	333	0	4.6357	650.29	906	731.89	1471	1109.6	964.79	813.35	878.77	758.09	821.901	895.6	686.429	1270.32	999.123	922.434	804.159	1004.23	815.156	9.68282	9.80671	9.42297	9.6375	10.311	9.96452	9.8493	10.0416	9.65134	9.97188	9.67093	9.76472	1.32326	0.0896089
all1767	all1767	4	4	4	all1767 probable glycosyl transferase	1	4	4	4	11.6	11.6	11.6	38.505	335	335	0	36.628	9017.4	12506	13299	16787	14735	13832	14326	12297	13134	11397.1	12362.4	12472.9	14496.9	13267.9	13224.8	14164.1	14052.7	14122.7	13.4764	13.5937	13.6065	13.5589	13.8235	13.6957	13.691	13.7367	13.79	13.7786	13.7857	13.7847	1.13118	0.0414821
all1768	all1768	6	6	5	all1768 probable glycosyl transferase	1	6	6	5	16.5	16.5	14.6	36.963	322	322	0	44.744	46020	60001	62969	66482	66219	65263	68289	60351	65191	58164.6	59312.2	59057.7	57412.3	59625.9	62397.9	67517.3	68967.4	70098.3	15.8279	15.856	15.8498	15.8446	15.8091	15.8637	15.9292	15.8673	16.043	16.0736	16.0971	16.0712	1.01588	0.583842
all1769	all1769	1	1	1	all1769 unknown protein	1	1	1	1	3.5	3.5	3.5	25.396	231	231	0.0025349	1.5502	1838.9	2516.6	2240.5	3468.5	3061.6	2978.7	3112.6	2559.6	2509.3	2324.18	2487.71	2101.33	2995.31	2756.77	2847.93	3077.43	2925.04	2698.19	11.1825	11.2806	11.0371	11.1667	11.5485	11.4288	11.4757	11.4843	11.5875	11.5142	11.3978	11.4998	1.24624	0.0290055
all1770	all1770	3	3	3	all1770 unknown protein	1	3	3	3	8.8	8.8	8.8	37.774	340	340	0	5.2472	3998.3	4328.6	5236.8	6718.7	5496.6	6560.4	5427.3	4954.7	5833.6	5053.45	4278.91	4911.52	5802.11	4949.33	6272.39	5365.97	5662.09	6272.73	12.3031	12.063	12.262	12.2093	12.5024	12.273	12.6148	12.4634	12.3896	12.4671	12.6149	12.4905	1.19255	0.117893
all1772	all1772	4	4	4	all1772 unknown protein	1	4	4	4	3.1	3.1	3.1	163.98	1500	1500	0	4.3432	3073.1	4260.9	4868.7	9100.9	8390.1	7973.6	6145.5	5331.7	5413.9	3884.09	4211.99	4566.28	7859.32	7554.74	7623.55	6076.05	6092.91	5821.44	11.9234	12.0403	12.1568	12.0401	12.9402	12.8832	12.8962	12.9065	12.5689	12.5729	12.5072	12.5497	1.82309	0.00395124
all1774	all1774	3	3	3	all1774 exodeoxyribonuclease VII large subunit	1	3	3	3	6.3	6.3	6.3	45.645	412	412	0	6.4507	3584.9	4641.7	4374.3	5272.5	4930.2	4642.7	4559.8	3948	4347.6	4530.95	4588.42	4102.59	4553.2	4439.33	4438.88	4508.27	4511.66	4674.87	12.1456	12.1638	12.0023	12.1039	12.1527	12.1161	12.116	12.1283	12.1384	12.1394	12.1907	12.1562	1.01703	0.684107
all1776	all1776	23	23	23	all1776 hypothetical protein	1	23	23	23	36.8	36.8	36.8	75.021	669	669	0	170.69	80917	94910	106740	122840	114510	107950	106350	100300	108330	102271	93820.5	100110	106082	103109	103211	105148	114620	116485	16.642	16.5176	16.6112	16.5903	16.6948	16.6538	16.6552	16.668	16.6821	16.8065	16.8298	16.7728	1.05531	0.163523
all1781	all1781	1	1	1	all1781 hypothetical protein	1	1	1	1	13.1	13.1	13.1	14.336	130	130	0	5.3424	802.37	1450.8	1115.2	909.58	1254.4	994.14	1179	718.02	1101.8	1014.11	1434.15	1045.93	785.492	1129.51	950.496	1165.68	820.533	1184.74	9.98601	10.486	10.0306	10.1675	9.61745	10.1415	9.89254	9.88382	10.187	9.68042	10.2104	10.0259	0.821484	0.267007
all1782	all1782	18	18	18	all1782 hypothetical protein	1	18	18	18	36.4	36.4	36.4	66.973	615	615	0	120.28	56923	68562	78303	98650	90263	82861	82159	70258	77082	71944.9	67774.9	73439.2	85191.8	81276	79223.3	81230.5	80288.8	82884.4	16.1346	16.0485	16.1643	16.1158	16.3784	16.3105	16.2736	16.3209	16.3097	16.2929	16.3388	16.3138	1.15276	0.0118572
all1784	all1784	8	8	8	all1784 ribokinase	1	8	8	8	22.1	22.1	22.1	31.507	307	307	0	32.031	21995	28105	30418	27914	30800	30810	31736	27596	28095	27799.5	27782.4	28528.6	24105.9	27733.4	29457.4	31377.4	31535.9	30209.9	14.7628	14.7619	14.8001	14.7749	14.5571	14.7593	14.8463	14.7209	14.9374	14.9447	14.8827	14.9216	0.963263	0.594244
all1787	all1787	6	6	6	all1787 hypothetical protein	1	6	6	6	22.2	22.2	22.2	22.376	207	207	0	15.947	26634	36687	36471	43821	38042	38208	36500	33422	34230	33662.7	36265.9	34205.6	37842.8	34254.4	36530.6	36087.5	38193.7	36806.7	15.0389	15.1463	15.0619	15.0824	15.2077	15.064	15.1568	15.1428	15.1392	15.221	15.1677	15.176	1.04281	0.323245
all1804	all1804	10	10	10	all1804 two-component hybrid sensor and regulator	1	10	10	10	9.9	9.9	9.9	143.19	1287	1287	0	58.984	15230	20009	21176	23315	22428	20221	17369	15921	16589	19249.2	19779.3	19860.7	20134.3	20195	19333.3	17172.7	18194.1	17837.8	14.2325	14.2717	14.2776	14.2606	14.2974	14.3017	14.2388	14.2793	14.0678	14.1512	14.1226	14.1139	1.01303	0.496882
all1806	all1806	2	2	2	all1806 hypothetical protein	1	2	2	2	7.7	7.7	7.7	29.303	261	261	0	5.1509	2314.1	3564.8	3459.9	4583.6	4279.5	4399.2	4133.9	3282.5	3028.2	2924.79	3523.88	3244.99	3958.29	3853.41	4206.07	4087.18	3751.15	3256.15	11.5141	11.7829	11.664	11.6537	11.9507	11.9119	12.0383	11.9669	11.9969	11.8731	11.669	11.8463	1.24251	0.0385522
all1807	all1807	2	2	2	all1807 hypothetical protein	1	2	2	2	9.2	9.2	9.2	31.036	284	284	0	47.991	7012.9	9602.7	9986.9	11634	10695	9862.4	9523.4	8946.2	9293.5	8863.6	9492.47	9366.57	10046.8	9630.16	9429.43	9415.78	10223.5	9993.08	13.1137	13.2126	13.1933	13.1732	13.2945	13.2333	13.203	13.2436	13.2009	13.3196	13.2867	13.2691	1.05001	0.158115
all1811	all1811	4	4	4	all1811 glycerol kinase	1	4	4	4	7	7	7	54.91	500	500	0	9.1725	10301	14108	13620	16265	15587	14028	12516	11262	11292	13019.4	13946	12774	14046.1	14035.1	13412.1	12374.6	12869.9	12142	13.6684	13.7676	13.6409	13.6923	13.7779	13.7768	13.7113	13.7553	13.5951	13.6517	13.5677	13.6048	1.04464	0.245303
all1812	all1812	4	4	4	all1812 hypothetical protein	1	4	4	4	32	32	32	13.733	125	125	0	49.171	13524	16740	18561	18250	18563	18849	19436	18150	18223	17093	16547.8	17408.1	15760.3	16714.8	18021.5	19216.4	20741.3	19594.8	14.0611	14.0144	14.0875	14.0543	13.944	14.0288	14.1374	14.0368	14.23	14.3402	14.2582	14.2761	0.987905	0.791551
all1814	all1814	5	5	5	all1814 unknown protein	1	5	5	5	25.9	25.9	25.9	20.899	189	189	0	6.3786	19600	25429	26222	25399	22785	21462	22377	18756	20199	24772.4	25137.1	24593.2	21934	20516.4	20519.8	22124.1	21433.8	21719.5	14.5964	14.6175	14.586	14.6	14.4209	14.3245	14.3247	14.3567	14.4333	14.3876	14.4067	14.4092	0.84482	0.0118501
all1816	all1816	1	1	1	all1816 hypothetical protein	1	1	1	1	5.1	5.1	5.1	24.064	215	215	0.00032916	2.2713	7545.3	8624.3	9968.5	8790.8	8093.8	9238.4	9647.1	7882.5	8185.2	9536.5	8525.3	9349.31	7591.52	7287.95	8832.82	9538.08	9007.89	8801.35	13.2192	13.0575	13.1906	13.1558	12.8902	12.8313	13.1087	12.9434	13.2195	13.137	13.1035	13.1533	0.863082	0.111905
all1820	all1820	2	2	2	all1820 hypothetical protein	1	2	2	2	1.6	1.6	1.6	111.81	1009	1009	0.0061652	1.1008	10032	10282	11882	13547	15898	13516	13870	13360	13548	12679.4	10164	11144	11698.9	14315.1	12922.6	13713.3	15267.4	14567.8	13.6302	13.3112	13.444	13.4618	13.5141	13.8053	13.6576	13.659	13.7433	13.8982	13.8305	13.824	1.14647	0.190459
all1823	all1823	8	8	8	all1823 sugar ABC transportor, ATP-binding protein	1	8	8	8	23.2	23.2	23.2	40.555	366	366	0	110.03	44767	54495	59458	65190	51254	54956	55735	48361	52905	56581	53869.4	55764.8	56296.5	46150.9	52543.3	55105.2	55265.6	56887.5	15.788	15.7172	15.7671	15.7574	15.7808	15.4941	15.6812	15.652	15.7499	15.7541	15.7958	15.7666	0.929542	0.335886
all1826	all1826	8	8	8	all1826 hypothetical protein (ycf53)	1	8	8	8	33.6	33.6	33.6	27.087	238	238	0	77.126	36815	42727	47840	52869	50715	44346	40734	36546	36824	46530.4	42236.5	44868.4	45656.4	45665.6	42399.1	40273.7	41763.7	39596	15.5059	15.3662	15.4534	15.4418	15.4785	15.4788	15.3717	15.443	15.2975	15.35	15.2731	15.3069	1.00083	0.983423
all1829	all1829	3	3	3	all1829 unknown protein	1	3	3	3	27.5	27.5	27.5	15.461	131	131	0	55.858	12490	14907	18749	18736	17111	17529	14441	13216	13027	15786.1	14735.9	17584.4	16180	15407.4	16759.4	14277.8	15102.9	14007.6	13.9464	13.847	14.102	13.9651	13.9819	13.9113	14.0327	13.9753	13.8015	13.8825	13.7739	13.8193	1.00708	0.909612
all1831	all1831	13	13	13	all1831 putative sugar hydrolase	1	13	13	13	54.2	54.2	54.2	40.292	365	365	0	162.93	35965	43910	47676	53609	52485	47629	46604	40884	44378	45456.1	43405.9	44714.6	46295.4	47259.4	45538	46077.3	46721.1	47718.6	15.4722	15.4056	15.4485	15.4421	15.4986	15.5283	15.4748	15.5006	15.4918	15.5118	15.5423	15.5153	1.04137	0.0818683
all1835	all1835	1	1	1	all1835 unknown protein	1	1	1	1	3.7	3.7	3.7	27.953	273	273	0	2.7606	5097.8	5200.3	4809.8	5388.7	5670.2	5146.7	4204.7	4327.3	3756.4	6443.1	5140.6	4511.04	4653.55	5105.65	4920.75	4157.18	4945.11	4039.17	12.6535	12.3277	12.1392	12.3735	12.1841	12.3179	12.2647	12.2556	12.0214	12.2718	11.9798	12.091	0.921497	0.518315
all1846	all1846	6	6	6	all1846 two-component hybrid sensor and regulator	1	6	6	6	13.1	13.1	13.1	75.109	680	680	0	49.896	8887.2	12702	12281	15104	12429	11732	11033	9591.7	10543	11232.5	12556.2	11518.2	13043.5	11191.5	11216.9	10908.3	10961.1	11336.6	13.4554	13.6161	13.4916	13.521	13.671	13.4501	13.4534	13.5248	13.4131	13.4201	13.4687	13.434	1.00264	0.967797
all1848	all1848	1	1	1	all1848 similar to methyltransferase	1	1	1	1	4.3	4.3	4.3	32.502	276	276	1	-2	3639.9	3857	3758.6	3290	2395.3	3026	2549.5	2146.4	1890.9	4600.47	3812.72	3525.14	2841.17	2156.81	2893.15	2520.69	2452.84	2033.24	12.1676	11.8966	11.7835	11.9492	11.4723	11.0747	11.4984	11.3485	11.2996	11.2602	10.9896	11.1831	0.659411	0.0294988
all1849	all1849	11	11	11	all1849 unknown protein	1	11	11	11	30.1	30.1	30.1	30.383	272	272	0	48.622	77393	98227	105620	118300	104400	102720	97212	83357	87022	97816.9	97099.4	99059.4	102161	94005.5	98210.4	96113.4	95258	93572.7	16.5778	16.5672	16.596	16.5803	16.6405	16.5205	16.5836	16.5815	16.5525	16.5396	16.5138	16.5353	1.00082	0.976244
all1861	all1861	13	13	13	all1861 hypothetical protein	1	13	13	13	63.2	63.2	63.2	28.44	269	269	0	303.87	187110	262450	229390	251320	243570	220130	213110	194720	194650	236488	259437	215141	217034	219319	210466	210702	222520	209302	17.8514	17.985	17.7149	17.8505	17.7276	17.7427	17.6832	17.7178	17.6848	17.7636	17.6752	17.7079	0.912165	0.227299
all1863	all1863	9	9	9	all1863 carboxyphosphonoenolpyruvate phosphonomutase	1	9	9	9	36.9	36.9	36.9	30.415	287	287	0	64.28	61696	78572	75715	73990	73904	68310	71737	58073	55910	77977.5	77670	71012	63896	66545.8	65311.1	70926.3	66364.2	60118.7	16.2508	16.2451	16.1158	16.2039	15.9634	16.0221	15.995	15.9935	16.114	16.0181	15.8755	16.0026	0.864322	0.0287668
all1864	all1864	7	7	7	all1864 similar to NADH dehydrogenase	1	7	7	7	32.1	32.1	32.1	27.042	249	249	0	46.461	39410	50779	55488	45891	47593	52885	51506	45073	47429	49810.3	50196.1	52041.4	39630.4	42854.4	50563.3	50923.9	51508.1	50999.3	15.6042	15.6153	15.6674	15.6289	15.2743	15.3872	15.6258	15.4291	15.6361	15.6525	15.6382	15.6423	0.870644	0.190029
all1865	all1865	13	13	13	all1865 similar to xenobiotic reductase	1	13	13	13	44.3	44.3	44.3	43.902	402	402	0	90.025	38043	46468	52027	45847	49323	49586	51182	42993	47629	48082.5	45934.6	48795.4	39592.4	44412.2	47409.1	50603.6	49131.2	51214.3	15.5532	15.4873	15.5745	15.5383	15.2729	15.4387	15.5329	15.4148	15.627	15.5844	15.6443	15.6185	0.917959	0.240672
all1866	all1866	4	4	4	all1866 thioredoxin	1	4	4	4	45.5	45.5	45.5	11.991	110	110	0	26.852	11895	15070	15858	14013	13670	14844	14223	12996	14268	15034.1	14897	14873	12101.3	12309	14192.3	14062.3	14851.5	15342	13.8759	13.8627	13.8604	13.8664	13.5629	13.5874	13.7928	13.6477	13.7795	13.8583	13.9052	13.8477	0.859365	0.0948629
all1871	all1871	6	6	6	all1871 hypothetical protein	1	6	6	6	45.7	45.7	45.7	12.945	116	116	0	110.1	47449	61539	67329	98893	107050	108070	145120	123080	131020	59970.7	60832.6	63146.9	85401.6	96391.6	103326	143480	140652	140883	15.872	15.8926	15.9464	15.9037	16.382	16.5566	16.6568	16.5318	17.1305	17.1018	17.1041	17.1121	1.54559	0.0113735
all1872	all1872	32	32	32	all1872 hypothetical protein	1	32	32	32	61.2	61.2	61.2	56.911	503	503	0	323.31	164790	204910	220600	257560	242390	223640	342320	302440	315050	208278	202558	206897	222423	218257	213822	338452	345620	338766	17.6682	17.628	17.6586	17.6516	17.7629	17.7357	17.706	17.7349	18.3686	18.3988	18.3699	18.3791	1.05946	0.0178342
all1873	all1873	1	1	1	all1873 hypothetical protein	1	1	1	1	12.2	12.2	12.2	12.767	115	115	0	26.228	1800.5	1997	2233.9	3004.8	3072.9	2966.6	2387.4	2073.7	2246.9	2275.65	1974.08	2095.14	2594.87	2766.95	2836.36	2360.42	2369.76	2416.04	11.1521	10.947	11.0328	11.044	11.3414	11.4341	11.4698	11.4151	11.2048	11.2105	11.2384	11.2179	1.2934	0.00966688
all1875	all1875	11	11	11	all1875 unknown protein	1	11	11	11	23.3	23.3	23.3	57.517	502	502	0	62.138	33723	41848	43514	47638	51302	43704	44129	39101	40236	42622.5	41367.6	40811.1	41139	46194.1	41785.3	43630.3	44683.5	43264.8	15.3793	15.3362	15.3167	15.3441	15.3282	15.4954	15.3507	15.3915	15.413	15.4475	15.4009	15.4205	1.03339	0.467903
all1876	all1876	6	6	6	all1876 hypothetical protein	1	6	6	6	17	17	17	34.049	323	323	0	20.547	23027	28300	29186	33026	29776	28110	26088	23812	24474	29103.8	27975.1	27373.1	28520.5	26811.4	26875.9	25793.2	27211.7	26316.3	14.8289	14.7719	14.7405	14.7804	14.7997	14.7106	14.714	14.7414	14.6547	14.7319	14.6837	14.6901	0.973339	0.374706
all1880	all1880	3	2	2	all1880 hypothetical protein	1	3	2	2	8.7	6.7	6.7	42.812	358	358	0	29.52	4901.3	6250.5	6579	6188.9	5168	4880.4	4824.7	4428.4	4503.7	6194.75	6178.75	6170.35	5344.59	4653.45	4666.14	4770.18	5060.65	4842.72	12.5968	12.5931	12.5911	12.5937	12.3839	12.1841	12.188	12.252	12.2198	12.3051	12.2416	12.2555	0.789111	0.0352147
all1884	all1884	6	6	6	all1884 probable short-chain dehydrogenase	1	6	6	6	30.8	30.8	30.8	24.778	227	227	0	35.285	17683	20432	24337	22431	23234	24335	22572	20959	21448	22349.5	20197.5	22825.3	19370.9	20920.7	23266.7	22316.9	23951.3	23062.5	14.448	14.3019	14.4783	14.4094	14.2416	14.3526	14.506	14.3667	14.4459	14.5478	14.4933	14.4956	0.970866	0.675993
all1886	all1886	1	1	1	all1886 unknown protein	1	1	1	1	6.1	6.1	6.1	29.873	264	264	0.00065083	2.0148	565.17	676.42	619.45	924.24	527.4	532.63	627.6	401.43	485.87	714.318	668.655	580.973	798.152	474.89	509.247	620.508	458.743	522.444	9.48042	9.38512	9.18233	9.34929	9.64052	8.89145	8.99222	9.17473	9.27731	8.84154	9.02913	9.04933	0.886038	0.54421
all1887	all1887	1	1	1	all1887 hypothetical protein	1	1	1	1	2.7	2.7	2.7	42.168	375	375	0	3.0924	3646.1	4915.4	5434.9	5185.2	6060.5	5066.9	4851.5	3769.9	4645.1	4608.3	4858.97	5097.31	4477.81	5457.09	4844.46	4796.67	4308.13	4994.76	12.17	12.2464	12.3155	12.244	12.1286	12.4139	12.2421	12.2615	12.2278	12.0728	12.2862	12.1956	1.01224	0.862503
all1888	all1888	4	4	3	all1888 unknown protein	1	4	4	3	3.2	3.2	2.4	147.25	1256	1256	0	5.1949	8056.7	8742.6	10423	12120	11810	11024	9200.6	9076	8555.8	10182.9	8642.24	9775.58	10466.5	10634.1	10540	9096.63	10371.8	9199.84	13.3139	13.0772	13.255	13.2153	13.3535	13.3764	13.3636	13.3645	13.1511	13.3404	13.1674	13.2196	1.10893	0.169871
all1889	all1889	3	3	3	all1889 hypothetical protein	1	3	3	3	12.1	12.1	12.1	27.875	239	239	0	49.779	8182.7	12109	11934	12130	11022	10401	11161	10090	10956	10342.1	11970	11192.7	10475.2	9924.6	9944.38	11034.9	11530.6	11780.7	13.3362	13.5471	13.4503	13.4446	13.3547	13.2768	13.2797	13.3037	13.4298	13.4932	13.5241	13.4824	0.906994	0.133555
all1893	all1893	5	5	5	all1893 thioredoxin	1	5	5	5	42.9	42.9	42.9	12.083	105	105	0	30.014	28443	37614	34919	32794	28247	33674	37960	30894	28361	35949.1	37182.2	32750	28320.1	25434.6	32195.7	37531	35304.8	30495.9	15.1337	15.1823	14.9992	15.1051	14.7895	14.6345	14.9746	14.7995	15.1958	15.1076	14.8963	15.0666	0.809147	0.0694789
all1895	all1895	2	2	2	all1895 probable glycosyl transferase	1	2	2	2	5	5	5	38.855	360	360	0	3.3114	5023.9	6406.3	6562.6	8253.6	8055.4	7195.8	6086.4	5951.2	6106.7	6349.7	6332.76	6154.97	7127.61	7253.37	6879.89	6017.62	6800.86	6566.39	12.6325	12.6286	12.5875	12.6162	12.7992	12.8244	12.7482	12.7906	12.555	12.7315	12.6809	12.6558	1.12849	0.00484668
all1897	all1897	12	12	12	all1897 heme oxygenase	1	12	12	12	56.7	56.7	56.7	26.901	238	238	0	155.02	85840	119190	115940	71967	67426	62208	77669	66161	75779	108493	117822	108738	62149	60712.8	59477	76791.3	75606.9	81483.3	16.7272	16.8462	16.7305	16.768	15.9234	15.8897	15.86	15.8911	16.2287	16.2062	16.3142	16.2497	0.544525	0.000370624
all1904	all1904	6	6	6	all1904 adenylate cyclase; CyaB2	1	6	6	6	7.4	7.4	7.4	96.79	860	860	0	7.5831	7572.5	9574.8	10572	15405	12667	12124	11738	10670	11462	9570.88	9464.89	9915.32	13303.4	11405.8	11591.7	11605.4	12193.4	12324.8	13.2244	13.2084	13.2754	13.2361	13.6995	13.4775	13.5008	13.5593	13.5025	13.5738	13.5893	13.5552	1.25109	0.035982
all1919	all1919	6	5	5	all1919 serine/threonine kinase	1	6	5	5	9.3	8.1	8.1	59.584	546	546	0	4.1705	14672	18667	20169	21830	23246	20581	20297	18200	19194	18543.9	18452.7	18916.2	18851.9	20931.5	19677.5	20067.6	20798.4	20638.8	14.1787	14.1715	14.2073	14.1858	14.2024	14.3534	14.2643	14.2734	14.2926	14.3442	14.3331	14.3233	1.06253	0.178011
all1939	all1939	24	24	24	all1939 processing proteinase	1	24	24	24	53.9	53.9	53.9	56.781	512	512	0	323.31	229630	282900	306320	349690	316620	309020	335460	285200	305910	290229	279652	287293	301984	285096	295454	331669	325918	328938	18.1468	18.0933	18.1322	18.1241	18.2041	18.1211	18.1726	18.1659	18.3394	18.3142	18.3275	18.327	1.02942	0.232994
all1940	all1940	30	30	30	all1940 protease	1	30	30	30	61	61	61	59.606	528	528	0	220.42	231060	286360	305700	354660	337320	311690	339230	290410	297750	292037	283073	286712	306276	303735	298006	335396	331872	320163	18.1558	18.1108	18.1292	18.1319	18.2245	18.2125	18.185	18.2073	18.3555	18.3403	18.2884	18.3281	1.05362	0.0129716
all1947	all1947	2	2	2	all1947 ABC transporter, ATP-binding protein	1	2	2	2	11.2	11.2	11.2	25.501	232	232	0	6.8557	2705.7	3403.4	3913.3	3551.1	3454	2900.7	3280.9	2648	2898.7	3419.73	3364.33	3670.23	3066.64	3110.1	2773.35	3243.82	3026.06	3116.9	11.7397	11.7161	11.8417	11.7658	11.5824	11.6027	11.4374	11.5409	11.6635	11.5632	11.6059	11.6109	0.855632	0.0290894
all1948	all1948	7	7	7	all1948 ABC transporter, ATP-binding protein	1	7	7	7	24.8	24.8	24.8	27.321	246	246	0	24.727	33122	40964	43022	48021	43644	42811	48695	41011	43403	41862.9	40493.8	40349.7	41469.8	39298.6	40931.5	48144.7	46866.2	46670.2	15.3534	15.3054	15.3003	15.3197	15.3398	15.2622	15.3209	15.3076	15.5551	15.5163	15.5102	15.5272	0.991676	0.69931
all1949	all1949	3	3	3	all1949 ABC transporter, permease protein	1	3	3	3	10.8	10.8	10.8	41.146	372	372	0	5.917	5005.5	6134.8	6921.7	6933.7	6059.2	6279.6	6577.3	6097.6	6588.4	6326.45	6064.38	6491.76	5987.78	5455.92	6003.92	6502.97	6968.16	7084.35	12.6272	12.5661	12.6644	12.6192	12.5478	12.4136	12.5517	12.5044	12.6669	12.7666	12.7904	12.7413	0.923464	0.111769
all1951	all1951	11	11	11	all1951 ABC transporter, substrate-binding protein	1	11	11	11	29	29	29	47.683	438	438	0	96.707	53233	51572	62958	78331	73447	71073	91188	70912	66721	67281.1	50980	59047.4	67644.8	66134.3	67952.8	90157.5	81036.2	71743.5	16.0379	15.6376	15.8496	15.8417	16.0457	16.0131	16.0522	16.037	16.4602	16.3063	16.1306	16.299	1.14496	0.232295
all1958	all1958	10	10	10	all1958 unknown protein	1	10	10	10	35.3	35.3	35.3	40.696	363	363	0	55.877	25738	31247	35162	38855	36232	33375	36552	30876	33642	32530.2	30888.3	32977.9	33554.2	32624.6	31909.8	36138.9	35284.2	36174.4	14.9895	14.9148	15.0092	14.9712	15.0342	14.9937	14.9617	14.9965	15.1413	15.1067	15.1427	15.1302	1.01774	0.518849
all1964	all1964	4	4	4	all1964 two-component system response regulator	1	4	4	4	19.9	19.9	19.9	26.717	236	236	0	29.027	14057	16576	16812	18715	18058	17774	16373	14739	14257	17766.6	16385.7	15767.7	16161.8	16260.1	16993.7	16188	16843.3	15330.2	14.1169	14.0002	13.9447	14.0206	13.9803	13.989	14.0527	14.0074	13.9826	14.0399	13.9041	13.9755	0.990878	0.82863
all1980	all1980	12	12	12	all1980 unknown protein	1	12	12	12	32	32	32	42.082	353	353	0	41.954	43951	50390	56674	53181	51321	45449	57115	52805	51211	55549.6	49811.5	53153.7	45925.8	46211.3	43453.7	56469.6	60344	55065.9	15.7615	15.6042	15.6979	15.6879	15.487	15.496	15.4072	15.4634	15.7852	15.8809	15.7489	15.805	0.855912	0.0202448
all1983	all1983	5	5	5	all1983 competence protein ComE	1	5	5	5	8.4	8.4	8.4	87.278	798	798	0	35.278	8228.9	10098	9779	11310	11636	10512	10484	9483.8	9510.1	10400.5	9982.08	9171.58	9767.05	10477.5	10050.5	10365.5	10837.8	10226	13.3444	13.2851	13.163	13.2641	13.2537	13.355	13.295	13.3012	13.3395	13.4038	13.32	13.3544	1.02604	0.584599
all1985	all1985	12	12	12	all1985 glycyl-tRNA synthetase alpha chain	1	12	12	12	39.8	39.8	39.8	34.076	294	294	0	104.69	72627	88645	94538	91429	92210	90073	79663	72616	75882	91793.2	87627.4	88665.8	78955.9	83029.2	86118.7	78762.8	82983.5	81594.1	16.4861	16.4191	16.4361	16.4471	16.2688	16.3413	16.394	16.3347	16.2652	16.3405	16.3162	16.3073	0.925057	0.0702369
all1988	all1988	1	1	1	all1988 hypothetical protein	1	1	1	1	6.9	6.9	6.9	29.246	260	260	0.00032776	2.174	520.52	470.38	486.22	593.23	672.23	410.55	519.25	307.59	615.64	657.885	464.98	456.019	512.299	605.3	392.526	513.382	351.505	661.983	9.36169	8.86103	8.83295	9.01856	9.00084	9.24151	8.61665	8.953	9.00389	8.4574	9.37065	8.94398	0.955576	0.806305
all1989	all1989	4	4	4	all1989 single-strand-DNA-specific exonuclease; RecJ	1	4	4	4	3.9	3.9	3.9	87.777	779	779	0	4.6274	11622	14570	14593	17282	15298	14237	17002	12941	13924	14689	14402.7	13686.6	14924.3	13774.9	13612	16809.9	14788.6	14972.1	13.8425	13.8141	13.7405	13.799	13.8654	13.7498	13.7326	13.7826	14.037	13.8522	13.87	13.9197	0.988682	0.767619
all1990	all1990	1	1	1	all1990 N-terminal acetyltransferase	1	1	1	1	5.6	5.6	5.6	24.476	213	213	0	5.0322	1210.1	1663	1708.7	1564.1	1811.2	1725.4	1793.3	1423.3	1422.7	1529.44	1643.91	1602.56	1350.72	1630.87	1649.65	1773.03	1626.51	1529.79	10.5788	10.6829	10.6462	10.636	10.3995	10.6714	10.6879	10.5863	10.792	10.6676	10.5791	10.6796	0.966162	0.655905
all2002	all2002	2	2	2	all2002 unknown protein	1	2	2	2	12.8	12.8	12.8	21.587	195	195	0	7.8135	1350.6	2196.9	2449.9	3047.9	2647.5	2633.9	5384.4	4874.1	5027.9	1707.02	2171.68	2297.72	2632.09	2383.9	2518.27	5323.55	5569.98	5406.38	10.7373	11.0846	11.166	10.996	11.362	11.2191	11.2982	11.2931	12.3782	12.4435	12.4004	12.4074	1.22872	0.142606
all2003	all2003	3	3	3	all2003 unknown protein	1	3	3	3	52	52	52	10.161	100	100	0	16.552	4516.9	5344.1	5893.8	6122.6	6027.4	6877.3	20080	16738	19528	5708.91	5282.75	5527.71	5287.33	5427.29	6575.38	19853.1	19127.7	20998	12.479	12.3671	12.4325	12.4262	12.3683	12.406	12.6829	12.4857	14.2771	14.2234	14.358	14.2861	1.04214	0.616696
all2004	all2004	8	8	8	all2004 cation transporting ATPase	1	8	8	8	14.3	14.3	14.3	82.59	771	771	0	33.598	7386.2	9374.7	10057	18031	19141	16367	44016	37887	38019	9335.41	9267.08	9432.31	15571.1	17235.2	15648.5	43518.6	43296.2	40880.9	13.1885	13.1779	13.2034	13.1899	13.9266	14.0731	13.9337	13.9778	15.4093	15.402	15.3191	15.3768	1.72652	0.00303903
all2008	all2008	13	13	13	all2008 serine proteinase	1	13	13	13	37	37	37	43.601	416	416	0	116.49	57839	74126	80100	87079	77475	78550	82287	72362	77445	73102.7	73275.1	75124.6	75199.3	69761.2	75101.5	81357.1	82693.2	83274.7	16.1576	16.161	16.197	16.1719	16.1984	16.0901	16.1966	16.1617	16.312	16.3355	16.3456	16.331	0.992968	0.809096
all2013	all2013	6	6	6	all2013 probable methyltransferase	1	6	6	6	29.7	29.7	29.7	26.707	239	239	0	138.45	16998	22165	24956	27930	28020	26430	27943	24164	26207	21483.8	21910.6	23405.9	24119.7	25230.2	25269.7	27627.2	27613.9	28179.8	14.391	14.4193	14.5146	14.4416	14.5579	14.6229	14.6251	14.602	14.7538	14.7531	14.7824	14.7631	1.11755	0.0301895
all2031	all2031	1	1	1	all2031 unknown protein	1	1	1	1	1.6	1.6	1.6	40.043	364	364	1	-2	16716	21620	22352	22112	21701	21191	21148	17948	20540	21127.3	21371.8	20963.6	19095.4	19540.4	20260.7	20909	20510.5	22086.2	14.3668	14.3834	14.3556	14.3686	14.2209	14.2542	14.3064	14.2605	14.3518	14.3241	14.4309	14.3689	0.9278	0.038522
all2038	all2038	15	15	15	all2038 unknown protein	1	15	15	15	20.5	20.5	20.5	83.527	743	743	0	33.337	36568	47051	48740	56622	50590	47705	55325	48618	53176	46218.3	46510.9	45712.5	48897.4	45553	45610.7	54699.8	55559.3	57178.9	15.4962	15.5053	15.4803	15.4939	15.5775	15.4753	15.4771	15.5099	15.7392	15.7617	15.8032	15.7681	1.01117	0.685009
all2039	all2039	6	6	5	all2039 unknown protein	1	6	6	5	39.7	39.7	35.8	20.821	179	179	0	55.146	21615	26501	29469	35031	32802	32313	29963	25435	27867	27319.2	26196.8	27638.5	30251.9	29536.1	30894.4	29624.4	29066.4	29964.7	14.7376	14.6771	14.7544	14.723	14.8847	14.8502	14.9151	14.8833	14.8545	14.8271	14.871	14.8508	1.11751	0.00679115
all2040	all2040	10	10	10	all2040 hypothetical protein	1	10	10	10	32.8	32.8	32.8	42.221	372	372	0	26.455	28354	33560	37762	44275	38865	38013	34791	31896	31806	35836.6	33174.7	35416.4	38234.8	34995.4	36344.2	34397.8	36449.8	34200.2	15.1291	15.0178	15.1121	15.0864	15.2226	15.0949	15.1494	15.1556	15.07	15.1536	15.0617	15.0951	1.04919	0.243684
all2050	all2050	13	13	13	all2050 hypothetical protein	1	13	13	13	37.1	37.1	37.1	59.259	545	545	0	183.7	39572	52769	53656	63610	53769	54473	57892	48466	53131	50015	52163.2	50323.2	54932.1	48415.5	52081.6	57237.8	55385.5	57130.5	15.6101	15.6707	15.6189	15.6333	15.7454	15.5632	15.6685	15.659	15.8047	15.7572	15.802	15.788	1.01801	0.682927
all2056	all2056	5	5	5	all2056 hypothetical protein	1	5	5	5	20.8	20.8	20.8	35.213	312	312	0	19.326	8763.1	9844.3	10026	13556	12468	11520	10709	9328.9	10410	11075.7	9731.29	9403.24	11706.6	11226.6	11014.3	10588	10660.8	11193.6	13.4351	13.2484	13.1989	13.2942	13.515	13.4546	13.4271	13.4656	13.3701	13.38	13.4504	13.4002	1.12618	0.127825
all2062	all2062	5	5	5	all2062 hypothetical protein	1	5	5	5	42.2	42.2	42.2	12.39	116	116	0	102.52	18103	23371	25678	29350	24235	26747	28433	24850	26535	22880.4	23102.7	24083	25346	21822.1	25572.8	28111.7	28397.9	28532.4	14.4818	14.4958	14.5557	14.5111	14.6295	14.4135	14.6423	14.5618	14.7789	14.7935	14.8003	14.7909	1.03573	0.571623
all2063	all2063	11	11	11	all2063 uracil phosphoribosyltransferase	1	11	11	11	49.5	49.5	49.5	23.364	216	216	0	145.62	85086	112020	119620	107300	113420	115420	112690	98579	107120	107540	110734	112190	92661.7	102127	110353	111417	112653	115184	16.7145	16.7567	16.7756	16.7489	16.4997	16.64	16.7518	16.6305	16.7656	16.7815	16.8136	16.7869	0.921171	0.242119
all2068	all2068	4	4	4	all2068 unknown protein	1	4	4	4	15.8	15.8	15.8	35.349	311	311	0	33.72	13864	17621	18957	22877	22337	19254	17545	15500	16793	17522.7	17418.7	17779.5	19756	20113	18408.7	17346.7	17713	18057.1	14.0969	14.0884	14.1179	14.1011	14.27	14.2958	14.1681	14.2446	14.0824	14.1125	14.1403	14.1117	1.10464	0.0601614
all2069	all2069	1	1	1	all2069 unknown protein	1	1	1	1	11.2	11.2	11.2	13.846	125	125	0	15.261	2505.5	3449.9	3300.4	3718.5	3732.9	4008.5	3460.9	2959.6	3302.1	3166.7	3410.3	3095.4	3211.21	3361.24	3832.52	3421.79	3382.15	3550.67	11.6288	11.7357	11.5959	11.6535	11.6489	11.7148	11.9041	11.7559	11.7405	11.7237	11.7939	11.7527	1.07361	0.322624
all2072	all2072	20	20	20	all2072 threonine synthase; ThrC	1	20	20	20	79.3	79.3	79.3	38.275	363	363	0	323.31	116630	146500	164290	132530	151350	152370	125370	111280	118940	147409	144818	154085	114450	136281	145681	123953	127168	127893	17.1695	17.1439	17.2334	17.1822	16.8044	17.0562	17.1525	17.0043	16.9194	16.9564	16.9646	16.9468	0.883992	0.224154
all2080	all2080	14	14	13	all2080 hypothetical protein	1	14	14	13	68.6	68.6	68.6	15.247	137	137	0	278.85	255610	356990	357760	403340	347120	341090	327520	276480	305210	323065	352892	335538	348315	312559	326116	323819	315953	328185	18.3015	18.4289	18.3561	18.3621	18.41	18.2538	18.315	18.3263	18.3048	18.2694	18.3241	18.2994	0.975441	0.57451
all2085	all2085	3	3	3	all2085 hypothetical protein	1	3	3	3	8.5	8.5	8.5	34.361	305	305	0	4.0081	13170	15713	16913	14749	11548	12754	13841	11735	12463	16645.6	15532.6	15862.5	12736.9	10398.2	12194.1	13684.6	13410.4	13401.2	14.0228	13.923	13.9533	13.9664	13.6367	13.3441	13.5739	13.5182	13.7403	13.7111	13.7101	13.7205	0.73297	0.0274803
all2086	all2086	37	37	37	all2086 unknown protein	1	37	37	37	70.2	70.2	70.2	60.587	564	564	0	320.35	179620	223220	243460	319670	323130	283350	278530	243050	259830	227022	220658	228338	276059	290958	270910	275382	277751	279389	17.7925	17.7514	17.8008	17.7816	18.0746	18.1505	18.0475	18.0908	18.0711	18.0834	18.0919	18.0821	1.23908	0.00320719
all2088	all2088	7	7	7	all2088 hypothetical protein	1	7	7	7	22.1	22.1	22.1	34.235	289	289	0	28.145	48447	57603	61493	72562	66174	60578	59400	52742	52795	61232.1	56941.7	57673.4	62662.8	59585.4	57918.5	58728.7	60272	56769.2	15.902	15.7972	15.8156	15.8383	15.9353	15.8627	15.8217	15.8732	15.8418	15.8792	15.7928	15.8379	1.02454	0.492408
all2091	all2091	13	13	13	all2091 nicotinate-nucleotide pyrophosphorylase	1	13	13	13	45.6	45.6	45.6	30.872	287	287	0	76.427	76662	93216	101680	120440	111190	104880	93726	78605	87963	96893	92145.9	95364.2	104009	100119	100276	92666.8	89827.5	94584.5	16.5641	16.4916	16.5412	16.5323	16.6664	16.6114	16.6136	16.6304	16.4998	16.4549	16.5293	16.4947	1.07039	0.025793
all2094	all2094	1	1	1	all2094 two-component hybrid sensor and regulator	1	1	1	1	2.1	2.1	2.1	64.314	571	571	0	3.1646	474.88	723.13	774.1	1125.6	1149.2	1018.4	711.7	824.64	576.96	600.2	714.829	726.017	972.041	1034.78	973.691	703.657	942.375	620.391	9.2293	9.48145	9.50386	9.40487	9.92487	10.0151	9.92732	9.95577	9.45873	9.88016	9.27703	9.53864	1.465	0.0165728
all2095	all2095	4	4	4	all2095 two-component sensor histidine kinase	1	4	4	4	2.5	2.5	2.5	189.43	1654	1654	0	3.7891	10608	10226	11332	14423	11505	11810	12214	10235	11627	13407.4	10108.6	10628.1	12455.4	10359.5	11291.5	12076	11696.3	12502.2	13.7107	13.3033	13.3756	13.4632	13.6045	13.3387	13.463	13.4687	13.5599	13.5138	13.6099	13.5612	1.00381	0.972393
all2096	all2096	3	3	3	all2096 oxidase	1	3	3	3	15.7	15.7	15.7	26.994	230	230	0	4.8932	1956.3	2677.2	3148	6242.2	5999.8	5374.4	2837.7	2382.5	2166.7	2472.57	2646.47	2952.46	5390.61	5402.43	5138.46	2805.63	2722.65	2329.8	11.2718	11.3699	11.5277	11.3898	12.3962	12.3994	12.3271	12.3742	11.4541	11.4108	11.186	11.3503	1.97858	0.0030237
all2097	all2097	8	7	7	all2097 cell death suppressor protein	1	8	7	7	16.2	14.6	14.6	56.707	499	499	0	30.091	21291	26452	28411	29458	29580	28064	27509	25239	26248	26909.7	26148.3	26646.3	25439.2	26634.9	26831.9	27198.1	28842.4	28223.8	14.7158	14.6744	14.7016	14.6973	14.6348	14.701	14.7117	14.6825	14.7312	14.8159	14.7846	14.7773	0.989782	0.621224
all2102	all2102	8	8	8	all2102 N-acyl-L-amino acid amidohydrolase	1	8	8	8	14.5	14.5	14.5	47.814	441	441	0	14.765	32744	40803	42894	49730	47465	42819	42217	35500	38405	41385.1	40334.6	40229.6	42945.6	42739.2	40939.2	41739.9	40568.4	41296	15.3368	15.2997	15.296	15.3108	15.3902	15.3833	15.3212	15.3649	15.3491	15.3081	15.3337	15.3303	1.03818	0.117311
all2103	all2103	4	4	4	all2103 hypothetical protein	1	4	4	4	19.3	19.3	19.3	22.31	197	197	0	34.389	18283	21492	24113	24281	24843	23234	24522	22925	21961	23107.9	21245.3	22615.2	20968.5	22369.5	22214	24244.9	26198	23614.1	14.4961	14.3749	14.465	14.4453	14.3559	14.4492	14.4392	14.4148	14.5654	14.6772	14.5274	14.59	0.979059	0.551647
all2105	all2105	10	10	10	all2105 acyl carrier protein phosphodiesterase	1	10	10	10	52.2	52.2	52.2	22.784	207	207	0	74.627	74029	132560	102770	87698	95774	98997	102270	87842	100490	93565.2	131038	96386.5	75733.9	86238.3	94650.9	101114	100383	108054	16.5137	16.9996	16.5565	16.69	16.2087	16.396	16.5303	16.3783	16.6256	16.6152	16.7214	16.6541	0.805741	0.176178
all2107	all2107	2	2	2	all2107 hypothetical protein	1	2	2	2	17.5	17.5	17.5	14.579	126	126	0	17.957	5157.8	6632.6	7512.1	6190.4	6389.4	6414.1	5706.4	5136.7	5687.5	6518.94	6556.46	7045.49	5345.88	5753.24	6132.51	5641.91	5870.07	6115.63	12.6704	12.6787	12.7825	12.7105	12.3842	12.4902	12.5823	12.4855	12.462	12.5192	12.5783	12.5198	0.8556	0.0377093
all2108	all2108	13	12	12	all2108 hypothetical protein	1	13	12	12	70.1	66.2	66.2	22.283	201	201	0	194.3	77930	91902	99514	118760	104400	104690	98733	86162	89217	98495.7	90847	93332.7	102558	94005.5	100094	97617.2	98463.5	95932.9	16.5878	16.4712	16.5101	16.523	16.6461	16.5205	16.611	16.5925	16.5748	16.5873	16.5497	16.5706	1.04936	0.243189
all2109	all2109	6	6	6	all2109 hypothetical protein	1	6	6	6	41.3	41.3	41.3	22.802	206	206	0	78.821	19588	23139	27739	32814	32013	29717	22704	22067	22436	24757.3	22873.4	26016	28337.4	28825.6	28412.4	22447.4	25217.5	24124.9	14.5956	14.4814	14.6671	14.5814	14.7904	14.8151	14.7942	14.7999	14.4543	14.6221	14.5582	14.5449	1.16357	0.0535426
all2110	all2110	13	13	12	all2110 hypothetical protein	1	13	13	12	65.7	65.7	65.7	22.171	201	201	0	270.41	87675	110310	121900	135630	133220	122190	119440	102920	109300	110812	109044	114328	117127	119956	116826	118090	117614	117528	16.7578	16.7345	16.8028	16.765	16.8377	16.8721	16.834	16.848	16.8495	16.8437	16.8426	16.8453	1.05915	0.0330623
all2116	all2116	13	13	13	all2116 hypothetical protein	1	13	13	13	32	32	32	47.842	416	416	0	207.29	70025	85134	93973	111450	98529	91138	93256	81771	81380	88504.5	84156.7	88135.9	96245.6	88719	87136.9	92202.1	93445.5	87505.9	16.4335	16.3608	16.4274	16.4072	16.5544	16.437	16.411	16.4675	16.4925	16.5118	16.4171	16.4738	1.04263	0.313003
all2121	all2121	6	6	6	all2121 probable delta(24)-sterol C-methyltransferase	1	6	6	6	18.2	18.2	18.2	36.931	330	330	0	15.196	26869	32627	34900	40990	39463	36585	34503	30119	31788	33959.7	32252.5	32732.2	35398	35533.9	34978.9	34113.1	34419.1	34180.9	15.0515	14.9771	14.9984	15.009	15.1114	15.1169	15.0942	15.1075	15.058	15.0709	15.0609	15.0633	1.07064	0.0373445
all2124	all2124	1	1	1	all2124 WD-40 repeat protein	1	1	1	1	0.4	0.4	0.4	185.46	1683	1683	0.0025341	1.5495	2919.2	3549.6	3650.4	4619.3	4403.7	4365.3	3885.4	3754.2	3470.7	3689.57	3508.85	3423.66	3989.12	3965.25	4173.66	3841.49	4290.19	3731.96	11.8492	11.7768	11.7413	11.7891	11.9619	11.9532	12.0271	11.9807	11.9075	12.0668	11.8657	11.9467	1.14203	0.0102393
all2127	all2127	3	3	3	all2127 hypothetical protein	1	3	3	3	5.5	5.5	5.5	51.043	452	452	0	6.4664	10331	12479	12774	11320	11585	10581	7826.7	7325.4	6564.6	13057.3	12335.7	11980.5	9775.68	10431.5	10116.5	7738.25	8371.26	7058.76	13.6726	13.5906	13.5484	13.6038	13.255	13.3487	13.3044	13.3027	12.9178	13.0312	12.7852	12.9114	0.811601	0.0035461
all2128	all2128	3	3	3	all2128 unknown protein	1	3	3	3	14.3	14.3	14.3	11.782	112	112	0	4.1744	17799	21793	25630	17257	10825	17959	16917	14642	15439	22496.1	21542.8	24038	14902.7	9747.22	17170.6	16725.8	16732.5	16601.2	14.4574	14.3949	14.553	14.4684	13.8633	13.2508	14.0677	13.7272	14.0298	14.0304	14.019	14.0264	0.598238	0.0896452
all2129	all2129	1	1	1	all2129 unknown protein	1	1	1	1	1.3	1.3	1.3	110.35	958	958	0.0061747	1.1102	739.96	1154.2	982.33	1464.3	1082.9	1028.4	934.91	905.34	1042.6	935.235	1140.95	921.313	1264.53	975.082	983.252	924.345	1034.6	1121.08	9.86918	10.156	9.84755	9.95758	10.3044	9.92938	9.94142	10.0584	9.85229	10.0149	10.1307	9.99927	1.07238	0.560026
all2133	all2133	5	5	5	all2133 hypothetical protein	1	5	5	5	59.1	59.1	59.1	11.886	110	110	0	95.263	13747	17402	19052	20881	16327	18710	10973	9607.2	9890	17374.8	17202.2	17868.6	18032.3	14701.4	17888.6	10849	10978.8	10634.5	14.0847	14.0703	14.1251	14.0934	14.1383	13.8437	14.1268	14.0362	13.4053	13.4224	13.3765	13.4014	0.961164	0.615044
all2146	all2146	4	4	4	all2146 ABC transporter, ATP-binding protein	1	4	4	4	5	5	5	66.488	597	597	0	3.0515	4588.8	6189.1	5875.1	6291	6507.8	5661.4	5825.7	4706.9	5406	5799.78	6118.05	5510.17	5432.76	5859.85	5412.86	5759.87	5378.91	5812.94	12.5018	12.5789	12.4279	12.5028	12.4075	12.5166	12.4022	12.4421	12.4918	12.3931	12.5051	12.4633	0.95877	0.350732
all2157	all2157	2	2	2	all2157 ABC transporter, iron(III) dicitrate-binding periplasmic protein	1	2	2	2	7.6	7.6	7.6	39.053	343	343	1	-2	4240	4790.8	5526.5	5908.7	5321.5	5248	4888.3	4394.9	4197.1	5358.93	4735.8	5183.22	5102.61	4791.67	5017.6	4833.06	5022.37	4513.04	12.3877	12.2094	12.3396	12.3123	12.317	12.2263	12.2928	12.2787	12.2387	12.2942	12.1399	12.2243	0.977015	0.614183
all2161	all2161	8	7	7	all2161 two-component hybrid sensor and regulator	1	8	7	7	6.9	6.3	6.3	109.4	974	974	0	12.338	82273	103110	108120	134970	127490	110670	113430	94480	107450	103985	101926	101404	116557	114797	105811	112148	107969	115538	16.666	16.6372	16.6298	16.6443	16.8307	16.8087	16.6911	16.7768	16.775	16.7203	16.818	16.7711	1.09622	0.0841715
all2162	all2162	10	9	9	all2162 methyl-accepting chemotaxis protein	1	10	9	9	16.5	15.7	15.7	81.381	752	752	0	53.847	13157	15607	17338	42128	41981	39508	19146	15333	16840	16629.1	15427.8	16261.1	36380.7	37801.2	37773.5	18929.6	17522.1	18107.6	14.0214	13.9132	13.9891	13.9746	15.1509	15.2061	15.2051	15.1874	14.2084	14.0969	14.1443	14.1499	2.31782	3.97234e-05
all2163	all2163	1	1	1	all2163 hypothetical protein	1	1	1	1	5.3	5.3	5.3	18.855	169	169	0	2.9463	1215.2	1451.3	1748.3	4755.2	4310.7	4250.7	2627	2252	2146.7	1535.89	1434.64	1639.7	4106.48	3881.51	4064.09	2597.31	2573.52	2308.29	10.5849	10.4865	10.6792	10.5835	12.0037	11.9224	11.9887	11.9716	11.3428	11.3295	11.1726	11.2816	2.61731	0.000308274
all2166	all2166	19	19	19	all2166 gamma-glutamyl phosphate reductase	1	19	19	19	45.7	45.7	45.7	47.424	438	438	0	92.629	108060	137310	145950	145890	140690	132620	119100	101610	112640	136577	135734	136884	125987	126682	126798	117754	116117	121119	17.0594	17.0504	17.0626	17.0575	16.9429	16.9509	16.9522	16.9486	16.8454	16.8252	16.8861	16.8522	0.927353	2.97476e-05
all2177	all2177	3	1	1	all2177 hypothetical protein	1	3	1	1	8.5	3.1	3.1	34.375	294	294	0.0091631	0.99315	3469.8	4797.1	5252.2	5475.3	5891.3	5497.5	5289.5	4487.5	5193.4	4385.48	4742.03	4925.96	4728.34	5304.74	5256.15	5229.72	5128.19	5584.34	12.0985	12.2113	12.2662	12.192	12.2071	12.3731	12.3598	12.3133	12.3525	12.3242	12.4472	12.3746	1.08773	0.170412
all2183	all2183	2	1	1	all2183 hypothetical protein	1	2	1	1	5.7	3.6	3.6	33.074	281	281	0.00032669	2.0959	1403.8	1590.5	1491.9	1776.3	1724.4	1860.3	1637.2	1386.9	1825	1774.26	1572.24	1399.23	1533.97	1552.71	1778.63	1618.7	1584.91	1962.38	10.793	10.6186	10.4504	10.6207	10.5831	10.6006	10.7966	10.6601	10.6606	10.6302	10.9384	10.7431	1.02767	0.761663
all2192	all2192	4	4	4	all2192 hypothetical protein	1	4	4	4	15.4	15.4	15.4	29.202	260	260	0	17.361	8661.6	11791	11963	13560	12816	11842	12927	10842	11615	10947.4	11655.6	11219.9	11710.1	11540	11322.1	12780.9	12389.9	12489.3	13.4183	13.5087	13.4538	13.4603	13.5155	13.4944	13.4669	13.4922	13.6417	13.5969	13.6084	13.6157	1.0224	0.361359
all2193	all2193	1	1	1	all2193 probable sigma factor	1	1	1	1	5.5	5.5	5.5	22.593	201	201	0.00095969	1.7347	1002.3	1227.9	1590.2	1808.6	1351.7	1721.7	1113.5	1329	1190.3	1266.81	1213.8	1491.43	1561.86	1217.12	1646.11	1100.92	1518.74	1279.9	10.307	10.2453	10.5425	10.3649	10.6091	10.2493	10.6848	10.5144	10.1045	10.5687	10.3218	10.3317	1.10915	0.415272
all2200	all2200	5	5	5	all2200 unknown protein	1	5	5	5	26.3	26.3	26.3	21.657	186	186	0	16.392	27739	34021	38312	37414	38499	38589	41048	36760	39667	35059.3	33630.5	35932.3	32309.8	34665.9	36894.9	40584.1	42008.3	42653	15.0975	15.0375	15.133	15.0893	14.9797	15.0812	15.1711	15.0773	15.3086	15.3584	15.3804	15.3491	0.991732	0.859158
all2221	all2221	1	1	1	all2221 phosphonate metabolism protein PhnM	1	1	1	1	2.2	2.2	2.2	55.47	500	500	0	2.9112	551.5	595.59	667.13	794.39	586.63	639.48	712.63	730.45	627.51	697.04	588.753	625.691	686.016	528.223	611.406	704.577	834.737	674.746	9.4451	9.20152	9.28931	9.31197	9.4221	9.045	9.25599	9.24103	9.46061	9.70518	9.3982	9.52133	0.952014	0.619438
all2229	all2229	2	2	2	all2229 ABC tranporter, phosphate-binding protein; PhnD	1	2	2	2	6.2	6.2	6.2	37.58	336	336	1	-2	3607.1	4936.3	5405	5568.2	7012.2	4970	5158.4	3804.4	4905.6	4559.01	4879.63	5069.27	4808.56	6314.03	4751.81	5100.11	4347.56	5274.87	12.1545	12.2526	12.3076	12.2382	12.2314	12.6243	12.2143	12.3567	12.3163	12.086	12.3649	12.2557	1.08557	0.475684
all2238	all2238	3	3	3	all2238 unknown protein	1	3	3	3	14.6	14.6	14.6	28.175	240	240	0	16.149	2855.2	3027.8	3364.2	4220.5	4522.6	3799.7	3532.1	2803.2	3064.4	3608.68	2993.04	3155.23	3644.72	4072.31	3632.89	3492.18	3203.42	3295.08	11.8173	11.5474	11.6235	11.6627	11.8316	11.9916	11.8269	11.8834	11.7699	11.6454	11.6861	11.7005	1.16526	0.0943736
all2239	all2239	2	2	2	all2239 two-component hybrid sensor and regulator	1	2	2	2	1.5	1.5	1.5	196.49	1707	1707	0.00032701	2.1057	5221.4	3357.4	5183.4	4146.2	4197.1	3454.5	3549.4	2448.4	8618.1	6599.32	3318.86	4861.43	3580.56	3779.22	3302.84	3509.29	2797.96	9266.83	12.6881	11.6965	12.2472	12.2106	11.806	11.8839	11.6895	11.7931	11.777	11.4502	13.1779	12.135	0.748737	0.281033
all2260	all2260	8	8	8	all2260 hypothetical protein	1	8	8	8	27.3	27.3	27.3	33.736	300	300	0	18.481	39433	50047	52509	58777	54275	51722	52046	46272	52491	49839.3	49472.5	49247.4	50758.4	48871.1	49451.3	51457.8	52878.3	56442.3	15.605	15.5943	15.5878	15.5957	15.6314	15.5767	15.5937	15.6006	15.6511	15.6904	15.7845	15.7087	1.0034	0.795608
all2262	all2262	5	5	5	all2262 unknown protein	1	5	5	5	31.7	31.7	31.7	16.444	142	142	0	39.013	17684	20042	20788	34541	30430	30920	20795	17708	18527	22350.8	19811.9	19496.8	29828.8	27400.3	29562.6	20560	20236.2	19921.6	14.448	14.2741	14.2509	14.3244	14.8644	14.7419	14.8515	14.8193	14.3276	14.3047	14.282	14.3048	1.40923	0.00462354
all2263	all2263	1	1	1	all2263 heat shock protein X	1	1	1	1	3.5	3.5	3.5	30.638	289	289	0.00032927	2.2746	1571	2150.8	2033.2	3133.6	3049.5	3028.3	2310.3	1762.1	2106.1	1985.59	2126.11	1906.91	2706.1	2745.88	2895.35	2284.19	2013.68	2264.64	10.9553	11.054	10.897	10.9688	11.402	11.4231	11.4995	11.4415	11.1575	10.9756	11.1451	11.0927	1.38774	0.00190786
all2267	all2267	4	4	4	all2267 hypothetical protein	1	4	4	4	64.1	64.1	64.1	11.909	103	103	0	45.303	12426	15199	17516	19270	19185	19325	18374	15120	17480	15705.2	15024.5	16428	16641.1	17274.9	18476.6	18166.4	17278.7	18795.8	13.939	13.875	14.0039	13.9393	14.0225	14.0764	14.1734	14.0908	14.149	14.0767	14.1981	14.1413	1.1107	0.0603149
all2275	all2275	5	5	4	all2275 hypothetical protein	1	5	5	4	28.4	28.4	24.7	22.294	194	194	0	7.0749	9853.3	12102	13742	13772	13519	13349	13736	12381	13963	12453.6	11963.1	12888.4	11893.2	12173	12763	13580.8	14148.7	15014.1	13.6043	13.5463	13.6538	13.6015	13.5378	13.5714	13.6397	13.583	13.7293	13.7884	13.874	13.7972	0.987271	0.690546
all2281	all2281	1	1	1	all2281 two-component response regulator	1	1	1	1	3.9	3.9	3.9	26.846	232	232	0.00064914	2.0002	1914.6	2236.7	2479.3	3924.5	3857	3380.3	2882.2	2538	2719.5	2419.86	2211.02	2325.3	3389.1	3472.98	3231.9	2849.63	2900.35	2924.21	11.2407	11.1105	11.1832	11.1781	11.7267	11.762	11.6582	11.7156	11.4766	11.502	11.5138	11.4975	1.45142	0.000472113
all2282	all2282	2	2	2	all2282 serine/threonine kinase with two-component sensor domain	1	2	2	2	1.3	1.3	1.3	201.26	1783	1783	1	-2	4669.2	5616.7	5594	6911.2	4686.5	5305.1	6156	4462.1	5011.9	5901.4	5552.22	5246.53	5968.35	4219.89	5072.2	6086.43	5099.16	5389.17	12.5268	12.4388	12.3571	12.4409	12.5431	12.043	12.3084	12.2982	12.5714	12.316	12.3958	12.4278	0.905773	0.431955
all2283	all2283	2	2	2	all2283 anti-sigma factor antagonist	1	2	2	2	17.4	17.4	17.4	12.364	109	109	0	3.9685	3727.5	4664	4850.4	6745.6	6065.9	5601.5	5961.7	4843.9	5333.8	4711.18	4610.46	4549.12	5825.34	5461.95	5355.59	5894.33	5535.47	5735.31	12.2019	12.1707	12.1514	12.1746	12.5081	12.4152	12.3868	12.4367	12.5251	12.4345	12.4857	12.4818	1.1992	0.0103807
all2303	all2303	23	23	23	all2303 dihydroorotase	1	23	23	23	71.5	71.5	71.5	48.035	439	439	0	323.31	118200	153590	165870	138330	150330	159820	164400	143460	153470	149393	151827	155567	119458	135362	152804	162542	163942	165023	17.1888	17.2121	17.2472	17.216	16.8661	17.0465	17.2213	17.0446	17.3105	17.3228	17.3323	17.3219	0.88801	0.234517
all2314	all2314	8	8	8	all2314 unknown protein	1	8	8	8	24.6	24.6	24.6	31.785	281	281	0	52.963	41032	51755	55872	93690	89155	81079	93233	68845	96953	51860.3	51160.9	52401.5	80908.4	80278.3	77519.5	92179.4	78674.1	104251	15.6623	15.6428	15.6773	15.6608	16.304	16.2927	16.2423	16.2797	16.4922	16.2636	16.6697	16.4752	1.53566	8.4484e-05
all2315	all2315	20	20	20	all2315 ketol-acid reductoisomerase	1	20	20	20	56.8	56.8	56.8	36.011	331	331	0	323.31	351410	399220	459160	519550	573920	317480	347650	276070	316340	444147	394637	430639	448671	516778	303542	343721	315485	340153	18.7607	18.5902	18.7161	18.689	18.7753	18.9792	18.2115	18.6553	18.3909	18.2672	18.3758	18.3446	0.976947	0.898291
all2316	all2316	10	10	10	all2316 aldo/keto reductase	1	10	10	10	41.2	41.2	41.2	31.452	284	284	0	188.47	46015	59082	66701	62773	62888	64851	66525	57621	61466	58158.3	58403.8	62557.9	54209.3	56626.6	62003.9	65773.2	65847.6	66092.9	15.8277	15.8338	15.9329	15.8648	15.7263	15.7892	15.9201	15.8118	16.0052	16.0068	16.0122	16.0081	0.963961	0.479663
all2317	all2317	5	5	5	all2317 putative nuclease	1	5	5	5	28.8	28.8	28.8	16.152	146	146	0	16.477	20175	26200	28629	32234	33051	30100	30773	26883	28601	25499.2	25899.2	26850.7	27836.5	29760.3	28778.6	30425.2	30721.1	30754	14.6382	14.6606	14.7127	14.6705	14.7647	14.8611	14.8127	14.8128	14.893	14.9069	14.9085	14.9028	1.1037	0.0177067
all2318	all2318	4	4	4	all2318 hypothetical protein	1	4	4	4	20.1	20.1	20.1	29.476	264	264	0	24.631	7460.6	9940.4	11569	11521	11298	10477	11051	9635.4	10058	9429.45	9826.29	10850.4	9949.26	10173.1	10017	10926.1	11011.1	10815.1	13.203	13.2624	13.4055	13.2903	13.2804	13.3125	13.2902	13.2943	13.4155	13.4267	13.4008	13.4143	1.00282	0.952649
all2319	all2319	10	10	10	all2319 nitrogen regulatory protein P-II	1	10	10	10	81.2	81.2	81.2	12.492	112	112	0	113.36	169970	71635	245800	236580	209250	185870	232470	168680	74353	214825	70812.7	230532	204305	188416	177710	229843	192763	79950	17.7128	16.1117	17.8146	17.213	17.6404	17.5236	17.4392	17.5344	17.8103	17.5565	16.2868	17.2179	1.24947	0.619728
all2320	all2320	1	1	1	all2320 unknown protein	1	1	1	1	6.1	6.1	6.1	22.122	197	197	0	31.281	2052.6	2505.7	2860.8	4561.2	4673	4301.1	3517.2	3293.6	3339.4	2594.28	2476.94	2683.1	3938.94	4207.74	4112.28	3477.45	3763.83	3590.78	11.3411	11.2743	11.3897	11.335	11.9436	12.0388	12.0057	11.996	11.7638	11.878	11.8101	11.8173	1.58118	0.000134956
all2333	all2333	8	8	8	all2333 hypothetical protein	1	8	8	8	22.7	22.7	22.7	65.967	595	595	0	68.301	21941	27366	30128	33097	33274	30619	29458	24949	26469	27731.2	27051.9	28256.6	28581.8	29961.1	29274.8	29125.1	28511	28461.5	14.7592	14.7234	14.7863	14.7563	14.8028	14.8708	14.8374	14.837	14.83	14.7992	14.7967	14.8086	1.05751	0.0397053
all2334	all2334	4	4	4	all2334 serine/threonine kinase	1	4	4	4	9.9	9.9	9.9	53.104	484	484	0	22.431	9428	12226	12941	15581	14900	14129	12938	11189	12696	11916	12085.7	12137.2	13455.4	13416.5	13508.7	12791.8	12786.5	13651.7	13.5406	13.561	13.5671	13.5563	13.7159	13.7117	13.7216	13.7164	13.6429	13.6423	13.7368	13.674	1.1174	0.000926494
all2340	all2340	10	10	10	all2340 aspartate transaminase	1	10	10	10	29.2	29.2	29.2	43.999	404	404	0	42.165	51973	62546	71030	72953	69650	62316	44878	38251	42558	65688.6	61828	66618	63000.5	62715.3	59580.2	44370.8	43712.1	45761.6	16.0034	15.916	16.0236	15.981	15.9431	15.9365	15.8625	15.9141	15.4373	15.4157	15.4818	15.445	0.954665	0.189704
all2341	all2341	9	9	9	all2341 thioredoxin 2	1	9	9	9	66.1	66.1	66.1	12.799	115	115	0	254.35	41511	51470	59004	56653	49800	54343	54560	46606	49446	52465.7	50879.2	55339	48924.2	44841.7	51957.3	53943.4	53260	53168.1	15.6791	15.6348	15.756	15.69	15.5783	15.4526	15.665	15.5653	15.7192	15.7008	15.6983	15.7061	0.917209	0.172425
all2342	all2342	22	22	22	all2342 similar to chloroplast membrane-associated 30 kD protein	1	22	22	22	80.2	80.2	80.2	28.796	258	258	0	323.31	250100	314310	345860	375190	343500	336710	329170	279950	304180	316101	310702	324377	324005	309300	321928	325450	319919	327077	18.27	18.2452	18.3073	18.2742	18.3057	18.2386	18.2964	18.2802	18.3121	18.2873	18.3193	18.3062	1.00421	0.837656
all2343	all2343	6	6	6	all2343 similar to chloroplast membrane-associated 30 kD protein	1	6	6	6	30.3	30.3	30.3	30.608	274	274	0	87.549	9616	11511	12597	13840	14696	14127	14332	11660	11692	12153.7	11378.9	11814.5	11951.9	13232.8	13506.8	14170	13324.7	12572.1	13.5691	13.4741	13.5283	13.5238	13.545	13.6918	13.7214	13.6527	13.7906	13.7018	13.6179	13.7034	1.09347	0.126768
all2344	all2344	10	10	10	all2344 unknown protein	1	10	10	10	26.9	26.9	26.9	47.267	439	439	0	56.106	22353	30903	31204	31877	36051	35600	34442	30089	30257	28251.9	30548.2	29265.8	27528.2	32461.6	34037.1	34052.8	34384.8	32534.6	14.7861	14.8988	14.8369	14.8406	14.7486	14.9864	15.0548	14.93	15.0555	15.0695	14.9897	15.0382	1.0639	0.442844
all2347	all2347	12	12	12	all2347 naphthoate synthase	1	12	12	12	45.5	45.5	45.5	30.358	277	277	0	158.95	66727	83215	94956	98720	94582	90865	87674	78079	80434	84336.2	82259.7	89057.8	85252.2	85165	86875.9	86683.2	89226.4	86488.7	16.3639	16.3279	16.4425	16.3781	16.3794	16.378	16.4067	16.388	16.4035	16.4452	16.4002	16.4163	1.00693	0.800087
all2349	all2349	11	11	11	all2349 unknown protein	1	11	11	11	22.5	22.5	22.5	60.842	538	538	0	69.829	30176	39309	42176	44085	35257	39627	32240	26556	29837	38139.4	38857.8	39556.2	38070.8	31746.7	37887.3	31875.7	30347.4	32083	15.219	15.2459	15.2716	15.2455	15.2164	14.9543	15.2094	15.1267	14.9602	14.8893	14.9695	14.9397	0.920956	0.301003
all2352;alr3119	all2352	10;1	10;1	10;1	all2352 WD-40 repeat protein	2	10	10	10	24.9	24.9	24.9	38.443	357	357;676	0	42.458	42874	57455	58451	65480	60979	55829	50283	43444	45214	54188.4	56795.4	54820.3	56547	54907.7	53378	49714.8	49646.6	48617.5	15.7257	15.7935	15.7424	15.7539	15.7872	15.7447	15.704	15.7453	15.6014	15.5994	15.5692	15.59	0.994064	0.798984
all2356	all2356	1	1	1	all2356 phosphonate ABC transport permease protein PhnE	1	1	1	1	2.7	2.7	2.7	28.946	264	264	0.0097531	0.97697	4113	4857	5005.6	6229.4	5438.1	4659.5	3285.2	3471.6	3413.5	5198.42	4801.24	4694.68	5379.56	4896.66	4454.94	3248.07	3967.24	3670.45	12.3439	12.2292	12.1968	12.2566	12.3933	12.2576	12.1212	12.2573	11.6654	11.9539	11.8417	11.8203	1.00051	0.994046
all2357;all2230	all2357	3;1	3;1	3;1	all2357 phosphonate ABC transport ATP-binding component	2	3	3	3	11.1	11.1	11.1	26.645	244	244;265	0	4.2927	8856.9	11180	12454	12002	11636	10038	9061	8286.7	9007.7	11194.2	11051.7	11680.4	10364.6	10477.5	9597.32	8958.6	9469.8	9685.76	13.4505	13.432	13.5118	13.4647	13.3394	13.355	13.2284	13.3076	13.1291	13.2091	13.2416	13.1933	0.896795	0.0376338
all2358	all2358	20	20	20	all2358 phosphonate ABC transport phosphonate binding component	1	20	20	20	59.5	59.5	59.5	35.163	326	326	0	164.32	232120	275290	300170	199270	172200	164900	63814	54895	52713	293376	272130	281525	172085	155055	157661	63092.9	62732.4	56681	18.1624	18.0539	18.1029	18.1064	17.3928	17.2424	17.2665	17.3005	15.9452	15.9369	15.7906	15.8909	0.57202	0.000309979
all2364	all2364	17	17	17	all2364 acetyl-CoA carboxylase beta subunit	1	17	17	17	52.8	52.8	52.8	35.455	316	316	0	158.05	65339	78568	87506	101830	93953	88892	90855	79281	82460	82581.9	77666.1	82070.6	87938	84598.6	84989.5	89828.3	90600	88667.2	16.3335	16.245	16.3246	16.301	16.4242	16.3683	16.375	16.3892	16.4549	16.4672	16.4361	16.4527	1.063	0.0680422
all2367	all2367	5	5	5	all2367 thioredoxin	1	5	5	5	65.7	65.7	65.7	12.098	108	108	0	91.329	40949	52331	58798	50691	55499	54239	50428	44862	48407	51755.4	51730.3	55145.8	43775.5	49973.3	51857.8	49858.1	51267	52050.9	15.6594	15.6587	15.751	15.6897	15.4178	15.6089	15.6623	15.563	15.6055	15.6457	15.6676	15.6396	0.915919	0.223788
all2371	all2371	1	1	1	all2371 unknown protein	1	1	1	1	9.5	9.5	9.5	16.046	137	137	0	16.547	3131.6	3403.1	4061	4625.9	4681.9	4322.5	3999.6	3478.1	3897.6	3958.03	3364.03	3808.75	3994.82	4215.75	4132.74	3954.4	3974.67	4191	11.9506	11.716	11.8951	11.8539	11.9639	12.0416	12.0129	12.0061	11.9492	11.9566	12.0331	11.9796	1.11129	0.155158
all2375	all2375	11	11	11	all2375 similar to bacterioferritin comigratory protein	1	11	11	11	77.9	77.9	77.9	15.341	145	145	0	323.31	165100	217800	238450	215950	228640	234460	246910	204730	218860	208670	215300	223639	186489	205876	224167	244120	233960	235335	17.6709	17.716	17.7708	17.7192	17.5087	17.6514	17.7742	17.6448	17.8972	17.8359	17.8444	17.8592	0.949715	0.441168
all2379	all2379	3	3	3	all2379 two-component hybrid sensor and regulator	1	3	3	3	1.9	1.9	1.9	150.68	1344	1344	0	3.9747	4973.6	5737.7	5889.9	7007.9	6037.9	6117.5	6325.5	5081.7	5906.1	6286.13	5671.83	5524.05	6051.85	5436.74	5848.93	6254.02	5807.22	6350.69	12.618	12.4696	12.4315	12.5064	12.5632	12.4085	12.514	12.4952	12.6106	12.5036	12.6327	12.5823	0.992308	0.88628
all2381	all2381	6	6	6	all2381 hypothetical protein	1	6	6	6	38.4	38.4	38.4	17.451	151	151	0	23.438	24567	23767	27203	30829	31401	27130	27912	25087	25228	31050.2	23494.2	25513.3	26623.2	28274.6	25939	27596.6	28668.7	27127.1	14.9223	14.52	14.639	14.6938	14.7004	14.7872	14.6628	14.7168	14.7522	14.8072	14.7274	14.7623	1.01611	0.868127
all2382	all2382	22	22	22	all2382 zeta-carotene desaturase; CrtQ	1	22	22	22	41.8	41.8	41.8	53.578	479	479	0	165.6	96231	113250	127480	141920	136930	119490	89030	78893	84386	121626	111950	119562	122559	123297	114244	88023.9	90156.6	90738.2	16.8921	16.7725	16.8674	16.844	16.9031	16.9118	16.8018	16.8722	16.4256	16.4601	16.4694	16.4517	1.01975	0.607855
all2384	all2384	17	17	17	all2384 hypothetical protein	1	17	17	17	36.6	36.6	36.6	61.609	546	546	0	165.68	64301	74044	78980	93366	92888	81436	79771	70638	71562	81270	73194	74074.2	80628.6	83639.7	77860.8	78869.5	80723.1	76948.9	16.3104	16.1594	16.1767	16.2155	16.299	16.3519	16.2486	16.2998	16.2672	16.3007	16.2316	16.2665	1.06019	0.221522
all2390	all2390	8	8	8	all2390 cell division inhibitor	1	8	8	8	25.8	25.8	25.8	33.024	306	306	0	61.334	30294	36171	39517	42936	41602	40421	41776	38410	40146	38288.6	35755.8	37062.4	37078.5	37459.9	38646.5	41303.9	43893.8	43168	15.2246	15.1259	15.1777	15.1761	15.1783	15.1931	15.238	15.2031	15.334	15.4217	15.3977	15.3845	1.01894	0.474587
all2391	all2391	12	12	12	all2391 hypothetical protein	1	12	12	12	31.5	31.5	31.5	41.34	378	378	0	92.056	55532	67860	72721	85310	76708	74298	65685	57912	60197	70186.8	67081	68203.9	73671.7	69070.6	71036.2	64942.7	66180.2	64728.4	16.0989	16.0336	16.0576	16.0634	16.1688	16.0758	16.1163	16.1203	15.9869	16.0141	15.9821	15.9944	1.04025	0.167469
all2395	all2395	4	4	4	all2395 hypothetical protein	1	4	4	4	21.6	21.6	21.6	24.034	222	222	0	36.413	9552.4	12097	11524	10378	10096	10221	20721	18593	17882	12073.3	11958.1	10808.2	8962.19	9090.8	9772.28	20486.8	21247.5	19228.1	13.5595	13.5457	13.3998	13.5017	13.1296	13.1502	13.2545	13.1781	14.3224	14.375	14.2309	14.3094	0.79908	0.00870695
all2396	all2396	13	13	13	all2396 unknown protein	1	13	13	13	33.7	33.7	33.7	51.086	454	454	0	153.34	69339	84020	91766	108670	98426	90430	100270	87868	92506	87637.5	83055.5	86066	93844.8	88626.3	86460	99136.9	100413	99469.5	16.4193	16.3418	16.3932	16.3847	16.518	16.4354	16.3997	16.4511	16.5971	16.6156	16.602	16.6049	1.04705	0.198954
all2399	all2399	4	4	4	all2399 hypothetical protein	1	4	4	4	19.8	19.8	19.8	29.444	252	252	0	11.125	11339	13786	14683	16459	12290	13724	15872	12912	13627	14331.4	13627.7	13771	14213.6	11066.4	13121.5	15692.6	14755.5	14652.8	13.8069	13.7343	13.7493	13.7635	13.795	13.4339	13.6796	13.6362	13.9378	13.849	13.8389	13.8752	0.915529	0.354082
all2409	all2409	3	3	3	all2409 hypothetical protein	1	3	3	3	12	12	12	27.606	233	233	0	6.431	10526	11740	12666	15163	15207	13105	13165	12509	13164	13303.8	11605.2	11879.3	13094.4	13692.9	12529.7	13016.2	14294.9	14154.9	13.6996	13.5025	13.5362	13.5794	13.6767	13.7411	13.6131	13.677	13.668	13.8032	13.789	13.7534	1.06996	0.256478
all2410	all2410	12	12	12	all2410 unknown protein	1	12	12	12	24.4	24.4	24.4	56.251	505	505	0	51.701	35080	42126	45823	49341	49397	45112	45355	38931	43207	44337.6	41642.4	42976.7	42609.7	44478.8	43131.5	44842.5	44489.2	46459.4	15.4362	15.3458	15.3913	15.3911	15.3789	15.4408	15.3965	15.4054	15.4526	15.4412	15.5037	15.4658	1.00996	0.6802
all2413	all2413	8	8	8	all2413 hypothetical protein	1	8	8	8	16.8	16.8	16.8	45.807	400	400	0	21.915	17719	22869	22521	27532	24707	23320	22279	19786	21992	22395	22606.5	21122.1	23776	22247.1	22296.2	22027.2	22610.9	23647.5	14.4509	14.4644	14.3665	14.4273	14.5372	14.4413	14.4445	14.4744	14.427	14.4647	14.5294	14.4737	1.03317	0.344055
all2415	all2415	3	3	3	all2415 unknown protein	1	3	3	3	9.1	9.1	9.1	29.5	253	253	0	6.9209	4153.3	5956.7	5934.7	5842.1	5990.8	4970.8	6098.5	5089.6	5632.2	5249.35	5888.32	5566.07	5045.1	5394.33	4752.57	6029.58	5816.25	6056.17	12.3579	12.5236	12.4424	12.4413	12.3007	12.3972	12.2145	12.3041	12.5578	12.5059	12.5642	12.5426	0.909278	0.127063
all2422	all2422	3	3	3	all2422 hypothetical protein	1	3	3	3	16.8	16.8	16.8	15.244	131	131	0	2.6313	12650	16810	18561	16163	17288	17287	17302	12993	14973	15988.3	16617	17408.1	13958	15566.7	16528.1	17106.5	14848	16100.1	13.9647	14.0204	14.0875	14.0242	13.7688	13.9262	14.0126	13.9025	14.0623	13.858	13.9748	13.965	0.919133	0.226429
all2423	all2423	2	1	1	all2423 hypothetical protein	1	2	1	1	3.1	2.3	2.3	79.412	699	699	1	-2	5473.3	7106.8	7706.8	5762.8	7733.5	7649.6	6173.2	5298	6381.2	6917.7	7025.22	7228.09	4976.62	6963.52	7313.77	6103.44	6054.4	6861.55	12.7561	12.7783	12.8194	12.7846	12.2809	12.7656	12.8364	12.6276	12.5754	12.5638	12.7443	12.6278	0.896919	0.463804
all2424	all2424	2	2	2	all2424 unknown protein	1	2	2	2	20.8	20.8	20.8	15.529	144	144	0	75.349	6953.8	9162	9775.5	8593.7	9800.2	10441	11498	10398	11311	8788.9	9056.82	9168.3	7421.31	8824.45	9982.62	11368.1	11882.5	12162.4	13.1015	13.1448	13.1624	13.1362	12.8575	13.1073	13.2852	13.0833	13.4727	13.5366	13.5701	13.5265	0.963987	0.712543
all2425	all2425	17	17	17	all2425 unknown protein	1	17	17	17	54.1	54.1	54.1	27.811	255	255	0	110.02	74858	93426	103010	140710	128070	123300	143890	120720	129100	94613	92353.5	96611.6	121514	115319	117887	142264	137955	138818	16.5298	16.4949	16.5599	16.5282	16.8908	16.8153	16.847	16.851	17.1182	17.0738	17.0828	17.0916	1.25079	0.000409891
all2430	all2430	41	41	40	all2430 hypothetical protein	1	41	41	40	27.4	27.4	26.7	216.49	2048	2048	0	315.08	107520	136820	145670	157250	145940	136720	140560	122930	131890	135894	135249	136622	135797	131410	130718	138972	140481	141818	17.0521	17.0453	17.0598	17.0524	17.0511	17.0037	16.9961	17.017	17.0844	17.1	17.1137	17.0994	0.975735	0.169648
all2436	all2436	47	47	47	all2436 aspartate--tRNA ligase	1	47	47	47	70.6	70.6	70.6	67.904	595	595	0	323.31	287540	361280	382140	436540	419280	379730	326590	283930	306990	363422	357133	358403	376985	377535	363059	322899	324467	330099	18.4713	18.4461	18.4512	18.4562	18.5241	18.5262	18.4698	18.5067	18.3007	18.3077	18.3325	18.3137	1.03566	0.0958625
all2438	all2438	9	9	9	all2438 hypothetical protein	1	9	9	9	45.5	45.5	45.5	22.665	198	198	0	72.702	35077	44559	46444	51881	45509	46749	48902	40777	44071	44333.8	44047.5	43559.1	44803.2	40977.9	44696.6	48349.4	46598.8	47388.5	15.4361	15.4268	15.4107	15.4245	15.4513	15.3226	15.4479	15.4073	15.5612	15.508	15.5322	15.5338	0.988097	0.724746
all2442	all2442	4	4	4	all2442 pilin biogenesis protein	1	4	4	4	10.8	10.8	10.8	44.428	407	407	0	11.799	5085.6	6797.6	7145.3	18645	17514	16331	6840.5	5445.2	5595.6	6427.69	6719.57	6701.47	16101.4	15770.2	15614	6763.2	6222.62	6016.81	12.6501	12.7142	12.7103	12.6915	13.9749	13.9449	13.9306	13.9501	12.7235	12.6033	12.5548	12.6272	2.39267	5.35403e-06
all2443	all2443	15	15	14	all2443 twitching motility protein PilT	1	15	15	14	40.1	40.1	36.6	40.822	372	372	0	126.29	19507	26968	27390	128390	119540	111700	35774	30598	27840	24654.9	26658.4	25688.7	110875	107638	106796	35369.7	34966.5	29935.7	14.5896	14.7023	14.6488	14.6469	16.7586	16.7158	16.7045	16.7263	15.1102	15.0937	14.8696	15.0245	4.22628	1.34773e-05
all2444	all2444	27	27	27	all2444 general secretion pathway protein E	1	27	27	27	42.7	42.7	42.7	75.006	670	670	0	152.63	64742	80869	86725	259090	240770	221530	127120	113520	114830	81827.4	79940.7	81338.1	223744	216798	211804	125683	129727	123474	16.3203	16.2866	16.3116	16.3062	17.7715	17.726	17.6924	17.73	16.9394	16.9851	16.9138	16.9461	2.68283	2.66803e-05
all2452	all2452	11	11	11	all2452 apocytochrome f	1	11	11	11	38.1	38.1	38.1	35.925	333	333	0	158.6	232500	358870	319780	342080	326340	298270	270100	234490	251250	293857	354750	299917	295412	293848	285175	267048	267968	270163	18.1648	18.4364	18.1942	18.2651	18.1724	18.1647	18.1215	18.1529	18.0267	18.0317	18.0435	18.034	0.925127	0.321142
all2453	all2453	10	10	10	all2453 plastoquinol--plastocyanin reductase	1	10	10	10	65.9	65.9	65.9	19.197	179	179	0	249.45	168970	224590	245390	175500	201320	213760	204100	179560	192990	213561	222012	230148	151558	181276	204376	201794	205196	207517	17.7043	17.7603	17.8122	17.7589	17.2095	17.4678	17.6409	17.4394	17.6225	17.6466	17.6629	17.644	0.801335	0.118107
all2457	all2457	4	4	4	all2457 hypothetical protein	1	4	4	4	24.8	24.8	24.8	19.152	165	165	0	74.789	15835	18778	20779	24077	21781	19570	24326	21175	22920	20013.8	18562.4	19488.3	20792.3	19612.4	18710.8	24051.1	24198.2	24645.3	14.2887	14.1801	14.2503	14.2397	14.3438	14.2595	14.1916	14.2649	14.5538	14.5626	14.589	14.5685	1.01764	0.668569
all2459	all2459	14	14	14	all2459 hypothetical protein	1	14	14	14	38.5	38.5	38.5	49.716	442	442	0	150.58	37069	42545	48257	54971	54528	48577	47956	42694	45103	46851.5	42056.6	45259.5	47471.6	49099	46444.4	47414.1	48789.5	48498.2	15.5158	15.36	15.4659	15.4473	15.5348	15.5834	15.5032	15.5405	15.533	15.5743	15.5656	15.5577	1.06674	0.169074
all2460	all2460	8	8	8	all2460 unknown protein	1	8	8	8	20.4	20.4	20.4	49.188	426	426	0	68.651	15561	20401	21035	30363	30082	26369	21081	19301	19522	19667.5	20166.8	19728.4	26220.8	27086.9	25211.4	20842.8	22056.6	20991.5	14.2635	14.2997	14.268	14.2771	14.6784	14.7253	14.6218	14.6752	14.3473	14.4289	14.3575	14.3779	1.31777	0.00231437
all2461	all2461	5	5	5	all2461 hypothetical protein	1	5	5	5	10.9	10.9	10.9	50.813	448	448	0	13.933	23073	27199	29570	34181	30432	29350	28053	24203	27711	29161.9	26886.8	27733.3	29517.9	27402.1	28061.5	27736	27658.5	29797	14.8318	14.7146	14.7593	14.7686	14.8493	14.742	14.7763	14.7892	14.7595	14.7554	14.8629	14.7926	1.0144	0.680801
all2470	all2470	4	3	3	all2470 hypothetical protein	1	4	3	3	8.3	7.4	7.4	72.362	647	647	0	11.23	5082.2	5987.2	5755.6	6621.8	6305.7	6113.2	5395.6	4806.3	5584.5	6423.39	5918.47	5398.09	5718.43	5677.88	5844.82	5334.63	5492.5	6004.88	12.6491	12.531	12.3982	12.5261	12.4814	12.4711	12.5129	12.4885	12.3812	12.4232	12.5519	12.4521	0.974257	0.657268
all2477	all2477	1	1	1	all2477 hypothetical protein	1	1	1	1	2.8	2.8	2.8	41.878	387	387	0	4.0588	1520.2	1745	1779.1	2050.9	1878.5	1754.1	2163.7	1630.3	1904.9	1921.38	1724.97	1668.59	1771.11	1691.47	1677.09	2139.25	1863.06	2048.29	10.9079	10.7524	10.7044	10.7882	10.7904	10.7241	10.7117	10.7421	11.0629	10.8635	11.0002	10.9755	0.968517	0.542003
all2480	all2480	1	1	1	all2480 beta-lactamase	1	1	1	1	4.2	4.2	4.2	32.691	283	283	0	3.6446	1039.1	1615.9	1576	1492.3	1347.8	1227.8	1084.2	939.13	1087.2	1313.32	1597.35	1478.11	1288.71	1213.61	1173.9	1071.95	1073.21	1169.04	10.359	10.6415	10.5295	10.51	10.3317	10.2451	10.1971	10.258	10.066	10.0677	10.1911	10.1083	0.839711	0.0731885
all2487	all2487	6	6	6	all2487 hypothetical protein	1	6	6	6	28.1	28.1	28.1	24.887	224	224	0	21.171	24117	30431	32460	46267	33236	44216	57463	49632	54431	30481.5	30081.7	30443.8	39955.1	29926.9	42274.8	56813.6	56718	58528.3	14.8956	14.8766	14.8939	14.8887	15.2861	14.8692	15.3675	15.1743	15.7939	15.7915	15.8368	15.8074	1.21888	0.205369
all2491	all2491	3	3	3	all2491 hypothetical protein	1	3	3	3	16.3	16.3	16.3	25.948	227	227	0	6.0152	10410	12739	12684	15334	17384	15250	12754	11013	10785	13157.2	12592.8	11896.1	13242.1	15653.2	14580.5	12609.9	12585.3	11596.8	13.6836	13.6203	13.5382	13.614	13.6928	13.9342	13.8318	13.8196	13.6223	13.6195	13.5014	13.5811	1.15314	0.0791098
all2497	all2497	13	13	13	all2497 UDP-N-acetyl glucosamine-2-epimerase	1	13	13	13	51.9	51.9	51.9	40.744	370	370	0	212.36	35820	42679	47701	51068	46798	46300	43935	36271	44179	45272.9	42189.1	44738.1	44101.1	42138.6	44267.4	43438.5	41449.5	47504.6	15.4664	15.3646	15.4492	15.4267	15.4285	15.3629	15.434	15.4084	15.4067	15.3391	15.5358	15.4272	0.987414	0.665072
all2498	all2498	12	12	12	all2498 N-acetyl-gamma-glutamyl-phosphate reductase; ArgC	1	12	12	12	41.6	41.6	41.6	34.822	322	322	0	184.32	53780	69793	74593	74386	76239	72875	55307	46897	50620	67972.5	68991.8	69959.7	64238	68648.3	69675.7	54682	53592.5	54430.5	16.0527	16.0741	16.0942	16.0737	15.9711	16.0669	16.0884	16.0421	15.7388	15.7097	15.7321	15.7269	0.978381	0.479876
all2500	all2500	36	36	35	all2500 carboxyl-terminal protease	1	36	36	35	74.8	74.8	74.8	47.363	428	428	0	323.31	323820	385180	428170	499350	457960	452500	628260	543730	581870	409276	380758	401574	431227	412363	432635	621160	621359	625671	18.6427	18.5385	18.6153	18.5988	18.7181	18.6536	18.7228	18.6981	19.2446	19.2451	19.255	19.2482	1.07125	0.0670453
all2501	all2501	23	23	23	all2501 hypothetical protein	1	23	23	23	57.4	57.4	57.4	44.926	408	408	0	231.89	177570	221110	242320	219650	236920	212080	180670	160030	164760	224431	218572	227268	189684	213331	202769	178628	182878	177162	17.7759	17.7377	17.794	17.7692	17.5332	17.7027	17.6295	17.6218	17.4466	17.4805	17.4347	17.4539	0.902869	0.0827711
all2507	all2507	13	13	13	all2507 probable hexosyltransferase	1	13	13	13	38.5	38.5	38.5	45.518	395	395	0	94.118	46801	56933	61805	67694	68696	60544	47521	41162	45766	59151.7	56279.4	57966	58458.9	61856.3	57886	46984	47038.7	49211.1	15.8521	15.7803	15.8229	15.8185	15.8351	15.9166	15.8209	15.8576	15.5199	15.5216	15.5867	15.5427	1.02748	0.349506
all2508	all2508	26	26	26	all2508 GTP-binding elongation factor LepA	1	26	26	26	42	42	42	67.448	603	603	0	163.67	156300	189210	205790	244030	234970	207340	174900	149320	153820	197547	187038	193007	210738	211575	198237	172924	170639	165399	17.5918	17.513	17.5583	17.5544	17.6851	17.6908	17.5969	17.6576	17.3998	17.3806	17.3356	17.372	1.07417	0.0577965
all2509	all2509	20	20	20	all2509 similar to phosphoenolpyruvate synthase	1	20	20	20	23.7	23.7	23.7	106.99	963	963	0	169.79	59025	72386	79325	90634	83185	78765	75425	68678	72086	74601.6	71555	74397.7	78269.4	74902.7	75307.1	74572.6	78483.2	77512.3	16.1869	16.1268	16.183	16.1656	16.2562	16.1927	16.2005	16.2165	16.1864	16.2601	16.2421	16.2295	1.03592	0.141754
all2511	all2511	4	4	4	all2511 unknown protein	1	4	4	4	19.1	19.1	19.1	22.989	204	204	0	11.776	11826	14617	15434	19145	18346	17711	18525	15077	16218	14946.9	14449.2	14475.3	16533.2	16519.4	16933.5	18315.7	17229.6	17438.8	13.8676	13.8187	13.8213	13.8359	14.0131	14.0119	14.0476	14.0242	14.1608	14.0726	14.09	14.1078	1.13944	0.000996745
all2521	all2521	12	12	12	all2521 cysteine synthase	1	12	12	12	53.6	53.6	53.6	33.783	319	319	0	178.8	43454	55194	60119	53421	57380	56505	54684	46762	51613	54921.5	54560.4	56384.7	46133.1	51667	54024.3	54066	53438.3	55498.2	15.7451	15.7356	15.783	15.7546	15.4935	15.657	15.7213	15.6239	15.7224	15.7056	15.7602	15.7294	0.913436	0.189533
all2528	all2528	1	1	1	all2528 unknown protein	1	1	1	1	5.7	5.7	5.7	25.839	228	228	0	7.773	572.95	530.18	924.71	3438	3021.7	2951.7	2513.8	2339.4	2561.9	724.151	524.094	867.272	2968.97	2720.85	2822.12	2485.39	2673.4	2754.75	9.50015	9.03368	9.76034	9.43139	11.5357	11.4098	11.4626	11.4694	11.2793	11.3845	11.4277	11.3638	4.10674	0.00912989
all2529	all2529	3	3	3	all2529 unknown protein	1	3	3	3	6.2	6.2	6.2	50.455	453	453	0	10.537	2520	3613.9	4102.3	17895	15839	14061	8338.3	7530.5	7684.9	3185.03	3572.41	3847.49	15453.7	14262	13443.7	8244.07	8605.64	8263.39	11.6371	11.8027	11.9097	11.7832	13.9157	13.7999	13.7146	13.8101	13.0091	13.0711	13.0125	13.0309	4.0753	6.27386e-05
all2531	all2531	3	2	2	all2531 nitrogen fixation protein NifX homolog	1	3	2	2	15.5	10.7	10.7	18.682	168	168	0.00032637	2.0628	2774.3	3557.4	4184.7	3887.7	4482.1	3370.1	3752.4	2906.8	2824.6	3506.44	3516.56	3924.77	3357.32	4035.84	3222.15	3710	3321.81	3037.22	11.7758	11.78	11.9384	11.8314	11.7131	11.9787	11.6538	11.7819	11.8572	11.6978	11.5685	11.7078	0.966255	0.691072
all2533	all2533	14	14	14	all2533 prolyl endopeptidase	1	14	14	14	22.6	22.6	22.6	77.916	689	689	0	234.55	77557	97632	104960	104800	111110	106200	108230	97606	105840	98024.2	96511.2	98440.4	90502.8	100047	101538	107007	111541	113807	16.5809	16.5584	16.587	16.5754	16.4657	16.6103	16.6317	16.5692	16.7073	16.7672	16.7962	16.7569	0.995719	0.916972
all2544	all2544	4	4	4	all2544 precorrin isomerase	1	4	4	4	27.2	27.2	27.2	22.499	206	206	0	72.552	26919	34772	35428	40501	35979	34864	34139	28390	31056	34022.9	34372.8	33227.4	34975.7	32396.8	33333.4	33753.2	32443.3	33393.8	15.0542	15.069	15.0201	15.0478	15.0941	14.9836	15.0247	15.0341	15.0427	14.9856	15.0273	15.0186	0.990577	0.72689
all2545	all2545	9	9	9	all2545 hypothetical protein	1	9	9	9	35.3	35.3	35.3	30.099	269	269	0	67.615	48668	60825	67105	78065	70134	67665	65703	59912	61409	61511.4	60126.8	62936.8	67415.1	63151.2	64694.4	64960.5	68465.7	66031.6	15.9086	15.8757	15.9416	15.9086	16.0408	15.9465	15.9814	15.9896	15.9873	16.0631	16.0109	16.0204	1.05769	0.0808457
all2546	all2546	6	6	6	all2546 hypothetical protein	1	6	6	6	26	26	26	20	181	181	0	61.728	15053	19497	18267	20677	19593	17504	21313	18002	17756	19025.5	19273.2	17132.3	17856.2	17642.2	16735.5	21072.1	20572.2	19092.6	14.2156	14.2343	14.0644	14.1715	14.1241	14.1067	14.0306	14.0872	14.363	14.3284	14.2207	14.3041	0.943247	0.25923
all2547	all2547	4	4	4	all2547 hypothetical protein	1	4	4	4	22.4	22.4	22.4	12.452	116	116	0	15.083	28395	36118	38661	43197	34108	39770	46372	39389	42393	35888.4	35703.4	36259.6	37303.9	30712.1	38024	45848	45012.6	45584.2	15.1312	15.1238	15.1461	15.1337	15.187	14.9065	15.2146	15.1027	15.4846	15.458	15.4762	15.473	0.978765	0.783073
all2549	all2549	13	13	13	all2549 hypothetical protein	1	13	13	13	32.4	32.4	32.4	38.396	333	333	0	50.567	36220	43348	47303	56376	53026	49143	50942	47166	48872	45778.4	42850.4	44364.8	48685	47746.5	46985.5	50366.3	53899.9	52550.9	15.4824	15.387	15.4371	15.4355	15.5712	15.5431	15.5199	15.5447	15.6202	15.718	15.6814	15.6732	1.07865	0.0383014
all2556	all2556	6	6	6	all2556 bacterioferritin comigratory protein	1	6	6	6	40.5	40.5	40.5	20.464	185	185	0	34.453	20492	24959	27721	28510	29153	28755	30480	25403	28690	25899.8	24672.5	25999.1	24620.6	26250.4	27492.6	30135.6	29029.8	30849.7	14.6607	14.5906	14.6662	14.6391	14.5876	14.6801	14.7468	14.6715	14.8792	14.8252	14.913	14.8725	1.02265	0.579088
all2561	all2561	15	15	15	all2561 acetate kinase; AckA	1	15	15	15	48.1	48.1	48.1	43.937	405	405	0	104.65	50813	58136	66474	72992	69054	67379	69652	60739	65438	64222.5	57468.6	62345	63034.1	62178.7	64421	68864.9	69410.8	70363.9	15.9708	15.8105	15.928	15.9031	15.9438	15.9241	15.9752	15.9477	16.0715	16.0829	16.1025	16.0856	1.03143	0.454149
all2563	all2563	22	22	22	all2563 transaldolase; Tal	1	22	22	22	62.3	62.3	62.3	36.177	332	332	0	265.88	226040	249130	291420	314620	299020	300950	304330	272000	273670	285692	246270	273319	271698	269248	287738	300891	310834	294271	18.1241	17.9099	18.0602	18.0314	18.0516	18.0386	18.1344	18.0749	18.1989	18.2458	18.1668	18.2038	1.03059	0.581841
all2564	all2564	12	12	12	all2564 pyruvate kinase	1	12	12	12	26.3	26.3	26.3	51.148	476	476	0	92.879	35680	45498	46656	48404	48954	45713	41297	34945	37771	45095.9	44975.7	43758	41800.5	44079.9	43706.1	40830.3	39934.1	40614.2	15.4607	15.4569	15.4173	15.4449	15.3512	15.4278	15.4155	15.3982	15.3174	15.2853	15.3097	15.3041	0.968124	0.181555
all2566;alr1095	all2566	15;1	15;1	15;1	all2566 glyceraldehyde-3-phosphate dehydrogenase	2	15	15	15	49.9	49.9	49.9	36.751	343	343;337	0	237.21	118540	146070	161740	170240	173330	147210	137950	119490	124890	149823	144393	151694	147015	156073	140747	136391	136550	134291	17.1929	17.1396	17.2108	17.1811	17.1656	17.2519	17.1027	17.1734	17.0574	17.0591	17.035	17.0505	0.99467	0.883365
all2567	all2567	29	29	29	all2567 hypothetical protein	1	29	29	29	39.7	39.7	39.7	89.582	793	793	0	157.21	119120	149170	156420	173510	176690	167040	196820	166460	173810	150556	147458	146704	149839	159098	159707	194596	190226	186894	17.1999	17.1699	17.1625	17.1775	17.1931	17.2796	17.2851	17.2526	17.5701	17.5374	17.5119	17.5398	1.05342	0.114323
all2568	all2568	8	8	8	all2568 hypothetical protein	1	8	8	8	45.3	45.3	45.3	26.694	245	245	0	186.75	127290	162710	178370	186160	191760	173270	157040	128240	147390	160882	160842	167291	160763	172668	165663	155265	146549	158485	17.2956	17.2953	17.352	17.3143	17.2946	17.3976	17.3379	17.3434	17.2444	17.161	17.274	17.2265	1.02035	0.464792
all2571	all2571	6	6	6	all2571 unknown protein	1	6	6	6	38.3	38.3	38.3	15.824	149	149	0	76.444	35210	45675	47081	49769	46808	44517	59657	51973	50531	44501.9	45150.7	44156.6	42979.3	42147.6	42562.6	58982.8	59393.2	54334.8	15.4416	15.4625	15.4303	15.4448	15.3914	15.3632	15.3773	15.3773	15.848	15.858	15.7296	15.8119	0.954277	0.00592995
all2580	all2580	2	2	2	all2580 transcriptional regulator	1	2	2	2	4	4	4	37.332	329	329	1	-2	26904	24848	27257	35327	20897	23918	26400	23932	21425	34003.9	24562.8	25563.9	30507.6	18816.4	22868	26101.7	27348.8	23037.8	15.0534	14.5842	14.6418	14.7598	14.8969	14.1997	14.481	14.5259	14.6719	14.7392	14.4917	14.6343	0.850314	0.408086
all2584	all2584	8	8	8	all2584 ferrichrome ABC transporter, ATP-binding protein	1	8	8	8	35.3	35.3	35.3	31.721	289	289	0	96.61	26089	33342	35380	36777	30797	30290	33694	29335	31567	32973.9	32959.3	33182.4	31759.7	27730.7	28960.2	33313.2	33523.2	33943.2	15.009	15.0084	15.0181	15.0119	14.9549	14.7592	14.8218	14.8453	15.0238	15.0329	15.0508	15.0358	0.890967	0.101573
all2586	all2586	1	1	1	all2586 iron(III) dicitrate transport system permease protein	1	1	1	1	2	2	2	35.797	343	343	0.0055659	1.1437	4052.5	4604.6	3980.8	3709.6	3317.8	3096	4842.8	4325.9	2574.2	5121.95	4551.74	3733.53	3203.52	2987.47	2960.08	4788.07	4943.51	2767.98	12.3225	12.1522	11.8663	12.1137	11.6454	11.5447	11.5314	11.5739	12.2252	12.2713	11.4346	11.9771	0.68786	0.0474989
all2598	all2598	10	10	10	all2598 hypothetical protein	1	10	10	10	45.8	45.8	45.8	30.169	284	284	0	90.178	33518	42935	44440	40324	43388	43738	48728	41401	43597	42363.4	42442.1	41679.6	34822.8	39068.1	41817.8	48177.3	47311.9	46878.8	15.3705	15.3732	15.3471	15.3636	15.0877	15.2537	15.3518	15.2311	15.5561	15.5299	15.5166	15.5342	0.912247	0.226664
all2610;all2578;alr2179;alr2592;all2148;alr2626;all2158	all2610	3;1;1;1;1;1;1	3;1;1;1;1;1;1	1;0;0;0;0;0;0	all2610 ferrichrome-iron receptor	7	3	3	1	2.7	2.7	1.3	94.905	857	857;499;511;849;863;872;878	0	2.8105	14426	19053	18526	17498	17690	15450	16563	15019	17121	18233	18834.3	17375.3	15110.9	15928.7	14771.7	16375.8	17163.3	18409.8	14.1543	14.2011	14.0847	14.1467	13.8833	13.9593	13.8506	13.8977	13.9993	14.067	14.1682	14.0782	0.8415	0.00599587
all2612	all2612	1	1	1	all2612 hypothetical protein	1	1	1	1	14.7	14.7	14.7	15.525	129	129	0	6.3427	0	0	0	0	0	0	0	0	0	0	0	0	0	0	0	0	0	0	#NUM!	#NUM!	#NUM!	#NUM!	#NUM!	#NUM!	#NUM!	#NUM!	#NUM!	#NUM!	#NUM!	#NUM!	#NUM!	#NUM!
all2617	all2617	6	6	2	all2617 hypothetical protein	1	6	6	2	20.2	20.2	5.1	38.013	332	332	0	38.631	13186	13743	15287	15748	15844	16114	16514	15891	15563	16665.8	13585.2	14337.5	13599.6	14266.5	15406.6	16327.4	18159.8	16734.5	14.0246	13.7298	13.8075	13.854	13.7313	13.8003	13.9113	13.8143	13.995	14.1485	14.0305	14.058	0.972885	0.723062
all2623	all2623	5	4	4	all2623 ABC transporter, ATP-binding protein	1	5	4	4	9.9	8.5	8.5	65.602	586	586	0	25.832	4370.9	7045.2	5220.2	5779.4	5233.2	4287.6	4078.6	4000.6	4144.7	5524.38	6964.32	4895.95	4990.95	4712.16	4099.37	4032.51	4571.77	4456.7	12.4316	12.7658	12.2574	12.4849	12.2851	12.2022	12.0012	12.1628	11.9775	12.1585	12.1218	12.0859	0.799909	0.152052
all2624	all2624	7	7	5	all2624 hypothetical protein	1	7	7	5	27	27	22	32.773	282	282	0	13.683	22119	27011	29749	33010	30904	27687	28209	25049	26386	27956.2	26700.9	27901.1	28506.6	27827.1	26471.5	27890.2	28625.3	28372.2	14.7709	14.7046	14.768	14.7478	14.799	14.7642	14.6922	14.7518	14.7675	14.805	14.7922	14.7882	1.00274	0.923225
all2641	all2641	2	2	2	all2641 polyketide synthase	1	2	2	2	2.5	2.5	2.5	114.92	1019	1019	0.004654	1.2007	996.03	1217.1	1568.9	1830.5	1522.6	1129.1	1188.4	849.78	926.85	1258.88	1203.13	1471.45	1580.78	1371	1079.53	1174.97	971.104	996.619	10.2979	10.2326	10.523	10.3512	10.6264	10.421	10.0762	10.3745	10.1984	9.92348	9.9609	10.0276	1.01633	0.906255
all2643	all2643	6	6	6	all2643 microcystin synthetase B	1	6	6	6	6.9	6.9	6.9	124.96	1102	1102	0	47.876	9240.5	12019	11826	13619	11851	11378	8718.2	6600.6	7196.8	11679.1	11881	11091.4	11761	10671.1	10878.5	8619.68	7542.98	7738.55	13.5116	13.5364	13.4372	13.4951	13.5217	13.3814	13.4092	13.4374	13.0734	12.8809	12.9178	12.9574	0.960854	0.338921
all2649	all2649	1	1	1	all2649 probable non-ribosomal peptide synthetase	1	1	1	1	0.6	0.6	0.6	178.15	1583	1583	1	-2	4253.7	5750.2	5834.8	9891.2	10064	9208.6	8661.2	7845.1	8217.1	5376.25	5684.19	5472.37	8541.8	9061.98	8804.33	8563.32	8965.15	8835.65	12.3924	12.4727	12.418	12.4277	13.0603	13.1456	13.104	13.1033	13.064	13.1301	13.1091	13.1011	1.59728	3.90574e-05
all2652	all2652	2	2	2	all2652 hypothetical protein	1	2	2	2	4.3	4.3	4.3	43.214	396	396	0.00032884	2.2357	2926.7	3713.1	3878.7	4325.8	3730.9	3449.9	3523.2	3504.7	3521.6	3699.05	3670.48	3637.78	3735.66	3359.44	3298.44	3483.39	4005.07	3786.69	11.8529	11.8418	11.8288	11.8412	11.8671	11.714	11.6876	11.7562	11.7663	11.9676	11.8867	11.8735	0.942825	0.267483
all2655	all2655	1	1	1	all2655 unknown protein	1	1	1	1	1.1	1.1	1.1	339.46	3262	3262	0	6.9811	1959.9	2723.9	2864.1	2126	1829.5	1686.2	2190.2	1635.8	2101.3	2477.12	2692.63	2686.2	1835.96	1647.35	1612.17	2165.45	1869.35	2259.48	11.2744	11.3948	11.3913	11.3535	10.8423	10.6859	10.6548	10.7277	11.0805	10.8683	11.1418	11.0302	0.648037	0.0015285
all2661	all2661	5	5	5	all2661 unknown protein	1	5	5	5	19	19	19	36.912	326	326	0	96.834	14018	19368	20170	20851	19094	17549	17320	14736	16074	17717.3	19145.7	18917.1	18006.4	17192.9	16778.6	17124.3	16839.9	17284	14.1129	14.2247	14.2074	14.1817	14.1362	14.0695	14.0343	14.08	14.0638	14.0396	14.0771	14.0602	0.931971	0.0923865
all2671	all2671	1	1	1	all2671 hypothetical protein	1	1	1	1	2.5	2.5	2.5	36.68	323	323	1	-2	3283.1	4004.1	4787.7	5210.1	5103.3	4684.6	4691.3	4115	4133.2	4149.51	3958.13	4490.31	4499.32	4595.19	4478.94	4638.28	4702.5	4444.33	12.0187	11.9506	12.1326	12.034	12.1355	12.1659	12.1289	12.1434	12.1794	12.1992	12.1178	12.1654	1.07883	0.170486
all2674	all2674	19	19	19	all2674 ferrichrome-iron receptor	1	19	19	19	30.6	30.6	30.6	95.467	867	867	0	227.05	47788	57642	59608	61857	61454	58209	53764	49048	52272	60399.2	56980.3	55905.5	53418.2	55335.4	55653.5	53156.4	56050.6	56206.8	15.8822	15.7982	15.7707	15.817	15.705	15.7559	15.7642	15.7417	15.698	15.7744	15.7785	15.7503	0.949128	0.140661
all2681	all2681	3	3	3	all2681 similar to indigoidine systhesis protein IdgB	1	3	3	3	20	20	20	23.713	215	215	0	9.9326	6796.5	9635.8	10068	11436	10416	10418	9713.4	8681.4	8413.8	8590.09	9525.19	9442.63	9875.86	9378.94	9960.63	9603.63	9920.85	9047.16	13.0685	13.2175	13.205	13.1637	13.2697	13.1952	13.282	13.249	13.2294	13.2762	13.1432	13.2163	1.06092	0.213213
all2699	all2699	4	4	4	all2699 two-component sensor histidine kinase	1	4	4	4	5.5	5.5	5.5	103.91	920	920	0	27.192	4906.2	5824.3	5897.1	8706.2	7042.7	7204.3	5860.1	4916.7	4299.2	6200.94	5757.44	5530.8	7518.47	6341.5	6888.02	5793.88	5618.66	4622.83	12.5983	12.4912	12.4333	12.5076	12.8762	12.6306	12.7499	12.7522	12.5003	12.456	12.1746	12.377	1.1848	0.0537294
all2700	all2700	20	20	20	all2700 probable arsenical pump-driving ATPase	1	20	20	20	48.9	48.9	48.9	44.677	395	395	0	179.39	70729	89189	101020	115940	108540	99194	93915	80564	87729	89394.3	88165.2	94745.2	100123	97733.3	94839.2	92853.7	92066.2	94332.9	16.4479	16.4279	16.5318	16.4692	16.6114	16.5766	16.5332	16.5737	16.5027	16.4904	16.5255	16.5062	1.07514	0.0616856
all2701	all2701	2	2	2	all2701 hypothetical protein	1	2	2	2	15.6	15.6	15.6	15.518	128	128	0	4.0639	2748.2	3243.5	3356.1	3851.3	3607.2	3864.1	3188.3	3199.5	2973.3	3473.45	3206.27	3147.64	3325.89	3248.05	3694.46	3152.27	3656.3	3197.12	11.7622	11.6467	11.6201	11.6763	11.6995	11.6654	11.8511	11.7387	11.6222	11.8362	11.6426	11.7003	1.04419	0.437375
all2702	all2702	7	7	7	all2702 hypothetical protein	1	7	7	7	41.3	41.3	41.3	21.408	189	189	0	119.3	21991	27148	29496	25796	27009	29123	30649	26506	27184	27794.4	26836.4	27663.9	22276.8	24319.9	27844.5	30302.6	30290.3	29230.3	14.7625	14.7119	14.7557	14.7434	14.4433	14.5698	14.7651	14.5927	14.8872	14.8866	14.8352	14.8696	0.900851	0.24685
all2703	all2703	1	1	1	all2703 hypothetical protein	1	1	1	1	5.2	5.2	5.2	31.441	270	270	0	5.4121	2528	3395.2	3277.2	3190.5	2551.5	3789.3	3767.1	3226.3	3249.9	3195.14	3356.22	3073.64	2755.24	2297.46	3622.94	3724.53	3686.92	3494.54	11.6417	11.7126	11.5857	11.6467	11.428	11.1658	11.8229	11.4722	11.8628	11.8482	11.7709	11.8273	0.886119	0.458773
all2704	all2704	9	9	9	all2704 unknown protein	1	9	9	9	33.2	33.2	33.2	34.398	310	310	0	68.154	22864	28105	29495	36327	34318	31401	32441	28698	28305	28897.8	27782.4	27662.9	31371.1	30901.1	30022.4	32074.4	32795.2	30435.7	14.8187	14.7619	14.7557	14.7787	14.9371	14.9154	14.8738	14.9088	14.9691	15.0012	14.8935	14.9546	1.09431	0.00906261
all2705	all2705	20	20	20	all2705 hypothetical protein	1	20	20	20	57.5	57.5	57.5	46.223	416	416	0	300.56	97117	121860	132190	137150	134290	124060	159990	139980	154540	122746	120461	123979	118439	120919	118614	158182	159965	166173	16.9053	16.8782	16.9197	16.9011	16.8538	16.8837	16.8559	16.8645	17.2712	17.2874	17.3423	17.3003	0.974933	0.0811566
all2707	all2707	27	27	27	all2707 hypothetical protein	1	27	27	27	36.1	36.1	36.1	90.124	798	798	0	323.31	83544	109860	112150	145160	136240	124900	114890	101660	107950	105591	108599	105184	125357	122675	119417	113592	116174	116076	16.6881	16.7286	16.6826	16.6998	16.9357	16.9045	16.8656	16.9019	16.7935	16.8259	16.8247	16.8147	1.15042	0.00188654
all2715	all2715	1	1	1	all2715 hypothetical protein	1	1	1	1	3.7	3.7	3.7	24.581	214	214	0.0055676	1.1509	1670.8	2693.6	1769.3	2467.7	2876.1	2187.9	2464.8	2037.9	2220.3	2111.72	2662.68	1659.4	2131.05	2589.74	2091.85	2436.95	2328.85	2387.43	11.0442	11.3787	10.6964	11.0398	11.0573	11.3386	11.0306	11.1422	11.2509	11.1854	11.2212	11.2192	1.07355	0.674196
all2716	all2716	7	7	7	all2716 hypothetical protein	1	7	7	7	32.3	32.3	32.3	22.055	195	195	0	46.528	50543	61090	67612	71762	65922	66919	64639	56720	60641	63881.3	60388.7	63412.3	61971.9	59358.5	63981.2	63908.5	64818	65205.8	15.9631	15.882	15.9525	15.9325	15.9193	15.8572	15.9654	15.914	15.9637	15.9841	15.9927	15.9802	0.987209	0.670397
all2720	all2720	6	6	6	all2720 hypothetical protein	1	6	6	6	18	18	18	40.05	362	362	0	32.263	26250	34355	36698	38423	38721	35184	32675	29062	33769	33177.4	33960.6	34418.5	33181.2	34865.8	33639.4	32305.7	33211.2	36311	15.0179	15.0516	15.0709	15.0468	15.0181	15.0895	15.0379	15.0485	14.9795	15.0194	15.1481	15.049	1.00117	0.952077
all2721	all2721	5	4	4	all2721 hypothetical protein	1	5	4	4	19.4	17	17	29.16	247	247	0	9.7456	10804	11360	13687	13550	13827	11792	8398.3	7969.3	8189	13655.2	11229.6	12836.8	11701.5	12450.3	11274.3	8303.39	9107.09	8805.43	13.7372	13.455	13.648	13.6134	13.5144	13.6039	13.4608	13.5263	13.0195	13.1528	13.1042	13.0921	0.94145	0.420136
all2736	all2736	7	7	7	all2736 hypothetical protein	1	7	7	7	59.1	59.1	59.1	19.243	186	186	0	153.38	46731	42303	61997	67451	57977	55060	55249	51251	47171	59063.3	41817.4	58146.1	58249.1	52204.6	52642.8	54624.6	58568.2	50721.8	15.85	15.3518	15.8274	15.6764	15.8299	15.6719	15.6839	15.7286	15.7373	15.8378	15.6303	15.7351	1.03685	0.783778
all2748	all2748	8	8	8	all2748 hypothetical protein	1	8	8	8	25.1	25.1	25.1	43.8	426	426	0	39.516	26844	30493	33158	36183	33375	30957	30648	27397	26658	33928.1	30143	31098.4	31246.8	30052	29597.9	30301.7	31308.5	28664.7	15.0502	14.8795	14.9246	14.9514	14.9314	14.8752	14.8532	14.8866	14.8871	14.9343	14.807	14.8761	0.956061	0.337142
all2750	all2750	4	4	4	all2750 hypothetical protein	1	4	4	4	19.2	19.2	19.2	19.82	172	172	0.00097182	1.9616	27504	31925	33603	41255	26111	32669	35138	27641	28586	34762.3	31558.5	31515.8	35626.8	23511.3	31234.8	34740.9	31587.3	30737.8	15.0852	14.9457	14.9438	14.9916	15.1207	14.5211	14.9309	14.8575	15.0843	14.9471	14.9077	14.9797	0.911269	0.531869
all2753	all2753	1	1	1	all2753 hypothetical protein	1	1	1	1	2.9	2.9	2.9	31.175	273	273	0.0034624	1.4702	2868	3899	3637	4458.1	3839.6	3398.7	3896	3408.3	3660	3624.86	3854.24	3411.09	3849.91	3457.31	3249.49	3851.97	3894.91	3935.51	11.8237	11.9122	11.736	11.824	11.9106	11.7554	11.666	11.7773	11.9114	11.9274	11.9423	11.927	0.968189	0.625921
all2756	all2756	2	2	2	all2756 hypothetical protein	1	2	2	2	19.5	19.5	19.5	14.927	133	133	0	9.4624	4423.6	5471.6	5770.4	5650.7	5436.5	5204.1	4364.2	4391.7	4506.1	5590.98	5408.79	5411.97	4879.81	4895.22	4975.63	4314.88	5018.71	4845.3	12.4489	12.4011	12.4019	12.4173	12.2526	12.2572	12.2807	12.2635	12.0751	12.2931	12.2424	12.2035	0.898862	0.00294358
all2761	all2761	1	1	1	all2761 hypothetical protein	1	1	1	1	6.2	6.2	6.2	33.694	305	305	0	3.4806	458.35	465.06	672.99	897.26	712.76	797.51	900.76	832.93	884.42	579.308	459.721	631.187	774.852	641.794	762.498	890.581	951.848	950.995	9.17819	8.84462	9.30192	9.10824	9.59778	9.32597	9.57459	9.49944	9.7986	9.89459	9.89329	9.86216	1.31149	0.0845426
all2776	all2776	3	3	3	all2776 hypothetical protein	1	3	3	3	6.2	6.2	6.2	41.775	386	386	0	2.632	11034	19492	15112	13397	13862	15201	15457	13077	16140	13945.9	19268.2	14173.3	11569.3	12481.8	14533.7	15282.3	14944	17355	13.7675	14.2339	13.7909	13.9308	13.498	13.6075	13.8271	13.6442	13.8996	13.8673	14.0831	13.95	0.819849	0.198914
all2777	all2777	5	3	3	all2777 RNA binding protein; RbpE	1	5	3	3	47.5	36.4	36.4	10.811	99	99	0	168.58	50147	61506	69920	71031	73229	69535	65501	56782	64055	63380.7	60799.9	65576.9	61340.7	65938	66482.3	64760.8	64888.8	68876.8	15.9518	15.8918	16.0009	15.9481	15.9046	16.0088	16.0207	15.978	15.9828	15.9857	16.0717	16.0134	1.02092	0.572331
all2788	all2788	7	7	7	all2788 unknown protein	1	7	7	7	62.3	62.3	62.3	15.877	146	146	0	95.941	21214	28525	29154	22010	25134	26853	25236	22172	24205	26812.4	28197.5	27343.1	19007.3	22631.5	25674.1	24950.8	25337.5	26027.1	14.7106	14.7833	14.7389	14.7443	14.2143	14.466	14.648	14.4428	14.6068	14.629	14.6677	14.6345	0.811419	0.135075
all2804	all2804	1	1	1	all2804 hypothetical protein	1	1	1	1	4.9	4.9	4.9	17.928	162	162	0.00096712	1.877	704.35	906.3	795.67	599.01	1044.2	840.18	774.08	683.34	892.93	890.227	895.896	746.247	517.291	940.235	803.295	765.332	780.901	960.146	9.79803	9.80719	9.54351	9.71624	9.01483	9.87688	9.64979	9.51383	9.57994	9.609	9.90711	9.69868	0.869097	0.521868
all2806	all2806	26	26	26	all2806 probable alpha-glucan phosphorylase	1	26	26	26	36.5	36.5	36.5	84.084	737	737	0	194.12	109560	141830	150000	130620	121440	114610	174600	157690	166690	138473	140202	140683	112800	109349	109578	172627	180204	179238	17.0792	17.0971	17.1021	17.0928	16.7834	16.7386	16.7416	16.7545	17.3973	17.4593	17.4515	17.436	0.790976	0.000306244
all2808	all2808	6	6	6	all2808 S-formylglutathione hydrolase; AroE	1	6	6	6	31.6	31.6	31.6	31.293	282	282	0	53.201	17929	23036	25087	25044	25970	25479	25719	22593	23857	22660.4	22771.6	23528.7	21627.4	23384.3	24360.4	25428.4	25818.6	25652.9	14.4679	14.4749	14.5221	14.4883	14.4006	14.5133	14.5723	14.4954	14.6342	14.6561	14.6468	14.6457	1.00489	0.904795
all2810	all2810	12	12	12	all2810 glutathione dependent formaldehyde dehydrogenase	1	12	12	12	33.9	33.9	33.9	39.127	369	369	0	116.46	65130	76989	86666	88994	85799	83839	82746	70250	73238	82317.7	76105.2	81282.8	76853.1	77256.5	80158.3	81810.9	80279.7	78751.1	16.3289	16.2157	16.3107	16.2851	16.2298	16.2374	16.2906	16.2526	16.32	16.2927	16.265	16.2926	0.977716	0.473842
all2813	all2813	1	1	1	all2813 transcriptional regulator	1	1	1	1	4.7	4.7	4.7	27.08	235	235	0	5.6432	2367.7	2848.2	2940.2	3595.9	3286	2624.9	2311.3	2136.5	2376.3	2992.53	2815.5	2757.57	3105.33	2958.83	2509.66	2285.18	2441.53	2555.18	11.5472	11.4592	11.4292	11.4785	11.6005	11.5308	11.2933	11.4749	11.1581	11.2536	11.3192	11.2436	0.997487	0.973548
all2821	all2821	4	4	4	all2821 two-component response regulator	1	4	4	4	7.4	7.4	7.4	51.956	457	457	0	3.0417	4227.4	4914.6	5467.4	7501.6	6874.8	6080.6	6325	5534.1	5352.3	5343.01	4858.18	5127.79	6478.2	6190.31	5813.65	6253.52	6324.21	5755.2	12.3834	12.2462	12.3241	12.3179	12.6614	12.5958	12.5052	12.5875	12.6105	12.6267	12.4907	12.5759	1.20543	0.0114597
all2847	all2847	6	6	6	all2847 cobalamin biosynthesis protein D	1	6	6	6	18.4	18.4	18.4	39.842	370	370	0	18.373	12491	14641	17256	19406	18840	17005	16768	14613	14942	15787.4	14472.9	16184.1	16758.6	16964.2	16258.5	16578.5	16699.3	16066.8	13.9465	13.8211	13.9823	13.9166	14.0326	14.0502	13.9889	14.0239	14.017	14.0275	13.9718	14.0054	1.0772	0.148
all2852	all2852	4	4	4	all2852 hypothetical protein	1	4	4	4	18.6	18.6	18.6	42.551	371	371	0	40.225	3760.9	4688.2	4119.8	5184.1	4731.6	4691.2	4166.7	3372	4175.3	4753.4	4634.38	3863.9	4476.86	4260.5	4485.25	4119.61	3853.42	4489.6	12.2147	12.1782	11.9158	12.1029	12.1283	12.0568	12.131	12.1054	12.0083	11.9119	12.1324	12.0175	1.00169	0.982049
all2868	all2868	3	3	3	all2868 unknown protein	1	3	3	3	18.2	18.2	18.2	23	231	231	0	13.254	5265.6	6392.2	7996.4	12352	13773	12796	12993	9984.5	10996	6655.19	6318.82	7499.71	10666.9	12401.7	12234.2	12846.2	11410	11823.7	12.7003	12.6254	12.8726	12.7328	13.3809	13.5983	13.5786	13.5192	13.6491	13.478	13.5294	13.5522	1.72485	0.00147673
all2869	all2869	2	2	2	all2869 unknown protein	1	2	2	2	5.8	5.8	5.8	46.361	434	434	0	7.0661	7486.3	6200	7817.7	7332.7	8478.3	7770.6	7452.6	7813.2	6739.7	9461.93	6128.83	7332.11	6332.34	7634.16	7429.46	7368.38	8928.7	7247.04	13.2079	12.5814	12.84	12.8764	12.6285	12.8983	12.859	12.7953	12.8471	13.1242	12.8232	12.9315	0.945292	0.714083
all2870	all2870	6	6	6	all2870 unknown protein	1	6	6	6	11.4	11.4	11.4	71.649	641	641	0	52.055	8787	10773	11447	13095	13303	11850	11874	10502	11509	11105.9	10649.3	10736	11308.5	11978.5	11329.8	11739.8	12001.4	12375.3	13.439	13.3785	13.3902	13.4026	13.4651	13.5482	13.4678	13.4937	13.5191	13.5509	13.5952	13.5551	1.06522	0.0581947
all2871	all2871	4	4	4	all2871 unknown protein	1	4	4	4	24.1	24.1	24.1	22.025	203	203	0	23.056	7612.1	9313.4	10862	14693	14272	13714	14906	12754	14172	9620.93	9206.49	10187.3	12688.5	12851	13111.9	14737.6	14574.9	15238.8	13.232	13.1684	13.3145	13.2383	13.6312	13.6496	13.6786	13.6531	13.8472	13.8312	13.8955	13.858	1.33316	0.00591904
all2874	all2874	1	1	1	all2874 two-component response regulator	1	1	1	1	2.4	2.4	2.4	37.398	330	330	0.00095755	1.6925	2871.5	3170.1	3551.4	5540.6	5816.6	5536.2	4063.5	3939	3549.4	3629.29	3133.71	3330.81	4784.73	5237.47	5293.15	4017.58	4501.38	3816.58	11.8255	11.6137	11.7017	11.7136	12.2242	12.3547	12.3699	12.3163	11.9721	12.1362	11.8981	12.0021	1.51852	0.00193
all2876	all2876	12	12	12	all2876 hypothetical protein	1	12	12	12	25.4	25.4	25.4	55.718	485	485	0	42.138	38694	48916	53165	62353	56248	53644	47885	40835	42953	48905.3	48354.5	49862.7	53846.6	50647.7	51288.9	47343.9	46665.1	46186.3	15.5777	15.5614	15.6057	15.5816	15.7166	15.6282	15.6464	15.6637	15.5309	15.5101	15.4952	15.512	1.05858	0.0742747
all2883	all2883	3	3	3	all2883 two-component sensor histidine kinase	1	3	3	3	3.2	3.2	3.2	125.14	1131	1131	0	9.2317	2597.4	3254.9	3422	3218.2	2908.6	2514.1	2408.9	2134.7	2521.8	3282.85	3217.54	3209.44	2779.16	2619.01	2403.73	2381.68	2439.47	2711.63	11.6807	11.6517	11.6481	11.6602	11.4404	11.3548	11.2311	11.3421	11.2178	11.2524	11.4049	11.2917	0.802128	0.0315846
all2891	all2891	7	7	7	all2891 putative dehydrogenase	1	7	7	7	31.8	31.8	31.8	28.352	258	258	0	78.844	29689	35272	39619	44594	41658	40591	40541	35231	41333	37523.9	34867.1	37158.1	38510.3	37510.3	38809	40082.9	40261	44444.4	15.1955	15.0896	15.1814	15.1555	15.233	15.195	15.2441	15.224	15.2907	15.2971	15.4397	15.3425	1.04864	0.163761
all2893	all2893	14	14	14	all2893 hypothetical protein	1	14	14	14	51.9	51.9	51.9	30.369	268	268	0	87.465	72605	90698	98398	96444	92523	93576	97737	83702	87849	91765.4	89656.8	92286	83286.7	83311	89467.9	96632.5	95652.2	94461.9	16.4857	16.4521	16.4938	16.4772	16.3458	16.3462	16.4491	16.3804	16.5602	16.5455	16.5274	16.5444	0.93508	0.0922566
all2894	all2894	7	7	7	all2894 Holliday junction DNA helicase RuvB	1	7	7	7	17.5	17.5	17.5	40.597	366	366	0	6.25	20219	25162	27153	27676	27939	24783	24736	20363	23390	25554.8	24873.2	25466.4	23900.3	25157.3	23695	24456.5	23270.3	25150.7	14.6413	14.6023	14.6363	14.6266	14.5447	14.6187	14.5323	14.5652	14.5779	14.5062	14.6183	14.5675	0.958336	0.136607
all2897	all2897	2	2	2	all2897 two-component hybrid sensor and regulator	1	2	2	2	5.3	5.3	5.3	73.599	646	646	0	5.884	1283.8	1441.9	1534.8	1752.6	1388.5	1286.1	1398.4	1148.4	1375.9	1622.59	1425.35	1439.47	1513.5	1250.25	1229.64	1382.6	1312.36	1479.47	10.6641	10.4771	10.4913	10.5442	10.5637	10.288	10.264	10.3719	10.4332	10.3579	10.5309	10.4407	0.887447	0.216483
all2899	all2899	11	11	11	all2899 phytochrome-like protein, two-component sensor; AphB	1	11	11	11	17	17	17	85.306	751	751	0	68.082	22561	26028	29166	34721	28481	29851	27091	24148	26329	28514.8	25729.2	27354.4	29984.2	25645.3	28540.5	26784.9	27595.6	28310.9	14.7994	14.6511	14.7395	14.73	14.8719	14.6464	14.8007	14.773	14.7091	14.7522	14.7891	14.7501	1.03026	0.620829
all2906	all2906	22	22	22	all2906 molybdopterin biosynthesis protein MoeB	1	22	22	22	66.7	66.7	66.7	42.653	390	390	0	323.31	301260	373690	421280	440980	420250	401960	384840	332100	357600	380762	369400	395112	380820	378408	384313	380491	379514	384519	18.5385	18.4948	18.5919	18.5418	18.5387	18.5296	18.5519	18.5401	18.5375	18.5338	18.5527	18.5413	0.998845	0.958644
all2908	all2908	2	2	2	all2908 cation transport ATPase	1	2	2	2	2.7	2.7	2.7	79.632	735	735	0.00096556	1.8645	1633.1	2029.4	2395.2	2609.1	2780	2406.3	2307.9	2347.7	2039.4	2064.07	2006.1	2246.42	2253.16	2503.21	2300.66	2281.82	2682.88	2192.92	11.0113	10.9702	11.1334	11.0383	11.1377	11.2896	11.1678	11.1984	11.156	11.3896	11.0986	11.2147	1.11735	0.0768972
all2909	all2909	2	2	2	all2909 hypothetical protein	1	2	2	2	11.7	11.7	11.7	22.111	205	205	0	6.2002	4009.5	4848.2	5515.6	5456	5329.5	4758.9	4377.3	4364.5	4550.7	5067.6	4792.55	5173	4711.67	4798.87	4549.98	4327.83	4987.62	4893.26	12.3071	12.2266	12.3368	12.2901	12.202	12.2285	12.1516	12.194	12.0794	12.2841	12.2566	12.2067	0.935558	0.0820672
all2911	all2911	6	6	6	all2911 ABC transport system glutamine-binding protein	1	6	6	6	17.1	17.1	17.1	42.285	385	385	0	57.521	5549.8	7198.9	7370.2	23508	22596	21631	14403	12418	13902	7014.39	7116.26	6912.4	20300.9	20346.2	20681.4	14240.2	14190.9	14948.5	12.7761	12.7969	12.755	12.776	14.3093	14.3125	14.336	14.3193	13.7977	13.7927	13.8677	13.8194	2.91454	2.32758e-07
all2912	all2912	8	8	8	all2912 branched-chain amino acid ABC transporter, ATP-binding protein	1	8	8	8	30	30	30	26.688	247	247	0	14.474	35360	45197	48716	55950	47555	47555	50419	42519	44375	44691.5	44678.2	45690	48317.1	42820.2	45467.3	49849.2	48589.5	47715.4	15.4477	15.4473	15.4796	15.4582	15.5602	15.386	15.4725	15.4729	15.6053	15.5684	15.5422	15.5719	1.01027	0.799426
all2913	all2913	6	6	6	all2913 unknown protein	1	6	6	6	35.2	35.2	35.2	27.492	261	261	0	41.398	8479.6	9667.7	11198	14855	14557	13253	18987	16012	19104	10717.4	9556.72	10502.4	12828.4	13107.6	12671.2	18772.4	18298.1	20542.1	13.3877	13.2223	13.3584	13.3228	13.6471	13.6781	13.6293	13.6515	14.1963	14.1594	14.3263	14.2273	1.25586	0.0173219
all2915	all2915	16	16	16	all2915 histidyl-tRNA synthetase; HisS	1	16	16	16	38.9	38.9	38.9	45.396	404	404	0	158.93	109460	129940	142290	154660	148810	139130	123490	107130	117500	138346	128448	133452	133561	133994	133022	122094	122425	126345	17.0779	16.9708	17.026	17.0249	17.0271	17.0318	17.0213	17.0267	16.8976	16.9015	16.947	16.9154	1.00128	0.957953
all2916	all2916	10	10	10	all2916 similar to DnaJ protein	1	10	10	10	35.8	35.8	35.8	35.396	321	321	0	31.713	15358	17155	19861	34286	33948	31305	26923	24063	24271	19411	16958.1	18627.3	29608.6	30568	29930.7	26618.8	27498.5	26098	14.2446	14.0497	14.1851	14.1598	14.8537	14.8997	14.8693	14.8743	14.7002	14.7471	14.6717	14.7063	1.64087	0.00457397
all2917	all2917	8	8	8	all2917 inositol monophophatase family	1	8	8	8	29.6	29.6	29.6	29.184	270	270	0	32.152	32399	41952	45156	47444	48415	45338	43155	38741	41436	40949.1	41470.4	42351.1	40971.5	43594.6	43347.6	42667.3	44272.1	44555.1	15.3215	15.3398	15.3701	15.3438	15.3223	15.4119	15.4037	15.3793	15.3808	15.4341	15.4433	15.4194	1.02489	0.349
all2918	all2918	2	2	2	all2918 putative secreted nuclease	1	2	2	2	13.6	13.6	13.6	26.568	235	235	0	9.6257	4284.2	4725	4990.5	6191.2	4901.3	5526.1	5981.1	4578.6	5420.6	5414.8	4670.76	4680.52	5346.57	4413.31	5283.5	5913.51	5232.29	5828.64	12.4027	12.1894	12.1925	12.2615	12.3844	12.1076	12.3673	12.2864	12.5298	12.3532	12.5089	12.464	1.01742	0.838289
all2919	all2919	2	2	2	all2919 ferredoxin	1	2	2	2	23	23	23	13.764	122	122	0	40.381	6567.1	8629.8	10012	7933.5	8892.6	9271.6	7437.4	6378.7	7486	8300.15	8530.73	9390.11	6851.18	8007.21	8864.56	7353.35	7289.39	8049.51	13.0189	13.0585	13.1969	13.0914	12.7421	12.9671	13.1138	12.941	12.8442	12.8316	12.9747	12.8835	0.900991	0.303163
all2928	all2928	4	4	4	all2928 RNA-binding protein RbpB	1	4	4	4	20.4	20.4	20.4	11.428	103	103	0	7.3097	91730	117220	116090	124820	115690	114370	101690	85070	83822	115937	115874	108879	107792	104171	109349	100541	97215.5	90131.8	16.823	16.8222	16.7324	16.7925	16.7179	16.6686	16.7386	16.7084	16.6174	16.5689	16.4597	16.5487	0.943331	0.0909773
all2929	all2929	3	3	3	all2929 carbonic anhydrase; EcaA	1	3	3	3	16.3	16.3	16.3	29.638	264	264	0	4.1092	3732.1	4595.5	5052.3	5513.8	4300.8	4356.7	4602.9	3894.4	4220.5	4717	4542.75	4738.48	4761.59	3872.59	4165.43	4550.88	4450.41	4538.2	12.2037	12.1493	12.2102	12.1877	12.2172	11.9191	12.0243	12.0535	12.1519	12.1197	12.1479	12.1399	0.911165	0.261415
all2930	all2930	4	4	4	all2930 hypothetical protein	1	4	4	4	43.4	43.4	43.4	13.6	122	122	0	27.678	19365	23780	27452	23078	25905	25807	24595	20780	22876	24475.4	23507	25746.8	19929.6	23325.8	24674	24317.1	23746.8	24598	14.579	14.5208	14.6521	14.584	14.2826	14.5096	14.5907	14.461	14.5697	14.5354	14.5863	14.5638	0.918279	0.315219
all2931	all2931	3	3	3	all2931 hypothetical protein	1	3	3	3	15.8	15.8	15.8	17.285	158	158	0	4.4539	7548.4	9489.7	9795.8	9316.1	9866.2	8970.3	10801	8773.9	8478.5	9540.42	9380.76	9187.34	8045.16	8883.88	8576.49	10678.9	10026.6	9116.73	13.2198	13.1955	13.1654	13.1936	12.9739	13.117	13.0662	13.0524	13.3825	13.2915	13.1543	13.2761	0.906742	0.0634036
all2934	all2934	3	3	3	all2934 putative glutaminase	1	3	3	3	11.7	11.7	11.7	36.712	334	334	0	14.255	6718.4	12161	9076.6	8982.4	8520.9	7960.6	8514	7613	8116.2	8491.38	12021.4	8512.81	7756.99	7672.52	7611.12	8417.79	8699.92	8727.15	13.0518	13.5533	13.0554	13.2202	12.9213	12.9055	12.8939	12.9069	13.0392	13.0868	13.0913	13.0724	0.804806	0.200498
all2950	all2950	5	5	5	all2950 hypothetical protein	1	5	5	5	15.1	15.1	15.1	45.875	404	404	0	27.796	4044.2	4537.1	5285.1	5536.3	4977.6	4598.8	5037.6	4302.1	4416	5111.46	4485.02	4956.82	4781.02	4482.01	4396.91	4980.67	4916.32	4748.42	12.3195	12.1309	12.2752	12.2419	12.2231	12.1299	12.1023	12.1518	12.2821	12.2634	12.2132	12.2529	0.939455	0.265029
all2951	all2951	4	4	4	all2951 probable helicase protein	1	4	4	4	6.8	6.8	6.8	57.641	517	517	0	5.9552	13443	16194	17335	19460	18312	17768	16744	13870	14930	16990.6	16008.1	16258.2	16805.2	16488.8	16988	16554.8	15850.2	16053.9	14.0524	13.9665	13.9889	14.0026	14.0366	14.0092	14.0522	14.0327	14.015	13.9522	13.9706	13.9793	1.02106	0.373361
all2952	all2952	15	15	15	all2952 penicillin-binding protein	1	15	15	15	22.6	22.6	22.6	83.949	755	755	0	70.41	33461	46395	42483	40991	35666	34846	37580	33182	37341	42291.3	45862.4	39844.2	35398.8	32114.9	33316.2	37155.3	37919.4	40151.9	15.3681	15.485	15.2821	15.3784	15.1114	14.971	15.0239	15.0354	15.1813	15.2106	15.2932	15.2284	0.788424	0.0115388
all2955	all2955	7	7	7	all2955 two-component response regulator	1	7	7	7	43.8	43.8	43.8	14.995	130	130	0	85.132	31594	38934	43467	50649	39830	48595	39669	33459	36492	39931.6	38487.1	40767.1	43739.3	35864.4	46461.6	39220.7	38236	39239	15.2852	15.2321	15.3151	15.2775	15.4166	15.1303	15.5038	15.3502	15.2593	15.2226	15.26	15.2473	1.05171	0.588088
all2956	all2956	2	2	2	all2956 two-component sensor histidine kinase	1	2	2	2	3.1	3.1	3.1	61.695	549	549	0.0064596	1.0792	3035.8	3084.3	3503.3	5826.8	5910.3	5656.6	3894	3608.6	3879.6	3836.94	3048.89	3285.69	5031.89	5321.84	5408.27	3849.99	4123.8	4171.64	11.9057	11.5741	11.682	11.7206	12.2969	12.3777	12.401	12.3585	11.9106	12.0098	12.0264	11.9823	1.55608	0.0154642
all2962	all2962	1	1	1	all2962 transcriptional regulator	1	1	1	1	9.8	9.8	9.8	11.602	102	102	0.006169	1.1025	1156	1462.7	1303.2	1550.9	1348.2	1260.9	1590.7	1400.6	1318.1	1461.07	1445.91	1222.25	1339.32	1213.97	1205.54	1572.72	1600.57	1417.32	10.5128	10.4978	10.2553	10.422	10.3873	10.2455	10.2355	10.2894	10.619	10.6444	10.469	10.5775	0.912223	0.258148
all2965	all2965	2	2	2	all2965 unknown protein	1	2	2	2	9.9	9.9	9.9	17.504	162	162	0	2.9773	1705.2	2456.1	2654.8	3163.3	2982.3	2588.3	2909.3	2650.8	2662.6	2155.2	2427.91	2489.9	2731.75	2685.37	2474.67	2876.42	3029.26	2863.03	11.0736	11.2455	11.2819	11.2003	11.4156	11.3909	11.273	11.3598	11.4901	11.5647	11.4833	11.5127	1.11692	0.118891
all2969	all2969	3	3	3	all2969 unknown protein	1	3	3	3	5.4	5.4	5.4	66.557	579	579	0	20.93	19887	24901	24538	28681	25375	26560	25090	22606	20321	25135.2	24615.1	23013.8	24768.2	22848.6	25394	24806.5	25833.5	21850.7	14.6174	14.5873	14.4902	14.565	14.5962	14.4798	14.6322	14.5694	14.5984	14.657	14.4154	14.5569	1.00308	0.944552
all2970	all2970	19	19	19	all2970 succinate dehydrogenase flavoprotein	1	19	19	19	37.6	37.6	37.6	63.742	575	575	0	149.16	75972	87914	98768	108820	107770	98672	96418	84416	88331	96020.9	86904.8	92633	93974.3	97039.9	94340.1	95328.4	96468.2	94980.2	16.5511	16.4071	16.4992	16.4858	16.52	16.5663	16.5256	16.5373	16.5406	16.5578	16.5353	16.5446	1.03632	0.347209
all2971	all2971	1	1	1	all2971 hypothetical protein	1	1	1	1	17.1	17.1	17.1	11.464	105	105	0	27.216	1691.6	2332.2	2635.9	2609.5	2535.1	2591.4	2453.5	2048.4	2429.7	2138.01	2305.43	2472.17	2253.5	2282.69	2477.63	2425.77	2340.85	2612.6	11.0621	11.1708	11.2716	11.1681	11.138	11.1565	11.2747	11.1897	11.2442	11.1928	11.3513	11.2628	1.01508	0.786791
all2976	all2976	2	2	2	all2976 hypothetical protein	1	2	2	2	7.9	7.9	7.9	20.113	177	177	0.00096743	1.8811	11107	14422	14787	15350	15141	14287	13518	12530	12427	14038.1	14256.4	13868.5	13255.9	13633.5	13659.8	13365.2	14318.9	13362.5	13.7771	13.7993	13.7595	13.7786	13.6943	13.7349	13.7376	13.7223	13.7062	13.8056	13.7059	13.7392	0.961693	0.0377033
all2977	all2977	2	2	2	all2977 hypothetical protein	1	2	2	2	24.2	24.2	24.2	13.94	124	124	0	24.927	4193.6	5039.2	6167.7	7269	8224.1	6125.3	6010.6	5671.5	5736.6	5300.29	4981.35	5784.59	6277.33	7405.27	5856.39	5942.68	6481.23	6168.43	12.3719	12.2823	12.498	12.3841	12.6159	12.8543	12.5158	12.662	12.5369	12.6621	12.5907	12.5965	1.21248	0.0912434
all2981	all2981	25	25	24	all2981 penicillin-binding protein	1	25	25	24	37.5	37.5	35.6	70.023	640	640	0	89.562	101940	130450	139330	194880	184420	167060	171600	153240	156350	128842	128953	130676	168294	166058	159726	169661	175118	168119	16.9752	16.9765	16.9956	16.9825	17.3606	17.3413	17.2852	17.3291	17.3723	17.418	17.3591	17.3831	1.27157	0.00233705
all2989	all2989	2	2	2	all2989 hypothetical protein	1	2	2	2	5.3	5.3	5.3	31.531	282	282	0	2.2949	3246.9	4346	4046.2	4800.7	4228.4	4334.7	4229	3829.2	4189.5	4103.75	4296.11	3794.87	4145.77	3807.4	4144.4	4181.21	4375.9	4504.87	12.0027	12.0688	11.8898	11.9871	12.0174	11.8946	12.0169	11.9763	12.0297	12.0954	12.1373	12.0874	0.992538	0.878937
all2992;asl2540	all2992	10;1	10;1	10;1	all2992 hypothetical protein	2	10	10	10	38.8	38.8	38.8	32.945	289	289;77	0	102.28	37072	42999	48717	49131	49478	46481	45761	41129	43804	46855.3	42505.4	45691	42428.4	44551.8	44440.4	45243.9	47001	47101.4	15.5159	15.3754	15.4796	15.457	15.3727	15.4432	15.4396	15.4185	15.4654	15.5204	15.5235	15.5031	0.973693	0.479659
all2995	all2995	8	8	8	all2995 undecaprenyl pyrophosphate synthetase	1	8	8	8	30.9	30.9	30.9	29.13	249	249	0	25.217	13454	18068	18700	22157	18859	18820	16221	13839	15527	17004.5	17860.6	17538.5	19134.3	16981.3	17993.8	16037.7	15814.8	16695.8	14.0536	14.1245	14.0982	14.0921	14.2239	14.0517	14.1352	14.1369	13.9692	13.949	14.0272	13.9818	1.03154	0.473264
all2996	all2996	2	2	2	all2996 hypothetical protein	1	2	2	2	7.2	7.2	7.2	35.398	321	321	0	6.2327	2215	2670.5	3081.8	3441.5	2925.9	3265.3	3056.8	2518.2	3329.2	2799.54	2639.84	2890.37	2972	2634.58	3121.95	3022.26	2877.73	3579.81	11.451	11.3662	11.497	11.4381	11.5372	11.3634	11.6082	11.5029	11.5614	11.4907	11.8057	11.6193	1.04598	0.487247
all2997	all2997	20	20	20	all2997 diaminopimelate decarboxylase	1	20	20	20	48.5	48.5	48.5	50.62	464	464	0	323.31	137270	168600	187650	195870	192680	175050	150160	128850	137750	173495	166665	175994	169149	173496	167365	148463	147246	148119	17.4045	17.3466	17.4252	17.3921	17.3679	17.4045	17.3526	17.375	17.1797	17.1679	17.1764	17.1747	0.988244	0.581616
all3000	all3000	4	4	4	all3000 hypothetical protein	1	4	4	4	10.1	10.1	10.1	43.193	378	378	0	6.9687	10602	13042	13418	18667	13854	15281	15103	12136	11422	13399.9	12892.3	12584.5	16120.4	12474.6	14610.1	14932.3	13868.7	12281.8	13.7099	13.6542	13.6194	13.6612	13.9766	13.6067	13.8347	13.806	13.8662	13.7595	13.5842	13.7366	1.1056	0.309656
all3007	all3007	2	2	2	all3007 hypothetical protein	1	2	2	2	10.4	10.4	10.4	28.287	251	251	0	7.2742	4400.1	5059.8	5277.3	5595.2	5224.4	5183.4	5136.2	4615.1	5224.7	5561.28	5001.72	4949.5	4831.88	4704.24	4955.84	5078.16	5274	5617.99	12.4412	12.2882	12.2731	12.3342	12.2384	12.1997	12.2749	12.2377	12.3101	12.3647	12.4558	12.3769	0.93531	0.206719
all3010	all3010	23	23	23	all3010 unknown protein	1	23	23	23	43.4	43.4	43.4	68.821	613	613	0	241.53	67468	84071	89518	100100	94621	86244	76269	66097	70455	85272.7	83105.9	83957.6	86444	85200.1	82457.8	75407.1	75533.7	75758.6	16.3798	16.3427	16.3574	16.3599	16.3995	16.3786	16.3314	16.3698	16.2024	16.2048	16.2091	16.2055	1.00686	0.694753
all3013	all3013	3	3	3	all3013 hypothetical protein (ycf23)	1	3	3	3	17.4	17.4	17.4	25.405	247	247	0	10.303	3808.3	5384.5	4860.8	4453.7	4525.4	4414.7	7370.9	6030.3	7074.2	4813.31	5322.69	4558.87	3846.11	4074.83	4220.89	7287.6	6891.25	7606.72	12.2328	12.3779	12.1545	12.2551	11.9092	11.9925	12.0433	11.9817	12.8312	12.7506	12.8931	12.8249	0.827372	0.0323334
all3016	all3016	2	2	2	all3016 hypothetical protein	1	2	2	2	6.8	6.8	6.8	24.857	220	220	0	3.4032	6433.7	8352.1	8712.8	9531.8	8706.6	8741.8	9042.3	8113.5	8883.6	8131.55	8256.22	8171.61	8231.43	7839.73	8358.02	8940.12	9271.87	9552.32	12.9893	13.0113	12.9964	12.999	13.0069	12.9366	13.0289	12.9908	13.1261	13.1786	13.2216	13.1755	0.99435	0.799521
all3023	all3023	3	3	3	all3023 hypothetical protein	1	3	3	3	22.6	22.6	22.6	18.921	164	164	0	58.261	6125.3	6709.9	7115.3	7282.3	6418.4	6666.6	7132.5	6755.1	7705	7741.76	6632.87	6673.33	6288.82	5779.36	6373.93	7051.9	7719.53	8285	12.9184	12.6954	12.7042	12.7727	12.6186	12.4967	12.638	12.5844	12.7838	12.9143	13.0163	12.9048	0.877655	0.106315
all3028;alr7009	all3028	13;1	13;1	13;1	all3028 extracellular solute-binding protein	2	13	13	13	35.4	35.4	35.4	40.011	364	364;139	0	99.928	50742	62019	67598	70547	68150	63786	64832	57351	62333	64132.8	61307.1	63399.2	60922.7	61364.7	60985.7	64099.4	65539.1	67025.2	15.9688	15.9038	15.9522	15.9416	15.8947	15.9051	15.8962	15.8987	15.968	16.0001	16.0324	16.0002	0.970697	0.155444
all3029	all3029	1	1	1	all3029 hypothetical protein	1	1	1	1	7.9	7.9	7.9	14.193	126	126	0.0061671	1.1013	1196.9	1219.7	1619.6	1716.5	1566.1	1931.1	1519.4	1375.1	1441	1512.76	1205.7	1519	1482.33	1410.17	1846.32	1502.23	1571.42	1549.47	10.563	10.2357	10.5689	10.4558	10.5336	10.4617	10.8504	10.6152	10.5529	10.6179	10.5976	10.5894	1.11683	0.382315
all3030	all3030	5	5	5	all3030 similar to Ras family protein	1	5	5	5	24.8	24.8	24.8	18.749	165	165	0	11.285	16861	18392	20351	19074	20036	19024	14528	13645	14606	21310.6	18180.9	19086.9	16471.8	18041.1	18188.8	14363.8	15593.1	15705.5	14.3793	14.1501	14.2203	14.2499	14.0077	14.139	14.1508	14.0992	13.8102	13.9286	13.939	13.8926	0.900786	0.149117
all3031	all3031	2	2	2	all3031 hypothetical protein	1	2	2	2	4.5	4.5	4.5	67.622	599	599	0	2.9323	443.6	546.54	433.19	612.75	541.12	433.47	662.67	374.35	353.63	560.666	540.266	406.282	529.156	487.244	414.44	655.181	427.796	380.25	9.131	9.07753	8.66634	8.95829	9.04755	8.9285	8.69502	8.89036	9.35575	8.74078	8.5708	8.88911	0.954005	0.726556
all3032	all3032	21	21	21	all3032 hypothetical protein	1	21	21	21	84.8	84.8	84.8	23.028	197	197	0	259.73	135670	170120	186760	193000	178870	171430	171460	147190	154960	171473	168167	175159	166670	161061	163904	169522	168204	166625	17.3876	17.3595	17.4183	17.3885	17.3466	17.2972	17.3225	17.3221	17.3711	17.3599	17.3462	17.3591	0.955041	0.0417097
all3034	all3034	1	1	1	all3034 unknown protein	1	1	1	1	4.3	4.3	4.3	25.928	234	234	0	8.1998	0	0	0	0	0	0	0	0	0	0	0	0	0	0	0	0	0	0	#NUM!	#NUM!	#NUM!	#NUM!	#NUM!	#NUM!	#NUM!	#NUM!	#NUM!	#NUM!	#NUM!	#NUM!	#NUM!	#NUM!
all3039	all3039	1	1	1	all3039 hypothetical protein	1	1	1	1	10.1	10.1	10.1	12.993	119	119	1	-2	0	0	0	0	0	0	0	0	0	0	0	0	0	0	0	0	0	0	#NUM!	#NUM!	#NUM!	#NUM!	#NUM!	#NUM!	#NUM!	#NUM!	#NUM!	#NUM!	#NUM!	#NUM!	#NUM!	#NUM!
all3041	all3041	12	12	12	all3041 unknown protein	1	12	12	12	12.1	12.1	12.1	116.24	1040	1040	0	43.684	25678	34660	33669	35771	32997	32044	26154	21893	22984	32454.4	34262.1	31577.7	30891	29711.7	30637.2	25858.4	25018.7	24714.1	14.9861	15.0643	14.9466	14.999	14.9149	14.8587	14.903	14.8922	14.6583	14.6107	14.593	14.6207	0.928639	0.0717598
all3044	all3044	1	1	1	all3044 unknown protein	1	1	1	1	8.5	8.5	8.5	18.658	164	164	0	10.166	1230.8	1499.9	1766.7	1783.1	1528.3	1292.1	1525.2	1494.5	1675.9	1555.61	1482.68	1656.96	1539.84	1376.14	1235.37	1507.96	1707.87	1802.05	10.6033	10.534	10.6943	10.6105	10.5886	10.4264	10.2707	10.4286	10.5584	10.738	10.8154	10.7039	0.881506	0.176172
all3045	all3045	12	12	12	all3045 unknown protein	1	12	12	12	25	25	25	56.717	505	505	0	103.26	37624	47839	51839	57427	59483	51677	50468	44105	47483	47552.9	47289.8	48619	49592.6	53560.6	49408.3	49897.7	50401.9	51057.3	15.5372	15.5292	15.5692	15.5452	15.5978	15.7089	15.5925	15.6331	15.6067	15.6212	15.6398	15.6226	1.06276	0.136479
all3048	all3048	3	3	3	all3048 hypothetical protein	1	3	3	3	15.2	15.2	15.2	24.211	217	217	0	12.691	12117	14726	14970	17675	18320	15277	14928	13081	13094	15314.7	14557	14040.1	15263.7	16496	14606.3	14759.3	14948.6	14079.7	13.9026	13.8294	13.7773	13.8364	13.8978	14.0098	13.8343	13.914	13.8493	13.8677	13.7813	13.8328	1.05522	0.291857
all3051	all3051	1	1	1	all3051 hypothetical protein	1	1	1	1	5.1	5.1	5.1	14.717	136	136	0.002225	1.6227	1899.9	2316.2	3042.1	3059.7	3635.6	2746.9	3141.6	2684.8	3414.6	2401.28	2289.61	2853.14	2642.28	3273.62	2626.31	3106.1	3068.11	3671.64	11.2296	11.1609	11.4783	11.2896	11.3676	11.6767	11.3588	11.4677	11.6009	11.5831	11.8422	11.6754	1.13138	0.279103
all3054	all3054	27	27	26	all3054 hypothetical protein	1	27	27	26	33	33	32.5	112.84	1038	1038	0	323.31	170840	215870	231060	269360	264680	237490	229020	201010	206940	215925	213392	216708	232613	238327	227064	226432	229708	222518	17.7202	17.7031	17.7254	17.7162	17.8276	17.8626	17.7927	17.8276	17.7887	17.8094	17.7636	17.7872	1.08027	0.0222615
all3075	all3075	8	8	8	all3075 hypothetical protein	1	8	8	8	64	64	64	21.666	197	197	0	53.932	23921	25079	31578	36924	34712	29139	28204	25888	25523	30233.7	24791.1	29616.5	31886.7	31255.9	27859.8	27885.3	29584.1	27444.3	14.8839	14.5975	14.8541	14.7785	14.9607	14.9318	14.7659	14.8861	14.7672	14.8525	14.7442	14.788	1.07745	0.388032
all3076	all3076	10	10	10	all3076 similar to photosystem II oxygen-evolving complex 23K protein PsbP	1	10	10	10	45.5	45.5	45.5	27.424	246	246	0	127.55	60188	72722	81926	88313	92904	74344	74256	61374	67760	76071.6	71887.2	76837.2	76265	83654.1	71080.2	73416.9	70136.4	72860.7	16.2151	16.1334	16.2295	16.1927	16.2187	16.3521	16.1172	16.2293	16.1638	16.0979	16.1529	16.1382	1.02574	0.658502
all3083	all3083	8	8	8	all3083 hypothetical protein	1	8	8	8	21.1	21.1	21.1	48.221	422	422	0	60.874	16818	21958	23751	25053	23340	23312	20183	18014	19069	21256.3	21705.9	22275.7	21635.2	21016.2	22288.6	19954.9	20585.9	20504.4	14.3756	14.4058	14.4432	14.4082	14.4011	14.3592	14.444	14.4014	14.2845	14.3294	14.3236	14.3125	0.995328	0.840308
all3084	all3084	6	6	6	all3084 hypothetical protein	1	6	6	6	32	32	32	25.165	222	222	0	24.746	14143	21101	19745	27138	27339	27684	30992	27375	29533	17875.3	20858.8	18518.5	23435.7	24617	26468.6	30641.8	31283.4	31756.1	14.1257	14.3484	14.1767	14.2169	14.5164	14.5874	14.692	14.5986	14.9032	14.9331	14.9547	14.9304	1.30286	0.0125636
all3087	all3087	10	10	10	all3087 hypothetical protein	1	10	10	10	19.4	19.4	19.4	61.048	542	542	0	32.862	21978	29354	31400	38768	37155	33553	34186	31307	33011	27778	29017	29449.6	33479.1	33455.7	32080	33799.7	35776.7	35495.9	14.7617	14.8246	14.846	14.8107	15.031	15.03	14.9694	15.0101	15.0447	15.1267	15.1154	15.0956	1.14819	0.0041308
all3093	all3093	21	21	21	all3093 bifunctional purine biosynthesis protein PurH	1	21	21	21	63.4	63.4	63.4	54.035	506	506	0	323.31	130720	166020	179600	182830	177300	174090	168880	145070	157770	165217	164114	168444	157888	159647	166447	166972	165782	169646	17.334	17.3243	17.3619	17.3401	17.2685	17.2845	17.3447	17.2993	17.3492	17.3389	17.3722	17.3534	0.972097	0.21469
all3110	all3110	1	1	1	all3110 hypothetical protein	1	1	1	1	3.3	3.3	3.3	31.364	269	269	0	3.3132	2360.1	2462.3	2796.2	2759.2	2454.7	2684.1	2877	2494.4	2438.1	2982.93	2434.03	2622.51	2382.78	2210.3	2566.26	2844.49	2850.53	2621.63	11.5425	11.2491	11.3567	11.3828	11.2184	11.11	11.3255	11.218	11.474	11.477	11.3562	11.4357	0.892037	0.201227
all3111	all3111	11	11	11	all3111 pantothenate metabolism flavoprotein	1	11	11	11	31.2	31.2	31.2	44.563	410	410	0	43.152	24318	31967	32963	35936	32043	32573	31010	26076	27344	30735.5	31600	30915.5	31033.5	28852.7	31143	30659.6	29798.9	29402.3	14.9076	14.9476	14.916	14.9238	14.9215	14.8164	14.9266	14.8882	14.904	14.863	14.8436	14.8702	0.975643	0.43109
all3113	all3113	7	7	7	all3113 serine esterase	1	7	7	7	43.9	43.9	43.9	23.411	214	214	0	40.524	16767	21332	23329	19223	21062	22670	22196	19219	21920	21191.8	21087.1	21879.9	16600.5	18965	21674.8	21945.2	21962.9	23570	14.3712	14.3641	14.4173	14.3842	14.0189	14.211	14.4037	14.2112	14.4216	14.4228	14.5247	14.4564	0.887018	0.258257
all3114	all3114	1	1	1	all3114 hypothetical protein	1	1	1	1	2.3	2.3	2.3	62.343	576	576	0	5.5253	3301.1	5618.9	4700.3	4284.9	4252.2	3443.6	5249.6	4559.4	4824.8	4172.26	5554.4	4408.34	3700.34	3828.83	3292.42	5190.28	5210.35	5187.99	12.0266	12.4394	12.106	12.1907	11.8534	11.9027	11.6849	11.8137	12.3416	12.3472	12.341	12.3432	0.77004	0.0770928
all3116	all3116	13	13	13	all3116 hypothetical protein	1	13	13	13	63.3	63.3	63.3	27.377	245	245	0	157.45	86809	106470	119510	131770	115480	110280	107820	92741	96245	109718	105248	112087	113793	103982	105439	106602	105982	103490	16.7434	16.6834	16.7743	16.7337	16.7961	16.666	16.686	16.716	16.7019	16.6935	16.6591	16.6848	0.987819	0.736245
all3118	all3118	18	18	17	all3118 unknown protein	1	18	18	17	51	51	49.5	45.806	414	414	0	164.54	75770	95038	98454	114310	105160	99748	105840	90850	93548	95765.6	93947	92338.5	98715.4	94689.8	95368.9	104644	103821	100590	16.5472	16.5196	16.4946	16.5205	16.591	16.5309	16.5412	16.5544	16.6751	16.6637	16.6181	16.6523	1.02378	0.232717
all3127	all3127	2	2	2	all3127 unknown protein	1	2	2	2	10.6	10.6	10.6	32.689	302	302	0	3.0034	2192.4	2845.3	2453.3	4628.2	3852.6	3932.5	4199.2	3466.3	3652.9	2770.97	2812.64	2300.91	3996.8	3469.02	3759.86	4151.75	3961.19	3927.88	11.4362	11.4577	11.168	11.354	11.9646	11.7603	11.8765	11.8671	12.0195	11.9517	11.9395	11.9703	1.42719	0.0142829
all3130	all3130	2	2	2	all3130 hypothetical protein	1	2	2	2	16.4	16.4	16.4	17.598	159	159	0	10.699	2577.4	2784.6	3125.6	3256.2	2977.1	2996.1	2948.7	3121.3	3236.3	3257.57	2752.63	2931.45	2811.98	2680.69	2864.57	2915.38	3566.93	3479.92	11.6696	11.4266	11.5174	11.5379	11.4574	11.3884	11.4841	11.4433	11.5095	11.8005	11.7648	11.6916	0.936549	0.314793
all3132	all3132	8	8	8	all3132 ABC transport protein, ATP-binding subunit	1	8	8	8	24.4	24.4	24.4	43.589	381	381	0	46.304	20623	26942	26741	30427	30611	27677	30707	25230	27528	26065.4	26632.7	25080	26276	27563.2	26461.9	30360	28832.1	29600.2	14.6698	14.7009	14.6142	14.6617	14.6815	14.7505	14.6916	14.7078	14.8899	14.8154	14.8533	14.8529	1.03253	0.238899
all3135	all3135	10	10	10	all3135 succinoglycan biosynthesis ketolase ExoV	1	10	10	10	31.9	31.9	31.9	34.591	304	304	0	48.88	44228	57773	57327	67275	60475	61160	59844	53321	58606	55899.7	57109.8	53766.1	58097.1	54453.8	58475	59167.7	60933.7	63017.6	15.7706	15.8015	15.7144	15.7621	15.8262	15.7327	15.8355	15.7982	15.8525	15.895	15.9435	15.897	1.02528	0.437695
all3136	all3136	9	9	9	all3136 polyA polymerase	1	9	9	9	20.6	20.6	20.6	46.645	422	422	0	45.812	29206	32643	36922	41358	37659	35501	34713	30793	33268	36913.4	32268.3	34628.6	35715.8	33909.5	33942.5	34320.7	35189.4	35772.3	15.1719	14.9778	15.0797	15.0765	15.1243	15.0494	15.0508	15.0748	15.0668	15.1029	15.1266	15.0987	0.998872	0.980602
all3141	all3141	3	3	3	all3141 AAA superfamily ATPase	1	3	3	3	9.8	9.8	9.8	51.319	448	448	0	20.637	1889.3	2389.9	2550.6	2855.6	2873.4	2526.2	2371.6	2006.1	2794.3	2387.88	2362.47	2392.17	2466.03	2587.31	2415.3	2344.8	2292.51	3004.64	11.2215	11.2061	11.2241	11.2172	11.268	11.3372	11.238	11.2811	11.1952	11.1627	11.553	11.3036	1.04524	0.157781
all3143	all3143	14	14	14	all3143 RND multidrug efflux transporter	1	14	14	14	14.9	14.9	14.9	115.59	1057	1057	0	77.897	51851	62754	70198	73987	64324	63384	70586	64884	67044	65534.4	62033.6	65837.7	63893.4	57919.6	60601.3	69788.3	74147.6	72090.8	16	15.9208	16.0066	15.9758	15.9634	15.8218	15.8871	15.8907	16.0907	16.1781	16.1375	16.1354	0.942752	0.169899
all3144	all3144	19	19	19	all3144 hypothetical protein	1	19	19	19	49.2	49.2	49.2	47.918	439	439	0	282.67	102780	128960	138770	147550	140290	132560	161810	140830	149900	129904	127480	130150	127421	126322	126740	159981	160936	161184	16.9871	16.9599	16.9898	16.9789	16.9592	16.9467	16.9515	16.9525	17.2875	17.2961	17.2983	17.294	0.981844	0.0951428
all3149	all3149	16	16	16	all3149 hypothetical protein	1	16	16	16	56.7	56.7	56.7	35.346	319	319	0	322.31	113640	143310	156910	178090	178150	178850	168100	147840	161170	143629	141665	147164	153794	160413	170998	166200	168947	173302	17.132	17.1121	17.1671	17.1371	17.2306	17.2914	17.3836	17.3019	17.3426	17.3662	17.4029	17.3706	1.12104	0.0523798
all3160	all3160	6	6	6	all3160 hypothetical protein	1	6	6	6	37.4	37.4	37.4	19.882	171	171	0	41.947	26668	32397	36428	39498	31210	35453	32151	29851	30369	33705.7	32025.1	34165.3	34109.5	28102.6	33896.6	31787.7	34112.9	32655.1	15.0407	14.9669	15.0602	15.0226	15.0579	14.7784	15.0489	14.9617	14.9562	15.058	14.995	15.0031	0.958664	0.581395
all3161	all3161	4	4	4	all3161 cadmium-transporting ATPase	1	4	4	4	6.2	6.2	6.2	74.414	694	694	0	18.578	13642	15593	17452	17144	15032	16367	18104	15991	15936	17242.1	15414	16368	14805.1	13535.3	15648.5	17899.4	18274.1	17135.6	14.0736	13.912	13.9986	13.9947	13.8538	13.7244	13.9337	13.8373	14.1276	14.1575	14.0647	14.1166	0.896639	0.114534
all3173	all3173	3	3	3	all3173 hypothetical protein	1	3	3	3	28.7	28.7	28.7	15.998	143	143	0	27.81	11366	14869	16794	10214	10178	10562	16397	14187	15658	14365.5	14698.3	15750.8	8820.57	9164.63	10098.3	16211.7	16212.5	16836.7	13.8103	13.8434	13.9431	13.8656	13.1067	13.1619	13.3018	13.1901	13.9847	13.9848	14.0393	14.003	0.626118	0.00116858
all3174	all3174	4	4	4	all3174 cobinamide kinase	1	4	4	4	23.2	23.2	23.2	19.951	181	181	0	9.1128	12988	15276	16960	16791	17141	18119	18538	16977	17992	16415.5	15100.6	15906.5	14500.3	15434.4	17323.5	18328.5	19400.8	19346.4	14.0028	13.8823	13.9573	13.9475	13.8238	13.9139	14.0804	13.9394	14.1618	14.2438	14.2398	14.2151	0.994395	0.928653
all3180	all3180	5	5	5	all3180 similar to adenylate cyclase	1	5	5	5	5.8	5.8	5.8	88.625	790	790	0	8.0303	12159	13980	15694	16137	14855	14139	12132	11692	12352	15367.7	13819.5	14719.2	13935.5	13376	13518.3	11994.9	13361.3	13281.8	13.9076	13.7544	13.8454	13.8358	13.7665	13.7074	13.7226	13.7322	13.5501	13.7058	13.6972	13.651	0.930667	0.132018
all3181	all3181	8	8	8	all3181 hypothetical protein	1	8	8	8	28.9	28.9	28.9	35.721	322	322	0	96.705	28493	34569	37214	43851	40911	40190	37001	32493	33972	36012.3	34172.2	34902.5	37868.7	36837.7	38425.6	36582.9	37132.1	36529.3	15.1362	15.0605	15.091	15.0959	15.2087	15.1689	15.2298	15.2025	15.1589	15.1804	15.1568	15.1653	1.07664	0.0212525
all3184	all3184	11	11	11	all3184 light-repressed protein LrtA	1	11	11	11	59.6	59.6	59.6	24.233	213	213	0	111.16	184940	245120	222170	232260	217780	200840	181270	159980	166370	233745	242306	208370	200574	196097	192023	179222	182821	178894	17.8346	17.8865	17.6688	17.7966	17.6138	17.5812	17.5509	17.582	17.4514	17.4801	17.4487	17.4601	0.861758	0.0729559
all3193	all3193	10	10	10	all3193 hypothetical protein (ycf3)	1	10	10	10	56.1	56.1	56.1	19.918	173	173	0	140.13	36667	51584	51426	43734	44484	42202	37449	32283	36272	46343.4	50991.8	48231.7	37767.6	40055	40349.3	37025.8	36892.1	39002.4	15.5001	15.638	15.5577	15.5652	15.2049	15.2897	15.3003	15.2649	15.1762	15.171	15.2513	15.1995	0.812077	0.00489607
all3194	all3194	4	4	4	all3194 hypothetical protein	1	4	4	4	31.8	31.8	31.8	26.603	233	233	0	30.181	11372	14882	16976	19076	16647	17000	17325	14403	16464	14373.1	14711.2	15921.5	16473.6	14989.6	16253.7	17129.2	16459.3	17703.3	13.8111	13.8446	13.9587	13.8715	14.0079	13.8717	13.9885	13.956	14.0642	14.0066	14.1117	14.0608	1.06035	0.242582
all3205	all3205	16	16	16	all3205 glutamyl-tRNA synthetase; GltX	1	16	16	16	32.7	32.7	32.7	54.152	480	480	0	94.734	80721	99529	100770	116490	103930	99103	99458	84284	82653	102023	98386.5	94510.7	100598	93582.3	94752.2	98334.1	96317.3	88874.8	16.6385	16.5862	16.5282	16.5843	16.6182	16.5139	16.5319	16.5547	16.5854	16.5555	16.4395	16.5268	0.979683	0.548988
all3208	all3208	2	2	2	all3208 hypothetical protein	1	2	2	2	7.9	7.9	7.9	43.519	394	394	0	13.587	1221.4	1760.3	1913.9	2390.4	2408.5	1990.9	2051.1	1660.3	1985.2	1543.73	1740.09	1795.02	2064.29	2168.7	1903.5	2027.92	1897.34	2134.64	10.5922	10.7649	10.8098	10.7223	11.0114	11.0826	10.8944	10.9962	10.9858	10.8898	11.0598	10.9784	1.20903	0.0351531
all3209	all3209	1	1	1	all3209 hypothetical protein	1	1	1	1	1.8	1.8	1.8	57.577	494	494	0.00032648	2.072	2555.2	3217.4	3650.5	4347.1	4469.3	3873.4	3457.7	3022.4	2973.7	3229.51	3180.47	3423.75	3754.05	4024.32	3703.35	3418.63	3453.91	3197.55	11.6571	11.635	11.7414	11.6778	11.8742	11.9745	11.8546	11.9011	11.7392	11.754	11.6428	11.712	1.1674	0.0110252
all3211	all3211	3	3	3	all3211 cell growth regulatory protein MazF	1	3	3	3	21.9	21.9	21.9	16.46	146	146	0	21.806	4013.9	4608	5312.8	5805	5351.7	5017.1	5847.2	5303.7	5905.1	5073.16	4555.1	4982.8	5013.06	4818.86	4796.84	5781.12	6060.92	6349.61	12.3087	12.1533	12.2827	12.2482	12.2915	12.2345	12.2279	12.2513	12.4971	12.5653	12.6325	12.565	1.00211	0.957457
all3220	all3220	2	2	2	all3220 hypothetical protein	1	2	2	2	3.8	3.8	3.8	62.246	555	555	0	7.0849	2784.3	3680.2	3398.9	3685.8	3565.1	3692.2	2991.6	2654.4	3026.3	3519.07	3637.95	3187.78	3182.97	3210.14	3530.11	2957.79	3033.37	3254.11	11.781	11.8289	11.6383	11.7494	11.6362	11.6484	11.7855	11.69	11.5303	11.5667	11.668	11.5884	0.959674	0.471956
all3226	all3226	5	5	4	all3226 hypothetical protein	1	5	5	4	9.2	9.2	7.2	68.158	610	610	0	21.062	8685.8	18752	11270	12116	11822	11396	9973.6	8624.6	10691	10978	18536.7	10570	10463.1	10644.9	10895.7	9860.89	9855.94	11495.8	13.4223	14.1781	13.3677	13.656	13.353	13.3779	13.4115	13.3808	13.2675	13.2668	13.4888	13.341	0.82631	0.402978
all3227	all3227	3	3	3	all3227 unknown protein	1	3	3	3	38.2	38.2	38.2	13.797	131	131	0	18.612	9871.6	12742	13726	14801	14182	12554	13236	11482	11872	12476.7	12595.7	12873.4	12781.8	12770	12002.9	13086.4	13121.3	12765.7	13.6069	13.6206	13.6521	13.6266	13.6418	13.6405	13.5511	13.6111	13.6758	13.6796	13.64	13.6651	0.98935	0.672868
all3232	all3232	1	1	1	all3232 two-component response regulator	1	1	1	1	2.7	2.7	2.7	33.207	297	297	1	-2	1395.5	1901.2	1995.7	2152.9	2464.6	2112.6	1865.4	1528	1800.8	1763.77	1879.38	1871.74	1859.19	2219.21	2019.85	1844.32	1746.15	1936.36	10.7844	10.876	10.8702	10.8435	10.8605	11.1158	10.98	10.9854	10.8489	10.77	10.9191	10.846	1.10335	0.185082
all3244	all3244	2	2	2	all3244 S-adenosylmethionine synthetase	1	2	2	2	9.4	9.4	9.4	44.117	394	394	0	7.1784	1853.9	2092.3	2428.9	2546	2377.1	2150.4	2211.8	2154.2	2529.9	2343.14	2068.28	2278.03	2198.66	2140.43	2055.99	2186.81	2461.76	2720.34	11.1942	11.0142	11.1536	11.1207	11.1024	11.0637	11.0056	11.0572	11.0946	11.2655	11.4096	11.2566	0.956983	0.377219
all3254	all3254	7	7	7	all3254 unknown protein	1	7	7	7	51	51	51	15.81	145	145	0	97.789	49568	62333	66612	65008	68659	64803	65419	54472	60103	62648.9	61617.4	62474.4	56139.4	61823	61958	64679.7	62249	64627.3	15.935	15.9111	15.931	15.9257	15.7767	15.9159	15.919	15.8705	15.981	15.9258	15.9799	15.9622	0.962495	0.360534
all3255	all3255	2	2	2	all3255 transport protein	1	2	2	2	7.3	7.3	7.3	24.039	220	220	0	12.392	3069	3827.7	4079	4665	3866	4188.4	3653.7	3373	3385.2	3878.91	3783.76	3825.63	4028.58	3481.08	4004.52	3612.41	3854.57	3640.02	11.9214	11.8856	11.9015	11.9028	11.9761	11.7653	11.9674	11.9029	11.8187	11.9124	11.8297	11.8536	1.00006	0.999082
all3256	all3256	9	9	9	all3256 hypothetical protein	1	9	9	9	53.4	53.4	53.4	28.471	268	268	0	127.07	30807	33636	39568	43300	40721	38486	38298	33885	32801	38936.9	33249.9	37110.2	37392.8	36666.6	36796.4	37865.2	38722.8	35270.1	15.2489	15.0211	15.1795	15.1498	15.1905	15.1622	15.1673	15.1733	15.2086	15.2409	15.1062	15.1852	1.01642	0.761624
all3257	all3257	8	8	8	all3257 hypothetical protein	1	8	8	8	35.2	35.2	35.2	22.7	213	213	0	36.199	49324	59735	63572	73635	73240	65134	61599	53693	56298	62340.6	59049.3	59623.2	63589.4	65947.9	62274.5	60902.9	61358.8	60535.9	15.9279	15.8496	15.8636	15.8804	15.9565	16.009	15.9264	15.964	15.8942	15.905	15.8855	15.8949	1.05966	0.0704524
all3259	all3259	8	8	8	all3259 hypothetical protein	1	8	8	8	27.9	27.9	27.9	23.156	208	208	0	11.717	27993	37746	39440	46893	42634	39263	51874	42649	46451	35380.3	37312.7	36990.2	40495.7	38389.2	37539.3	51287.8	48738	49947.6	15.1107	15.1874	15.1749	15.1576	15.3055	15.2284	15.1961	15.2433	15.6463	15.5728	15.6081	15.6091	1.06121	0.106325
all3263	all3263	7	7	7	all3263 histidine biosynthesis bifunctional protein; phosphoribosyl-AMP cyclohydrolase/phosphoribosyl-ATP pyrophosphohydrolase	1	7	7	7	48.1	48.1	48.1	24.396	216	216	0	166.54	14453	20353	20841	23364	23131	20893	18157	17059	17078	18267.1	20119.4	19546.5	20176.6	20828	19975.8	17951.8	19494.5	18363.6	14.157	14.2963	14.2546	14.236	14.3004	14.3462	14.286	14.3109	14.1318	14.2508	14.1646	14.1824	1.05329	0.203721
all3267	all3267	2	2	2	all3267 unknown protein	1	2	2	2	15.5	15.5	15.5	17.912	161	161	0	3.5283	1830.4	2384.3	2332.7	3338	3226.4	2814.1	2664.3	2019.6	2368.7	2313.44	2356.93	2187.8	2882.62	2905.17	2690.56	2634.19	2307.94	2547.01	11.1758	11.2027	11.0953	11.1579	11.4932	11.5044	11.3937	11.4638	11.3631	11.1724	11.3146	11.2834	1.23612	0.00312896
all3270	all3270	7	7	7	all3270 unknown protein	1	7	7	7	24	24	24	38.036	333	333	0	21.043	15976	19978	21100	26028	24480	21878	19930	18353	20145	20192.1	19748.7	19789.4	22477.2	22042.7	20917.5	19704.8	20973.3	21661.4	14.3015	14.2695	14.2724	14.2811	14.4562	14.428	14.3524	14.4122	14.2663	14.3563	14.4028	14.3418	1.0951	0.0406046
all3271	all3271	11	11	11	all3271 probable polysaccharide polymerization protein	1	11	11	11	30.9	30.9	30.9	43.535	372	372	0	46.635	41742	54965	52498	35976	31052	31745	64826	55907	58026	52757.7	54334	49237.1	31068	27960.3	30351.3	64093.4	63888.9	62394	15.6871	15.7296	15.5875	15.668	14.9231	14.7711	14.8895	14.8612	15.9679	15.9633	15.9291	15.9534	0.571647	0.000217288
all3272	all3272	18	18	18	all3272 recombination protein RecA	1	18	18	18	55.2	55.2	55.2	38.392	357	357	0	295.4	148270	178590	195510	223570	216070	202220	192830	172560	175450	187398	176540	183366	193070	194557	193342	190651	197197	188657	17.5157	17.4296	17.4844	17.4766	17.5588	17.5698	17.5608	17.5631	17.5406	17.5893	17.5254	17.5518	1.06183	0.0725899
all3274	all3274	8	8	8	all3274 UTP-glucose-1-phosphate uridylyltransferase	1	8	8	8	24.2	24.2	24.2	32.559	293	293	0	44.875	15983	20779	22108	23209	23313	21148	23547	20130	21305	20200.9	20540.5	20734.8	20042.7	20991.9	20219.6	23280.9	23004	22908.8	14.3021	14.3262	14.3398	14.3227	14.2908	14.3575	14.3035	14.3173	14.5069	14.4896	14.4836	14.4934	0.996246	0.830085
all3284	all3284	6	6	6	all3284 cytosine deaminase	1	6	6	6	35	35	35	15.789	143	143	0	47.772	37356	46799	52994	56502	49687	51314	51362	45197	48481	47214.2	46261.8	49702.3	48793.8	44739.9	49061.2	50781.6	51649.8	52130.4	15.5269	15.4975	15.601	15.5418	15.5744	15.4493	15.5823	15.5353	15.632	15.6565	15.6698	15.6528	0.995502	0.908773
all3286	all3286	1	1	1	all3286 unknown protein	1	1	1	1	3.1	3.1	3.1	32.444	290	290	0	2.3134	1625	2216.4	2270.3	1958.8	2151.8	1985.3	2639.5	2164	2630.9	2053.84	2190.96	2129.28	1691.57	1937.56	1898.14	2609.67	2472.96	2828.94	11.0041	11.0973	11.0562	11.0525	10.7241	10.92	10.8904	10.8448	11.3497	11.272	11.466	11.3626	0.865925	0.0590041
all3291	all3291	3	3	3	all3291 hypothetical protein	1	3	3	3	15	15	15	19.31	180	180	0	4.536	8492.3	10612	10855	22739	22497	21216	15630	12649	14232	10733.4	10490.2	10180.7	19636.9	20257.1	20284.6	15453.4	14454.9	15303.3	13.3898	13.3568	13.3136	13.3534	14.2613	14.3061	14.3081	14.2918	13.9156	13.8193	13.9016	13.8788	1.91648	1.20778e-05
all3292	all3292	1	1	1	all3292 unknown protein	1	1	1	1	1.5	1.5	1.5	89.134	859	859	0	3.9966	2271.1	2310.9	2836	3646.9	3154	3485.6	4297.6	3765.9	4290.3	2870.44	2284.37	2659.84	3149.38	2839.97	3332.58	4249.03	4303.56	4613.26	11.4871	11.1576	11.3771	11.3406	11.6209	11.4717	11.7024	11.5983	12.0529	12.0713	12.1716	12.0986	1.19559	0.102594
all3295	all3295	1	1	1	all3295 hypothetical protein	1	1	1	1	10.5	10.5	10.5	13.637	114	114	0	5.7468	2605.1	3001.2	3572.5	4743.3	4146.1	3620.3	3871.3	3357.3	2873.5	3292.58	2966.75	3350.59	4096.2	3733.3	3461.36	3827.55	3836.63	3089.81	11.685	11.5347	11.7102	11.6433	12.0001	11.8662	11.7571	11.8745	11.9022	11.9056	11.5933	11.8004	1.1738	0.0639552
all3298	all3298	6	6	6	all3298 hypothetical protein	1	6	6	6	42.7	42.7	42.7	17.762	164	164	0	76.572	23961	32405	32068	31874	32101	31273	32593	29202	31397	30284.3	32033	30076.1	27525.6	28904.9	29900.1	32224.7	33371.2	33760.4	14.8863	14.9673	14.8763	14.91	14.7485	14.819	14.8679	14.8118	14.9759	15.0263	15.043	15.0151	0.934217	0.0971422
all3310	all3310	12	12	12	all3310 hypothetical protein	1	12	12	12	20.6	20.6	20.6	76.887	698	698	0	94.345	29718	35315	38728	43685	39485	36557	37658	33816	34621	37560.6	34909.6	36322.4	37725.3	35553.7	34952.1	37232.4	38644	37227.1	15.1969	15.0913	15.1486	15.1456	15.2032	15.1177	15.0931	15.138	15.1843	15.238	15.1841	15.2021	0.994748	0.87482
all3314	all3314	51	51	51	all3314 unknown protein	1	51	51	51	41.9	41.9	41.9	165.97	1476	1476	0	323.31	197520	249040	264090	291090	253080	250290	247050	224690	228410	249645	246181	247686	251378	227882	239302	244258	256769	245604	17.9295	17.9094	17.9182	17.919	17.9395	17.7979	17.8685	17.8686	17.898	17.9701	17.906	17.9247	0.965684	0.342545
all3316	all3316	3	3	3	all3316 unknown protein	1	3	3	3	22.7	22.7	22.7	18.31	154	154	0	12.347	7448.7	8054.6	9380	11425	10224	9349.9	9200.5	9848.9	9323.6	9414.41	7962.14	8797.36	9866.36	9206.05	8939.42	9096.53	11255	10025.4	13.2007	12.9589	13.1029	13.0875	13.2683	13.1684	13.126	13.1875	13.1511	13.4583	13.2914	13.3003	1.07182	0.302335
all3317	all3317	23	23	23	all3317 unknown protein	1	23	23	23	21.9	21.9	21.9	138.86	1231	1231	0	70.75	45883	55466	59455	68638	62737	58737	58672	52139	56681	57991.5	54829.3	55762	59274.1	56490.6	56158.4	58009	59582.9	60947.7	15.8236	15.7427	15.767	15.7777	15.8551	15.7857	15.7772	15.806	15.824	15.8626	15.8953	15.8606	1.0198	0.457121
all3318	all3318	3	3	3	all3318 hypothetical protein	1	3	3	3	24.8	24.8	24.8	16.752	149	149	0	5.197	2758.4	3974.7	3850.8	4063.4	3476.5	3590.9	3490.6	2751.1	3421.1	3486.34	3929.07	3611.61	3509.05	3130.36	3433.25	3451.15	3143.88	3678.63	11.7675	11.94	11.8184	11.842	11.7769	11.6121	11.7454	11.7114	11.7529	11.6183	11.845	11.7387	0.913504	0.1436
all3320	all3320	13	13	13	all3320 hypothetical protein	1	13	13	13	24.4	24.4	24.4	63.572	589	589	0	60.679	33652	42455	43985	46317	51017	41878	37926	33533	35427	42532.7	41967.6	41252.9	39998.3	45937.5	40039.5	37497.4	38320.5	38093.8	15.3763	15.357	15.3322	15.3552	15.2876	15.4874	15.2891	15.3547	15.1945	15.2258	15.2173	15.2125	0.999697	0.995386
all3321	all3321	4	4	4	all3321 unknown protein	1	4	4	4	18.4	18.4	18.4	27.054	234	234	0	9.3497	4314.8	4039.1	4864.6	6370.5	6508.8	5927.1	5989.8	5541.2	5347.8	5453.47	3992.73	4562.44	5501.41	5860.76	5666.89	5922.11	6332.32	5750.36	12.413	11.9632	12.1556	12.1772	12.4256	12.5169	12.4683	12.4703	12.5319	12.6285	12.4894	12.55	1.22521	0.148662
all3324	all3324	7	7	7	all3324 hypothetical protein	1	7	7	7	60.8	60.8	60.8	16.439	143	143	0	34.587	31143	36510	39105	39563	36888	32164	29814	28097	29337	39361.6	36090.9	36676	34165.7	33215.3	30752	29477.1	32108.4	31545.4	15.2645	15.1393	15.1625	15.1888	15.0603	15.0196	14.9084	14.9961	14.8473	14.9707	14.9451	14.921	0.874949	0.0329093
all3325	all3325	16	16	16	all3325 hypothetical protein	1	16	16	16	37.6	37.6	37.6	53.192	484	484	0	157.28	52420	59787	63096	63636	58501	53927	47441	43308	44656	66253.6	59100.7	59176.8	54954.5	52676.4	51559.5	46904.9	49491.1	48017.5	16.0157	15.8509	15.8527	15.9064	15.746	15.6849	15.654	15.6949	15.5175	15.5949	15.5513	15.5545	0.863625	0.0419866
all3326	all3326	2	2	2	all3326 unknown protein	1	2	2	2	9.8	9.8	9.8	45.311	399	399	0	12.227	1080	1134.7	1269.8	1150.7	1185.9	1037.5	1337.8	843.53	1045.1	1365.01	1121.67	1190.93	993.717	1067.83	991.952	1322.68	963.962	1123.77	10.4147	10.1314	10.2179	10.2547	9.95669	10.0605	9.95413	9.99043	10.3693	9.91283	10.1341	10.1387	0.832636	0.0712007
all3327	all3327	1	1	1	all3327 unknown protein	1	1	1	1	4.7	4.7	4.7	21.916	192	192	0.0034613	1.4683	1258.1	1446.3	1739.5	2140.3	1742.3	1658.5	1427.1	1161	1277.2	1590.11	1429.7	1631.45	1848.31	1568.83	1585.69	1410.97	1326.76	1373.34	10.6349	10.4815	10.6719	10.5961	10.852	10.6155	10.6309	10.6995	10.4625	10.3737	10.4235	10.4199	1.07426	0.346676
all3328	all3328	3	3	3	all3328 circadian oscillation regulator KaiB	1	3	3	3	13	13	13	28.566	254	254	0	5.7202	4157.3	7441.5	5072.1	4830.8	5057.5	4721.4	5294.4	4473.5	5118.7	5254.41	7356.08	4757.05	4171.76	4553.95	4514.12	5234.57	5112.19	5504.01	12.3593	12.8447	12.2159	12.4733	12.0264	12.1529	12.1402	12.1065	12.3539	12.3197	12.4263	12.3666	0.775517	0.189454
all3332	all3332	7	7	7	all3332 hypothetical protein	1	7	7	7	44.2	44.2	44.2	22.526	206	206	0	98.024	28565	31890	32509	32456	31173	32856	32916	28825	29658	36103.3	31523.9	30489.7	28028.2	28069.3	31413.6	32544	32940.4	31890.5	15.1398	14.9442	14.896	14.9933	14.7746	14.7767	14.9391	14.8301	14.9901	15.0076	14.9608	14.9862	0.893034	0.158462
all3341	all3341	10	10	10	all3341 heterodisulfide reductase, subunit B	1	10	10	10	39.5	39.5	39.5	33.024	301	301	0	155.65	42098	52487	59895	62290	73129	66639	61114	55901	56711	53207.6	51884.5	56174.6	53792.2	65848	63713.4	60423.4	63882.1	60980	15.6993	15.663	15.7776	15.7133	15.7151	16.0069	15.9593	15.8938	15.8828	15.9631	15.896	15.914	1.13322	0.174317
all3347	all3347	2	2	2	all3347 similar to adenylate cyclase	1	2	2	2	5.9	5.9	5.9	72.06	631	631	1	-2	4162	3470.7	3800.9	6104.2	3039.9	3848.7	3456.3	4637.9	3965.6	5260.35	3430.86	3564.81	5271.44	2737.23	3679.74	3417.24	5300.06	4264.11	12.3609	11.7444	11.7996	11.9683	12.364	11.4185	11.8454	11.876	11.7386	12.3718	12.058	12.0561	0.937997	0.798884
all3354	all3354	8	8	8	all3354 hypothetical protein	1	8	8	8	26.5	26.5	26.5	33.612	302	302	0	87.708	34044	42060	45189	51691	47282	44506	39709	34149	37702	43028.2	41577.2	42382.1	44639.1	42574.4	42552.1	39260.3	39024.5	40540	15.393	15.3435	15.3712	15.3692	15.446	15.3777	15.3769	15.4002	15.2608	15.2521	15.3071	15.2733	1.02172	0.326258
all3359	all3359	2	2	2	all3359 two-component sensor histidine kinase	1	2	2	2	8.1	8.1	8.1	47.487	420	420	0	4.0399	1134.5	1072.8	1509.7	1821.3	1695.9	1516.2	1463.7	1414.8	1273.4	1433.89	1060.48	1415.93	1572.83	1527.05	1449.64	1447.16	1616.79	1369.26	10.4857	10.0505	10.4675	10.3346	10.6191	10.5765	10.5015	10.5657	10.499	10.6589	10.4192	10.5257	1.17376	0.24187
all3373	all3373	7	7	7	all3373 unknown protein	1	7	7	7	58.4	58.4	58.4	15.809	137	137	0	76.794	15125	18504	20293	23647	22721	21631	21595	19525	22220	19116.5	18291.6	19032.5	20421	20458.8	20681.4	21351	22312.6	23892.6	14.2225	14.1589	14.2162	14.1992	14.3178	14.3204	14.336	14.3247	14.382	14.4456	14.5443	14.4573	1.09092	0.0188272
all3374	all3374	4	4	4	all3374 DNA repair and genetic recombination protein RecF	1	4	4	4	12.5	12.5	12.5	42.787	376	376	0	13.374	3537.4	4094.3	4348.3	5221.6	4283.5	4406.9	4308.3	3925.5	4031.6	4470.92	4047.3	4078.21	4509.25	3857.02	4213.43	4259.61	4485.95	4335.08	12.1264	11.9827	11.9937	12.0343	12.1387	11.9133	12.0408	12.0309	12.0565	12.1312	12.0818	12.0898	0.99767	0.968639
all3375	all3375	30	30	30	all3375 cation-transporting ATPase	1	30	30	30	40.1	40.1	40.1	103.9	957	957	0	323.31	210960	262070	282640	318260	302450	277850	257740	223920	237410	266632	259062	265084	274842	272337	265652	254827	255889	255281	18.0245	17.9829	18.0161	18.0078	18.0682	18.055	18.0192	18.0475	17.9592	17.9652	17.9617	17.962	1.02786	0.111736
all3378	all3378	9	9	9	all3378 hypothetical protein	1	9	9	9	29.5	29.5	29.5	35.012	312	312	0	58.348	83310	99302	118100	97721	109190	114010	114360	99368	106300	105295	98162.1	110764	84389.5	98318.6	109005	113068	113555	114302	16.6841	16.5829	16.7571	16.6747	16.3648	16.5852	16.734	16.5613	16.7868	16.793	16.8025	16.7941	0.924426	0.412956
all3391	all3391	2	2	2	all3391 hypothetical protein	1	2	2	2	10.3	10.3	10.3	17.589	156	156	0	4.2127	10760	12177	10984	12318	11567	11203	11783	10549	9736.7	13599.6	12037.2	10301.7	10637.5	10415.3	10711.2	11649.8	12055.1	10469.6	13.7313	13.5552	13.3306	13.539	13.3769	13.3464	13.3868	13.37	13.508	13.5574	13.3539	13.4731	0.889468	0.281709
all3392	all3392	8	8	8	all3392 cobalamin synthesis protein CobW	1	8	8	8	23.7	23.7	23.7	38.578	346	346	0	31.265	27664	35310	37963	39519	34913	34609	26000	23267	24441	34964.5	34904.7	35604.9	34127.7	31436.9	33089.6	25706.2	26588.9	26280.8	15.0936	15.0911	15.1198	15.1015	15.0587	14.9402	15.0141	15.0043	14.6498	14.6985	14.6817	14.6767	0.934844	0.0979723
all3401	all3401	20	20	20	all3401 arginine decarboxylase	1	20	20	20	27.2	27.2	27.2	76.82	679	679	0	139.47	77900	106560	106770	141790	134450	122570	117730	101770	109970	98457.7	105337	100138	122446	121064	117189	116400	116300	118248	16.5872	16.6846	16.6116	16.6278	16.9018	16.8854	16.8385	16.8752	16.8287	16.8275	16.8515	16.8359	1.18706	0.00365902
all3404	all3404	1	1	1	all3404 hypothetical protein	1	1	1	1	9.5	9.5	9.5	13.334	116	116	0.00032723	2.1545	2051.6	2433.3	2673.4	1996.9	2318.1	2342.7	2621.4	1928.6	2754.1	2593.02	2405.37	2507.34	1724.48	2087.3	2239.85	2591.78	2203.95	2961.42	11.3404	11.232	11.2919	11.2881	10.7519	11.0274	11.1292	10.9695	11.3397	11.1059	11.5321	11.3259	0.801839	0.0963886
all3408	all3408	7	7	7	all3408 nicotinamide nucleotide transhydrogenase, subunit beta	1	7	7	7	16.5	16.5	16.5	48.563	467	467	0	98.579	25432	30113	33382	33877	30737	28499	25552	23064	24087	32143.5	29767.3	31308.5	29255.4	27676.7	27247.8	25263.2	26356.9	25900.2	14.9722	14.8614	14.9343	14.9226	14.8364	14.7564	14.7339	14.7756	14.6248	14.6859	14.6607	14.6571	0.903065	0.0309112
all3410	all3410	10	10	10	all3410 nicotinamide nucleotide transhydrogenase, subunit alpha	1	10	10	10	34.3	34.3	34.3	43.837	411	411	0	68.053	21348	23415	27744	29047	27659	26560	28174	25413	27869	26981.7	23146.2	26020.7	25084.3	24905.1	25394	27855.6	29041.2	29966.9	14.7197	14.4985	14.6674	14.6285	14.6145	14.6042	14.6322	14.617	14.7657	14.8258	14.8711	14.8209	0.992014	0.878845
all3418	all3418	2	2	2	all3418 hypothetical protein	1	2	2	2	4.3	4.3	4.3	54.393	491	491	0	7.9797	3185.8	3846.7	4106.3	4834.2	4419.2	4390.9	3879.3	3912.7	4264.8	4026.53	3802.54	3851.24	4174.7	3979.21	4198.13	3835.46	4471.32	4585.84	11.9753	11.8927	11.9111	11.9264	12.0275	11.9583	12.0355	12.0071	11.9052	12.1265	12.163	12.0649	1.05753	0.0827131
all3420	all3420	17	17	17	all3420 carboxyl-terminal processing protease	1	17	17	17	47.5	47.5	47.5	45.12	417	417	0	323.31	81997	100330	111220	129260	128430	121040	134960	116850	130570	103636	99178.3	104312	111626	115643	115726	133435	133533	140399	16.6612	16.5977	16.6705	16.6431	16.7683	16.8193	16.8204	16.8027	17.0258	17.0268	17.0992	17.0506	1.11691	0.00630132
all3435	all3435	2	2	2	all3435 unknown protein	1	2	2	2	8.4	8.4	8.4	26.311	226	226	0	4.5863	3236.8	3860.5	4201	4917.1	4161	4220.6	3630	3399.1	4010.6	4090.99	3816.18	3940.06	4246.29	3746.71	4035.31	3588.98	3884.39	4312.5	11.9982	11.8979	11.944	11.9467	12.052	11.8714	11.9785	11.9673	11.8094	11.9235	12.0743	11.9357	1.01436	0.753178
all3436	all3436	2	2	2	all3436 hypothetical protein	1	2	2	2	13.8	13.8	13.8	12.589	109	109	0.0037488	1.3354	4387	5843.4	5927.5	6337.7	5841.2	5922	6071.4	4499.6	5129.5	5544.73	5776.32	5559.31	5473.09	5259.62	5662.02	6002.79	5142.01	5515.63	12.4369	12.4959	12.4407	12.4578	12.4181	12.3607	12.4671	12.4153	12.5514	12.3281	12.4293	12.4363	0.970961	0.316772
all3439	all3439	1	1	1	all3439 unknown protein	1	1	1	1	14.4	14.4	14.4	14.563	125	125	0	8.6542	255.18	78.664	196.51	161.49	0	0	73.004	159.17	82.43	322.522	77.761	184.304	139.459	0	0	72.179	181.895	88.635	8.33325	6.28097	7.52594	7.38006	7.1237	#NUM!	#NUM!	#NUM!	6.17351	7.50696	6.4698	6.71676	#NUM!	#NUM!
all3446	all3446	1	1	1	all3446 hypothetical protein	1	1	1	1	14.2	14.2	14.2	14.119	127	127	0	5.49	932.39	1006.8	1097.8	1042.8	1156.7	1181.1	1317.9	1161.1	1194.3	1178.45	995.242	1029.61	900.537	1041.53	1129.25	1303.01	1326.87	1284.2	10.2027	9.9589	10.0079	10.0565	9.81464	10.0245	10.1411	9.99343	10.3476	10.3738	10.3267	10.3494	0.957233	0.631633
all3458	all3458	1	1	1	all3458 hypothetical protein	1	1	1	1	12.2	12.2	12.2	19.117	172	172	0	7.2027	787.75	1058.8	1298.9	908.73	1342.4	1159.3	1180.5	1035.4	1230.1	995.636	1046.65	1218.22	784.757	1208.74	1108.4	1167.16	1183.23	1322.7	9.95948	10.0316	10.2506	10.0805	9.6161	10.2393	10.1143	9.98989	10.1888	10.2085	10.3693	10.2555	0.939105	0.696312
all3462	all3462	4	4	4	all3462 unknown protein	1	4	4	4	15.4	15.4	15.4	28.411	260	260	0	31.618	7645.5	9432.9	9839.4	10026	9607.8	9847.8	11513	9390.5	9901	9663.14	9324.62	9228.23	8658.21	8651.21	9415.47	11382.9	10731.2	10646.3	13.2383	13.1868	13.1718	13.199	13.0799	13.0787	13.2008	13.1198	13.4746	13.3895	13.3781	13.4141	0.946585	0.180499
all3465	all3465	5	5	5	all3465 unknown protein	1	5	5	5	6.8	6.8	6.8	125.36	1119	1119	0	4.927	13286	15920	17965	19077	19680	16906	16347	14100	14643	16792.2	15737.2	16849.1	16474.4	17720.6	16163.8	16162.3	16113.1	15745.3	14.0355	13.9419	14.0404	14.0059	14.0079	14.1131	13.9805	14.0339	13.9803	13.9759	13.9426	13.9663	1.01955	0.618437
all3509	all3509	13	13	13	all3509 nucleotide sugar epimerase	1	13	13	13	39.9	39.9	39.9	34.828	316	316	0	114.44	68821	83160	94169	127810	134230	112070	98157	83770	86761	86982.8	82205.4	88319.7	110374	120865	107150	97047.8	95729.9	93292	16.4084	16.3269	16.4304	16.3886	16.752	16.883	16.7093	16.7815	16.5664	16.5467	16.5095	16.5409	1.31297	0.00575251
all3516	all3516	2	2	2	all3516 unknown protein	1	2	2	2	3.5	3.5	3.5	82.568	737	737	0	4.5805	1347.1	2015.5	2018.2	2365.9	2125.5	1965.9	1967.6	1857.9	2179.8	1702.6	1992.36	1892.84	2043.13	1913.88	1879.59	1945.36	2123.15	2343.89	10.7335	10.9603	10.8863	10.86	10.9966	10.9023	10.8762	10.925	10.9258	11.052	11.1947	11.0575	1.04607	0.454181
all3519	all3519	14	14	14	all3519 thiamin biosynthesis protein ThiG	1	14	14	14	28.4	28.4	28.4	70.113	652	652	0	116.05	63315	75911	83599	88316	86706	79793	66844	56412	62912	80023.8	75039.6	78406.3	76267.6	78073.2	76290	66088.6	64466	67647.8	16.2881	16.1954	16.2587	16.2474	16.2188	16.2525	16.2192	16.2302	16.0121	15.9763	16.0458	16.0114	0.988135	0.606105
all3520	all3520	3	3	3	all3520 unknown protein	1	3	3	3	19.5	19.5	19.5	16.362	154	154	0	69.027	14710	17705	18749	18276	18554	18419	20213	19238	18083	18592	17501.8	17584.4	15782.7	16706.7	17610.4	19984.6	21984.6	19444.2	14.1824	14.0952	14.102	14.1265	13.9461	14.0281	14.1041	14.0261	14.2866	14.4242	14.2471	14.3193	0.932757	0.14851
all3521	all3521	2	2	2	all3521 probable hydrogenase component	1	2	2	2	25	25	25	12.212	112	112	0	4.9562	1768.8	2628.4	2115.3	2763.7	1727.2	2239.4	2392.6	2111.3	2259	2235.58	2598.23	1983.91	2386.67	1555.23	2141.09	2365.56	2412.73	2429.05	11.1264	11.3433	10.9541	11.1413	11.2208	10.6029	11.0641	10.9626	11.208	11.2365	11.2462	11.2302	0.883508	0.465503
all3526	all3526	6	6	6	all3526 hypothetical protein	1	6	6	6	18.6	18.6	18.6	43.33	393	393	0	46.728	12727	16762	16916	20010	19647	17847	19555	16496	18281	16085.6	16569.6	15865.3	17280.2	17690.9	17063.5	19334	18851.2	19657.1	13.9735	14.0162	13.9536	13.9811	14.0768	14.1107	14.0586	14.0821	14.2389	14.2024	14.2628	14.2347	1.07248	0.01462
all3530	all3530	6	6	6	all3530 hypothetical protein	1	6	6	6	15.3	15.3	15.3	46.09	419	419	0	19.817	13546	16979	18356	20231	17596	18641	16277	14875	15177	17120.8	16784.1	17215.8	17471	15844.1	17822.6	16093.1	16998.7	16319.5	14.0635	14.0348	14.0714	14.0566	14.0927	13.9517	14.1214	14.0553	13.9742	14.0531	13.9943	14.0072	0.999085	0.982424
all3531	all3531	9	9	9	all3531 hypothetical protein	1	9	9	9	33.3	33.3	33.3	36.842	348	348	0	61.702	33119	36099	43823	47942	45256	43545	38827	36855	36756	41859.1	35684.6	41100.9	41401.6	40750.1	41633.3	38388.2	42116.8	39522.8	15.3533	15.123	15.3269	15.2677	15.3374	15.3145	15.3455	15.3325	15.2284	15.3621	15.2704	15.287	1.04589	0.46797
all3532	all3532	10	10	10	all3532 muconate cycloisomerase	1	10	10	10	30	30	30	38.878	350	350	0	28.644	58125	68009	75654	78566	80851	80160	76398	66177	65997	73464.1	67228.3	70954.8	67847.7	72801.1	76640.9	75534.6	75625.2	70965	16.1648	16.0368	16.1146	16.1054	16.05	16.1517	16.2258	16.1425	16.2049	16.2066	16.1148	16.1754	1.02606	0.590741
all3536	all3536	19	19	19	all3536 GTP cyclohydrolase II / 3,4-dihydroxy-2-butanone 4-phosphate synthase	1	19	19	19	39.4	39.4	39.4	65.177	587	587	0	276.88	63939	85163	83317	97444	91763	86670	76140	69750	72577	80812.4	84185.4	78141.8	84150.3	82626.7	82865.1	75279.6	79708.3	78040.3	16.3023	16.3613	16.2538	16.3058	16.3607	16.3343	16.3385	16.3445	16.2	16.2824	16.2519	16.2448	1.02719	0.338714
all3538	all3538	17	17	17	all3538 enolase	1	17	17	17	53.6	53.6	53.6	45.964	429	429	0	323.31	192710	251020	255500	277500	268560	249080	234400	205490	223670	243566	248138	239630	239642	241821	238145	231751	234828	240507	17.894	17.9208	17.8704	17.8951	17.8705	17.8836	17.8615	17.8719	17.8222	17.8412	17.8757	17.8464	0.984047	0.248324
all3540	all3540	6	6	6	all3540 phosphomethylpyrimidine kinase	1	6	6	6	19.2	19.2	19.2	29.343	281	281	0	20.879	20845	26224	28719	27941	29824	28156	29735	25360	26990	26346	25923	26935.1	24129.2	26854.6	26919.9	29399	28980.7	29021.7	14.6853	14.6619	14.7172	14.6881	14.5585	14.7129	14.7164	14.6626	14.8435	14.8228	14.8248	14.8304	0.982439	0.678478
all3541	all3541	14	14	14	all3541 unknown protein	1	14	14	14	29.4	29.4	29.4	60.55	544	544	0	149.6	29876	37652	41131	42702	40149	36806	41414	35890	41365	37760.2	37219.8	38576.2	36876.4	36151.6	35190.2	40946	41014.1	44478.8	15.2046	15.1838	15.2354	15.2079	15.1704	15.1418	15.1029	15.1384	15.3214	15.3238	15.4408	15.362	0.95292	0.0514829
all3542	all3542	2	2	2	all3542 unknown protein	1	2	2	2	15.4	15.4	15.4	16.528	143	143	0	5.8102	5303.1	5582.2	6740.9	6868.3	6682.6	6286.1	5364.1	5411.9	5148.8	6702.58	5518.12	6322.19	5931.3	6017.25	6010.13	5303.48	6184.56	5536.38	12.7105	12.43	12.6262	12.5889	12.5341	12.5549	12.5532	12.5474	12.3727	12.5945	12.4347	12.4673	0.971651	0.667515
all3545	all3545	7	7	7	all3545 unknown protein	1	7	7	7	75.2	75.2	75.2	12.019	105	105	0	44.949	44674	54856	61595	54144	63617	57624	52921	46339	51928	56463.4	54226.3	57769	46757.5	57283	55094.2	52323	52954.9	55836.9	15.785	15.7267	15.818	15.7766	15.5129	15.8058	15.7496	15.6894	15.6752	15.6925	15.7689	15.7122	0.941391	0.437428
all3552	all3552	17	17	16	all3552 exopolyphosphatase	1	17	17	16	34.4	34.4	30.7	61.802	550	550	0	145.53	105950	129530	131940	135360	121530	110560	83836	75236	72740	133910	128043	123745	116894	109430	105706	82888.6	85977.5	78215.6	17.0309	16.9663	16.917	16.9714	16.8348	16.7396	16.6897	16.7547	16.3389	16.3917	16.2552	16.3286	0.860553	0.0178297
all3555	all3555	11	11	11	all3555 acetolactate synthase; IlvB	1	11	11	11	25.4	25.4	25.4	59.411	547	547	0	101.18	36876	45444	48500	57568	57957	53348	42342	36279	40648	46607.5	44922.3	45487.4	49714.3	52186.5	51005.9	41863.5	41458.6	43707.8	15.5083	15.4551	15.4732	15.4789	15.6014	15.6714	15.6384	15.637	15.3534	15.3394	15.4156	15.3695	1.11588	0.00423736
all3556	all3556	17	17	17	all3556 succinate-semialdehyde dehydrogenase	1	17	17	17	46.2	46.2	46.2	48.819	455	455	0	241.07	81009	104270	112380	123590	119200	120660	115300	99100	103020	102387	103073	105400	106729	107332	115363	113997	113249	110775	16.6437	16.6533	16.6855	16.6608	16.7036	16.7117	16.8158	16.7437	16.7986	16.7891	16.7573	16.7817	1.05913	0.137538
all3557	all3557	7	3	2	all3557 serine/threonine kinase with two-component sensor domain	1	7	3	2	3.5	1.8	1.4	202.74	1804	1804	0	11.007	5206.5	6980.1	6839.7	9699.5	7839.2	7565.2	6645.1	5034.7	5970	6580.49	6899.97	6414.85	8376.26	7058.69	7233.08	6570.01	5753.51	6419.4	12.684	12.7524	12.6472	12.6945	13.0321	12.7852	12.8204	12.8792	12.6817	12.4902	12.6482	12.6067	1.13658	0.125323
all3558	all3558	3	3	3	all3558 nitrogen assimilation regulatory protein	1	3	3	3	5.1	5.1	5.1	95.329	841	841	0	49.745	3129.1	4361	4386.5	5246.7	5310.6	4468.5	4778.7	4259.7	4668.2	3954.87	4310.94	4114.03	4530.92	4781.85	4272.33	4724.7	4867.86	5019.6	11.9494	12.0738	12.0063	12.0098	12.1456	12.2234	12.0608	12.1432	12.206	12.2491	12.2934	12.2495	1.09688	0.0915667
all3559	all3559	3	3	3	all3559 unknown protein	1	3	3	3	9.6	9.6	9.6	31.534	280	280	0	5.7992	4935.4	6183.5	7069.5	8268.1	6957.6	6545.8	7495.5	6531.2	6748.5	6237.85	6112.52	6630.38	7140.13	6264.87	6258.43	7410.8	7463.67	7256.5	12.6068	12.5776	12.6949	12.6264	12.8017	12.6131	12.6116	12.6755	12.8554	12.8657	12.8251	12.8487	1.03458	0.544318
all3563	all3563	4	4	4	all3563 two-component sensor histidine kinase	1	4	4	4	4.8	4.8	4.8	70.923	625	625	0	2.7852	17690	25797	22000	25228	24946	22404	19469	17374	17472	22358.4	25500.9	20633.5	21786.3	22462.3	21420.4	19249	19854.5	18787.2	14.4485	14.6383	14.3327	14.4732	14.4111	14.4552	14.3867	14.4177	14.2325	14.2772	14.1975	14.2357	0.962275	0.600162
all3564	all3564	4	4	4	all3564 similar to two-component sensor histidine kinase	1	4	4	4	10.4	10.4	10.4	51.555	461	461	0	43.053	5219.8	6863.8	7186.5	7413.4	7932.5	7496.3	6666.1	5300.6	6292.8	6597.3	6785.01	6740.11	6402.03	7142.71	7167.2	6590.77	6057.37	6766.5	12.6877	12.7281	12.7186	12.7115	12.6443	12.8023	12.8072	12.7513	12.6862	12.5645	12.7242	12.6583	1.02797	0.537301
all3566	all3566	11	11	11	all3566 translation initiation factor IF-2B alpha subunit	1	11	11	11	38	38	38	37.633	347	347	0	65.621	84181	100700	112360	120220	111500	106790	100140	89007	91018	106396	99544	105381	103819	100399	102102	99008.3	101715	97869.5	16.6991	16.603	16.6853	16.6625	16.6637	16.6154	16.6396	16.6396	16.5953	16.6342	16.5786	16.6027	0.984264	0.541406
all3567	all3567	7	7	7	all3567 probable Na+/H+-exchanging protein	1	7	7	7	12.9	12.9	12.9	73.399	681	681	0	48.129	16429	19575	20542	25601	21638	20401	21056	18652	20258	20764.6	19350.3	19266	22108.4	19483.6	19505.4	20818.1	21315	21782.9	14.3418	14.2401	14.2338	14.2719	14.4323	14.25	14.2516	14.3113	14.3455	14.3796	14.4109	14.3787	1.02768	0.610143
all3568	all3568	4	4	4	all3568 hypothetical protein	1	4	4	4	12.7	12.7	12.7	33.197	299	299	0	13.038	15045	18446	20540	20620	19664	20526	19332	16415	17550	19015.4	18234.2	19264.2	17806.9	17706.2	19624.9	19113.5	18758.6	18871.1	14.2149	14.1544	14.2336	14.201	14.1202	14.112	14.2604	14.1642	14.2223	14.1953	14.2039	14.2072	0.974824	0.544152
all3569	all3569	2	2	2	all3569 aspartate 1-decarboxylase	1	2	2	2	7.1	7.1	7.1	14.029	127	127	0	4.5808	2892.3	3529.2	3955.4	3705.6	3282.9	3792	3256	2886.7	3044.2	3655.58	3488.69	3709.71	3200.07	2956.04	3625.53	3219.2	3298.84	3273.35	11.8359	11.7685	11.8571	11.8205	11.6439	11.5295	11.824	11.6658	11.6525	11.6877	11.6766	11.6723	0.898313	0.206401
all3570	all3570	14	14	14	all3570 inorganic pyrophosphatase; Ppa	1	14	14	14	65.7	65.7	65.7	18.96	169	169	0	259.01	234110	286420	311820	325070	345430	303550	288610	250810	252360	295891	283132	292451	280723	311037	290224	285348	286618	271357	18.1747	18.1111	18.1578	18.1479	18.0988	18.2467	18.1468	18.1641	18.1224	18.1288	18.0498	18.1003	1.01131	0.757491
alr4592;alr3727;all3572	alr4592;alr3727;all3572	7;7;7	3;3;3	2;2;2	alr4592 photosystem II protein D1;alr3727 photosystem II protein D1;all3572 photosystem II protein D1	3	7	3	2	20.8	6.1	5.6	39.715	360	360;360;360	0	8.565	1500.1	2255.9	1864.7	9038	7927.9	7577.1	2968.2	2728.9	2550.7	1895.98	2230	1748.87	7805	7138.56	7244.45	2934.66	3118.51	2742.71	10.8887	11.1228	10.7722	10.9279	12.9302	12.8014	12.8227	12.8514	11.519	11.6066	11.4214	11.5157	3.79342	0.000948943
all3578	all3578	7	7	7	all3578 DNA polymerase III alpha subunit	1	7	7	7	6.5	6.5	6.5	99.78	877	877	0	10.612	21924	26300	28010	31261	27310	27976	24223	21980	23436	27709.7	25998.1	26270.2	26996.3	24590.9	26747.8	23949.3	25118.1	25200.2	14.7581	14.6661	14.6811	14.7018	14.7205	14.5858	14.7071	14.6711	14.5477	14.6164	14.6211	14.5951	0.978986	0.587957
all3580	all3580	9	9	9	all3580 unknown protein	1	9	9	9	27.9	27.9	27.9	43.463	387	387	0	72.567	22080	28704	30569	34413	31214	29759	29168	25331	26448	27906.9	28374.5	28670.2	29718.2	28106.2	28452.5	28838.4	28947.5	28438.9	14.7683	14.7923	14.8073	14.7893	14.8591	14.7786	14.7963	14.8113	14.8157	14.8212	14.7956	14.8108	1.01537	0.476857
all3581;alr7311	all3581	8;1	8;1	8;1	all3581 unknown protein	2	8	8	8	19.8	19.8	19.8	47.086	409	409;404	0	40.071	26098	34473	35661	39545	38632	34985	34295	30791	32395	32985.2	34077.3	33445.9	34150.1	34785.6	33449.1	33907.4	35187.1	34833.6	15.0095	15.0565	15.0295	15.0319	15.0596	15.0862	15.0297	15.0585	15.0493	15.1028	15.0882	15.0801	1.01863	0.280592
all3582	all3582	3	3	3	all3582 hypothetical protein	1	3	3	3	14.7	14.7	14.7	22.046	197	197	0	4.396	4726.5	5658.8	5415.5	6340.5	5472.7	5700.9	6765.5	5540.3	5724.9	5973.82	5593.84	5079.12	5475.5	4927.81	5450.62	6689.04	6331.3	6155.85	12.5444	12.4496	12.3104	12.4348	12.4188	12.2667	12.4122	12.3659	12.7076	12.6283	12.5877	12.6412	0.953362	0.462898
all3585	all3585	1	1	1	all3585 unknown protein	1	1	1	1	3.6	3.6	3.6	29.421	278	278	0	3.4549	812.1	1126.9	1315.6	1407.8	1402.7	1147.5	1360.8	1230	1041.9	1026.41	1113.96	1233.88	1215.74	1263.04	1097.12	1345.42	1405.61	1120.33	10.0034	10.1215	10.269	10.1313	10.2476	10.3027	10.0995	10.2166	10.3938	10.457	10.1297	10.3268	1.06092	0.435113
all3586	all3586	4	4	4	all3586 unknown protein	1	4	4	4	27.7	27.7	27.7	18.187	159	159	0	7.1307	4939.8	6412.7	6615.1	7108.8	6435	6866.2	6196.6	6000.9	6450.7	6243.41	6339.09	6204.2	6138.99	5794.3	6564.76	6126.57	6857.66	6936.28	12.6081	12.6301	12.599	12.6124	12.5838	12.5004	12.6805	12.5882	12.5809	12.7435	12.7599	12.6948	0.983394	0.690087
all3587	all3587	3	3	3	all3587 two-component sensor histidine kinase	1	3	3	3	7.2	7.2	7.2	53.041	475	475	0	25.831	7518.2	8316.3	8541	9869.6	10126	9176.1	8706	7222.5	8098.7	9502.25	8220.83	8010.48	8523.15	9117.81	8773.25	8607.62	8253.67	8708.34	13.2141	13.0051	12.9677	13.0623	13.0572	13.1545	13.0989	13.1035	13.0714	13.0108	13.0882	13.0568	1.029	0.654164
all3600	all3600	5	5	5	all3600 two-component sensor histidine kinase	1	5	5	5	11	11	11	45.565	401	401	0	13.705	12990	16306	17332	20299	18759	17525	15655	12715	14515	16418	16118.8	16255.4	17529.7	16891.3	16755.6	15478.1	14530.3	15607.6	14.003	13.9765	13.9886	13.9894	14.0975	14.044	14.0324	14.058	13.9179	13.8268	13.93	13.8916	1.04869	0.0612714
all3615	all3615	1	1	1	all3615 hypothetical protein	1	1	1	1	1.1	1.1	1.1	72.281	621	621	0.0037477	1.3261	2956.1	3744.9	4410.7	5344.9	4767.6	4527.5	3696.5	3563	3534.8	3736.21	3701.91	4136.73	4615.73	4292.92	4328.74	3654.73	4071.69	3800.88	11.8674	11.8541	12.0143	11.9119	12.1723	12.0677	12.0797	12.1066	11.8355	11.9914	11.8921	11.9064	1.14449	0.0415202
all3631	all3631	4	4	4	all3631 type II site-specific deoxyribonuclease; AvaIR	1	4	4	4	14.9	14.9	14.9	35.678	315	315	0	5.0973	3479.5	4125.6	4927.5	5312.2	5101.5	4961.5	4516.9	4468.7	5035.6	4397.74	4078.24	4621.43	4587.49	4593.57	4743.68	4465.86	5106.7	5414.66	12.1025	11.9937	12.1741	12.0901	12.1635	12.1654	12.2118	12.1802	12.1247	12.3182	12.4027	12.2819	1.06444	0.222492
all3632	all3632	1	1	1	all3632 site-specific DNA-methyltransferase (cytosine-specific)	1	1	1	1	2.7	2.7	2.7	56.578	482	482	0	2.3057	2387.4	3077.7	3127.1	3638.1	2746.2	3148.9	2374.5	2224.9	2419.7	3017.43	3042.37	2932.86	3141.78	2472.78	3010.66	2347.67	2542.55	2601.84	11.5591	11.571	11.5181	11.5494	11.6174	11.2719	11.5559	11.4817	11.197	11.3121	11.3453	11.2848	0.954172	0.591143
all3633	all3633	2	2	2	all3633 glucanase	1	2	2	2	6.9	6.9	6.9	37.896	346	346	0	4.2212	5327.5	6960.4	6924.4	10114	10267	9524.1	7782.2	7078.9	7756.1	6733.42	6880.5	6494.29	8734.21	9244.77	9105.98	7694.26	8089.56	8339.95	12.7171	12.7483	12.665	12.7101	13.0925	13.1744	13.1526	13.1398	12.9096	12.9818	13.0258	12.9724	1.34695	0.000239589
all3642	all3642	37	37	25	all3642 cell division protein FtsH	1	37	37	25	58.1	58.1	38.5	68.867	628	628	0	323.31	275860	346380	371950	436780	468060	383850	373390	317850	339550	348659	342404	348846	377193	421458	366998	369170	363230	365110	18.4115	18.3853	18.4122	18.403	18.5249	18.685	18.4854	18.5651	18.4939	18.4705	18.478	18.4808	1.11893	0.114412
all3643	all3643	2	2	2	all3643 hypothetical protein	1	2	2	2	19.2	19.2	19.2	18.252	167	167	0	12.175	2099.9	2424.8	2866.9	3707.8	3358.8	4159.7	7850.3	6055.7	6917.4	2654.06	2396.96	2688.82	3201.97	3024.38	3977.08	7761.59	6920.28	7438.11	11.374	11.227	11.3928	11.3312	11.6447	11.5624	11.9575	11.7216	12.9221	12.7566	12.8607	12.8465	1.31067	0.0661997
all3650	all3650	2	2	2	all3650 hypothetical protein	1	2	2	2	12.2	12.2	12.2	21.45	188	188	0.0022243	1.6205	1423	1485.9	1395.8	1839.8	1155.9	1891.2	1767.9	1562.7	1593.2	1798.53	1468.84	1309.1	1588.81	1040.81	1808.17	1747.92	1785.81	1713.13	10.8126	10.5205	10.3544	10.5625	10.6337	10.0235	10.8203	10.4925	10.7714	10.8024	10.7424	10.7721	0.952664	0.815234
all3651	all3651	11	11	10	all3651 amidophosphoribosyltransferase	1	11	11	10	23.8	23.8	23.8	54.497	499	499	0	76.322	30349	38982	41505	43974	42670	41936	46544	39448	43043	38358.1	38534.5	38926.9	37974.9	38421.6	40094.9	46018	45080	46283.1	15.2272	15.2339	15.2485	15.2365	15.2128	15.2296	15.2911	15.2445	15.4899	15.4602	15.4982	15.4828	1.00555	0.773377
all3652	all3652	23	23	23	all3652 phosphoribosylformyl glycinamidine synthetase II	1	23	23	23	36.6	36.6	36.6	83.58	782	782	0	286.75	152630	182860	191950	238600	222760	207460	204970	175530	195570	192909	180761	180027	206049	200581	198352	202654	200591	210292	17.5576	17.4637	17.4579	17.493	17.6526	17.6138	17.5977	17.6214	17.6287	17.6139	17.682	17.6415	1.09304	0.039069
all3653	all3653	12	12	12	all3653 allophycocyanin B alpha chain;ApcD	1	12	12	12	70.2	70.2	70.2	17.811	161	161	0	323.31	194570	255690	272250	236810	238930	252070	251540	219070	235880	245917	252755	255339	204503	215141	241004	248697	250347	253636	17.9078	17.9474	17.9621	17.9391	17.6418	17.7149	17.8787	17.7451	17.924	17.9336	17.9524	17.9367	0.874207	0.102639
all3660	all3660	15	15	15	all3660 two-component response regulator	1	15	15	15	60.4	60.4	60.4	25.596	225	225	0	202.17	136800	164580	180870	195460	228110	183820	185050	154270	160960	172901	162691	169635	168795	205398	175750	182959	176295	173076	17.3996	17.3118	17.3721	17.3611	17.3649	17.6481	17.4232	17.4787	17.4812	17.4276	17.401	17.4366	1.0849	0.304871
all3673	all3673	6	6	6	all3673 hypothetical protein	1	6	6	6	32.1	32.1	32.1	22.779	196	196	0	22.391	25775	29614	32949	33139	34845	32814	33765	30931	32360	32577	29274	30902.4	28618	31375.7	31373.4	33383.4	35347.1	34795.9	14.9916	14.8373	14.9154	14.9148	14.8046	14.9374	14.9373	14.8931	15.0268	15.1093	15.0866	15.0743	0.985076	0.746996
all3675	all3675	2	2	2	all3675 unknown protein	1	2	2	2	6.8	6.8	6.8	21.152	190	190	0.0037465	1.3256	1476.5	1932.3	1489.2	9584.8	10321	10022	8627.4	7379	7452.5	1866.15	1910.12	1396.7	8277.2	9293.4	9582.02	8529.9	8432.51	8013.49	10.8658	10.8994	10.4478	10.7377	13.0149	13.182	13.2261	13.141	13.0583	13.0417	12.9682	13.0228	5.29016	0.00098533
all3678	all3678	27	27	27	all3678 hypothetical protein	1	27	27	27	55.7	55.7	55.7	65.495	589	589	0	167.41	94682	111430	122730	195680	184720	171630	137640	123260	120280	119668	110151	115107	168985	166328	164095	136085	140858	129334	16.8687	16.7491	16.8126	16.8101	17.3665	17.3437	17.3242	17.3448	17.0541	17.1039	16.9807	17.0463	1.4486	0.00176684
all3679	all3679	8	8	8	all3679 dihydrodipicolinate synthase	1	8	8	8	33.3	33.3	33.3	31.273	294	294	0	77.546	51839	74130	68664	73955	73820	71327	70043	61539	62716	65519.3	73279	64398.9	63865.8	66470.2	68195.6	69251.5	70325	67437	15.9996	16.1611	15.9747	16.0452	15.9628	16.0204	16.0574	16.0135	16.0796	16.1017	16.0413	16.0742	0.978306	0.659419
all3687	all3687	2	2	2	all3687 unknown protein	1	2	2	2	16.7	16.7	16.7	14.733	126	126	0	15.456	9277.7	12271	13728	10470	11212	11994	4633.4	4186.8	4131	11726.1	12130.1	12875.3	9041.64	10095.7	11467.4	4581.04	4784.55	4441.96	13.5174	13.5663	13.6523	13.5787	13.1424	13.3015	13.4853	13.3097	12.1615	12.2242	12.117	12.1675	0.829898	0.0982126
all3688	all3688	3	3	3	all3688 hypothetical protein	1	3	3	3	11	11	11	38.243	346	346	0	31.362	5775	5923	7236.6	8340.5	7888	7254.6	6559.4	6212.1	7062.4	7299.02	5855.01	6787.1	7202.66	7102.64	6936.11	6485.27	7099.01	7594.03	12.8335	12.5155	12.7286	12.6925	12.8143	12.7941	12.7599	12.7895	12.663	12.7934	12.8906	12.7823	1.06951	0.4094
all3691	all3691	7	4	3	all3691 serine/threonine kinase with two-component sensor domain	1	7	4	3	3.3	1.8	1.2	228.57	2021	2021	0	8.9569	5897.4	7087.9	7234.2	11686	10704	9498.2	5574.4	5179.5	5332.8	7453.72	7006.53	6784.85	10091.7	9638.26	9081.21	5511.41	5918.98	5734.23	12.8637	12.7745	12.7281	12.7888	13.3009	13.2346	13.1487	13.228	12.4282	12.5311	12.4854	12.4816	1.35591	0.00185345
all3695	all3695	11	11	11	all3695 N-acyl-D-glucosamine 2-epimerase	1	11	11	11	27.6	27.6	27.6	45.133	388	388	0	60.877	68795	81334	91084	95217	92724	89135	86061	75675	78228	86949.9	80400.3	85426.3	82227.1	83492	85221.8	85088.4	86479.2	84116.7	16.4079	16.2949	16.3824	16.3617	16.3273	16.3494	16.3789	16.3519	16.3767	16.4001	16.3601	16.3789	0.993186	0.810257
all3696	all3696	1	1	1	all3696 unknown protein	1	1	1	1	6.3	6.3	6.3	42.754	379	379	1	-2	832.96	1235.2	1181.6	1311.2	966.15	996.36	1175.9	994.82	1007.5	1052.78	1221.02	1108.21	1132.32	869.956	952.618	1162.61	1136.85	1083.34	10.04	10.2539	10.114	10.136	10.1451	9.7648	9.89575	9.93521	10.1832	10.1508	10.0813	10.1384	0.870099	0.210405
all3702	all3702	5	5	5	all3702 similar to D,D-carboxypeptidase	1	5	5	5	20.1	20.1	20.1	29.557	269	269	0	54.293	8085.5	10708	10688	11939	8021.2	11869	11410	10185	11196	10219.3	10585.1	10024.1	10310.2	7222.57	11347.9	11281.1	11639.1	12038.8	13.319	13.3697	13.2912	13.3266	13.3318	12.8183	13.4701	13.2067	13.4616	13.5067	13.5554	13.5079	0.92025	0.607663
all3704	all3704	3	3	3	all3704 probable phosphoribosyltransferase	1	3	3	3	16.9	16.9	16.9	19.733	172	172	0	6.6162	11999	12877	15338	15214	15431	14210	11868	10959	11342	15165.5	12729.2	14385.3	13138.4	13894.6	13586.2	11733.9	12523.6	12195.8	13.8885	13.6359	13.8123	13.7789	13.6815	13.7622	13.7299	13.7245	13.5184	13.6124	13.5741	13.5683	0.963024	0.549456
all3713	all3713	2	2	2	all3713 unknown protein	1	2	2	2	4.9	4.9	4.9	30.201	266	266	0.0015939	1.6738	0	0	0	0	0	0	0	0	0	0	0	0	0	0	0	0	0	0	#NUM!	#NUM!	#NUM!	#NUM!	#NUM!	#NUM!	#NUM!	#NUM!	#NUM!	#NUM!	#NUM!	#NUM!	#NUM!	#NUM!
all3717	all3717	31	31	31	all3717 arginyl-tRNA-synthetase	1	31	31	31	66.3	66.3	66.3	65.814	588	588	0	323.31	178300	203490	236770	271130	232570	229100	202450	185230	184280	225353	201154	222063	234141	209414	219042	200162	211676	198152	17.7818	17.6179	17.7606	17.7201	17.837	17.676	17.7408	17.7513	17.6108	17.6915	17.5962	17.6329	1.02184	0.677456
all3722	all3722	1	1	1	all3722 precorrin-6y-dependent methyltransferase	1	1	1	1	2	2	2	43.288	403	403	0.0031586	1.498	2309	2798.3	2765	3128.1	3353.9	2609.8	2664.7	2300.5	2506.4	2918.34	2766.18	2593.25	2701.35	3019.97	2495.23	2634.59	2628.95	2695.07	11.5109	11.4337	11.3405	11.4284	11.3995	11.5603	11.285	11.4149	11.3634	11.3603	11.3961	11.3732	0.990705	0.894088
all3728	all3728	4	4	4	all3728 transcriptional regulator	1	4	4	4	18.8	18.8	18.8	22.085	192	192	0	13.783	15903	19810	20156	23730	21104	19896	20953	18946	18476	20099.8	19582.6	18904	20492.7	19002.8	19022.5	20716.2	21650.9	19866.8	14.2949	14.2573	14.2064	14.2529	14.3228	14.2139	14.2154	14.2507	14.3385	14.4021	14.2781	14.3396	0.998519	0.963995
all3736	all3736	4	4	4	all3736 unknown protein	1	4	4	4	9	9	9	49.969	442	442	0	8.2168	4926.8	6226.2	6638.9	7525.5	6069.7	5949.4	5659.2	5660.8	5930.7	6226.98	6154.73	6226.53	6498.84	5465.37	5688.21	5595.25	6469	6377.14	12.6043	12.5875	12.6042	12.5987	12.666	12.4161	12.4738	12.5186	12.45	12.6593	12.6387	12.5827	0.946019	0.400301
all3740	all3740	4	4	4	all3740 hypothetical protein	1	4	4	4	16	16	16	25.577	237	237	0	75.21	7562.3	9288.7	10074	11095	10481	10096	9613.4	8197.2	9535.5	9557.98	9182.07	9448.26	9581.38	9437.47	9652.77	9504.76	9367.52	10253.3	13.2225	13.1646	13.2058	13.1976	13.226	13.2042	13.2367	13.2223	13.2144	13.1935	13.3238	13.2439	1.01725	0.295704
all3744	all3744	19	19	19	all3744 probable phytoene dehydrogenase	1	19	19	19	33.1	33.1	33.1	62.168	565	565	0	53.923	68594	61365	94649	101400	93565	85600	91560	70683	61115	86695.9	60660.6	88769.9	87566.6	84249.3	81842	90525.3	80774.5	65715.5	16.4037	15.8885	16.4378	16.2433	16.4181	16.3624	16.3206	16.367	16.466	16.3016	16.0039	16.2572	1.08952	0.559793
all3746	all3746	10	10	10	all3746 cytochrome P450	1	10	10	10	25.8	25.8	25.8	52.794	462	462	0	62.835	26115	31998	35656	35492	33689	30237	36630	32905	34613	33006.7	31630.7	33441.2	30650	30334.8	28909.5	36216.1	37602.9	37218.5	15.0105	14.949	15.0293	14.9963	14.9036	14.8887	14.8193	14.8705	15.1443	15.1986	15.1837	15.1755	0.916516	0.0242307
all3748	all3748	6	6	6	all3748 similar to isochorismatase	1	6	6	6	37.5	37.5	37.5	28.851	264	264	0	85.992	16091	18129	22777	23245	23458	21154	20255	22372	19479	20337.4	17920.9	21362.2	20073.8	21122.4	20225.3	20026.1	25566.1	20945.3	14.3118	14.1294	14.3828	14.2747	14.293	14.3665	14.3039	14.3211	14.2896	14.6419	14.3543	14.4286	1.03274	0.607194
all3750	all3750	5	5	5	all3750 methyltransferase	1	5	5	5	29.5	29.5	29.5	22.952	207	207	0	76.628	11512	14057	15692	17683	17384	14791	15452	14070	15368	14550	13895.6	14717.3	15270.6	15653.2	14141.7	15277.4	16078.8	16524.8	13.8287	13.7623	13.8452	13.8121	13.8985	13.9342	13.7877	13.8734	13.8991	13.9729	14.0123	13.9614	1.04343	0.309635
all3753	all3753	3	3	3	all3753 probable short-chain dehydrogenase	1	3	3	3	14.8	14.8	14.8	28.847	263	263	0	16.341	3784.1	4324.1	4819	5512.4	4684.5	4387.4	4586.3	4365.9	4625.3	4782.72	4274.46	4519.67	4760.38	4218.09	4194.79	4534.47	4989.22	4973.47	12.2236	12.0615	12.142	12.1424	12.2169	12.0424	12.0344	12.0979	12.1467	12.2846	12.28	12.2371	0.96962	0.589924
all3764	all3764	11	11	8	all3764 two-component hybrid sensor and regulator	1	11	11	8	27.1	27.1	21.1	41.59	369	369	0	68.898	37795	48989	53141	60843	54882	54033	50837	43393	45679	47769.1	48426.6	49840.2	52542.6	49417.7	51660.9	50262.5	49588.3	49117.5	15.5438	15.5635	15.605	15.5708	15.6812	15.5927	15.6568	15.6436	15.6172	15.5977	15.584	15.5996	1.05176	0.0937127
all3773	all3773	3	3	3	all3773 serine/threonine kinase	1	3	3	3	3.5	3.5	3.5	80.375	707	707	0	2.9606	1185.4	1472.6	1942.2	1868.7	1561.1	1337.9	1902.5	1394.8	1796.8	1498.23	1455.7	1821.56	1613.76	1405.67	1279.16	1881	1593.94	1932.06	10.549	10.5075	10.831	10.6292	10.6562	10.457	10.321	10.4781	10.8773	10.6384	10.9159	10.8105	0.900574	0.343513
all3776	all3776	6	6	6	all3776 hypothetical protein	1	6	6	6	34.4	34.4	34.4	17.354	154	154	0	38.401	30946	38660	43635	38548	42115	43796	42703	35092	39387	39112.6	38216.2	40924.6	33289.1	37921.8	41873.3	42220.4	40102.1	42351.9	15.2553	15.2219	15.3207	15.266	15.0228	15.2107	15.3537	15.1957	15.3657	15.2914	15.3701	15.3424	0.952489	0.545779
all3780	all3780	3	3	3	all3780 similar to kinesin light chain	1	3	3	3	14.2	14.2	14.2	56.475	499	499	0	30.896	4261.1	5442.5	5638.1	6151.1	6457.7	5910.8	6191.7	5593	6267.8	5385.6	5380.02	5287.89	5311.94	5814.74	5651.31	6121.73	6391.52	6739.61	12.3949	12.3934	12.3685	12.3856	12.375	12.5055	12.4644	12.4483	12.5797	12.6419	12.7185	12.6467	1.04443	0.241824
all3781	all3781	3	3	3	all3781 unknown protein	1	3	3	3	17.8	17.8	17.8	16.453	152	152	0	4.2279	14752	22617	19691	19430	19973	20377	22025	19473	21143	18645	22357.4	18467.9	16779.3	17984.4	19482.4	21776.1	22253.2	22734.6	14.1865	14.4485	14.1727	14.2692	14.0344	14.1345	14.2499	14.1396	14.4105	14.4417	14.4726	14.4416	0.914051	0.308139
all3782	all3782	2	2	2	all3782 cation-transporting P-type ATPase	1	2	2	2	2.6	2.6	2.6	86.792	815	815	0	5.9	4992	7190.8	6601.2	7930.1	7648.2	7234.5	6577.6	5637.7	6156.8	6309.38	7108.25	6191.17	6848.24	6886.71	6916.89	6503.27	6442.6	6620.26	12.6233	12.7953	12.596	12.6715	12.7415	12.7496	12.7559	12.749	12.6669	12.6534	12.6927	12.671	1.05518	0.339939
all3785	all3785	8	8	8	all3785 hypothetical protein	1	8	8	8	18.6	18.6	18.6	58.719	528	528	0	47.87	47206	56894	60984	70124	62123	60729	58345	52363	54128	59663.6	56240.9	57196	60557.4	55937.8	58062.9	57685.7	59838.9	58202.5	15.8646	15.7793	15.8036	15.8158	15.886	15.7715	15.8253	15.8276	15.8159	15.8688	15.8288	15.8378	1.0082	0.792215
all3786	all3786	7	7	7	all3786 hypothetical protein	1	7	7	7	44.3	44.3	44.3	39.274	348	348	0	83.564	37780	47607	50597	59940	54636	52661	61077	53818	56742	47750.1	47060.5	47454.2	51762.7	49196.2	50349.1	60386.8	61501.7	61013.3	15.5432	15.5222	15.5342	15.5332	15.6596	15.5863	15.6197	15.6219	15.8819	15.9083	15.8968	15.8957	1.06336	0.0438642
all3787	all3787	5	5	5	all3787 hypothetical protein	1	5	5	5	11	11	11	56.695	516	516	0	16.167	10841	15041	13128	15299	13389	13244	13410	12425	12481	13701.9	14868.3	12312.6	13211.9	12055.9	12662.6	13258.5	14198.9	13420.5	13.7421	13.86	13.5878	13.73	13.6895	13.5575	13.6283	13.6251	13.6946	13.7935	13.7122	13.7334	0.929889	0.319908
all3788	all3788	2	2	2	all3788 two-component response regulator	1	2	2	2	7.6	7.6	7.6	26.92	238	238	0	3.1511	3318.3	3617.3	4191	5690.6	4546	5105	9868.3	8474.8	8488.9	4194	3575.78	3930.68	4914.27	4093.38	4880.88	9756.78	9684.76	9127.91	12.0341	11.804	11.9406	11.9262	12.2628	11.9991	12.2529	12.1716	13.2522	13.2415	13.1561	13.2166	1.18538	0.0920385
all3791	all3791	10	10	10	all3791 ribonuclease D	1	10	10	10	46.4	46.4	46.4	23.598	209	209	0	144.65	52269	59232	69090	80542	80167	70464	69208	61434	64234	66062.7	58552	64798.5	69554.1	72185.2	67370.5	68425.9	70205	69069.3	16.0115	15.8374	15.9837	15.9442	16.0858	16.1394	16.0398	16.0884	16.0623	16.0993	16.0758	16.0791	1.10508	0.0983069
all3792	all3792	2	2	2	all3792 hypothetical protein	1	2	2	2	7.1	7.1	7.1	20.194	183	183	0.0091659	0.99364	5293.2	6118.4	5249.8	8168.9	7870.2	6938.4	8290.3	7151	6719.8	6690.07	6048.16	4923.71	7054.47	7086.61	6633.79	8196.61	8171.96	7225.64	12.7078	12.5623	12.2655	12.5119	12.7843	12.7909	12.6956	12.7569	13.0008	12.9965	12.8189	12.9387	1.18515	0.195482
all3794;all0410	all3794	21;8	21;8	21;8	all3794 tryptophan synthase beta subunit	2	21	21	21	52.8	52.8	52.8	44.811	413	413;409	0	323.31	127810	164600	177870	172450	189140	166750	166360	145710	145520	161539	162710	166822	148924	170308	159429	164480	166513	156474	17.3015	17.3119	17.3479	17.3205	17.1842	17.3778	17.2826	17.2815	17.3276	17.3453	17.2556	17.3095	0.973362	0.561844
all3797	all3797	14	14	14	all3797 hypothetical protein	1	14	14	14	68.2	68.2	68.2	27.889	261	261	0	323.31	208270	274790	287750	254650	276570	274240	291560	250830	258050	263232	271636	269876	219910	249033	262200	288265	286641	277475	18.006	18.0513	18.0419	18.0331	17.7466	17.926	18.0003	17.8909	18.137	18.1289	18.082	18.116	0.906181	0.196539
all3802	all3802	7	7	7	all3802 cob(I)alamin adenosyltransferase	1	7	7	7	26.1	26.1	26.1	26.007	230	230	0	27.406	40750	47911	53861	53713	47932	45220	35303	30119	31362	51503.9	47361	50515.4	46385.3	43159.7	43234.8	34904.1	34419.1	33722.8	15.6524	15.5314	15.6244	15.6027	15.5014	15.3974	15.3999	15.4329	15.0911	15.0709	15.0414	15.0678	0.888933	0.0277119
all3805	all3805	8	8	8	all3805 similar to dehydrogenase	1	8	8	8	32.7	32.7	32.7	27.168	251	251	0	85.574	30325	35589	37764	45689	43927	41439	49440	42626	39416	38327.7	35180.5	35418.3	39455.9	39553.4	39619.8	48881.3	48711.8	42383.1	15.2261	15.1025	15.1122	15.1469	15.268	15.2715	15.2739	15.2711	15.577	15.572	15.3712	15.5067	1.08991	0.0884321
all3819	all3819	4	2	2	all3819 hypothetical protein	1	4	2	2	14.2	9.3	9.3	32.694	281	281	0	12.257	2003.1	2757.7	2720.6	3167.9	3006.1	2614.7	2931.3	2521.8	2794.3	2531.72	2726.04	2551.61	2735.72	2706.8	2499.91	2898.17	2881.84	3004.64	11.3059	11.4126	11.3172	11.3452	11.4177	11.4024	11.2877	11.3692	11.5009	11.4928	11.553	11.5156	1.01679	0.675772
all3821	all3821	6	6	6	all3821 hypothetical protein	1	6	6	6	27.2	27.2	27.2	23.206	213	213	0	18.878	20436	23612	25895	30260	28079	26217	27788	24085	25002	25829	23340.9	24286.5	26131.8	25283.3	25066	27474	27523.6	26884	14.6567	14.5106	14.5679	14.5784	14.6735	14.6259	14.6134	14.6376	14.7458	14.7484	14.7145	14.7362	1.04192	0.298937
all3822	all3822	22	22	22	all3822 two-component response regulator	1	22	22	22	85.1	85.1	85.1	27.094	242	242	0	323.31	164000	201420	222360	251650	209430	207030	196020	166800	179580	207279	199108	208548	217319	188578	197941	193805	190614	193098	17.6612	17.6032	17.67	17.6448	17.7295	17.5248	17.5947	17.6163	17.5642	17.5403	17.559	17.5545	0.980448	0.690436
all3826	all3826	22	22	22	all3826 unknown protein	1	22	22	22	72.6	72.6	72.6	25.429	241	241	0	198.38	220330	270960	299560	345300	373720	296920	300010	253460	253080	278475	267850	280953	298193	336511	283885	296620	289647	272131	18.0872	18.0311	18.1	18.0727	18.1859	18.3603	18.1149	18.2204	18.1783	18.1439	18.0539	18.1254	1.10775	0.172614
all3835	all3835	2	2	2	all3835 hypothetical protein	1	2	2	2	8	8	8	19.474	176	176	0.00097308	1.9722	2892.1	3667.9	4357.8	4368.6	4430.9	3890.2	4372.3	4190.3	3920.1	3655.32	3625.79	4087.12	3772.62	3989.74	3719.41	4322.89	4788.55	4215.19	11.8358	11.8241	11.9969	11.8856	11.8814	11.9621	11.8609	11.9014	12.0778	12.2254	12.0414	12.1148	1.01105	0.819046
all3837	all3837	8	8	7	all3837 hypothetical protein	1	8	8	7	26.1	26.1	23.9	31.887	276	276	0	14.712	50218	65856	67035	66701	65580	66261	67362	56966	63347	63470.5	65100	62871.1	57601.4	59050.6	63352	66600.8	65099.1	68115.5	15.9538	15.9904	15.9401	15.9614	15.8138	15.8497	15.9511	15.8715	16.0233	15.9904	16.0557	16.0231	0.939589	0.149247
all3838	all3838	2	2	2	all3838 similar to kinesin light chain	1	2	2	2	3.5	3.5	3.5	81.252	710	710	0	3.347	2025.7	2951.7	3252.8	3917.4	2456.2	3157.7	2972.9	2382.8	2599.4	2560.28	2917.82	3050.75	3382.97	2211.65	3019.07	2939.3	2723	2795.07	11.3221	11.5107	11.5749	11.4692	11.7241	11.1109	11.5599	11.465	11.5213	11.411	11.4487	11.4603	0.997039	0.9843
all3840	all3840	10	10	10	all3840 NADH dehydrogenase chain J	1	10	10	10	48.6	48.6	48.6	19.893	175	175	0	66.194	52484	74848	78578	80911	84452	77153	81757	65615	77396	66334.5	73988.8	73697.1	69872.8	76043.6	73765.9	80833.1	74982.9	83222	16.0175	16.175	16.1693	16.1206	16.0924	16.2145	16.1707	16.1592	16.3027	16.1943	16.3447	16.2805	1.02713	0.57545
all3841	all3841	13	13	13	all3841 NADH dehydrogenase chain K	1	13	13	13	49.4	49.4	49.4	27.493	245	245	0	122.66	99000	124050	140760	140760	128490	130960	132590	117960	124420	125126	122626	132017	121557	115697	125211	131092	134801	133786	16.933	16.9039	17.0104	16.9491	16.8913	16.82	16.934	16.8818	17.0002	17.0405	17.0296	17.0234	0.954395	0.217087
all3842	all3842	1	1	1	all3842 NADH dehydrogenase subunit 3	1	1	1	1	9.2	9.2	9.2	13.621	120	120	0	15.095	12029	15678	16580	18893	16068	14687	15688	13653	15266	15203.4	15498	15550.1	16315.5	14468.2	14042.2	15510.7	15602.3	16415.2	13.8921	13.9198	13.9246	13.9122	13.994	13.8206	13.7775	13.864	13.921	13.9295	14.0027	13.9511	0.967163	0.543501
all3850	all3850	18	18	18	all3850 unknown protein	1	18	18	18	22.5	22.5	22.5	96.54	874	874	0	92.016	57106	74130	74581	91433	88745	83025	77221	67123	71201	72176.2	73279	69948.4	78959.4	79909.2	79380.1	76348.3	76706.2	76560.7	16.1392	16.1611	16.094	16.1315	16.2688	16.2861	16.2765	16.2771	16.2203	16.2271	16.2243	16.2239	1.10625	0.013641
all3854	all3854	20	20	20	all3854 manganese-stabilzing protein precursor	1	20	20	20	76.2	76.2	76.2	29.638	273	273	0	323.31	573430	795850	773330	849530	785820	733570	723100	623290	674440	724758	786714	725295	733634	707580	701365	714928	712278	725209	19.4671	19.5855	19.4682	19.5069	19.4847	19.4325	19.4198	19.4457	19.4474	19.4421	19.468	19.4525	0.958425	0.259268
all3859	all3859	17	17	17	all3859 glutathione synthetase	1	17	17	17	54.9	54.9	54.9	35.953	324	324	0	151.72	116200	141430	157900	163330	146580	148440	135660	118030	129210	146865	139806	148092	141048	131986	141923	134127	134881	138936	17.1641	17.0931	17.1761	17.1444	17.1058	17.01	17.1148	17.0769	17.0332	17.0413	17.0841	17.0529	0.954238	0.190432
all3866	all3866	2	2	2	all3866 probable dioxygenase, Rieske iron-sulfur component	1	2	2	2	4.3	4.3	4.3	41.1	351	351	0.00065147	2.0279	8042.3	9445.5	10174	9920.6	9015.9	8247.1	10126	9458.2	9982.5	10164.7	9337.07	9542.04	8567.19	8118.24	7885.04	10011.6	10808.6	10733.9	13.3113	13.1888	13.2201	13.24	13.0646	12.987	12.9449	12.9988	13.2894	13.3999	13.3899	13.3597	0.846031	0.00902522
all3869	all3869	9	9	9	all3869 hypothetical protein	1	9	9	9	23.4	23.4	23.4	40.43	376	376	0	82.936	87830	103960	118590	120530	108830	110830	108510	89499	103710	111008	102767	111224	104087	97994.4	105964	107284	102277	111517	16.7603	16.649	16.7631	16.7241	16.6674	16.5804	16.6932	16.647	16.7111	16.6421	16.7669	16.7067	0.947947	0.203929
all3872	all3872	7	7	7	all3872 unknown protein	1	7	7	7	30.1	30.1	30.1	29.641	266	266	0	75.899	17955	23802	23993	43648	41359	39789	42918	38810	40116	22693.3	23528.8	22502.7	37693.4	37241.1	38042.2	42433	44351	43135.8	14.47	14.5221	14.4578	14.4833	15.202	15.1846	15.2153	15.2006	15.3729	15.4367	15.3966	15.4021	1.64415	0.000107337
all3873	all3873	1	1	1	all3873 hypothetical protein	1	1	1	1	4.2	4.2	4.2	29.608	262	262	0	2.3134	1096.2	1562.3	1437.9	1588.2	2054.4	1652.7	1415.7	1206.7	1348.4	1385.49	1544.37	1348.59	1371.53	1849.85	1580.14	1399.7	1378.98	1449.9	10.4362	10.5928	10.3972	10.4754	10.4216	10.8532	10.6258	10.6335	10.4509	10.4294	10.5017	10.4607	1.11584	0.338962
all3875	all3875	2	2	2	all3875 phosphatidate cytidylyltransferase	1	2	2	2	7.5	7.5	7.5	31.784	294	294	0.0031516	1.4739	6119.3	6835.6	7405.4	9129.1	8287.8	7577.4	6879.1	6053.7	6931.2	7734.18	6757.13	6945.41	7883.67	7462.63	7244.74	6801.36	6917.99	7452.95	12.917	12.7222	12.7618	12.8004	12.9447	12.8655	12.8227	12.8776	12.7316	12.7561	12.8636	12.7838	1.05501	0.340273
all3876	all3876	4	4	4	all3876 precorrin decarbocylase	1	4	4	4	18.2	18.2	18.2	25.645	231	231	0	35.924	7532.1	9614.3	10716	12497	7434.2	11537	11890	9804.6	10604	9519.81	9503.93	10050.4	10792.1	6694.02	11030.5	11755.6	11204.4	11402.2	13.2167	13.2143	13.295	13.242	13.3977	12.7087	13.4292	13.1785	13.5211	13.4518	13.477	13.4833	0.956955	0.813059
all3879	all3879	39	39	39	all3879 cyanophycin synthetase	1	39	39	39	42	42	42	98.289	901	901	0	323.31	177380	207780	230730	273940	263250	238790	247850	221540	225630	224190	205395	216398	236568	237040	228307	245049	253170	242614	17.7744	17.648	17.7233	17.7152	17.8519	17.8548	17.8006	17.8358	17.9027	17.9497	17.8883	17.9136	1.08712	0.0627381
all3880	all3880	16	16	16	all3880 cyanophycinase	1	16	16	16	61.7	61.7	61.7	32.363	298	298	0	189.43	86242	106200	112930	129220	122720	113590	97545	85523	88835	109001	104981	105915	111591	110501	108603	96442.7	97733.2	95522.1	16.734	16.6798	16.6926	16.7021	16.7679	16.7537	16.7287	16.7501	16.5574	16.5766	16.5435	16.5592	1.03382	0.0816577
all3891	all3891	21	21	21	all3891 probable flavoprotein	1	21	21	21	46.5	46.5	46.5	62.258	570	570	0	280.94	90960	109230	121580	141250	128540	120340	106910	93813	100820	114964	107976	114028	121980	115742	115057	105702	107207	108409	16.8108	16.7204	16.799	16.7767	16.8963	16.8206	16.812	16.8429	16.6896	16.71	16.7261	16.7086	1.04696	0.165372
all3893	all3893	2	2	2	all3893 unknown protein	1	2	2	2	14.6	14.6	14.6	15.888	144	144	0	8.6042	13354	16953	17892	14485	16128	18417	20120	17602	19745	16878.1	16758.4	16780.6	12508.9	14522.2	17608.5	19892.6	20115.1	21231.3	14.0429	14.0326	14.0345	14.0367	13.6107	13.826	14.104	13.8469	14.2799	14.296	14.3739	14.3166	0.876738	0.315142
all3895;all4446	all3895	20;2	20;2	20;2	all3895 probable flavoprotein	2	20	20	20	42.9	42.9	42.9	63.512	574	574;576	0	207.07	78476	100930	107350	118720	113970	102570	91683	80378	86146	99185.7	99771.4	100682	102524	102623	98067	90646.9	91853.7	92630.7	16.5978	16.6063	16.6194	16.6079	16.6456	16.647	16.5815	16.6247	16.468	16.487	16.4992	16.4847	1.01172	0.522947
all3898	all3898	7	7	7	all3898 similar to 2-hydroxy-6-ketonona-2,4-dienoate hydrolase	1	7	7	7	24.4	24.4	24.4	31.078	275	275	0	21.231	40549	53576	53802	58710	55465	54969	46013	40907	40405	51249.8	52961	50460.1	50700.6	49942.7	52555.8	45493	46747.3	43446.5	15.6453	15.6926	15.6229	15.6536	15.6297	15.608	15.6816	15.6398	15.4734	15.5126	15.407	15.4643	0.990458	0.668695
all3899	all3899	4	4	4	all3899 mutator protein MutT	1	4	4	4	36.5	36.5	36.5	16.611	148	148	0	21.403	5799.8	6864.9	7780	8717.6	8290.9	7350.4	8386.8	6765	7395.4	7330.36	6786.09	7296.75	7528.31	7465.42	7027.71	8292.02	7730.85	7952.09	12.8397	12.7284	12.833	12.8004	12.8781	12.866	12.7788	12.841	13.0175	12.9164	12.9571	12.9637	1.02856	0.443412
all3902	all3902	17	17	17	all3902 hypothetical protein	1	17	17	17	33.4	33.4	33.4	61.182	533	533	0	220.91	106130	129820	143700	155650	118100	134820	156850	136270	144160	134138	128330	134774	134416	106341	128901	155077	155725	155012	17.0334	16.9695	17.0402	17.0143	17.0363	16.6983	16.9759	16.9035	17.2426	17.2486	17.242	17.2444	0.926065	0.3992
all3903	all3903	3	3	3	all3903 transcriptional regulator	1	3	3	3	20	20	20	13.724	125	125	0	3.7399	5223.7	5812.9	6986.7	6450.2	5770.7	6713.9	6322.6	5568.7	5624.1	6602.23	5746.17	6552.72	5570.24	5196.14	6419.15	6251.15	6363.75	6047.46	12.6887	12.4884	12.6779	12.6183	12.4435	12.3432	12.6482	12.4783	12.6099	12.6357	12.5621	12.6026	0.907501	0.281145
all3908	all3908	11	11	11	all3908 hypothetical protein	1	11	11	11	32.3	32.3	32.3	35.638	319	319	0	98.543	61369	75111	82266	88665	90441	81527	66288	58633	59939	77564.2	74248.8	77156.1	76569	81436.3	77947.8	65538.9	67004.1	64451	16.2431	16.1801	16.2355	16.2196	16.2245	16.3134	16.2502	16.2627	16.0001	16.032	15.9759	16.0026	1.03035	0.266805
all3909	all3909	15	15	15	all3909 uroporphyrinogen decarboxylase	1	15	15	15	47.7	47.7	47.7	38.819	350	350	0	126.61	128780	156510	177520	172280	171540	156790	132670	115570	120930	162765	154713	166493	148777	154461	149907	131171	132070	130033	17.3124	17.2392	17.3451	17.2989	17.1828	17.2369	17.1937	17.2045	17.0011	17.0109	16.9885	17.0002	0.936619	0.0748356
all3913	all3913	5	5	5	all3913 succinyl-CoA synthetase alpha chain	1	5	5	5	33.1	33.1	33.1	31.127	293	293	0	48.308	9598.9	10217	12712	14369	13738	12274	10608	9615.8	10255	12132	10099.7	11922.4	12408.7	12370.2	11735.2	10488.1	10988.7	11027	13.5665	13.302	13.5414	13.47	13.5991	13.5946	13.5185	13.5707	13.3565	13.4237	13.4287	13.403	1.07233	0.355351
all3914	all3914	13	13	13	all3914 succinyl-CoA synthetase beta chain	1	13	13	13	33.8	33.8	33.8	44.867	408	408	0	57.657	61792	73655	82002	100230	94820	88037	77697	68730	68721	78098.9	72809.5	76908.5	86556.2	85379.3	84172	76819	78542.7	73894	16.253	16.1518	16.2309	16.2119	16.4014	16.3816	16.3611	16.3813	16.2292	16.2612	16.1732	16.2212	1.12462	0.0205838
all3916	all3916	5	5	5	all3916 unknown protein	1	5	5	5	14.9	14.9	14.9	40.953	383	383	0	19.439	10618	12998	13380	14566	14460	12299	12541	11832	12297	13420.1	12848.8	12548.9	12578.8	13020.3	11759.1	12399.3	13521.3	13222.7	13.7121	13.6493	13.6153	13.6589	13.6187	13.6685	13.5215	13.6029	13.598	13.7229	13.6907	13.6705	0.961916	0.347892
all3918	all3918	8	8	8	all3918 thiosulfate sulfurtransferase	1	8	8	8	24.9	24.9	24.9	31.093	277	277	0	23.994	31092	34463	40323	48280	36062	38793	41639	36383	34835	39297.2	34067.4	37818.3	41693.5	32471.5	37089.9	41168.4	41577.4	37457.2	15.2621	15.0561	15.2068	15.175	15.3475	14.9869	15.1787	15.1711	15.3293	15.3435	15.193	15.2886	0.997259	0.975806
all3922	all3922	16	16	16	all3922 L-asparaginase	1	16	16	16	56	56	56	33.638	318	318	0	170.87	102420	134300	142060	142890	140180	136880	122400	106090	112140	129449	132758	133236	123396	126223	130871	121017	121237	120581	16.982	17.0184	17.0236	17.008	16.9129	16.9456	16.9978	16.9521	16.8848	16.8875	16.8796	16.884	0.961984	0.138118
all3924	all3924	8	8	8	all3924 probable penicillin amidase	1	8	8	8	10.7	10.7	10.7	96.097	847	847	0	85.491	18150	22287	23795	25587	24271	22435	22324	18627	21735	22939.8	22031.2	22317	22096.3	21854.5	21450.1	22071.7	21286.4	23371.1	14.4856	14.4273	14.4459	14.4529	14.4315	14.4156	14.3887	14.412	14.4299	14.3776	14.5124	14.44	0.972021	0.133161
all3927	all3927	9	9	9	all3927 unknown protein	1	9	9	9	10	10	10	99.486	863	863	0	13.974	26797	23054	24705	29911	25732	22948	23181	20286	20685	33868.7	22789.4	23170.5	25830.4	23170	21940.5	22919	23182.3	22242.1	15.0477	14.4761	14.5	14.6746	14.6568	14.5	14.4213	14.526	14.4843	14.5007	14.441	14.4753	0.902153	0.51854
all3933	all3933	7	7	7	all3933 hypothetical protein	1	7	7	7	10.1	10.1	10.1	83.046	741	741	0	30.165	20002	25281	26628	32619	33182	27249	27756	25783	26968	25280.5	24990.8	24974	28169	29878.3	26052.7	27442.3	29464.1	28998	14.6257	14.6091	14.6081	14.6143	14.7818	14.8668	14.6691	14.7726	14.7441	14.8467	14.8237	14.8048	1.11594	0.1083
all3939	all3939	2	2	2	all3939 hypothetical protein	1	2	2	2	3.8	3.8	3.8	34.117	315	315	0	5.5227	2590.4	2847.8	2911.1	4060.8	3712.9	3260.8	4012.3	3836.4	3836	3274	2815.11	2730.28	3506.81	3343.23	3117.65	3966.96	4384.13	4124.76	11.6768	11.459	11.4148	11.5169	11.7759	11.707	11.6062	11.6964	11.9538	12.0981	12.0101	12.0207	1.13251	0.146117
all3940	all3940	8	8	8	all3940 hypothetical protein	1	8	8	8	47.2	47.2	47.2	16.471	144	144	0	49.949	109030	131080	153180	158710	141710	139270	152420	131820	138170	137803	129575	143665	137058	127601	133156	150698	150640	148571	17.0722	16.9834	17.1324	17.0627	17.0644	16.9613	17.0228	17.0162	17.2013	17.2007	17.1808	17.1943	0.968267	0.432264
all3941	all3941	23	23	23	all3941 unknown protein	1	23	23	23	67.4	67.4	67.4	36.223	337	337	0	323.31	183680	226530	252890	269480	271300	251980	265040	237490	242540	232153	223930	237182	232716	244288	240918	262045	271397	260797	17.8247	17.7727	17.8556	17.8177	17.8282	17.8982	17.8782	17.8682	17.9995	18.05	17.9926	18.014	1.03564	0.19021
all3942	all3942	4	4	4	all3942 hypothetical protein	1	4	4	4	8.6	8.6	8.6	38.408	338	338	0	8.2925	9181.2	12187	13915	15127	13875	12711	12389	10704	11203	11604.1	12047.1	13050.7	13063.3	12493.5	12153	12249	12232.2	12046.3	13.5023	13.5564	13.6718	13.5769	13.6732	13.6089	13.569	13.617	13.5804	13.5784	13.5563	13.5717	1.02825	0.537179
all3953	all3953	18	18	18	all3953 transcriptional regulator, RbcR homolog	1	18	18	18	59.1	59.1	59.1	37.402	337	337	0	323.31	86168	102980	117560	131730	125740	113290	106710	95275	101110	108908	101798	110258	113759	113221	108316	105504	108878	108721	16.7327	16.6353	16.7505	16.7062	16.7956	16.7888	16.7249	16.7698	16.6869	16.7323	16.7303	16.7165	1.04504	0.220158
all3964	all3964	24	23	23	all3964 phosphoglucomutase/phosphomannomutase	1	24	23	23	48.2	46.7	46.7	51.819	475	475	0	323.31	285280	335770	396910	430470	434030	381660	330970	293970	298400	360565	331916	372256	371744	390816	364905	327230	335940	320862	18.4599	18.3405	18.5059	18.4354	18.5039	18.5761	18.4772	18.5191	18.3199	18.3578	18.2916	18.3231	1.05969	0.23436
all3967	all3967	2	2	2	all3967 leucyl/phenylalanyl-tRNA-protein transferase	1	2	2	2	7.9	7.9	7.9	22.073	191	191	0	2.6239	4349.3	5050.9	6148.1	6174.3	5769.5	5530.3	5223	4309.1	4889.4	5497.08	4992.92	5766.21	5331.98	5195.06	5287.51	5163.98	4924.32	5257.45	12.4244	12.2857	12.4934	12.4012	12.3805	12.3429	12.3684	12.3639	12.3343	12.2657	12.3601	12.32	0.974506	0.606052
all3969	all3969	7	7	7	all3969 30S ribosomal protein S14	1	7	7	7	54	54	54	11.944	100	100	0	21.325	99620	145290	130290	153080	138160	131130	121070	104450	112060	125910	143622	122197	132196	124404	125373	119702	119362	120495	16.942	17.1319	16.8989	16.9909	17.0123	16.9247	16.9359	16.9576	16.8691	16.865	16.8786	16.8709	0.977175	0.697792
all3970	all3970	3	3	3	all3970 endonuclease III	1	3	3	3	17	17	17	24.71	223	223	0	7.3029	7241.3	9566	9856.3	11895	9605.7	9987.4	9991	9023.4	9325.6	9152.27	9456.19	9244.08	10272.2	8649.31	9548.94	9878.09	10311.7	10027.6	13.1599	13.207	13.1743	13.1804	13.3265	13.0784	13.2211	13.2087	13.27	13.332	13.2917	13.2979	1.01976	0.7347
all3971	all3971	13	13	13	all3971 hypothetical protein	1	13	13	13	41.2	41.2	41.2	38.612	364	364	0	80.561	63550	83354	87836	98354	94252	87761	97142	86267	85900	80320.8	82397.1	82380.1	84936.2	84867.9	83908.2	96044.2	98583.4	92366.2	16.2935	16.3303	16.33	16.3179	16.3741	16.3729	16.3565	16.3678	16.5514	16.5891	16.4951	16.5452	1.0352	0.0378612
all3975	all3975	9	9	9	all3975 unknown protein	1	9	9	9	24.3	24.3	24.3	47.469	403	403	0	103.52	20535	24236	28659	31543	28823	25862	25082	22037	23155	25954.2	23957.8	26878.9	27239.8	25953.3	24726.6	24798.6	25183.2	24898	14.6637	14.5482	14.7142	14.642	14.7334	14.6636	14.5938	14.6636	14.598	14.6202	14.6037	14.6073	1.01508	0.751774
all3976	all3976	24	24	24	all3976 seryl-tRNA synthetase; SerS	1	24	24	24	60.8	60.8	60.8	47.675	426	426	0	237.45	143110	180360	193320	213540	203590	189650	182330	155710	169880	180877	178290	181312	184408	183320	181324	180270	177941	182668	17.4646	17.4439	17.4681	17.4589	17.4925	17.484	17.4682	17.4816	17.4598	17.441	17.4789	17.4599	1.01587	0.0945762
all3977	all3977	1	1	1	all3977 hypothetical protein	1	1	1	1	9.4	9.4	9.4	18.161	170	170	0	4.5166	5289.3	6246.9	6425.9	8433.5	6413.5	6616.9	7043.8	5772.1	5724.8	6685.14	6175.19	6026.76	7282.97	5774.94	6326.41	6964.2	6596.19	6155.74	12.7067	12.5923	12.5572	12.6187	12.8303	12.4956	12.6272	12.651	12.7657	12.6874	12.5877	12.6803	1.02264	0.784245
all3983	all3983	9	9	9	all3983 similar to surface layer protein	1	9	9	9	27.8	27.8	27.8	42.35	400	400	0	87.827	17121	22714	24285	37621	34844	32737	34020	28393	32181	21639.2	22453.3	22776.5	32488.6	31374.8	31299.8	33635.5	32446.7	34603.5	14.4014	14.4546	14.4753	14.4438	14.9876	14.9373	14.9339	14.9529	15.0377	14.9858	15.0786	15.034	1.42325	7.89232e-05
all3984	all3984	12	12	12	all3984 hypothetical protein	1	12	12	12	55	55	55	24.713	231	231	0	188.82	72557	87020	96160	119990	121940	106000	137340	118540	129920	91704.7	86021.1	90187	103620	109799	101346	135788	135464	139700	16.4847	16.3924	16.4606	16.4459	16.6609	16.7445	16.6289	16.6781	17.051	17.0476	17.092	17.0635	1.17464	0.00710925
alr7231;alr7228;alr4104;all8010;all3986	alr7231;alr7228;alr4104;all8010;all3986	1;1;1;1;1	1;1;1;1;1	1;1;1;1;1	alr7231 transposase;alr7228 transposase;alr4104 transposase;all8010 transposase;all3986 transposase	5	1	1	1	3.2	3.2	3.2	46.282	402	402;402;402;402;402	0	2.7205	906.27	1258	1903.9	1641.5	1671.1	1121.5	1511.5	1628.6	1585.8	1145.43	1243.56	1785.64	1417.56	1504.72	1072.26	1494.42	1861.12	1705.17	10.1617	10.2803	10.8022	10.4147	10.4692	10.5553	10.0664	10.3636	10.5454	10.862	10.7357	10.7143	0.965212	0.847402
all3989	all3989	14	14	14	all3989 polyA polymerase	1	14	14	14	18	18	18	100.62	904	904	0	56.54	24291	25067	28056	35535	33816	30287	26450	24069	24761	30701.4	24779.2	26313.3	30687.2	30449.1	28957.4	26151.1	27505.4	26624.9	14.906	14.5968	14.6835	14.7288	14.9053	14.8941	14.8216	14.8737	14.6746	14.7474	14.7005	14.7075	1.10566	0.252362
all3991	all3991	5	5	5	all3991 hypothetical protein	1	5	5	5	48.9	48.9	48.9	14.544	131	131	0	12.45	8909	10422	11540	14172	13282	12816	13218	12050	12668	11260.1	10302.4	10823.2	12238.6	11959.6	12253.4	13068.6	13770.4	13621.6	13.4589	13.3307	13.4018	13.3972	13.5792	13.5459	13.5809	13.5686	13.6738	13.7493	13.7336	13.7189	1.12622	0.034472
all4006	all4006	1	1	1	all4006 hypothetical protein	1	1	1	1	8.7	8.7	8.7	14.313	127	127	0	9.268	6844.9	8809.5	10417	11295	11008	9905.4	9353.9	8928.2	9712.5	8651.26	8708.37	9769.95	9754.09	9912	9470.54	9248.19	10202.9	10443.6	13.0787	13.0882	13.2541	13.1403	13.2518	13.275	13.2092	13.2453	13.175	13.3167	13.3503	13.2807	1.07549	0.199262
all4008	all4008	32	32	32	all4008 pyruvate kinase	1	32	32	32	52.3	52.3	52.3	62.848	589	589	0	323.31	253890	313790	335650	364290	346210	313790	266330	230330	233710	320891	310188	314801	314592	311740	300014	263320	263214	251303	18.2917	18.2428	18.2641	18.2662	18.2631	18.25	18.1947	18.2359	18.0065	18.0059	17.9391	17.9838	0.979236	0.306181
all4012	all4012	2	2	2	all4012 chorismate mutase	1	2	2	2	25.5	25.5	25.5	15.706	137	137	0	12.837	3081.4	3361.3	3661.7	4288.8	3577.4	3483.2	3176.4	3166.9	3343	3894.58	3322.71	3434.25	3703.71	3221.22	3330.28	3140.5	3619.04	3594.65	11.9273	11.6981	11.7458	11.7904	11.8548	11.6534	11.7014	11.7365	11.6168	11.8214	11.8116	11.7499	0.96335	0.59218
all4013	all4013	12	12	12	all4013 protease IV	1	12	12	12	34.1	34.1	34.1	30.348	273	273	0	123.62	51715	62538	67850	81140	79541	73707	64038	56705	62100	65362.5	61820.1	63635.5	70070.6	71621.5	70471.1	63314.3	64800.8	66774.6	15.9962	15.9158	15.9575	15.9565	16.0965	16.1281	16.1047	16.1098	15.9502	15.9837	16.027	15.987	1.1121	0.0125171
all4018	all4018	17	17	17	all4018 putative OxPPCycle protein OpcA	1	17	17	17	44.9	44.9	44.9	49.974	459	459	0	312.17	135560	179330	188250	205950	196110	182240	187540	159310	169970	171334	177271	176557	177853	176584	174239	185421	182055	182765	17.3865	17.4356	17.4298	17.4173	17.4403	17.43	17.4107	17.427	17.5004	17.474	17.4796	17.4847	1.00677	0.620199
all4019	all4019	27	27	27	all4019 glucose 6-phosphate dehydrogenase	1	27	27	27	47.2	47.2	47.2	58.304	509	509	0	308.36	220500	275120	300620	343360	320940	294020	295310	261030	277890	278690	271962	281947	296517	288986	281112	291973	298298	298808	18.0883	18.053	18.1051	18.0821	18.1778	18.1406	18.1008	18.1397	18.1555	18.1864	18.1889	18.1769	1.04073	0.10853
all4020	all4020	4	4	4	all4020 transaldolase	1	4	4	4	13.4	13.4	13.4	42.023	381	381	0	14.186	6910.1	8106.2	9344.9	10255	10521	9211.2	9436.5	8025.9	8894.2	8733.67	8013.15	8764.44	8855.97	9473.48	8806.81	9329.86	9171.77	9563.72	13.0924	12.9682	13.0974	13.0527	13.1124	13.2097	13.1044	13.1422	13.1876	13.163	13.2234	13.1913	1.06401	0.177056
all4021	all4021	17	17	17	all4021 fructose 1,6-bisphosphatase	1	17	17	17	64.2	64.2	64.2	38.518	349	349	0	315.39	88557	110770	118900	129700	123510	118030	127870	108150	110780	111927	109498	111515	112006	111213	112848	126425	123591	119119	16.7722	16.7406	16.7669	16.7599	16.7732	16.763	16.784	16.7734	16.9479	16.9152	16.862	16.9084	1.00942	0.317075
all4023	all4023	1	1	1	all4023 cytochrome D ubiquinol oxidase chain II	1	1	1	1	2.3	2.3	2.3	38.618	346	346	0.0082619	1.0183	859.22	914.67	852.95	1057.8	1077.8	729.62	838.19	900.76	913.81	1085.97	904.17	799.969	913.491	970.489	697.589	828.718	1029.36	982.598	10.0848	9.82045	9.6438	9.84967	9.83525	9.92257	9.44623	9.73468	9.69474	10.0075	9.94046	9.88091	0.923389	0.586814
all4024	all4024	2	2	2	all4024 cytochrome D ubiquinol oxidase chain I	1	2	2	2	3.1	3.1	3.1	53.426	480	480	0	3.1778	4274	5442.3	5175.8	5740.5	4913.5	4753.4	6415.4	4759.3	4980.8	5401.9	5379.83	4854.31	4957.36	4424.29	4544.72	6342.9	5438.79	5355.73	12.3993	12.3933	12.245	12.3459	12.2754	12.1112	12.15	12.1789	12.6309	12.4091	12.3869	12.4756	0.890676	0.0774635
all4026	all4026	3	3	3	all4026 similar to TonB-dependent receptor	1	3	3	3	4	4	4	95.093	854	854	0	4.0902	5599.5	7151.1	7276.8	7370.6	7549.3	7252.3	7286.1	6375.8	5874	7077.2	7069.01	6824.8	6365.07	6797.66	6933.91	7203.76	7286.08	6316.17	12.789	12.7873	12.7366	12.7709	12.636	12.7308	12.7595	12.7087	12.8145	12.8309	12.6248	12.7568	0.957805	0.233174
all4035	all4035	20	20	20	all4035 unknown protein	1	20	20	20	18.5	18.5	18.5	132.36	1172	1172	0	91.78	77207	93446	105640	114350	107470	104480	101390	88806	91960	97581.9	92373.3	99078.2	98749.9	96769.8	99893.2	100244	101485	98882.4	16.5743	16.4952	16.5963	16.5553	16.5915	16.5623	16.6081	16.5873	16.6132	16.6309	16.5934	16.6125	1.02244	0.415718
all4037;alr1404	all4037	5;1	5;1	4;1	all4037 serine acetyltransferase	2	5	5	4	24.9	24.9	22.5	27.282	253	253;250	0	14.678	5870.6	7227.5	7979.8	8385.6	7863.8	7166.1	8511.2	7353.1	7729.2	7419.85	7144.53	7484.14	7241.6	7080.85	6851.5	8415.02	8402.91	8311.02	12.8572	12.8026	12.8696	12.8431	12.8221	12.7897	12.7422	12.7847	13.0388	13.0367	13.0208	13.0321	0.960281	0.133427
all4038	all4038	5	5	5	all4038 unknown protein	1	5	5	5	25.3	25.3	25.3	17.884	162	162	0	36.33	18430	23873	24444	28329	27095	26336	30865	27216	27946	23293.7	23599	22925.7	24464.2	24397.3	25179.8	30516.2	31101.7	30049.7	14.5076	14.5264	14.4847	14.5063	14.5784	14.5744	14.62	14.5909	14.8973	14.9247	14.8751	14.899	1.06045	0.0119122
all4040	all4040	8	8	8	all4040 unknown protein	1	8	8	8	22.5	22.5	22.5	39.15	347	347	0	35.316	16874	18870	20943	24674	24924	22306	24611	21850	23506	21327	18653.4	19642.1	21307.9	22442.5	21326.7	24332.9	24969.6	25275.4	14.3804	14.1871	14.2617	14.2764	14.3791	14.4539	14.3804	14.4045	14.5706	14.6079	14.6254	14.6013	1.09283	0.136956
all4041	all4041	2	2	2	all4041 hypothetical protein	1	2	2	2	11.7	11.7	11.7	22.773	197	197	0	71.554	7481.8	9296.9	9424.9	12013	10682	9421.3	10312	9133.1	10097	9456.24	9190.18	8839.47	10374.1	9618.45	9007.69	10195.5	10437	10857.1	13.2071	13.1659	13.1097	13.1609	13.3407	13.2316	13.1369	13.2364	13.3156	13.3494	13.4063	13.3571	1.05374	0.334402
all4042	all4042	21	21	21	all4042 hypothetical protein	1	21	21	21	47.2	47.2	47.2	59.848	551	551	0	323.31	102730	131990	142160	163660	148590	137140	140620	122150	133600	129840	130475	133330	141333	133796	131119	139031	139590	143657	16.9864	16.9934	17.0246	17.0015	17.1087	17.0297	17.0005	17.0463	17.085	17.0908	17.1323	17.1027	1.03156	0.298771
all4050	all4050	2	2	2	all4050 hypothetical protein	1	2	2	2	6.8	6.8	6.8	37.259	324	324	0	3.4695	2141.8	2782.6	2792.4	2623.2	2667.7	2332.9	1854.3	1693.9	1533.7	2707.02	2750.66	2618.95	2265.33	2402.09	2230.48	1833.35	1935.74	1649.15	11.4025	11.4256	11.3548	11.3943	11.1455	11.2301	11.1231	11.1662	10.8403	10.9187	10.6875	10.8155	0.853798	0.00676663
all4055	all4055	12	12	12	all4055 glycine cleavage T-protein; aminomethyltransferase	1	12	12	12	37.3	37.3	37.3	35.371	327	327	0	259.6	41312	49771	54494	62705	57568	52082	52900	47368	47658	52214.2	49199.7	51109.1	54150.5	51836.3	49795.5	52302.2	54130.8	51245.5	15.6722	15.5864	15.6413	15.6333	15.7247	15.6617	15.6037	15.6634	15.6746	15.7242	15.6451	15.6813	1.02108	0.526297
all4063	all4063	2	2	2	all4063 phosphatidylglycerophosphate synthase	1	2	2	2	14	14	14	19.025	172	172	0	4.8527	3362.1	4106.3	4267.1	4183.7	4046	3766	4516.6	3693.1	4065.1	4249.36	4059.16	4002.05	3612.94	3643.16	3600.67	4465.56	4220.37	4371.1	12.053	11.987	11.9665	12.0022	11.819	11.831	11.814	11.8213	12.1246	12.0432	12.0938	12.0872	0.882186	0.0173247
all4070	all4070	7	7	7	all4070 unknown protein	1	7	7	7	33.9	33.9	33.9	25.992	236	236	0	138.75	25853	38415	35051	68326	63529	58950	47971	39900	44704	32675.6	37974	32873.8	59004.7	57203.8	56362	47428.9	45596.6	48069.1	14.9959	15.2127	15.0047	15.0711	15.8485	15.8038	15.7824	15.8116	15.5335	15.4766	15.5528	15.521	1.67075	0.00595035
all4071	all4071	26	26	26	all4071 lysyl-tRNA synthetase	1	26	26	26	50.8	50.8	50.8	63.676	561	561	0	323.31	194960	220380	248670	285550	282620	253780	230130	201610	203010	246410	217850	233224	246594	254481	242639	227529	230394	218292	17.9107	17.733	17.8314	17.825	17.9118	17.9572	17.8884	17.9191	17.7957	17.8137	17.7359	17.7818	1.06742	0.200578
all4073	all4073	5	5	5	all4073 unknown protein	1	5	5	5	30.6	30.6	30.6	13.509	121	121	0	12.878	17017	21070	23932	19854	20634	22866	23976	20883	22750	21507.8	20828.1	22445.5	17145.4	18579.6	21862.1	23705.1	23864.5	24462.5	14.3926	14.3462	14.4541	14.3977	14.0655	14.1814	14.4161	14.221	14.5329	14.5426	14.5783	14.5513	0.884778	0.2235
all4074	all4074	11	11	11	all4074 hypothetical protein	1	11	11	11	37.8	37.8	37.8	36.356	320	320	0	70.653	51269	63919	68229	71934	70190	70944	72762	65682	69721	64798.8	63185.2	63991	62120.5	63201.6	67829.4	71939.7	75059.5	74969.3	15.9837	15.9473	15.9656	15.9655	15.9228	15.9477	16.0496	15.9734	16.1345	16.1957	16.194	16.1748	1.00545	0.86134
all4078	all4078	9	9	9	all4078 hypothetical protein	1	9	9	9	14.3	14.3	14.3	78.951	708	708	0	97.796	25477	31351	33178	38372	36411	34429	33978	31576	33213	32200.4	30991.1	31117.2	33137.1	32785.8	32917.5	33594	36084.1	35713.1	14.9748	14.9196	14.9254	14.9399	15.0162	15.0008	15.0066	15.0078	15.0359	15.1391	15.1242	15.0997	1.0482	0.052824
all4083	all4083	13	13	13	all4083 unknown protein	1	13	13	13	21.3	21.3	21.3	73.983	652	652	0	49.8	39813	48951	50869	61111	49273	50975	46840	41759	44124	50319.6	48389.1	47709.3	52774	44367.2	48737.1	46310.7	47721	47445.5	15.6188	15.5624	15.542	15.5744	15.6875	15.4372	15.5727	15.5658	15.4991	15.5423	15.534	15.5251	0.994072	0.918802
all4084	all4084	2	2	2	all4084 unknown protein	1	2	2	2	9.3	9.3	9.3	21.097	193	193	0.00032949	2.2771	5504.3	7501.6	7921.5	7217.3	6355.7	7777.1	6975.2	5680.7	6521.1	6956.88	7415.49	7429.46	6232.69	5722.9	7435.67	6896.38	6491.74	7011.98	12.7642	12.8563	12.859	12.8265	12.6056	12.4825	12.8602	12.6495	12.7516	12.6644	12.7756	12.7305	0.884505	0.248448
all4087	all4087	4	4	4	all4087 protein kinase C inhibitor	1	4	4	4	36.9	36.9	36.9	13.445	122	122	0	22.464	8312.6	12404	12288	11164	12833	11835	12208	11225	12577	10506.3	12261.6	11524.7	9640.96	11555.3	11315.4	12070	12827.6	13523.7	13.359	13.5819	13.4924	13.4778	13.235	13.4963	13.466	13.3991	13.5591	13.647	13.7232	13.6431	0.946923	0.497134
all4089	all4089	7	7	7	all4089 unknown protein	1	7	7	7	34.1	34.1	34.1	29.638	258	258	0	44.056	19570	21948	24668	28808	27934	25229	24606	22786	24166	24734.5	21696	23135.8	24877.9	25152.8	24121.4	24327.9	26039.2	25985.1	14.5942	14.4051	14.4978	14.4991	14.6026	14.6184	14.558	14.593	14.5703	14.6684	14.6654	14.6347	1.06728	0.221464
all4090	all4090	10	10	10	all4090 similar to carboxyl-terminal processing proteinase	1	10	10	10	36.6	36.6	36.6	41.689	374	374	0	86.878	18249	22833	25819	27232	25057	23866	25019	22107	23105	23064.9	22570.9	24215.3	23516.9	22562.2	22818.2	24736.3	25263.2	24844.2	14.4934	14.4622	14.5636	14.5064	14.5214	14.4616	14.4779	14.487	14.5943	14.6248	14.6006	14.6066	0.986624	0.613782
all4092	all4092	3	3	3	all4092 unknown protein	1	3	3	3	8.1	8.1	8.1	40.176	347	347	0	7.5716	7251.4	9566.3	10843	12312	10254	10546	9267.1	9009.6	9232.4	9165.04	9456.48	10169.5	10632.3	9233.07	10083	9162.38	10295.9	9927.38	13.1619	13.2071	13.312	13.227	13.3762	13.1726	13.2996	13.2828	13.1615	13.3298	13.2772	13.2562	1.03944	0.496664
[truncated: 2,188 more rows]
[truncated: 2 more columns]

## Sheet: Table S8B
Table S8B. List of all the identified proteins in TMT-based quantitative proteomic analysis based on the Current Cyanobase.
[truncated: 3,309 more rows]
