# Supplementary material for: Proteogenomic Analysis Provides Novel Insight into Genome Annotation and Nitrogen Metabolism in Nostoc sp. PCC 7120
Source: Microbiol Spectr. 2021 Sep 15;9(2):e00490-21. doi: 10.1128/Spectrum.00490-21 (PMC8557916; doi:10.1128/Spectrum.00490-21)
Supplement: SUPPLEMENTAL FILE 9 — Supplemental material. Download SPECTRUM00490-21_Supp_9_seq20.xlsx, XLSX file, 0.01 MB [file spectrum00490-21_supp_9_seq20.xlsx]

## Sheet: Table S9
Table S9. List of Cd and Hg related proteins in Nostoc 7120.
	Category	Protein accession	Name	Current Cyanobase description	Annotation
Biosorption	exopolysaccharides (EPs)	alr5068	ptpA	protein-tyrosine-phosphatase	protein-tyrosine-phosphatase
Cadmium ion	Czc system	all7618	cecA_2-1	cation efflux system protein	cation efflux system protein
		all7631	cecA_2-2	cation efflux system protein	cation efflux system protein
		alr5294	alr5294	probable cation efflux system protein	probable cation efflux system protein
		all3143	all3143	RND multidrug efflux transporter	RND multidrug efflux transporter
		alr4267	alr4267	similar to acriflavine resistance protein	similar to acriflavine resistance protein
		alr1656	alr1656	probable RND efflux transporter	probable RND efflux transporter
		all7619	cecB-1	hypothetical protein	Belongs to the membrane fusion protein (MFP) (TC 8.A.1) family
		all3144	all3144	hypothetical protein	Belongs to the membrane fusion protein (MFP) (TC 8.A.1) family
		alr5293	alr5293	hypothetical protein	Belongs to the membrane fusion protein (MFP) (TC 8.A.1) family
		alr1501	alr1501	hypothetical protein	Barrel-sandwich domain of CusB or HlyD membrane-fusion
		alr1505	hlyD-1	hypothetical protein	Belongs to the membrane fusion protein (MFP) (TC 8.A.1) family
		all3255	cadD	transport protein	transport protein
		all7632	cecB-2	hypothetical protein	Barrel-sandwich domain of CusB or HlyD membrane-fusion
		alr0445	hlyD-2	hypothetical protein	Belongs to the membrane fusion protein (MFP) (TC 8.A.1) family
		all5347	devB	heterocyst specific ABC-transporter, membrane fusion protein DevB homolog	heterocyst specific ABC-transporter, membrane fusion protein DevB homolog
		all2652	all2652	hypothetical protein	Barrel-sandwich domain of CusB or HlyD membrane-fusion
		alr1628	silP-1	unknown protein	Cupredoxin-like domain
		alr7636	silP-2	unknown protein	Cupredoxin-like domain
	P-type ATPase	alr7622	alr7622	cation-transporting ATPase	cation-transporting ATPase
		all3161	cadA	cadmium-transporting ATPase	cadmium-transporting ATPase
		alr1627	silP-3	cation-transporting ATPase	cation-transporting ATPase
		alr7635	silP-4	cation-transporting ATPase	cation-transporting ATPase
		all7592	copA	cation transporting ATPase	cation transporting ATPase
		all3782	zntA	cation-transporting P-type ATPase	cation-transporting P-type ATPase
		all2004	all2004	cation transporting ATPase	cation transporting ATPase
		all2908	all2908	cation transport ATPase	cation transport ATPase
		all4245	kdpB-1	potassium-dependent ATPase subunit B	potassium-dependent ATPase subunit B
		all3153	kdpB-2	potassium-transporting ATPase B chain	potassium-transporting ATPase B chain
		all3245	all3245	cation-transporting ATPase	cation-transporting ATPase
		alr3723	ctpF	cation-transporting P-type ATPase	cation-transporting P-type ATPase
		all3375	all3375	cation-transporting ATPase	cation-transporting ATPase
	MT	NG-20	metallothionein	/	metallothionein
	PCs	alr0975	alr0975	similar to phytochelatin synthase	similar to phytochelatin synthase
	SmtA regulatory protein	all7621	smtB-1	transcription repressor SmtB	transcription repressor SmtB
		alr0831	smtB-2	transcriptional regulator, smtB homolog	transcriptional regulator, smtB homolog
		alr2766	arsR-1	transcriptional regulator	transcriptional regulator
		all1103	arsR-2	transcriptional regulator	transcriptional regulator
		all5056	all5056	transcriptional regulator	transcriptional regulator
		alr1044	alr1044	transcriptional regulator	transcriptional regulator
		all3743	all3743	transcriptional regulator	transcriptional regulator
Mercury ion	Transporter	alr1627	silP-3	cation-transporting ATPase	cation-transporting ATPase
		alr7635	silP-4	cation-transporting ATPase	cation-transporting ATPase
		alr7622	alr7622	cation-transporting ATPase	cation-transporting ATPase
	Reductase	all5185	merA	mercuric reductase	mercuric reductase
		all4968	gor	glutathione reductase	glutathione reductase
		alr4745	lpdA	dihydrolipoamide dehydrogenase	dihydrolipoamide dehydrogenase
		alr3937	alr3937	mercuric reductase	mercuric reductase
		all0737	trxB	thioredoxin reductase	thioredoxin reductase
	MerR (mercury regulatory protein)	alr7637	alr7637	transcriptional regulator	transcriptional regulator
		alr1629	alr1629	transcriptional regulator	transcriptional regulator
		alr3162	cobH	transcriptional regulator	transcriptional regulator
		all0345	all0345	transcriptional regulator	transcriptional regulator
Detoxification system	cysteine desulfhydrase	alr2505	iscS	putative aminotransferase	Belongs to the class-V pyridoxal-phosphate-dependent aminotransferase family
		all1457	nifS-1	nitrogenase cofactor synthesis protein NifS	nitrogenase cofactor synthesis protein NifS
		alr3088	nifS-2	class-V aminotransferase; NifS	class-V aminotransferase; NifS
		alr2495	sufS	probable aminotransferase	probable aminotransferase
		alr3210	cefD	L-cysteine/cystine lyase	L-cysteine/cystine lyase
		alr3867	csd	putative aminotransferase	TIGRFAM cysteine desulfurase family protein
		alr1004	spt	alanine--glyoxylate aminotransferase	alanine--glyoxylate aminotransferase
		alr4447	acdS	probable 1-aminocyclopropane-1-carboxylate deaminase	probable 1-aminocyclopropane-1-carboxylate deaminase
		alr4232	ilvA	threonine dehydratase	threonine dehydratase
	superoxide dismutase	all0070	sodB-1	superoxide dismutase	superoxide dismutase
		alr2938	sodB-2	iron superoxide dismutase; SodB	iron superoxide dismutase; SodB
	catalase	alr0998	ydbD	putative catalase	PFAM Manganese containing catalase
		alr3090	katN	hypothetical protein	PFAM Manganese containing catalase
	peroxidase	alr1585	alr1585	probable peroxidase	probable peroxidase
		all7121	all7121	unknown protein	cytochrome C peroxidase
	glutathione S-transferase	all1124	all1124	probable glutathione S-transferase	probable glutathione S-transferase
		all1745	all1745	glutathione transferase	glutathione transferase
		all4902	all4902	hypothetical protein	Glutathione S-transferase
		alr3195	alr3195	probable glutathione S-transferase	probable glutathione S-transferase
		alr3798	gst1	glutathione S-transferase	glutathione S-transferase
		alr4570	alr4570	glutathione S-transferase	glutathione S-transferase
		alr4661	gst	glutathione S-transferase	glutathione S-transferase
		alr7354	gstA	glutathione S-transferase	glutathione S-transferase
	glutathione reductase	all4968	gor	glutathione reductase	glutathione reductase
